# Supplementary material for: Wide range of metabolic adaptations to the acquisition of the Calvin cycle revealed by comparison of microbial genomes
Source: PLoS Comput Biol. 2021 Feb 8;17(2):e1008742. doi: 10.1371/journal.pcbi.1008742 (PMC7895386; doi:10.1371/journal.pcbi.1008742)
Supplement: S1 Dataset — Tab-delimited text file with one row for each of 1,020 CBB-positive and 1,020 CBB-negative microbial genomes investigated in this study. The first row is a header with column titles. The columns contain GTDB accession ID (’Accession’), GTDB accession ID of closest relative with opposing CBB status selected through iteration (’Relative’; see Materials and methods), distance to closest relative (’Distance’), subtree association (’Subtree’; 0 for Archaea, 1–12 for Bacteria), CBB status (’CBB_status’; 0 for CBB-negative, 1 for CBB-positive), CheckM genome completeness provided by GTDB (’checkm_completeness’), GTDB taxonomy (’gtdb_taxonomy’), followed by columns with per-genome total counts for each of 12,703 genetic features, i.e. Pfam and Enzyme Commission (EC) number. The genetic feature counts represent input data for the enrichment, ancestral character estimation, and random forest analyses. (ZIP) [file pcbi.1008742.s004.zip]

Archive with 1 entries (1 files):
- Dataset_S1_Example_genomes.txt
