# Supplementary material for: Wide range of metabolic adaptations to the acquisition of the Calvin cycle revealed by comparison of microbial genomes
Source: PLoS Comput Biol. 2021 Feb 8;17(2):e1008742. doi: 10.1371/journal.pcbi.1008742 (PMC7895386; doi:10.1371/journal.pcbi.1008742)
Supplement: S1 Dataset — Tab-delimited text file with one row for each of 1,020 CBB-positive and 1,020 CBB-negative microbial genomes investigated in this study. The first row is a header with column titles. The columns contain GTDB accession ID (’Accession’), GTDB accession ID of closest relative with opposing CBB status selected through iteration (’Relative’; see Materials and methods), distance to closest relative (’Distance’), subtree association (’Subtree’; 0 for Archaea, 1–12 for Bacteria), CBB status (’CBB_status’; 0 for CBB-negative, 1 for CBB-positive), CheckM genome completeness provided by GTDB (’checkm_completeness’), GTDB taxonomy (’gtdb_taxonomy’), followed by columns with per-genome total counts for each of 12,703 genetic features, i.e. Pfam and Enzyme Commission (EC) number. The genetic feature counts represent input data for the enrichment, ancestral character estimation, and random forest analyses. (ZIP) [file pcbi.1008742.s004.zip › Dataset_S1_Example_genomes.txt]

Accession	Relative	Distance	Subtree	CBB_status	checkm_completeness	gtdb_taxonomy	EC1.1.1.1	EC1.1.1.100	EC1.1.1.103	EC1.1.1.107	EC1.1.1.108	EC1.1.1.11	EC1.1.1.119	EC1.1.1.120	EC1.1.1.122	EC1.1.1.127	EC1.1.1.132	EC1.1.1.133	EC1.1.1.136	EC1.1.1.14	EC1.1.1.146	EC1.1.1.153	EC1.1.1.157	EC1.1.1.159	EC1.1.1.162	EC1.1.1.163	EC1.1.1.169	EC1.1.1.17	EC1.1.1.170	EC1.1.1.173	EC1.1.1.175	EC1.1.1.178	EC1.1.1.179	EC1.1.1.18	EC1.1.1.183	EC1.1.1.184	EC1.1.1.189	EC1.1.1.192	EC1.1.1.193	EC1.1.1.194	EC1.1.1.195	EC1.1.1.2	EC1.1.1.202	EC1.1.1.203	EC1.1.1.205	EC1.1.1.206	EC1.1.1.21	EC1.1.1.211	EC1.1.1.215	EC1.1.1.218	EC1.1.1.219	EC1.1.1.22	EC1.1.1.23	EC1.1.1.237	EC1.1.1.244	EC1.1.1.25	EC1.1.1.255	EC1.1.1.256	EC1.1.1.257	EC1.1.1.26	EC1.1.1.261	EC1.1.1.262	EC1.1.1.263	EC1.1.1.266	EC1.1.1.267	EC1.1.1.268	EC1.1.1.269	EC1.1.1.27	EC1.1.1.270	EC1.1.1.271	EC1.1.1.274	EC1.1.1.276	EC1.1.1.28	EC1.1.1.281	EC1.1.1.283	EC1.1.1.284	EC1.1.1.286	EC1.1.1.29	EC1.1.1.290	EC1.1.1.291	EC1.1.1.292	EC1.1.1.298	EC1.1.1.299	EC1.1.1.3	EC1.1.1.30	EC1.1.1.300	EC1.1.1.301	EC1.1.1.302	EC1.1.1.303	EC1.1.1.304	EC1.1.1.305	EC1.1.1.306	EC1.1.1.308	EC1.1.1.31	EC1.1.1.310	EC1.1.1.311	EC1.1.1.312	EC1.1.1.313	EC1.1.1.316	EC1.1.1.317	EC1.1.1.324	EC1.1.1.330	EC1.1.1.333	EC1.1.1.335	EC1.1.1.336	EC1.1.1.338	EC1.1.1.34	EC1.1.1.343	EC1.1.1.346	EC1.1.1.347	EC1.1.1.35	EC1.1.1.350	EC1.1.1.353	EC1.1.1.356	EC1.1.1.36	EC1.1.1.362	EC1.1.1.363	EC1.1.1.364	EC1.1.1.367	EC1.1.1.368	EC1.1.1.37	EC1.1.1.370	EC1.1.1.371	EC1.1.1.373	EC1.1.1.374	EC1.1.1.375	EC1.1.1.376	EC1.1.1.38	EC1.1.1.381	EC1.1.1.382	EC1.1.1.383	EC1.1.1.387	EC1.1.1.39	EC1.1.1.390	EC1.1.1.399	EC1.1.1.4	EC1.1.1.40	EC1.1.1.401	EC1.1.1.408	EC1.1.1.409	EC1.1.1.41	EC1.1.1.410	EC1.1.1.411	EC1.1.1.412	EC1.1.1.42	EC1.1.1.44	EC1.1.1.47	EC1.1.1.48	EC1.1.1.49	EC1.1.1.50	EC1.1.1.51	EC1.1.1.53	EC1.1.1.56	EC1.1.1.58	EC1.1.1.6	EC1.1.1.60	EC1.1.1.62	EC1.1.1.65	EC1.1.1.67	EC1.1.1.69	EC1.1.1.73	EC1.1.1.77	EC1.1.1.79	EC1.1.1.8	EC1.1.1.80	EC1.1.1.81	EC1.1.1.82	EC1.1.1.83	EC1.1.1.85	EC1.1.1.86	EC1.1.1.87	EC1.1.1.88	EC1.1.1.9	EC1.1.1.90	EC1.1.1.91	EC1.1.1.93	EC1.1.1.94	EC1.1.1.95	EC1.1.1.96	EC1.1.1.n11	EC1.1.1.n12	EC1.1.1.n4	EC1.1.1.n5	EC1.1.2.4	EC1.1.2.6	EC1.1.2.7	EC1.1.2.8	EC1.1.2.9	EC1.1.3.12	EC1.1.3.15	EC1.1.3.17	EC1.1.3.20	EC1.1.3.38	EC1.1.3.41	EC1.1.3.43	EC1.1.3.45	EC1.1.3.46	EC1.1.3.47	EC1.1.3.48	EC1.1.3.6	EC1.1.5.11	EC1.1.5.12	EC1.1.5.2	EC1.1.5.3	EC1.1.5.4	EC1.1.5.5	EC1.1.5.8	EC1.1.5.9	EC1.1.9.1	EC1.1.98.2	EC1.1.98.3	EC1.1.98.6	EC1.1.99.1	EC1.1.99.11	EC1.1.99.2	EC1.1.99.22	EC1.1.99.28	EC1.1.99.3	EC1.1.99.31	EC1.1.99.32	EC1.1.99.35	EC1.1.99.36	EC1.1.99.37	EC1.1.99.6	EC1.10.2.2	EC1.10.3.10	EC1.10.3.14	EC1.10.3.2	EC1.10.3.4	EC1.10.3.9	EC1.11.1.1	EC1.11.1.10	EC1.11.1.11	EC1.11.1.12	EC1.11.1.15	EC1.11.1.16	EC1.11.1.17	EC1.11.1.18	EC1.11.1.19	EC1.11.1.21	EC1.11.1.22	EC1.11.1.5	EC1.11.1.6	EC1.11.1.7	EC1.11.1.9	EC1.11.2.4	EC1.11.2.5	EC1.12.1.2	EC1.12.1.3	EC1.12.2.1	EC1.12.7.2	EC1.12.98.1	EC1.12.98.2	EC1.12.98.3	EC1.12.99.6	EC1.13.11.1	EC1.13.11.11	EC1.13.11.12	EC1.13.11.15	EC1.13.11.16	EC1.13.11.18	EC1.13.11.2	EC1.13.11.20	EC1.13.11.24	EC1.13.11.25	EC1.13.11.27	EC1.13.11.29	EC1.13.11.3	EC1.13.11.33	EC1.13.11.37	EC1.13.11.39	EC1.13.11.4	EC1.13.11.43	EC1.13.11.46	EC1.13.11.47	EC1.13.11.49	EC1.13.11.5	EC1.13.11.50	EC1.13.11.53	EC1.13.11.54	EC1.13.11.55	EC1.13.11.56	EC1.13.11.57	EC1.13.11.6	EC1.13.11.66	EC1.13.11.72	EC1.13.11.74	EC1.13.11.77	EC1.13.11.79	EC1.13.11.8	EC1.13.11.80	EC1.13.11.82	EC1.13.11.83	EC1.13.11.9	EC1.13.12.16	EC1.13.12.3	EC1.13.12.4	EC1.13.12.9	EC1.14.11.1	EC1.14.11.15	EC1.14.11.17	EC1.14.11.18	EC1.14.11.23	EC1.14.11.33	EC1.14.11.34	EC1.14.11.39	EC1.14.11.40	EC1.14.11.44	EC1.14.11.45	EC1.14.11.47	EC1.14.11.55	EC1.14.11.56	EC1.14.11.9	EC1.14.12.1	EC1.14.12.10	EC1.14.12.11	EC1.14.12.12	EC1.14.12.13	EC1.14.12.15	EC1.14.12.17	EC1.14.12.18	EC1.14.12.19	EC1.14.12.22	EC1.14.12.25	EC1.14.12.7	EC1.14.13.1	EC1.14.13.10	EC1.14.13.107	EC1.14.13.111	EC1.14.13.113	EC1.14.13.114	EC1.14.13.127	EC1.14.13.128	EC1.14.13.131	EC1.14.13.141	EC1.14.13.142	EC1.14.13.149	EC1.14.13.151	EC1.14.13.154	EC1.14.13.16	EC1.14.13.160	EC1.14.13.162	EC1.14.13.163	EC1.14.13.166	EC1.14.13.167	EC1.14.13.170	EC1.14.13.171	EC1.14.13.172	EC1.14.13.178	EC1.14.13.179	EC1.14.13.180	EC1.14.13.182	EC1.14.13.185	EC1.14.13.188	EC1.14.13.195	EC1.14.13.2	EC1.14.13.20	EC1.14.13.208	EC1.14.13.209	EC1.14.13.217	EC1.14.13.218	EC1.14.13.22	EC1.14.13.221	EC1.14.13.224	EC1.14.13.227	EC1.14.13.23	EC1.14.13.236	EC1.14.13.24	EC1.14.13.25	EC1.14.13.29	EC1.14.13.33	EC1.14.13.38	EC1.14.13.39	EC1.14.13.59	EC1.14.13.69	EC1.14.13.7	EC1.14.13.70	EC1.14.13.8	EC1.14.13.81	EC1.14.13.82	EC1.14.13.83	EC1.14.13.84	EC1.14.13.9	EC1.14.13.92	EC1.14.14.1	EC1.14.14.10	EC1.14.14.11	EC1.14.14.12	EC1.14.14.18	EC1.14.14.3	EC1.14.14.5	EC1.14.14.51	EC1.14.14.8	EC1.14.14.9	EC1.14.15.1	EC1.14.15.11	EC1.14.15.14	EC1.14.15.15	EC1.14.15.22	EC1.14.15.3	EC1.14.15.9	EC1.14.16.1	EC1.14.18.1	EC1.14.18.3	EC1.14.19.1	EC1.14.19.2	EC1.14.19.3	EC1.14.19.4	EC1.14.19.42	EC1.14.19.9	EC1.14.19.n4	EC1.14.20.3	EC1.14.21.9	EC1.14.99.15	EC1.14.99.39	EC1.14.99.46	EC1.14.99.49	EC1.14.99.50	EC1.15.1.1	EC1.15.1.2	EC1.16.1.1	EC1.16.1.10	EC1.16.1.3	EC1.16.1.5	EC1.16.3.1	EC1.16.3.2	EC1.17.1.4	EC1.17.1.5	EC1.17.1.8	EC1.17.1.9	EC1.17.2.1	EC1.17.2.2	EC1.17.2.3	EC1.17.3.2	EC1.17.4.1	EC1.17.5.2	EC1.17.5.3	EC1.17.7.1	EC1.17.7.3	EC1.17.7.4	EC1.17.8.1	EC1.17.99.1	EC1.17.99.6	EC1.17.99.7	EC1.18.1.1	EC1.18.1.2	EC1.18.1.3	EC1.18.1.5	EC1.18.1.6	EC1.18.1.7	EC1.18.6.1	EC1.19.1.1	EC1.2.1.10	EC1.2.1.11	EC1.2.1.12	EC1.2.1.16	EC1.2.1.18	EC1.2.1.19	EC1.2.1.20	EC1.2.1.21	EC1.2.1.22	EC1.2.1.24	EC1.2.1.26	EC1.2.1.27	EC1.2.1.28	EC1.2.1.3	EC1.2.1.30	EC1.2.1.31	EC1.2.1.32	EC1.2.1.36	EC1.2.1.38	EC1.2.1.39	EC1.2.1.4	EC1.2.1.41	EC1.2.1.46	EC1.2.1.47	EC1.2.1.48	EC1.2.1.5	EC1.2.1.50	EC1.2.1.51	EC1.2.1.58	EC1.2.1.59	EC1.2.1.62	EC1.2.1.65	EC1.2.1.67	EC1.2.1.68	EC1.2.1.69	EC1.2.1.70	EC1.2.1.71	EC1.2.1.72	EC1.2.1.73	EC1.2.1.76	EC1.2.1.77	EC1.2.1.78	EC1.2.1.79	EC1.2.1.8	EC1.2.1.81	EC1.2.1.83	EC1.2.1.84	EC1.2.1.85	EC1.2.1.86	EC1.2.1.87	EC1.2.1.88	EC1.2.1.9	EC1.2.1.92	EC1.2.1.96	EC1.2.1.97	EC1.2.1.n2	EC1.2.3.1	EC1.2.4.1	EC1.2.4.2	EC1.2.4.4	EC1.2.5.2	EC1.2.5.3	EC1.2.7.1	EC1.2.7.10	EC1.2.7.3	EC1.2.7.4	EC1.2.7.5	EC1.2.7.7	EC1.2.7.8	EC1.2.98.1	EC1.2.99.7	EC1.2.99.8	EC1.20.1.1	EC1.20.4.1	EC1.20.9.1	EC1.21.98.2	EC1.21.98.3	EC1.3.1.101	EC1.3.1.103	EC1.3.1.104	EC1.3.1.106	EC1.3.1.108	EC1.3.1.12	EC1.3.1.14	EC1.3.1.19	EC1.3.1.25	EC1.3.1.28	EC1.3.1.29	EC1.3.1.31	EC1.3.1.32	EC1.3.1.33	EC1.3.1.34	EC1.3.1.39	EC1.3.1.42	EC1.3.1.44	EC1.3.1.53	EC1.3.1.54	EC1.3.1.56	EC1.3.1.58	EC1.3.1.72	EC1.3.1.75	EC1.3.1.76	EC1.3.1.83	EC1.3.1.84	EC1.3.1.86	EC1.3.1.87	EC1.3.1.9	EC1.3.1.91	EC1.3.1.92	EC1.3.1.95	EC1.3.1.98	EC1.3.1.n3	EC1.3.3.11	EC1.3.3.3	EC1.3.3.4	EC1.3.4.1	EC1.3.5.1	EC1.3.5.2	EC1.3.5.3	EC1.3.5.4	EC1.3.7.1	EC1.3.7.11	EC1.3.7.15	EC1.3.7.7	EC1.3.7.8	EC1.3.7.9	EC1.3.8.1	EC1.3.8.10	EC1.3.8.12	EC1.3.8.13	EC1.3.8.3	EC1.3.8.4	EC1.3.8.6	EC1.3.8.7	EC1.3.8.8	EC1.3.98.1	EC1.3.98.3	EC1.3.99.12	EC1.3.99.16	EC1.3.99.26	EC1.3.99.27	EC1.3.99.28	EC1.3.99.29	EC1.3.99.31	EC1.3.99.38	EC1.3.99.4	EC1.3.99.5	EC1.3.99.n1	EC1.4.1.1	EC1.4.1.11	EC1.4.1.12	EC1.4.1.13	EC1.4.1.14	EC1.4.1.16	EC1.4.1.17	EC1.4.1.18	EC1.4.1.2	EC1.4.1.21	EC1.4.1.23	EC1.4.1.24	EC1.4.1.25	EC1.4.1.26	EC1.4.1.3	EC1.4.1.4	EC1.4.1.9	EC1.4.3.10	EC1.4.3.16	EC1.4.3.19	EC1.4.3.2	EC1.4.3.20	EC1.4.3.21	EC1.4.3.22	EC1.4.3.23	EC1.4.3.3	EC1.4.3.4	EC1.4.3.5	EC1.4.4.2	EC1.4.7.1	EC1.4.9.1	EC1.4.9.2	EC1.4.99.5	EC1.4.99.6	EC1.5.1.1	EC1.5.1.2	EC1.5.1.20	EC1.5.1.21	EC1.5.1.25	EC1.5.1.3	EC1.5.1.30	EC1.5.1.36	EC1.5.1.37	EC1.5.1.38	EC1.5.1.40	EC1.5.1.41	EC1.5.1.42	EC1.5.1.43	EC1.5.1.47	EC1.5.1.49	EC1.5.1.5	EC1.5.3.1	EC1.5.3.10	EC1.5.3.19	EC1.5.3.21	EC1.5.5.1	EC1.5.5.2	EC1.5.7.2	EC1.5.8.1	EC1.5.8.2	EC1.5.8.3	EC1.5.8.4	EC1.5.98.1	EC1.5.98.2	EC1.5.99.14	EC1.5.99.15	EC1.6.1.1	EC1.6.1.2	EC1.6.2.4	EC1.6.2.6	EC1.6.5.11	EC1.6.5.2	EC1.6.5.3	EC1.6.5.5	EC1.6.5.6	EC1.6.5.7	EC1.6.5.8	EC1.6.5.9	EC1.6.99.1	EC1.6.99.3	EC1.7.1.13	EC1.7.1.15	EC1.7.1.4	EC1.7.1.6	EC1.7.1.7	EC1.7.2.1	EC1.7.2.2	EC1.7.2.3	EC1.7.2.4	EC1.7.2.5	EC1.7.2.6	EC1.7.3.3	EC1.7.99.1	EC1.7.99.4	EC1.8.1.14	EC1.8.1.15	EC1.8.1.16	EC1.8.1.19	EC1.8.1.2	EC1.8.1.4	EC1.8.1.5	EC1.8.1.7	EC1.8.1.8	EC1.8.1.9	EC1.8.2.2	EC1.8.2.3	EC1.8.2.4	EC1.8.3.2	EC1.8.4.10	EC1.8.4.11	EC1.8.4.12	EC1.8.4.13	EC1.8.4.14	EC1.8.4.8	EC1.8.5.3	EC1.8.5.4	EC1.8.5.7	EC1.8.7.1	EC1.8.98.1	EC1.8.99.2	EC1.8.99.5	EC1.9.3.1	EC1.9.6.1	EC1.97.1.1	EC1.97.1.2	EC1.97.1.4	EC1.97.1.9	EC2.1.1.1	EC2.1.1.10	EC2.1.1.101	EC2.1.1.104	EC2.1.1.106	EC2.1.1.107	EC2.1.1.11	EC2.1.1.113	EC2.1.1.114	EC2.1.1.13	EC2.1.1.130	EC2.1.1.131	EC2.1.1.132	EC2.1.1.133	EC2.1.1.137	EC2.1.1.14	EC2.1.1.144	EC2.1.1.148	EC2.1.1.15	EC2.1.1.152	EC2.1.1.156	EC2.1.1.157	EC2.1.1.163	EC2.1.1.164	EC2.1.1.166	EC2.1.1.17	EC2.1.1.170	EC2.1.1.171	EC2.1.1.172	EC2.1.1.173	EC2.1.1.174	EC2.1.1.176	EC2.1.1.177	EC2.1.1.178	EC2.1.1.180	EC2.1.1.181	EC2.1.1.182	EC2.1.1.184	EC2.1.1.185	EC2.1.1.186	EC2.1.1.187	EC2.1.1.188	EC2.1.1.189	EC2.1.1.190	EC2.1.1.191	EC2.1.1.192	EC2.1.1.193	EC2.1.1.195	EC2.1.1.196	EC2.1.1.197	EC2.1.1.198	EC2.1.1.199	EC2.1.1.20	EC2.1.1.200	EC2.1.1.201	EC2.1.1.205	EC2.1.1.206	EC2.1.1.207	EC2.1.1.208	EC2.1.1.209	EC2.1.1.210	EC2.1.1.211	EC2.1.1.213	EC2.1.1.216	EC2.1.1.219	EC2.1.1.220	EC2.1.1.221	EC2.1.1.222	EC2.1.1.223	EC2.1.1.225	EC2.1.1.226	EC2.1.1.227	EC2.1.1.228	EC2.1.1.230	EC2.1.1.233	EC2.1.1.234	EC2.1.1.237	EC2.1.1.242	EC2.1.1.244	EC2.1.1.245	EC2.1.1.246	EC2.1.1.247	EC2.1.1.248	EC2.1.1.249	EC2.1.1.250	EC2.1.1.251	EC2.1.1.254	EC2.1.1.255	EC2.1.1.256	EC2.1.1.257	EC2.1.1.258	EC2.1.1.264	EC2.1.1.265	EC2.1.1.266	EC2.1.1.269	EC2.1.1.272	EC2.1.1.280	EC2.1.1.282	EC2.1.1.285	EC2.1.1.288	EC2.1.1.289	EC2.1.1.295	EC2.1.1.297	EC2.1.1.298	EC2.1.1.302	EC2.1.1.303	EC2.1.1.304	EC2.1.1.307	EC2.1.1.308	EC2.1.1.319	EC2.1.1.33	EC2.1.1.34	EC2.1.1.35	EC2.1.1.37	EC2.1.1.4	EC2.1.1.43	EC2.1.1.44	EC2.1.1.45	EC2.1.1.56	EC2.1.1.57	EC2.1.1.6	EC2.1.1.61	EC2.1.1.62	EC2.1.1.63	EC2.1.1.64	EC2.1.1.67	EC2.1.1.71	EC2.1.1.72	EC2.1.1.74	EC2.1.1.77	EC2.1.1.79	EC2.1.1.80	EC2.1.1.86	EC2.1.1.90	EC2.1.1.98	EC2.1.1.n11	EC2.1.1.n8	EC2.1.2.1	EC2.1.2.10	EC2.1.2.11	EC2.1.2.13	EC2.1.2.2	EC2.1.2.3	EC2.1.2.5	EC2.1.2.9	EC2.1.3.1	EC2.1.3.10	EC2.1.3.12	EC2.1.3.2	EC2.1.3.3	EC2.1.3.6	EC2.1.3.9	EC2.1.4.2	EC2.10.1.1	EC2.2.1.1	EC2.2.1.10	EC2.2.1.11	EC2.2.1.2	EC2.2.1.5	EC2.2.1.6	EC2.2.1.7	EC2.2.1.8	EC2.2.1.9	EC2.3.1.1	EC2.3.1.101	EC2.3.1.108	EC2.3.1.109	EC2.3.1.111	EC2.3.1.117	EC2.3.1.118	EC2.3.1.12	EC2.3.1.122	EC2.3.1.128	EC2.3.1.129	EC2.3.1.15	EC2.3.1.157	EC2.3.1.16	EC2.3.1.161	EC2.3.1.165	EC2.3.1.168	EC2.3.1.169	EC2.3.1.17	EC2.3.1.174	EC2.3.1.176	EC2.3.1.178	EC2.3.1.179	EC2.3.1.18	EC2.3.1.180	EC2.3.1.181	EC2.3.1.182	EC2.3.1.183	EC2.3.1.184	EC2.3.1.187	EC2.3.1.189	EC2.3.1.19	EC2.3.1.191	EC2.3.1.193	EC2.3.1.194	EC2.3.1.197	EC2.3.1.199	EC2.3.1.20	EC2.3.1.201	EC2.3.1.207	EC2.3.1.209	EC2.3.1.210	EC2.3.1.22	EC2.3.1.222	EC2.3.1.223	EC2.3.1.225	EC2.3.1.226	EC2.3.1.227	EC2.3.1.228	EC2.3.1.229	EC2.3.1.233	EC2.3.1.234	EC2.3.1.236	EC2.3.1.239	EC2.3.1.242	EC2.3.1.245	EC2.3.1.246	EC2.3.1.247	EC2.3.1.251	EC2.3.1.258	EC2.3.1.262	EC2.3.1.263	EC2.3.1.28	EC2.3.1.29	EC2.3.1.30	EC2.3.1.31	EC2.3.1.35	EC2.3.1.37	EC2.3.1.38	EC2.3.1.39	EC2.3.1.4	EC2.3.1.40	EC2.3.1.41	EC2.3.1.46	EC2.3.1.47	EC2.3.1.5	EC2.3.1.50	EC2.3.1.51	EC2.3.1.53	EC2.3.1.54	EC2.3.1.57	EC2.3.1.60	EC2.3.1.61	EC2.3.1.74	EC2.3.1.79	EC2.3.1.8	EC2.3.1.81	EC2.3.1.82	EC2.3.1.86	EC2.3.1.87	EC2.3.1.89	EC2.3.1.9	EC2.3.1.94	EC2.3.1.n2	EC2.3.1.n3	EC2.3.1.n4	EC2.3.1.n5	EC2.3.2.15	EC2.3.2.2	EC2.3.2.21	EC2.3.2.23	EC2.3.2.26	EC2.3.2.27	EC2.3.2.29	EC2.3.2.6	EC2.3.2.8	EC2.3.3.1	EC2.3.3.10	EC2.3.3.13	EC2.3.3.14	EC2.3.3.15	EC2.3.3.16	EC2.3.3.17	EC2.3.3.3	EC2.3.3.5	EC2.3.3.8	EC2.3.3.9	EC2.4.1.1	EC2.4.1.10	EC2.4.1.109	EC2.4.1.11	EC2.4.1.117	EC2.4.1.12	EC2.4.1.129	EC2.4.1.13	EC2.4.1.132	EC2.4.1.135	EC2.4.1.15	EC2.4.1.161	EC2.4.1.17	EC2.4.1.18	EC2.4.1.182	EC2.4.1.198	EC2.4.1.20	EC2.4.1.207	EC2.4.1.21	EC2.4.1.211	EC2.4.1.212	EC2.4.1.213	EC2.4.1.217	EC2.4.1.224	EC2.4.1.226	EC2.4.1.227	EC2.4.1.230	EC2.4.1.245	EC2.4.1.246	EC2.4.1.25	EC2.4.1.250	EC2.4.1.251	EC2.4.1.252	EC2.4.1.255	EC2.4.1.256	EC2.4.1.258	EC2.4.1.264	EC2.4.1.266	EC2.4.1.276	EC2.4.1.278	EC2.4.1.280	EC2.4.1.281	EC2.4.1.287	EC2.4.1.288	EC2.4.1.289	EC2.4.1.302	EC2.4.1.310	EC2.4.1.311	EC2.4.1.319	EC2.4.1.321	EC2.4.1.325	EC2.4.1.327	EC2.4.1.329	EC2.4.1.33	EC2.4.1.342	EC2.4.1.345	EC2.4.1.346	EC2.4.1.4	EC2.4.1.44	EC2.4.1.52	EC2.4.1.54	EC2.4.1.64	EC2.4.1.67	EC2.4.1.7	EC2.4.1.83	EC2.4.2.1	EC2.4.2.10	EC2.4.2.14	EC2.4.2.15	EC2.4.2.17	EC2.4.2.18	EC2.4.2.19	EC2.4.2.2	EC2.4.2.21	EC2.4.2.22	EC2.4.2.28	EC2.4.2.29	EC2.4.2.3	EC2.4.2.31	EC2.4.2.37	EC2.4.2.4	EC2.4.2.43	EC2.4.2.44	EC2.4.2.45	EC2.4.2.46	EC2.4.2.47	EC2.4.2.48	EC2.4.2.52	EC2.4.2.53	EC2.4.2.54	EC2.4.2.57	EC2.4.2.7	EC2.4.2.8	EC2.4.2.9	EC2.4.99.12	EC2.4.99.14	EC2.4.99.16	EC2.4.99.17	EC2.4.99.18	EC2.5.1.1	EC2.5.1.10	EC2.5.1.101	EC2.5.1.103	EC2.5.1.104	EC2.5.1.113	EC2.5.1.114	EC2.5.1.120	EC2.5.1.129	EC2.5.1.134	EC2.5.1.15	EC2.5.1.16	EC2.5.1.17	EC2.5.1.18	EC2.5.1.19	EC2.5.1.21	EC2.5.1.27	EC2.5.1.29	EC2.5.1.3	EC2.5.1.30	EC2.5.1.31	EC2.5.1.32	EC2.5.1.39	EC2.5.1.41	EC2.5.1.42	EC2.5.1.44	EC2.5.1.46	EC2.5.1.47	EC2.5.1.48	EC2.5.1.49	EC2.5.1.51	EC2.5.1.54	EC2.5.1.55	EC2.5.1.56	EC2.5.1.57	EC2.5.1.6	EC2.5.1.61	EC2.5.1.65	EC2.5.1.68	EC2.5.1.7	EC2.5.1.72	EC2.5.1.73	EC2.5.1.74	EC2.5.1.75	EC2.5.1.76	EC2.5.1.77	EC2.5.1.78	EC2.5.1.81	EC2.5.1.86	EC2.5.1.87	EC2.5.1.88	EC2.5.1.89	EC2.5.1.9	EC2.5.1.90	EC2.5.1.93	EC2.5.1.98	EC2.5.1.99	EC2.5.1.n9	EC2.6.1.1	EC2.6.1.100	EC2.6.1.102	EC2.6.1.103	EC2.6.1.105	EC2.6.1.106	EC2.6.1.107	EC2.6.1.109	EC2.6.1.11	EC2.6.1.111	EC2.6.1.112	EC2.6.1.113	EC2.6.1.13	EC2.6.1.16	EC2.6.1.17	EC2.6.1.18	EC2.6.1.19	EC2.6.1.2	EC2.6.1.21	EC2.6.1.22	EC2.6.1.30	EC2.6.1.33	EC2.6.1.36	EC2.6.1.37	EC2.6.1.39	EC2.6.1.42	EC2.6.1.44	EC2.6.1.45	EC2.6.1.48	EC2.6.1.5	EC2.6.1.50	EC2.6.1.51	EC2.6.1.52	EC2.6.1.57	EC2.6.1.59	EC2.6.1.62	EC2.6.1.66	EC2.6.1.7	EC2.6.1.76	EC2.6.1.77	EC2.6.1.82	EC2.6.1.83	EC2.6.1.84	EC2.6.1.85	EC2.6.1.86	EC2.6.1.87	EC2.6.1.88	EC2.6.1.9	EC2.6.1.90	EC2.6.1.98	EC2.6.99.2	EC2.6.99.3	EC2.7.1.1	EC2.7.1.100	EC2.7.1.103	EC2.7.1.107	EC2.7.1.11	EC2.7.1.113	EC2.7.1.12	EC2.7.1.121	EC2.7.1.130	EC2.7.1.145	EC2.7.1.146	EC2.7.1.148	EC2.7.1.15	EC2.7.1.156	EC2.7.1.16	EC2.7.1.161	EC2.7.1.163	EC2.7.1.166	EC2.7.1.167	EC2.7.1.168	EC2.7.1.17	EC2.7.1.170	EC2.7.1.172	EC2.7.1.175	EC2.7.1.177	EC2.7.1.178	EC2.7.1.180	EC2.7.1.187	EC2.7.1.188	EC2.7.1.189	EC2.7.1.191	EC2.7.1.192	EC2.7.1.193	EC2.7.1.195	EC2.7.1.198	EC2.7.1.2	EC2.7.1.20	EC2.7.1.201	EC2.7.1.202	EC2.7.1.208	EC2.7.1.209	EC2.7.1.21	EC2.7.1.210	EC2.7.1.215	EC2.7.1.217	EC2.7.1.219	EC2.7.1.22	EC2.7.1.220	EC2.7.1.23	EC2.7.1.24	EC2.7.1.25	EC2.7.1.26	EC2.7.1.29	EC2.7.1.30	EC2.7.1.31	EC2.7.1.33	EC2.7.1.35	EC2.7.1.36	EC2.7.1.39	EC2.7.1.4	EC2.7.1.40	EC2.7.1.45	EC2.7.1.48	EC2.7.1.5	EC2.7.1.50	EC2.7.1.53	EC2.7.1.56	EC2.7.1.58	EC2.7.1.59	EC2.7.1.6	EC2.7.1.60	EC2.7.1.63	EC2.7.1.71	EC2.7.1.72	EC2.7.1.73	EC2.7.1.8	EC2.7.1.87	EC2.7.1.90	EC2.7.1.91	EC2.7.1.92	EC2.7.1.95	EC2.7.10.1	EC2.7.10.2	EC2.7.11.1	EC2.7.11.17	EC2.7.11.22	EC2.7.11.23	EC2.7.11.25	EC2.7.11.30	EC2.7.11.32	EC2.7.11.33	EC2.7.11.5	EC2.7.13.3	EC2.7.14.1	EC2.7.2.1	EC2.7.2.11	EC2.7.2.15	EC2.7.2.2	EC2.7.2.3	EC2.7.2.4	EC2.7.2.7	EC2.7.2.8	EC2.7.3.2	EC2.7.3.9	EC2.7.4.1	EC2.7.4.14	EC2.7.4.16	EC2.7.4.22	EC2.7.4.23	EC2.7.4.25	EC2.7.4.26	EC2.7.4.27	EC2.7.4.28	EC2.7.4.29	EC2.7.4.3	EC2.7.4.6	EC2.7.4.7	EC2.7.4.8	EC2.7.4.9	EC2.7.6.1	EC2.7.6.3	EC2.7.6.5	EC2.7.7.1	EC2.7.7.12	EC2.7.7.13	EC2.7.7.18	EC2.7.7.19	EC2.7.7.2	EC2.7.7.23	EC2.7.7.24	EC2.7.7.27	EC2.7.7.3	EC2.7.7.33	EC2.7.7.38	EC2.7.7.39	EC2.7.7.4	EC2.7.7.41	EC2.7.7.42	EC2.7.7.43	EC2.7.7.47	EC2.7.7.48	EC2.7.7.49	EC2.7.7.50	EC2.7.7.53	EC2.7.7.56	EC2.7.7.58	EC2.7.7.59	EC2.7.7.6	EC2.7.7.60	EC2.7.7.61	EC2.7.7.62	EC2.7.7.65	EC2.7.7.66	EC2.7.7.67	EC2.7.7.68	EC2.7.7.7	EC2.7.7.70	EC2.7.7.71	EC2.7.7.72	EC2.7.7.73	EC2.7.7.74	EC2.7.7.75	EC2.7.7.77	EC2.7.7.8	EC2.7.7.80	EC2.7.7.81	EC2.7.7.82	EC2.7.7.85	EC2.7.7.87	EC2.7.7.89	EC2.7.7.9	EC2.7.7.94	EC2.7.7.n1	EC2.7.8.11	EC2.7.8.12	EC2.7.8.13	EC2.7.8.23	EC2.7.8.24	EC2.7.8.26	EC2.7.8.28	EC2.7.8.31	EC2.7.8.33	EC2.7.8.34	EC2.7.8.35	EC2.7.8.36	EC2.7.8.37	EC2.7.8.40	EC2.7.8.42	EC2.7.8.5	EC2.7.8.7	EC2.7.8.8	EC2.7.9.1	EC2.7.9.2	EC2.7.9.3	EC2.8.1.1	EC2.8.1.10	EC2.8.1.11	EC2.8.1.12	EC2.8.1.13	EC2.8.1.15	EC2.8.1.2	EC2.8.1.4	EC2.8.1.6	EC2.8.1.7	EC2.8.1.8	EC2.8.1.9	EC2.8.2.37	EC2.8.3.10	EC2.8.3.12	EC2.8.3.13	EC2.8.3.15	EC2.8.3.16	EC2.8.3.18	EC2.8.3.19	EC2.8.3.20	EC2.8.3.22	EC2.8.3.23	EC2.8.3.5	EC2.8.3.6	EC2.8.3.8	EC2.8.3.9	EC2.8.4.1	EC2.8.4.2	EC2.8.4.3	EC2.8.4.4	EC2.8.4.5	EC2.9.1.1	EC3.1.1.1	EC3.1.1.102	EC3.1.1.11	EC3.1.1.15	EC3.1.1.17	EC3.1.1.2	EC3.1.1.22	EC3.1.1.23	EC3.1.1.24	EC3.1.1.25	EC3.1.1.27	EC3.1.1.29	EC3.1.1.3	EC3.1.1.31	EC3.1.1.32	EC3.1.1.4	EC3.1.1.41	EC3.1.1.45	EC3.1.1.47	EC3.1.1.5	EC3.1.1.53	EC3.1.1.56	EC3.1.1.57	EC3.1.1.61	EC3.1.1.7	EC3.1.1.72	EC3.1.1.73	EC3.1.1.74	EC3.1.1.75	EC3.1.1.76	EC3.1.1.77	EC3.1.1.78	EC3.1.1.8	EC3.1.1.81	EC3.1.1.83	EC3.1.1.84	EC3.1.1.85	EC3.1.1.86	EC3.1.1.87	EC3.1.1.88	EC3.1.1.89	EC3.1.1.92	EC3.1.1.95	EC3.1.1.96	EC3.1.1.99	EC3.1.11.1	EC3.1.11.2	EC3.1.11.5	EC3.1.11.6	EC3.1.12.1	EC3.1.13.1	EC3.1.13.5	EC3.1.2.1	EC3.1.2.12	EC3.1.2.14	EC3.1.2.23	EC3.1.2.28	EC3.1.2.29	EC3.1.2.30	EC3.1.2.4	EC3.1.2.6	EC3.1.21.1	EC3.1.21.2	EC3.1.21.3	EC3.1.21.4	EC3.1.21.5	EC3.1.21.7	EC3.1.22.4	EC3.1.26.11	EC3.1.26.12	EC3.1.26.3	EC3.1.26.4	EC3.1.26.5	EC3.1.26.8	EC3.1.27.1	EC3.1.27.3	EC3.1.27.5	EC3.1.3.1	EC3.1.3.10	EC3.1.3.101	EC3.1.3.104	EC3.1.3.11	EC3.1.3.12	EC3.1.3.15	EC3.1.3.16	EC3.1.3.18	EC3.1.3.2	EC3.1.3.21	EC3.1.3.23	EC3.1.3.25	EC3.1.3.27	EC3.1.3.3	EC3.1.3.36	EC3.1.3.37	EC3.1.3.41	EC3.1.3.45	EC3.1.3.48	EC3.1.3.5	EC3.1.3.6	EC3.1.3.60	EC3.1.3.68	EC3.1.3.7	EC3.1.3.71	EC3.1.3.74	EC3.1.3.76	EC3.1.3.77	EC3.1.3.78	EC3.1.3.81	EC3.1.3.82	EC3.1.3.83	EC3.1.3.85	EC3.1.3.87	EC3.1.3.89	EC3.1.3.93	EC3.1.3.97	EC3.1.4.16	EC3.1.4.17	EC3.1.4.3	EC3.1.4.4	EC3.1.4.46	EC3.1.4.52	EC3.1.4.53	EC3.1.4.54	EC3.1.4.55	EC3.1.5.1	EC3.1.6.1	EC3.1.6.6	EC3.1.7.2	EC3.1.8.2	EC3.11.1.1	EC3.11.1.2	EC3.11.1.3	EC3.13.1.5	EC3.13.1.6	EC3.2.1.1	EC3.2.1.10	EC3.2.1.101	EC3.2.1.106	EC3.2.1.11	EC3.2.1.113	EC3.2.1.122	EC3.2.1.126	EC3.2.1.131	EC3.2.1.132	EC3.2.1.133	EC3.2.1.135	EC3.2.1.139	EC3.2.1.14	EC3.2.1.141	EC3.2.1.15	EC3.2.1.164	EC3.2.1.17	EC3.2.1.170	EC3.2.1.176	EC3.2.1.177	EC3.2.1.18	EC3.2.1.180	EC3.2.1.183	EC3.2.1.184	EC3.2.1.185	EC3.2.1.196	EC3.2.1.199	EC3.2.1.20	EC3.2.1.21	EC3.2.1.22	EC3.2.1.23	EC3.2.1.25	EC3.2.1.26	EC3.2.1.28	EC3.2.1.3	EC3.2.1.37	EC3.2.1.38	EC3.2.1.39	EC3.2.1.4	EC3.2.1.41	EC3.2.1.49	EC3.2.1.51	EC3.2.1.52	EC3.2.1.54	EC3.2.1.55	EC3.2.1.58	EC3.2.1.60	EC3.2.1.65	EC3.2.1.67	EC3.2.1.68	EC3.2.1.7	EC3.2.1.70	EC3.2.1.73	EC3.2.1.74	EC3.2.1.78	EC3.2.1.8	EC3.2.1.80	EC3.2.1.81	EC3.2.1.84	EC3.2.1.86	EC3.2.1.89	EC3.2.1.91	EC3.2.1.93	EC3.2.1.94	EC3.2.1.96	EC3.2.1.98	EC3.2.1.99	EC3.2.2.10	EC3.2.2.19	EC3.2.2.20	EC3.2.2.21	EC3.2.2.22	EC3.2.2.23	EC3.2.2.24	EC3.2.2.26	EC3.2.2.27	EC3.2.2.28	EC3.2.2.3	EC3.2.2.4	EC3.2.2.9	EC3.2.2.n1	EC3.3.1.1	EC3.3.2.1	EC3.3.2.10	EC3.3.2.11	EC3.3.2.12	EC3.3.2.14	EC3.3.2.15	EC3.3.2.6	EC3.3.2.8	EC3.3.2.9	EC3.4.11.1	EC3.4.11.10	EC3.4.11.14	EC3.4.11.15	EC3.4.11.18	EC3.4.11.19	EC3.4.11.2	EC3.4.11.23	EC3.4.11.24	EC3.4.11.25	EC3.4.11.3	EC3.4.11.4	EC3.4.11.5	EC3.4.11.7	EC3.4.11.9	EC3.4.13.18	EC3.4.13.19	EC3.4.13.20	EC3.4.13.21	EC3.4.13.22	EC3.4.13.9	EC3.4.14.11	EC3.4.14.12	EC3.4.14.5	EC3.4.15.1	EC3.4.16.4	EC3.4.17.11	EC3.4.17.13	EC3.4.17.14	EC3.4.17.18	EC3.4.17.19	EC3.4.17.3	EC3.4.19.12	EC3.4.19.13	EC3.4.19.3	EC3.4.19.5	EC3.4.21.1	EC3.4.21.100	EC3.4.21.101	EC3.4.21.102	EC3.4.21.105	EC3.4.21.107	EC3.4.21.108	EC3.4.21.111	EC3.4.21.12	EC3.4.21.25	EC3.4.21.26	EC3.4.21.4	EC3.4.21.50	EC3.4.21.53	EC3.4.21.61	EC3.4.21.62	EC3.4.21.64	EC3.4.21.81	EC3.4.21.83	EC3.4.21.88	EC3.4.21.89	EC3.4.21.92	EC3.4.21.96	EC3.4.21.97	EC3.4.22.40	EC3.4.22.44	EC3.4.23.16	EC3.4.23.24	EC3.4.23.36	EC3.4.23.43	EC3.4.23.51	EC3.4.24.20	EC3.4.24.25	EC3.4.24.26	EC3.4.24.28	EC3.4.24.3	EC3.4.24.32	EC3.4.24.40	EC3.4.24.55	EC3.4.24.56	EC3.4.24.59	EC3.4.24.64	EC3.4.24.70	EC3.4.24.78	EC3.4.24.84	EC3.4.24.85	EC3.4.25.1	EC3.4.25.2	EC3.5.1.1	EC3.5.1.10	EC3.5.1.100	EC3.5.1.101	EC3.5.1.103	EC3.5.1.106	EC3.5.1.108	EC3.5.1.11	EC3.5.1.110	EC3.5.1.115	EC3.5.1.116	EC3.5.1.119	EC3.5.1.124	EC3.5.1.125	EC3.5.1.126	EC3.5.1.13	EC3.5.1.14	EC3.5.1.15	EC3.5.1.16	EC3.5.1.18	EC3.5.1.19	EC3.5.1.2	EC3.5.1.23	EC3.5.1.25	EC3.5.1.26	EC3.5.1.28	EC3.5.1.29	EC3.5.1.32	EC3.5.1.38	EC3.5.1.4	EC3.5.1.42	EC3.5.1.44	EC3.5.1.47	EC3.5.1.48	EC3.5.1.49	EC3.5.1.5	EC3.5.1.53	EC3.5.1.54	EC3.5.1.56	EC3.5.1.59	EC3.5.1.62	EC3.5.1.77	EC3.5.1.78	EC3.5.1.79	EC3.5.1.81	EC3.5.1.82	EC3.5.1.83	EC3.5.1.84	EC3.5.1.86	EC3.5.1.87	EC3.5.1.88	EC3.5.1.9	EC3.5.1.90	EC3.5.1.93	EC3.5.1.96	EC3.5.1.97	EC3.5.1.98	EC3.5.2.1	EC3.5.2.10	EC3.5.2.12	EC3.5.2.15	EC3.5.2.17	EC3.5.2.18	EC3.5.2.19	EC3.5.2.2	EC3.5.2.3	EC3.5.2.5	EC3.5.2.6	EC3.5.2.7	EC3.5.2.9	EC3.5.3.1	EC3.5.3.10	EC3.5.3.11	EC3.5.3.12	EC3.5.3.17	EC3.5.3.18	EC3.5.3.22	EC3.5.3.23	EC3.5.3.26	EC3.5.3.3	EC3.5.3.4	EC3.5.3.6	EC3.5.3.7	EC3.5.3.8	EC3.5.4.1	EC3.5.4.10	EC3.5.4.11	EC3.5.4.12	EC3.5.4.13	EC3.5.4.16	EC3.5.4.19	EC3.5.4.2	EC3.5.4.23	EC3.5.4.25	EC3.5.4.26	EC3.5.4.27	EC3.5.4.28	EC3.5.4.3	EC3.5.4.31	EC3.5.4.32	EC3.5.4.33	EC3.5.4.39	EC3.5.4.4	EC3.5.4.40	EC3.5.4.41	EC3.5.4.43	EC3.5.4.44	EC3.5.4.5	EC3.5.4.9	EC3.5.5.1	EC3.5.5.5	EC3.5.5.7	EC3.5.5.8	EC3.5.99.10	EC3.5.99.11	EC3.5.99.6	EC3.5.99.7	EC3.5.99.8	EC3.5.99.9	EC3.6.1.1	EC3.6.1.11	EC3.6.1.12	EC3.6.1.13	EC3.6.1.15	EC3.6.1.17	EC3.6.1.18	EC3.6.1.22	EC3.6.1.23	EC3.6.1.25	EC3.6.1.27	EC3.6.1.3	EC3.6.1.31	EC3.6.1.40	EC3.6.1.41	EC3.6.1.45	EC3.6.1.52	EC3.6.1.54	EC3.6.1.55	EC3.6.1.61	EC3.6.1.63	EC3.6.1.65	EC3.6.1.66	EC3.6.1.67	EC3.6.1.7	EC3.6.1.8	EC3.6.1.9	EC3.6.2.1	EC3.6.3.1	EC3.6.3.10	EC3.6.3.12	EC3.6.3.14	EC3.6.3.15	EC3.6.3.16	EC3.6.3.17	EC3.6.3.19	EC3.6.3.2	EC3.6.3.20	EC3.6.3.21	EC3.6.3.24	EC3.6.3.25	EC3.6.3.27	EC3.6.3.28	EC3.6.3.29	EC3.6.3.3	EC3.6.3.30	EC3.6.3.31	EC3.6.3.32	EC3.6.3.33	EC3.6.3.34	EC3.6.3.36	EC3.6.3.38	EC3.6.3.4	EC3.6.3.40	EC3.6.3.41	EC3.6.3.42	EC3.6.3.43	EC3.6.3.44	EC3.6.3.48	EC3.6.3.5	EC3.6.3.53	EC3.6.3.54	EC3.6.3.55	EC3.6.3.6	EC3.6.3.8	EC3.6.3.9	EC3.6.4.12	EC3.6.4.13	EC3.6.4.3	EC3.6.4.6	EC3.6.4.9	EC3.6.5.3	EC3.6.5.n1	EC3.7.1.13	EC3.7.1.14	EC3.7.1.17	EC3.7.1.18	EC3.7.1.19	EC3.7.1.2	EC3.7.1.20	EC3.7.1.21	EC3.7.1.22	EC3.7.1.3	EC3.7.1.5	EC3.7.1.7	EC3.7.1.8	EC3.7.1.9	EC3.8.1.10	EC3.8.1.2	EC3.8.1.3	EC3.8.1.5	EC4.1.1.1	EC4.1.1.104	EC4.1.1.11	EC4.1.1.12	EC4.1.1.15	EC4.1.1.17	EC4.1.1.18	EC4.1.1.19	EC4.1.1.2	EC4.1.1.20	EC4.1.1.21	EC4.1.1.22	EC4.1.1.23	EC4.1.1.25	EC4.1.1.3	EC4.1.1.31	EC4.1.1.32	EC4.1.1.33	EC4.1.1.35	EC4.1.1.36	EC4.1.1.37	EC4.1.1.38	EC4.1.1.4	EC4.1.1.43	EC4.1.1.44	EC4.1.1.45	EC4.1.1.47	EC4.1.1.48	EC4.1.1.49	EC4.1.1.5	EC4.1.1.50	EC4.1.1.55	EC4.1.1.61	EC4.1.1.64	EC4.1.1.65	EC4.1.1.7	EC4.1.1.70	EC4.1.1.71	EC4.1.1.73	EC4.1.1.74	EC4.1.1.75	EC4.1.1.76	EC4.1.1.77	EC4.1.1.79	EC4.1.1.8	EC4.1.1.81	EC4.1.1.82	EC4.1.1.85	EC4.1.1.86	EC4.1.1.96	EC4.1.1.98	EC4.1.2.13	EC4.1.2.14	EC4.1.2.19	EC4.1.2.20	EC4.1.2.21	EC4.1.2.22	EC4.1.2.25	EC4.1.2.34	EC4.1.2.38	EC4.1.2.4	EC4.1.2.40	EC4.1.2.41	EC4.1.2.42	EC4.1.2.43	EC4.1.2.44	EC4.1.2.45	EC4.1.2.48	EC4.1.2.49	EC4.1.2.50	EC4.1.2.52	EC4.1.2.56	EC4.1.2.57	EC4.1.2.58	EC4.1.2.9	EC4.1.3.1	EC4.1.3.16	EC4.1.3.17	EC4.1.3.24	EC4.1.3.25	EC4.1.3.26	EC4.1.3.27	EC4.1.3.3	EC4.1.3.30	EC4.1.3.32	EC4.1.3.34	EC4.1.3.36	EC4.1.3.38	EC4.1.3.39	EC4.1.3.4	EC4.1.3.40	EC4.1.3.41	EC4.1.3.43	EC4.1.3.44	EC4.1.3.45	EC4.1.3.6	EC4.1.99.1	EC4.1.99.11	EC4.1.99.12	EC4.1.99.13	EC4.1.99.14	EC4.1.99.16	EC4.1.99.17	EC4.1.99.19	EC4.1.99.2	EC4.1.99.20	EC4.1.99.22	EC4.1.99.3	EC4.2.1.1	EC4.2.1.10	EC4.2.1.100	EC4.2.1.103	EC4.2.1.104	EC4.2.1.108	EC4.2.1.109	EC4.2.1.11	EC4.2.1.113	EC4.2.1.114	EC4.2.1.115	EC4.2.1.116	EC4.2.1.117	EC4.2.1.119	EC4.2.1.12	EC4.2.1.120	EC4.2.1.126	EC4.2.1.129	EC4.2.1.131	EC4.2.1.132	EC4.2.1.135	EC4.2.1.136	EC4.2.1.143	EC4.2.1.144	EC4.2.1.146	EC4.2.1.147	EC4.2.1.148	EC4.2.1.150	EC4.2.1.151	EC4.2.1.153	EC4.2.1.155	EC4.2.1.156	EC4.2.1.162	EC4.2.1.163	EC4.2.1.168	EC4.2.1.17	EC4.2.1.171	EC4.2.1.18	EC4.2.1.19	EC4.2.1.2	EC4.2.1.20	EC4.2.1.22	EC4.2.1.24	EC4.2.1.25	EC4.2.1.3	EC4.2.1.33	EC4.2.1.35	EC4.2.1.36	EC4.2.1.40	EC4.2.1.41	EC4.2.1.42	EC4.2.1.43	EC4.2.1.44	EC4.2.1.45	EC4.2.1.46	EC4.2.1.47	EC4.2.1.49	EC4.2.1.51	EC4.2.1.53	EC4.2.1.55	EC4.2.1.59	EC4.2.1.6	EC4.2.1.65	EC4.2.1.68	EC4.2.1.70	EC4.2.1.75	EC4.2.1.77	EC4.2.1.79	EC4.2.1.8	EC4.2.1.80	EC4.2.1.81	EC4.2.1.82	EC4.2.1.83	EC4.2.1.84	EC4.2.1.85	EC4.2.1.9	EC4.2.1.90	EC4.2.1.91	EC4.2.1.93	EC4.2.1.96	EC4.2.1.99	EC4.2.2.14	EC4.2.2.17	EC4.2.2.2	EC4.2.2.23	EC4.2.2.24	EC4.2.2.3	EC4.2.2.6	EC4.2.2.n1	EC4.2.3.1	EC4.2.3.10	EC4.2.3.12	EC4.2.3.13	EC4.2.3.152	EC4.2.3.153	EC4.2.3.156	EC4.2.3.2	EC4.2.3.22	EC4.2.3.3	EC4.2.3.4	EC4.2.3.5	EC4.2.3.7	EC4.2.99.18	EC4.2.99.20	EC4.2.99.21	EC4.3.1.1	EC4.3.1.12	EC4.3.1.14	EC4.3.1.16	EC4.3.1.17	EC4.3.1.18	EC4.3.1.19	EC4.3.1.2	EC4.3.1.23	EC4.3.1.24	EC4.3.1.27	EC4.3.1.28	EC4.3.1.3	EC4.3.1.7	EC4.3.1.9	EC4.3.2.1	EC4.3.2.2	EC4.3.2.3	EC4.3.2.9	EC4.3.3.5	EC4.3.3.6	EC4.3.3.7	EC4.3.99.2	EC4.3.99.3	EC4.3.99.4	EC4.4.1.1	EC4.4.1.11	EC4.4.1.15	EC4.4.1.16	EC4.4.1.19	EC4.4.1.2	EC4.4.1.21	EC4.4.1.22	EC4.4.1.23	EC4.4.1.24	EC4.4.1.25	EC4.4.1.28	EC4.4.1.3	EC4.4.1.5	EC4.4.1.8	EC4.4.1.9	EC4.5.1.5	EC4.6.1.1	EC4.6.1.12	EC4.6.1.15	EC4.6.1.16	EC4.6.1.17	EC4.6.1.2	EC4.7.1.1	EC4.99.1.1	EC4.99.1.11	EC4.99.1.2	EC4.99.1.3	EC4.99.1.4	EC5.1.1.1	EC5.1.1.11	EC5.1.1.12	EC5.1.1.13	EC5.1.1.15	EC5.1.1.17	EC5.1.1.18	EC5.1.1.19	EC5.1.1.20	EC5.1.1.3	EC5.1.1.4	EC5.1.1.5	EC5.1.1.7	EC5.1.1.8	EC5.1.2.2	EC5.1.2.3	EC5.1.3.1	EC5.1.3.10	EC5.1.3.11	EC5.1.3.12	EC5.1.3.13	EC5.1.3.14	EC5.1.3.15	EC5.1.3.18	EC5.1.3.2	EC5.1.3.20	EC5.1.3.22	EC5.1.3.23	EC5.1.3.24	EC5.1.3.25	EC5.1.3.26	EC5.1.3.27	EC5.1.3.29	EC5.1.3.3	EC5.1.3.30	EC5.1.3.31	EC5.1.3.32	EC5.1.3.33	EC5.1.3.37	EC5.1.3.4	EC5.1.3.5	EC5.1.3.6	EC5.1.3.7	EC5.1.3.9	EC5.1.99.1	EC5.1.99.4	EC5.1.99.5	EC5.1.99.6	EC5.1.99.8	EC5.2.1.1	EC5.2.1.2	EC5.2.1.4	EC5.2.1.8	EC5.3.1.1	EC5.3.1.12	EC5.3.1.13	EC5.3.1.14	EC5.3.1.15	EC5.3.1.16	EC5.3.1.17	EC5.3.1.22	EC5.3.1.23	EC5.3.1.24	EC5.3.1.25	EC5.3.1.26	EC5.3.1.27	EC5.3.1.28	EC5.3.1.29	EC5.3.1.3	EC5.3.1.30	EC5.3.1.31	EC5.3.1.33	EC5.3.1.34	EC5.3.1.35	EC5.3.1.4	EC5.3.1.5	EC5.3.1.6	EC5.3.1.8	EC5.3.1.9	EC5.3.2.2	EC5.3.2.3	EC5.3.2.5	EC5.3.2.8	EC5.3.3.1	EC5.3.3.10	EC5.3.3.14	EC5.3.3.17	EC5.3.3.18	EC5.3.3.2	EC5.3.3.3	EC5.3.3.4	EC5.3.3.6	EC5.3.3.7	EC5.3.3.8	EC5.3.4.1	EC5.3.99.7	EC5.4.1.3	EC5.4.1.4	EC5.4.2.10	EC5.4.2.11	EC5.4.2.12	EC5.4.2.2	EC5.4.2.3	EC5.4.2.6	EC5.4.2.7	EC5.4.2.8	EC5.4.2.9	EC5.4.3.2	EC5.4.3.3	EC5.4.3.5	EC5.4.3.6	EC5.4.3.8	EC5.4.3.9	EC5.4.4.2	EC5.4.4.3	EC5.4.99.1	EC5.4.99.12	EC5.4.99.13	EC5.4.99.15	EC5.4.99.16	EC5.4.99.17	EC5.4.99.18	EC5.4.99.19	EC5.4.99.2	EC5.4.99.20	EC5.4.99.21	EC5.4.99.22	EC5.4.99.23	EC5.4.99.24	EC5.4.99.25	EC5.4.99.26	EC5.4.99.27	EC5.4.99.28	EC5.4.99.29	EC5.4.99.5	EC5.4.99.58	EC5.4.99.59	EC5.4.99.60	EC5.4.99.61	EC5.4.99.62	EC5.4.99.9	EC5.5.1.1	EC5.5.1.2	EC5.5.1.25	EC5.5.1.27	EC5.5.1.4	EC5.5.1.7	EC5.99.1.2	EC5.99.1.3	EC5.99.1.4	EC6.1.1.1	EC6.1.1.10	EC6.1.1.11	EC6.1.1.12	EC6.1.1.14	EC6.1.1.15	EC6.1.1.16	EC6.1.1.17	EC6.1.1.18	EC6.1.1.19	EC6.1.1.2	EC6.1.1.20	EC6.1.1.21	EC6.1.1.22	EC6.1.1.23	EC6.1.1.26	EC6.1.1.27	EC6.1.1.3	EC6.1.1.4	EC6.1.1.5	EC6.1.1.6	EC6.1.1.7	EC6.1.1.9	EC6.2.1.1	EC6.2.1.12	EC6.2.1.13	EC6.2.1.14	EC6.2.1.16	EC6.2.1.17	EC6.2.1.19	EC6.2.1.2	EC6.2.1.20	EC6.2.1.25	EC6.2.1.26	EC6.2.1.27	EC6.2.1.3	EC6.2.1.30	EC6.2.1.35	EC6.2.1.36	EC6.2.1.37	EC6.2.1.4	EC6.2.1.40	EC6.2.1.41	EC6.2.1.42	EC6.2.1.43	EC6.2.1.44	EC6.2.1.5	EC6.2.1.8	EC6.2.1.9	EC6.2.1.n2	EC6.3.1.1	EC6.3.1.11	EC6.3.1.13	EC6.3.1.18	EC6.3.1.19	EC6.3.1.2	EC6.3.1.20	EC6.3.1.5	EC6.3.1.8	EC6.3.2.1	EC6.3.2.10	EC6.3.2.12	EC6.3.2.13	EC6.3.2.14	EC6.3.2.17	EC6.3.2.2	EC6.3.2.3	EC6.3.2.31	EC6.3.2.33	EC6.3.2.34	EC6.3.2.36	EC6.3.2.37	EC6.3.2.38	EC6.3.2.4	EC6.3.2.43	EC6.3.2.44	EC6.3.2.45	EC6.3.2.5	EC6.3.2.6	EC6.3.2.8	EC6.3.2.9	EC6.3.3.1	EC6.3.3.2	EC6.3.3.3	EC6.3.3.7	EC6.3.4.12	EC6.3.4.13	EC6.3.4.14	EC6.3.4.15	EC6.3.4.16	EC6.3.4.18	EC6.3.4.19	EC6.3.4.2	EC6.3.4.20	EC6.3.4.21	EC6.3.4.22	EC6.3.4.23	EC6.3.4.3	EC6.3.4.4	EC6.3.4.5	EC6.3.4.6	EC6.3.5.1	EC6.3.5.11	EC6.3.5.12	EC6.3.5.2	EC6.3.5.3	EC6.3.5.4	EC6.3.5.5	EC6.3.5.7	EC6.3.5.9	EC6.4.1.1	EC6.4.1.2	EC6.4.1.3	EC6.4.1.4	EC6.4.1.6	EC6.4.1.7	EC6.4.1.8	EC6.4.1.9	EC6.5.1.1	EC6.5.1.2	EC6.5.1.3	EC6.5.1.4	EC6.5.1.7	EC6.6.1.1	EC6.6.1.2	PF00002.24	PF00004.29	PF00005.27	PF00006.25	PF00007.22	PF00008.27	PF00009.27	PF00011.21	PF00012.20	PF00013.29	PF00014.23	PF00015.21	PF00018.28	PF00021.21	PF00022.19	PF00023.30	PF00024.26	PF00025.21	PF00026.23	PF00027.29	PF00028.17	PF00030.19	PF00031.21	PF00032.17	PF00033.19	PF00034.21	PF00035.26	PF00036.32	PF00037.27	PF00038.21	PF00040.19	PF00041.21	PF00042.22	PF00043.25	PF00044.24	PF00045.19	PF00046.29	PF00047.25	PF00049.18	PF00050.21	PF00052.18	PF00054.23	PF00056.23	PF00057.18	PF00058.17	PF00059.21	PF00060.26	PF00061.23	PF00062.20	PF00067.22	PF00068.19	PF00069.25	PF00070.27	PF00071.22	PF00072.24	PF00073.20	PF00075.24	PF00076.22	PF00077.20	PF00078.27	PF00079.20	PF00080.20	PF00081.22	PF00082.22	PF00083.24	PF00084.20	PF00085.20	PF00089.26	PF00091.25	PF00092.28	PF00093.18	PF00094.25	PF00095.21	PF00096.26	PF00097.25	PF00098.23	PF00100.23	PF00102.27	PF00106.25	PF00107.26	PF00108.23	PF00109.26	PF00111.27	PF00112.23	PF00113.22	PF00114.19	PF00115.20	PF00116.20	PF00117.28	PF00118.24	PF00119.20	PF00120.24	PF00121.18	PF00122.20	PF00123.20	PF00124.19	PF00125.24	PF00126.27	PF00127.20	PF00128.24	PF00129.18	PF00130.22	PF00132.24	PF00133.22	PF00134.23	PF00135.28	PF00136.21	PF00137.21	PF00139.19	PF00140.20	PF00141.23	PF00142.18	PF00144.24	PF00145.17	PF00146.21	PF00147.18	PF00148.19	PF00149.28	PF00150.18	PF00151.19	PF00152.20	PF00153.27	PF00154.21	PF00155.21	PF00156.27	PF00157.17	PF00158.26	PF00160.21	PF00161.19	PF00162.19	PF00163.19	PF00164.25	PF00165.23	PF00166.21	PF00168.30	PF00169.29	PF00170.21	PF00171.22	PF00172.18	PF00173.28	PF00174.19	PF00175.21	PF00176.23	PF00177.21	PF00179.26	PF00180.20	PF00181.23	PF00182.19	PF00183.18	PF00185.24	PF00186.19	PF00187.19	PF00188.26	PF00189.20	PF00190.22	PF00191.20	PF00193.17	PF00194.21	PF00195.19	PF00196.19	PF00198.23	PF00199.19	PF00201.18	PF00202.21	PF00203.21	PF00204.25	PF00205.22	PF00206.20	PF00207.22	PF00208.21	PF00209.18	PF00210.24	PF00211.20	PF00212.18	PF00213.18	PF00215.24	PF00216.21	PF00217.19	PF00218.21	PF00219.18	PF00221.19	PF00223.19	PF00224.21	PF00226.31	PF00227.26	PF00228.20	PF00230.20	PF00231.19	PF00232.18	PF00233.19	PF00237.19	PF00238.19	PF00239.21	PF00240.23	PF00241.20	PF00244.20	PF00245.20	PF00246.24	PF00248.21	PF00249.31	PF00251.20	PF00252.18	PF00253.21	PF00254.28	PF00255.19	PF00258.25	PF00261.20	PF00262.18	PF00263.21	PF00264.20	PF00265.18	PF00266.19	PF00267.21	PF00268.21	PF00269.20	PF00270.29	PF00271.31	PF00274.19	PF00275.20	PF00276.20	PF00277.18	PF00278.22	PF00280.18	PF00281.19	PF00282.19	PF00283.19	PF00284.20	PF00285.21	PF00288.26	PF00289.22	PF00290.20	PF00291.25	PF00292.18	PF00293.28	PF00294.24	PF00295.17	PF00296.20	PF00297.22	PF00298.19	PF00300.22	PF00301.20	PF00302.18	PF00303.19	PF00305.19	PF00306.27	PF00307.31	PF00308.18	PF00309.20	PF00310.21	PF00311.17	PF00312.22	PF00313.22	PF00314.17	PF00316.20	PF00317.21	PF00318.20	PF00319.18	PF00320.27	PF00321.17	PF00324.21	PF00325.20	PF00326.21	PF00327.20	PF00328.22	PF00329.19	PF00330.20	PF00331.20	PF00332.18	PF00333.20	PF00334.19	PF00335.20	PF00336.18	PF00337.22	PF00338.22	PF00339.29	PF00341.17	PF00342.19	PF00343.20	PF00344.20	PF00345.20	PF00346.19	PF00347.23	PF00348.17	PF00349.21	PF00350.23	PF00351.21	PF00352.21	PF00353.19	PF00354.17	PF00355.26	PF00356.21	PF00358.20	PF00359.22	PF00360.20	PF00361.20	PF00362.18	PF00363.18	PF00364.22	PF00365.20	PF00366.20	PF00367.20	PF00368.18	PF00370.21	PF00372.19	PF00374.19	PF00375.18	PF00376.23	PF00378.20	PF00379.23	PF00380.19	PF00381.19	PF00382.19	PF00383.23	PF00384.22	PF00385.24	PF00386.21	PF00387.19	PF00388.19	PF00389.30	PF00390.19	PF00391.23	PF00392.21	PF00393.19	PF00394.22	PF00395.20	PF00398.20	PF00400.32	PF00401.20	PF00402.18	PF00403.26	PF00404.18	PF00405.17	PF00406.22	PF00407.19	PF00408.20	PF00410.19	PF00411.19	PF00412.22	PF00413.24	PF00415.18	PF00416.22	PF00418.19	PF00419.20	PF00420.24	PF00421.19	PF00425.18	PF00427.21	PF00428.19	PF00429.19	PF00430.18	PF00431.20	PF00432.21	PF00435.21	PF00436.25	PF00437.20	PF00438.20	PF00439.25	PF00440.23	PF00441.24	PF00443.29	PF00444.18	PF00445.18	PF00447.17	PF00448.22	PF00449.20	PF00450.22	PF00453.18	PF00454.27	PF00455.22	PF00456.21	PF00457.17	PF00459.25	PF00460.20	PF00462.24	PF00463.21	PF00464.19	PF00465.19	PF00466.20	PF00467.29	PF00468.17	PF00471.20	PF00472.20	PF00474.17	PF00475.18	PF00476.20	PF00477.17	PF00478.25	PF00479.22	PF00480.20	PF00481.21	PF00482.23	PF00483.23	PF00484.19	PF00486.28	PF00487.24	PF00488.21	PF00490.21	PF00491.21	PF00493.23	PF00494.19	PF00496.22	PF00497.20	PF00498.26	PF00499.20	PF00500.18	PF00501.28	PF00502.19	PF00504.21	PF00505.19	PF00507.19	PF00510.18	PF00512.25	PF00514.23	PF00515.28	PF00518.17	PF00519.17	PF00520.31	PF00521.20	PF00526.18	PF00528.22	PF00529.20	PF00530.18	PF00531.22	PF00532.21	PF00533.26	PF00534.20	PF00535.26	PF00536.30	PF00538.19	PF00542.19	PF00543.22	PF00544.19	PF00545.20	PF00547.18	PF00549.19	PF00550.25	PF00551.19	PF00552.21	PF00553.19	PF00554.22	PF00556.20	PF00557.24	PF00558.19	PF00560.33	PF00561.20	PF00562.28	PF00563.20	PF00564.24	PF00565.17	PF00566.18	PF00569.17	PF00570.23	PF00571.28	PF00572.18	PF00573.22	PF00574.23	PF00575.23	PF00576.21	PF00577.20	PF00578.21	PF00579.25	PF00580.21	PF00581.20	PF00582.26	PF00583.25	PF00584.20	PF00585.18	PF00586.24	PF00587.25	PF00588.19	PF00589.22	PF00590.20	PF00591.21	PF00593.24	PF00595.24	PF00596.21	PF00605.17	PF00610.21	PF00614.22	PF00615.19	PF00620.27	PF00622.28	PF00623.20	PF00625.21	PF00626.22	PF00627.31	PF00628.29	PF00629.23	PF00630.19	PF00633.23	PF00635.26	PF00636.26	PF00637.20	PF00639.21	PF00641.18	PF00642.24	PF00643.24	PF00644.20	PF00645.18	PF00646.33	PF00648.21	PF00651.31	PF00652.22	PF00653.21	PF00654.20	PF00656.22	PF00657.22	PF00658.18	PF00661.21	PF00662.20	PF00664.23	PF00665.26	PF00667.20	PF00668.20	PF00669.20	PF00670.21	PF00672.25	PF00673.21	PF00675.20	PF00676.20	PF00677.17	PF00679.24	PF00680.20	PF00681.20	PF00682.19	PF00683.17	PF00684.19	PF00685.27	PF00686.19	PF00687.21	PF00688.18	PF00689.21	PF00690.26	PF00691.20	PF00692.19	PF00694.19	PF00696.28	PF00697.22	PF00698.21	PF00699.20	PF00700.21	PF00701.22	PF00702.26	PF00703.21	PF00704.28	PF00705.18	PF00707.22	PF00708.18	PF00709.21	PF00710.20	PF00711.19	PF00712.19	PF00717.23	PF00719.19	PF00720.17	PF00722.21	PF00723.21	PF00724.20	PF00725.22	PF00727.18	PF00728.22	PF00729.18	PF00730.25	PF00731.20	PF00732.19	PF00733.21	PF00734.18	PF00735.18	PF00736.19	PF00741.18	PF00742.19	PF00743.19	PF00745.20	PF00746.21	PF00748.19	PF00749.21	PF00750.19	PF00751.18	PF00752.17	PF00753.27	PF00754.25	PF00755.20	PF00756.20	PF00757.20	PF00759.19	PF00760.18	PF00762.19	PF00763.23	PF00764.19	PF00765.17	PF00766.19	PF00767.18	PF00768.20	PF00771.20	PF00772.21	PF00773.19	PF00775.21	PF00777.18	PF00778.17	PF00781.24	PF00782.20	PF00787.24	PF00791.20	PF00793.20	PF00794.18	PF00795.22	PF00797.17	PF00800.18	PF00801.20	PF00805.22	PF00806.19	PF00807.17	PF00808.23	PF00809.22	PF00813.20	PF00814.25	PF00815.20	PF00816.21	PF00817.20	PF00821.18	PF00823.19	PF00825.18	PF00827.17	PF00828.19	PF00829.21	PF00830.19	PF00831.23	PF00832.20	PF00833.18	PF00834.19	PF00835.19	PF00837.17	PF00839.17	PF00842.21	PF00847.20	PF00848.19	PF00849.22	PF00850.19	PF00852.19	PF00854.21	PF00856.28	PF00857.20	PF00859.18	PF00860.20	PF00861.22	PF00862.19	PF00866.18	PF00867.18	PF00868.20	PF00871.17	PF00872.18	PF00873.19	PF00874.20	PF00875.18	PF00877.19	PF00879.18	PF00880.18	PF00881.24	PF00882.18	PF00883.21	PF00884.23	PF00885.19	PF00886.19	PF00887.19	PF00889.19	PF00890.24	PF00891.18	PF00892.20	PF00893.19	PF00899.21	PF00900.20	PF00902.18	PF00903.25	PF00905.22	PF00908.17	PF00909.21	PF00910.22	PF00912.22	PF00916.20	PF00918.17	PF00919.20	PF00920.21	PF00923.19	PF00924.18	PF00925.20	PF00926.19	PF00927.22	PF00929.24	PF00930.21	PF00931.22	PF00932.19	PF00933.21	PF00934.20	PF00935.19	PF00936.19	PF00939.19	PF00940.19	PF00941.21	PF00942.18	PF00944.19	PF00949.21	PF00950.17	PF00953.21	PF00955.21	PF00956.18	PF00957.21	PF00958.22	PF00959.19	PF00960.18	PF00961.19	PF00962.22	PF00963.18	PF00965.17	PF00967.17	PF00970.24	PF00975.20	PF00977.21	PF00979.17	PF00982.21	PF00984.19	PF00986.21	PF00988.22	PF00989.25	PF00990.21	PF00992.20	PF00993.20	PF00994.24	PF00996.18	PF00999.21	PF01000.26	PF01003.19	PF01007.20	PF01008.17	PF01010.19	PF01011.21	PF01012.21	PF01014.18	PF01015.18	PF01016.19	PF01018.22	PF01019.21	PF01020.17	PF01021.19	PF01022.20	PF01023.19	PF01025.19	PF01026.21	PF01027.20	PF01028.20	PF01029.18	PF01030.24	PF01032.18	PF01034.20	PF01035.20	PF01036.18	PF01037.21	PF01039.22	PF01040.18	PF01041.17	PF01042.21	PF01043.20	PF01047.22	PF01048.20	PF01050.18	PF01051.21	PF01052.20	PF01053.20	PF01055.26	PF01057.17	PF01058.22	PF01059.17	PF01060.23	PF01061.24	PF01062.21	PF01063.19	PF01066.21	PF01067.22	PF01068.21	PF01070.18	PF01071.19	PF01073.19	PF01074.22	PF01075.17	PF01076.19	PF01077.22	PF01078.21	PF01079.20	PF01080.17	PF01081.19	PF01082.20	PF01083.22	PF01084.20	PF01085.18	PF01087.22	PF01090.19	PF01092.19	PF01094.28	PF01095.19	PF01096.18	PF01097.18	PF01098.19	PF01099.17	PF01101.18	PF01103.23	PF01105.24	PF01106.17	PF01108.17	PF01109.17	PF01112.18	PF01113.20	PF01114.18	PF01116.20	PF01117.20	PF01118.24	PF01119.19	PF01120.17	PF01121.20	PF01124.18	PF01126.20	PF01127.22	PF01128.19	PF01129.18	PF01131.20	PF01132.20	PF01134.22	PF01135.19	PF01136.19	PF01137.21	PF01138.21	PF01139.17	PF01142.18	PF01144.23	PF01145.25	PF01148.20	PF01149.24	PF01150.17	PF01152.21	PF01154.17	PF01155.19	PF01156.19	PF01157.18	PF01161.20	PF01163.22	PF01165.20	PF01166.18	PF01168.20	PF01169.19	PF01170.18	PF01171.20	PF01172.18	PF01174.19	PF01175.18	PF01176.19	PF01177.22	PF01179.20	PF01180.21	PF01182.20	PF01183.20	PF01184.19	PF01186.17	PF01187.18	PF01189.17	PF01190.17	PF01191.19	PF01192.22	PF01193.24	PF01194.17	PF01195.19	PF01196.19	PF01197.18	PF01198.19	PF01199.18	PF01200.18	PF01201.22	PF01202.22	PF01203.19	PF01204.18	PF01205.19	PF01206.17	PF01207.17	PF01208.17	PF01209.18	PF01210.23	PF01212.21	PF01218.18	PF01219.19	PF01220.19	PF01222.17	PF01223.23	PF01225.25	PF01226.17	PF01227.22	PF01228.21	PF01229.17	PF01230.23	PF01231.18	PF01232.23	PF01233.19	PF01234.17	PF01235.17	PF01238.21	PF01239.22	PF01242.19	PF01243.20	PF01244.21	PF01245.20	PF01246.20	PF01248.26	PF01250.17	PF01252.18	PF01253.22	PF01255.19	PF01256.17	PF01257.19	PF01258.17	PF01259.18	PF01261.24	PF01262.21	PF01263.20	PF01264.21	PF01266.24	PF01268.19	PF01269.17	PF01270.17	PF01272.19	PF01274.22	PF01276.20	PF01278.20	PF01280.20	PF01281.19	PF01282.19	PF01287.20	PF01288.20	PF01289.19	PF01291.17	PF01292.20	PF01293.20	PF01295.18	PF01297.17	PF01298.18	PF01300.18	PF01301.19	PF01303.17	PF01306.19	PF01311.20	PF01312.19	PF01313.19	PF01314.18	PF01315.22	PF01316.21	PF01320.18	PF01321.18	PF01322.20	PF01323.20	PF01325.19	PF01326.19	PF01327.21	PF01328.17	PF01329.19	PF01330.21	PF01331.19	PF01333.19	PF01336.25	PF01337.18	PF01339.17	PF01340.20	PF01341.17	PF01343.18	PF01344.25	PF01345.18	PF01346.18	PF01347.22	PF01348.21	PF01350.17	PF01351.18	PF01352.27	PF01355.17	PF01356.19	PF01357.21	PF01359.18	PF01361.21	PF01363.21	PF01364.18	PF01367.20	PF01368.20	PF01370.21	PF01371.19	PF01373.17	PF01374.18	PF01375.17	PF01378.17	PF01379.20	PF01380.22	PF01381.22	PF01382.17	PF01384.20	PF01385.19	PF01386.19	PF01388.21	PF01389.17	PF01391.18	PF01392.22	PF01393.19	PF01396.19	PF01397.21	PF01398.21	PF01399.27	PF01400.24	PF01401.18	PF01402.21	PF01406.19	PF01408.22	PF01409.20	PF01410.18	PF01411.19	PF01413.19	PF01416.20	PF01418.17	PF01419.17	PF01420.19	PF01421.19	PF01423.22	PF01424.22	PF01425.21	PF01427.17	PF01428.16	PF01430.19	PF01431.21	PF01432.20	PF01433.20	PF01434.18	PF01435.18	PF01436.21	PF01442.18	PF01443.18	PF01446.17	PF01447.18	PF01450.19	PF01451.21	PF01453.24	PF01455.18	PF01456.17	PF01457.16	PF01458.17	PF01462.18	PF01464.20	PF01465.20	PF01467.26	PF01468.17	PF01469.18	PF01470.17	PF01471.18	PF01472.20	PF01473.20	PF01474.16	PF01475.19	PF01476.20	PF01477.23	PF01478.18	PF01479.25	PF01481.16	PF01483.20	PF01485.21	PF01487.15	PF01488.20	PF01490.18	PF01491.16	PF01493.19	PF01494.19	PF01496.19	PF01497.18	PF01498.18	PF01501.20	PF01502.18	PF01503.17	PF01505.18	PF01507.19	PF01509.18	PF01510.25	PF01512.17	PF01513.21	PF01514.17	PF01515.19	PF01519.16	PF01520.18	PF01521.20	PF01522.21	PF01523.16	PF01526.17	PF01527.20	PF01529.20	PF01531.16	PF01532.20	PF01535.20	PF01536.16	PF01540.16	PF01541.24	PF01544.18	PF01545.21	PF01546.28	PF01547.25	PF01548.17	PF01551.22	PF01553.21	PF01554.18	PF01555.18	PF01556.18	PF01557.18	PF01558.18	PF01559.16	PF01562.19	PF01564.17	PF01565.23	PF01566.18	PF01568.21	PF01569.21	PF01571.21	PF01575.19	PF01576.19	PF01577.16	PF01578.20	PF01580.18	PF01581.16	PF01582.20	PF01583.20	PF01584.19	PF01585.23	PF01588.20	PF01590.26	PF01591.18	PF01592.16	PF01593.24	PF01594.16	PF01595.20	PF01596.17	PF01597.19	PF01599.19	PF01602.20	PF01607.24	PF01609.21	PF01610.17	PF01612.20	PF01613.18	PF01614.18	PF01617.17	PF01618.16	PF01619.18	PF01623.17	PF01624.20	PF01625.21	PF01627.23	PF01628.21	PF01629.16	PF01630.18	PF01632.19	PF01633.20	PF01634.18	PF01636.23	PF01637.18	PF01638.17	PF01640.17	PF01641.18	PF01642.22	PF01643.17	PF01644.17	PF01645.17	PF01646.16	PF01648.20	PF01649.18	PF01650.18	PF01652.18	PF01653.18	PF01654.17	PF01655.18	PF01656.23	PF01658.17	PF01660.17	PF01661.21	PF01663.22	PF01665.16	PF01667.17	PF01668.18	PF01670.16	PF01674.18	PF01676.18	PF01678.19	PF01679.17	PF01680.17	PF01683.18	PF01687.17	PF01688.17	PF01693.16	PF01694.22	PF01695.17	PF01696.17	PF01697.27	PF01699.24	PF01702.18	PF01704.18	PF01706.16	PF01709.20	PF01710.16	PF01712.19	PF01713.21	PF01715.17	PF01717.18	PF01719.17	PF01722.18	PF01723.16	PF01724.16	PF01725.16	PF01726.16	PF01728.19	PF01729.19	PF01730.16	PF01731.20	PF01734.22	PF01735.18	PF01738.18	PF01739.18	PF01740.21	PF01741.18	PF01743.20	PF01744.20	PF01745.16	PF01746.21	PF01747.17	PF01750.18	PF01751.22	PF01752.17	PF01753.18	PF01755.17	PF01756.19	PF01757.22	PF01758.16	PF01759.21	PF01761.20	PF01762.21	PF01764.25	PF01765.19	PF01769.16	PF01770.18	PF01771.17	PF01773.20	PF01774.17	PF01775.17	PF01778.17	PF01780.19	PF01782.18	PF01783.23	PF01784.18	PF01786.17	PF01789.16	PF01790.18	PF01791.9	PF01793.16	PF01794.19	PF01795.19	PF01796.17	PF01797.16	PF01798.18	PF01799.20	PF01804.18	PF01805.20	PF01807.20	PF01808.18	PF01809.18	PF01810.18	PF01812.20	PF01813.17	PF01814.23	PF01815.16	PF01816.17	PF01817.21	PF01818.17	PF01820.21	PF01822.19	PF01823.19	PF01826.17	PF01828.17	PF01830.18	PF01832.20	PF01833.24	PF01834.16	PF01835.19	PF01837.16	PF01839.23	PF01841.19	PF01842.25	PF01843.19	PF01844.23	PF01845.17	PF01847.16	PF01849.18	PF01850.21	PF01851.22	PF01852.19	PF01855.19	PF01857.20	PF01861.16	PF01862.16	PF01863.17	PF01864.17	PF01865.16	PF01866.17	PF01867.16	PF01868.16	PF01869.20	PF01870.18	PF01871.17	PF01872.17	PF01873.17	PF01874.16	PF01875.17	PF01876.16	PF01877.17	PF01878.18	PF01880.18	PF01881.16	PF01882.18	PF01883.19	PF01884.17	PF01885.16	PF01886.16	PF01887.16	PF01888.17	PF01889.17	PF01890.16	PF01891.16	PF01893.16	PF01894.17	PF01895.19	PF01896.19	PF01899.16	PF01900.19	PF01901.16	PF01902.17	PF01903.17	PF01904.18	PF01905.16	PF01906.17	PF01909.23	PF01910.17	PF01912.18	PF01913.18	PF01914.17	PF01915.22	PF01916.17	PF01917.16	PF01918.21	PF01920.20	PF01921.18	PF01922.17	PF01923.18	PF01924.16	PF01925.19	PF01926.23	PF01927.16	PF01928.21	PF01930.17	PF01931.18	PF01933.18	PF01934.17	PF01935.17	PF01936.18	PF01937.19	PF01938.20	PF01939.16	PF01940.16	PF01941.19	PF01943.17	PF01944.17	PF01946.17	PF01947.16	PF01948.18	PF01949.16	PF01950.16	PF01951.16	PF01954.16	PF01955.18	PF01956.16	PF01957.18	PF01958.18	PF01959.16	PF01960.18	PF01963.17	PF01964.18	PF01965.24	PF01966.22	PF01967.21	PF01968.18	PF01969.17	PF01970.16	PF01972.16	PF01973.18	PF01974.17	PF01975.17	PF01976.17	PF01977.16	PF01978.19	PF01979.20	PF01980.16	PF01981.16	PF01982.16	PF01983.16	PF01984.20	PF01985.21	PF01986.16	PF01987.17	PF01988.19	PF01989.16	PF01990.17	PF01991.18	PF01992.16	PF01993.18	PF01994.16	PF01995.16	PF01996.16	PF01997.16	PF01998.17	PF02001.16	PF02002.17	PF02005.16	PF02006.16	PF02007.18	PF02010.15	PF02011.15	PF02012.20	PF02013.16	PF02014.16	PF02016.15	PF02017.15	PF02018.17	PF02021.17	PF02023.17	PF02024.15	PF02026.16	PF02027.17	PF02028.17	PF02030.15	PF02031.16	PF02033.18	PF02036.17	PF02037.27	PF02038.16	PF02040.15	PF02041.16	PF02042.15	PF02044.17	PF02045.15	PF02049.18	PF02050.16	PF02053.15	PF02055.16	PF02056.16	PF02057.15	PF02060.15	PF02063.17	PF02064.15	PF02065.18	PF02069.16	PF02073.15	PF02074.15	PF02075.17	PF02077.15	PF02080.21	PF02081.15	PF02082.20	PF02085.16	PF02086.15	PF02089.15	PF02090.15	PF02091.15	PF02092.17	PF02096.20	PF02097.15	PF02099.17	PF02102.15	PF02104.15	PF02107.16	PF02108.16	PF02110.15	PF02112.15	PF02113.15	PF02114.16	PF02117.16	PF02119.16	PF02120.16	PF02122.15	PF02126.18	PF02127.15	PF02128.15	PF02129.18	PF02130.17	PF02132.15	PF02133.15	PF02136.20	PF02140.18	PF02142.22	PF02144.16	PF02146.17	PF02148.19	PF02150.16	PF02151.19	PF02152.18	PF02153.17	PF02154.15	PF02156.15	PF02160.15	PF02163.22	PF02167.15	PF02169.16	PF02171.17	PF02178.19	PF02179.16	PF02180.17	PF02181.23	PF02182.17	PF02183.18	PF02184.16	PF02187.17	PF02189.15	PF02190.16	PF02195.18	PF02196.15	PF02199.15	PF02201.18	PF02203.15	PF02205.20	PF02209.19	PF02210.24	PF02211.15	PF02213.16	PF02219.17	PF02221.15	PF02222.22	PF02223.17	PF02224.18	PF02225.22	PF02229.16	PF02230.16	PF02233.16	PF02237.17	PF02239.16	PF02240.16	PF02241.18	PF02245.16	PF02249.17	PF02251.18	PF02253.15	PF02254.18	PF02255.16	PF02256.17	PF02257.15	PF02259.23	PF02261.16	PF02263.19	PF02264.15	PF02265.16	PF02271.16	PF02272.19	PF02273.15	PF02274.17	PF02275.18	PF02276.18	PF02277.17	PF02278.18	PF02281.16	PF02282.16	PF02283.16	PF02284.16	PF02285.15	PF02286.15	PF02287.15	PF02288.15	PF02289.16	PF02293.15	PF02295.17	PF02300.17	PF02302.17	PF02303.17	PF02305.17	PF02306.15	PF02308.16	PF02310.19	PF02311.19	PF02313.17	PF02315.16	PF02316.16	PF02317.17	PF02319.20	PF02321.18	PF02322.15	PF02323.15	PF02324.16	PF02325.17	PF02326.15	PF02329.16	PF02332.18	PF02333.15	PF02334.16	PF02335.15	PF02338.19	PF02342.18	PF02344.15	PF02346.16	PF02347.16	PF02348.19	PF02349.15	PF02350.19	PF02353.20	PF02355.16	PF02357.19	PF02358.16	PF02359.18	PF02361.16	PF02363.19	PF02366.18	PF02367.17	PF02368.18	PF02369.16	PF02370.16	PF02371.16	PF02373.22	PF02374.15	PF02378.18	PF02381.18	PF02382.15	PF02384.16	PF02386.16	PF02388.16	PF02389.15	PF02390.17	PF02391.17	PF02392.16	PF02393.16	PF02397.16	PF02399.15	PF02401.18	PF02403.22	PF02405.16	PF02406.17	PF02408.20	PF02410.15	PF02411.15	PF02412.18	PF02413.17	PF02415.17	PF02416.16	PF02417.15	PF02421.18	PF02423.15	PF02424.15	PF02426.16	PF02433.15	PF02434.16	PF02435.16	PF02436.18	PF02441.19	PF02445.16	PF02446.17	PF02447.16	PF02449.15	PF02450.15	PF02452.17	PF02456.15	PF02457.16	PF02458.15	PF02459.15	PF02460.18	PF02461.16	PF02462.15	PF02463.19	PF02464.17	PF02465.18	PF02467.16	PF02469.22	PF02470.20	PF02472.16	PF02474.15	PF02475.16	PF02479.16	PF02481.15	PF02482.19	PF02485.21	PF02486.19	PF02487.17	PF02491.20	PF02492.19	PF02493.20	PF02494.16	PF02495.17	PF02498.17	PF02501.17	PF02502.18	PF02503.17	PF02504.15	PF02505.14	PF02507.15	PF02508.14	PF02510.14	PF02511.15	PF02514.16	PF02515.17	PF02516.14	PF02517.16	PF02518.26	PF02522.14	PF02524.14	PF02525.17	PF02526.14	PF02527.15	PF02530.14	PF02532.14	PF02533.15	PF02534.14	PF02535.22	PF02536.14	PF02537.15	PF02538.14	PF02540.17	PF02541.16	PF02542.16	PF02543.15	PF02544.16	PF02545.14	PF02547.15	PF02548.15	PF02550.15	PF02551.15	PF02552.16	PF02553.15	PF02554.14	PF02556.14	PF02557.17	PF02558.16	PF02559.16	PF02560.14	PF02561.14	PF02562.16	PF02563.16	PF02565.15	PF02566.19	PF02567.16	PF02568.14	PF02569.15	PF02570.15	PF02571.14	PF02572.15	PF02574.16	PF02575.16	PF02576.17	PF02577.14	PF02578.15	PF02579.17	PF02580.16	PF02581.17	PF02582.14	PF02583.17	PF02585.17	PF02586.14	PF02588.15	PF02589.15	PF02590.17	PF02591.15	PF02592.15	PF02593.14	PF02594.16	PF02595.15	PF02596.15	PF02597.20	PF02598.17	PF02599.16	PF02600.16	PF02601.15	PF02602.15	PF02603.16	PF02604.19	PF02606.14	PF02607.17	PF02608.14	PF02609.16	PF02610.15	PF02611.15	PF02613.15	PF02614.14	PF02615.14	PF02616.14	PF02617.17	PF02618.16	PF02620.17	PF02621.14	PF02622.15	PF02623.15	PF02624.16	PF02625.16	PF02626.15	PF02627.20	PF02628.15	PF02629.19	PF02630.14	PF02631.16	PF02632.14	PF02633.14	PF02634.15	PF02635.15	PF02636.17	PF02637.18	PF02638.15	PF02639.14	PF02641.15	PF02643.15	PF02645.16	PF02646.16	PF02649.14	PF02650.14	PF02652.14	PF02653.16	PF02654.15	PF02655.14	PF02656.15	PF02657.15	PF02659.15	PF02660.15	PF02661.18	PF02662.16	PF02663.14	PF02664.15	PF02665.14	PF02666.15	PF02667.14	PF02668.16	PF02669.15	PF02670.16	PF02671.21	PF02672.15	PF02673.18	PF02674.16	PF02675.15	PF02676.14	PF02677.14	PF02678.16	PF02679.15	PF02680.14	PF02681.14	PF02682.16	PF02683.15	PF02684.15	PF02685.16	PF02686.15	PF02687.21	PF02689.14	PF02690.15	PF02691.15	PF02694.15	PF02696.14	PF02697.14	PF02698.17	PF02699.15	PF02700.14	PF02702.17	PF02705.16	PF02706.15	PF02709.14	PF02711.14	PF02714.15	PF02719.15	PF02720.17	PF02727.16	PF02728.16	PF02729.21	PF02730.15	PF02732.15	PF02733.17	PF02734.17	PF02735.16	PF02736.19	PF02737.18	PF02738.18	PF02739.16	PF02741.15	PF02742.15	PF02743.18	PF02744.17	PF02745.15	PF02746.16	PF02747.15	PF02748.15	PF02749.16	PF02750.14	PF02752.22	PF02753.17	PF02754.16	PF02755.15	PF02759.19	PF02767.16	PF02768.15	PF02769.22	PF02770.19	PF02771.16	PF02772.16	PF02773.16	PF02774.18	PF02775.21	PF02776.18	PF02777.18	PF02778.14	PF02779.24	PF02780.20	PF02781.16	PF02782.16	PF02783.15	PF02784.16	PF02785.19	PF02786.17	PF02787.19	PF02789.17	PF02790.15	PF02791.17	PF02794.16	PF02796.15	PF02797.15	PF02798.20	PF02800.20	PF02801.22	PF02803.18	PF02805.16	PF02806.18	PF02807.15	PF02810.15	PF02811.19	PF02812.18	PF02813.14	PF02814.15	PF02817.17	PF02820.18	PF02822.14	PF02823.16	PF02824.21	PF02825.20	PF02826.19	PF02829.14	PF02830.18	PF02831.15	PF02833.14	PF02834.16	PF02836.17	PF02837.18	PF02838.15	PF02839.14	PF02843.16	PF02844.15	PF02845.16	PF02852.22	PF02861.20	PF02863.18	PF02866.18	PF02867.15	PF02868.15	PF02870.15	PF02872.18	PF02873.16	PF02874.23	PF02875.21	PF02878.16	PF02879.16	PF02880.16	PF02881.19	PF02882.19	PF02883.20	PF02884.17	PF02885.17	PF02887.16	PF02889.16	PF02892.15	PF02893.20	PF02894.17	PF02895.14	PF02896.18	PF02897.15	PF02898.15	PF02899.17	PF02900.18	PF02901.15	PF02902.19	PF02903.14	PF02906.14	PF02907.15	PF02909.17	PF02910.20	PF02911.18	PF02912.18	PF02913.19	PF02914.15	PF02915.17	PF02917.14	PF02918.15	PF02921.14	PF02922.18	PF02923.15	PF02924.14	PF02925.16	PF02926.17	PF02927.14	PF02929.17	PF02931.23	PF02932.16	PF02933.17	PF02934.15	PF02938.14	PF02940.15	PF02941.15	PF02942.14	PF02943.15	PF02944.20	PF02945.15	PF02948.15	PF02951.14	PF02952.17	PF02953.15	PF02954.19	PF02955.16	PF02958.20	PF02961.14	PF02962.15	PF02963.16	PF02964.16	PF02965.17	PF02966.16	PF02969.17	PF02971.14	PF02973.16	PF02974.14	PF02975.14	PF02976.15	PF02978.19	PF02979.16	PF02982.14	PF02983.14	PF02984.19	PF02985.22	PF02987.16	PF02990.16	PF02991.16	PF02992.14	PF02994.14	PF02995.17	PF02996.17	PF02998.14	PF03004.14	PF03006.20	PF03007.16	PF03008.14	PF03009.17	PF03013.14	PF03015.19	PF03016.15	PF03018.14	PF03022.16	PF03023.14	PF03028.15	PF03029.17	PF03030.16	PF03031.18	PF03032.15	PF03033.20	PF03035.14	PF03040.14	PF03050.14	PF03051.15	PF03052.15	PF03054.16	PF03055.15	PF03057.14	PF03059.16	PF03060.15	PF03061.22	PF03062.19	PF03063.20	PF03065.15	PF03067.15	PF03068.15	PF03069.15	PF03070.16	PF03071.15	PF03073.15	PF03074.16	PF03077.14	PF03079.14	PF03080.15	PF03083.16	PF03088.16	PF03089.14	PF03090.17	PF03091.15	PF03092.16	PF03096.14	PF03098.15	PF03099.19	PF03100.15	PF03102.14	PF03104.19	PF03109.16	PF03116.15	PF03118.15	PF03119.16	PF03120.16	PF03123.15	PF03128.14	PF03129.20	PF03130.16	PF03131.17	PF03133.15	PF03135.14	PF03136.15	PF03137.20	PF03139.15	PF03141.16	PF03142.15	PF03143.17	PF03144.25	PF03147.14	PF03150.14	PF03151.16	PF03152.14	PF03155.15	PF03159.18	PF03160.14	PF03161.13	PF03162.13	PF03164.14	PF03167.19	PF03168.13	PF03169.15	PF03170.13	PF03171.20	PF03173.13	PF03174.13	PF03175.13	PF03176.15	PF03177.14	PF03178.15	PF03179.15	PF03180.14	PF03184.19	PF03186.13	PF03188.16	PF03190.15	PF03193.16	PF03198.14	PF03199.15	PF03200.16	PF03201.16	PF03203.14	PF03205.14	PF03206.14	PF03209.15	PF03210.13	PF03211.13	PF03212.14	PF03214.13	PF03215.15	PF03219.14	PF03222.13	PF03224.14	PF03226.14	PF03227.16	PF03229.13	PF03230.13	PF03232.13	PF03235.14	PF03237.15	PF03239.14	PF03241.13	PF03242.13	PF03243.15	PF03245.13	PF03253.14	PF03254.13	PF03255.14	PF03259.17	PF03260.13	PF03264.14	PF03265.15	PF03266.15	PF03269.14	PF03270.13	PF03275.13	PF03279.13	PF03280.14	PF03281.14	PF03283.13	PF03284.13	PF03288.16	PF03291.16	PF03297.15	PF03298.13	PF03301.13	PF03306.13	PF03308.16	PF03309.14	PF03313.15	PF03314.14	PF03315.15	PF03318.13	PF03319.13	PF03320.13	PF03321.13	PF03323.13	PF03324.14	PF03327.14	PF03328.14	PF03330.18	PF03331.13	PF03332.13	PF03334.14	PF03336.13	PF03344.15	PF03345.14	PF03347.13	PF03349.16	PF03350.16	PF03351.17	PF03352.13	PF03354.15	PF03357.21	PF03358.15	PF03364.20	PF03366.16	PF03367.13	PF03368.14	PF03370.13	PF03372.23	PF03374.14	PF03377.13	PF03379.13	PF03382.14	PF03384.14	PF03385.17	PF03388.13	PF03389.15	PF03390.15	PF03391.15	PF03399.16	PF03400.13	PF03401.14	PF03403.13	PF03404.16	PF03405.14	PF03406.13	PF03407.16	PF03411.13	PF03412.15	PF03413.19	PF03415.14	PF03417.16	PF03418.14	PF03419.13	PF03420.13	PF03421.16	PF03422.15	PF03423.13	PF03425.13	PF03427.13	PF03428.13	PF03432.14	PF03433.13	PF03435.18	PF03437.15	PF03439.13	PF03440.14	PF03441.14	PF03442.14	PF03443.14	PF03444.15	PF03445.13	PF03446.15	PF03447.16	PF03448.17	PF03449.15	PF03450.17	PF03452.14	PF03453.17	PF03454.15	PF03455.19	PF03457.14	PF03458.13	PF03459.17	PF03460.17	PF03461.15	PF03462.18	PF03463.15	PF03464.15	PF03465.15	PF03466.20	PF03469.14	PF03471.17	PF03472.15	PF03473.17	PF03474.14	PF03475.14	PF03476.16	PF03477.16	PF03478.18	PF03479.15	PF03480.13	PF03481.13	PF03483.17	PF03484.15	PF03485.16	PF03486.14	PF03489.17	PF03490.13	PF03492.15	PF03493.18	PF03495.14	PF03496.14	PF03497.16	PF03498.14	PF03500.13	PF03502.13	PF03504.13	PF03512.13	PF03513.14	PF03517.13	PF03519.14	PF03522.15	PF03524.15	PF03527.14	PF03531.14	PF03532.13	PF03533.14	PF03534.13	PF03536.15	PF03537.13	PF03538.14	PF03539.14	PF03540.13	PF03543.14	PF03544.14	PF03545.13	PF03547.18	PF03548.15	PF03550.14	PF03551.14	PF03552.14	PF03553.14	PF03556.15	PF03559.14	PF03561.15	PF03562.17	PF03564.15	PF03567.14	PF03568.17	PF03571.15	PF03572.18	PF03573.13	PF03575.17	PF03576.14	PF03577.15	PF03578.15	PF03579.13	PF03583.14	PF03587.14	PF03588.14	PF03589.13	PF03590.15	PF03591.14	PF03592.16	PF03594.13	PF03595.17	PF03596.13	PF03597.15	PF03598.15	PF03599.16	PF03600.16	PF03601.14	PF03602.15	PF03603.13	PF03604.13	PF03605.14	PF03606.15	PF03608.13	PF03609.14	PF03610.16	PF03611.14	PF03612.14	PF03613.14	PF03616.14	PF03618.14	PF03619.16	PF03621.13	PF03623.13	PF03625.14	PF03626.14	PF03629.18	PF03630.14	PF03631.15	PF03632.15	PF03633.15	PF03636.15	PF03638.15	PF03639.13	PF03640.15	PF03641.14	PF03643.15	PF03644.13	PF03646.15	PF03647.13	PF03648.14	PF03649.13	PF03652.15	PF03653.13	PF03656.13	PF03657.13	PF03658.14	PF03659.14	PF03662.14	PF03663.14	PF03664.13	PF03668.15	PF03670.13	PF03671.14	PF03672.13	PF03673.13	PF03682.13	PF03683.13	PF03684.13	PF03685.13	PF03686.13	PF03687.13	PF03690.13	PF03691.14	PF03692.15	PF03693.14	PF03695.13	PF03698.13	PF03699.13	PF03701.14	PF03702.14	PF03703.14	PF03704.17	PF03705.15	PF03706.13	PF03707.16	PF03709.15	PF03710.15	PF03711.15	PF03712.15	PF03713.13	PF03714.14	PF03717.15	PF03718.13	PF03719.15	PF03720.15	PF03721.14	PF03723.14	PF03724.16	PF03725.15	PF03726.14	PF03727.16	PF03729.13	PF03732.17	PF03733.13	PF03734.14	PF03735.14	PF03736.17	PF03737.15	PF03738.14	PF03739.14	PF03740.13	PF03741.16	PF03743.14	PF03744.13	PF03745.14	PF03746.16	PF03747.14	PF03748.14	PF03749.13	PF03750.13	PF03752.13	PF03755.13	PF03756.13	PF03759.13	PF03761.15	PF03762.17	PF03764.18	PF03766.13	PF03767.14	PF03769.15	PF03770.16	PF03771.16	PF03772.16	PF03773.13	PF03775.16	PF03776.14	PF03777.13	PF03779.14	PF03780.13	PF03781.16	PF03782.17	PF03783.14	PF03785.14	PF03786.13	PF03787.15	PF03788.14	PF03790.13	PF03793.19	PF03795.14	PF03796.15	PF03797.19	PF03799.15	PF03802.14	PF03803.15	PF03806.13	PF03807.17	PF03808.13	PF03810.19	PF03811.13	PF03812.13	PF03814.15	PF03815.19	PF03816.14	PF03817.13	PF03818.13	PF03819.17	PF03823.14	PF03824.16	PF03825.16	PF03829.13	PF03830.15	PF03831.14	PF03832.13	PF03833.13	PF03837.14	PF03838.14	PF03840.14	PF03841.13	PF03843.13	PF03845.13	PF03846.14	PF03847.13	PF03848.14	PF03851.14	PF03852.15	PF03853.15	PF03856.13	PF03860.16	PF03861.14	PF03862.13	PF03864.15	PF03865.13	PF03868.15	PF03869.14	PF03872.13	PF03873.13	PF03874.16	PF03876.17	PF03880.15	PF03881.14	PF03882.14	PF03883.14	PF03884.14	PF03885.13	PF03886.13	PF03887.14	PF03888.14	PF03889.13	PF03891.15	PF03892.14	PF03894.15	PF03895.15	PF03899.15	PF03900.15	PF03901.17	PF03903.13	PF03904.13	PF03906.14	PF03911.16	PF03915.13	PF03916.14	PF03917.17	PF03918.14	PF03922.14	PF03923.13	PF03924.13	PF03925.13	PF03927.13	PF03928.14	PF03929.16	PF03932.14	PF03934.13	PF03935.15	PF03936.16	PF03937.16	PF03938.14	PF03939.13	PF03941.15	PF03942.15	PF03943.13	PF03944.14	PF03945.14	PF03946.14	PF03947.18	PF03948.14	PF03949.15	PF03950.18	PF03951.19	PF03952.16	PF03953.17	PF03954.14	PF03956.13	PF03957.13	PF03958.17	PF03959.13	PF03960.15	PF03961.13	PF03962.15	PF03963.14	PF03965.16	PF03966.16	PF03967.13	PF03968.14	PF03969.16	PF03971.14	PF03972.14	PF03974.13	PF03975.13	PF03976.14	PF03977.13	PF03979.14	PF03981.12	PF03982.13	PF03984.13	PF03986.13	PF03988.12	PF03989.13	PF03990.14	PF03991.12	PF03992.16	PF03993.12	PF03994.14	PF03995.13	PF03997.12	PF04000.15	PF04002.15	PF04004.13	PF04005.12	PF04007.12	PF04008.14	PF04009.12	PF04010.13	PF04011.12	PF04012.12	PF04013.12	PF04014.18	PF04015.12	PF04016.12	PF04017.12	PF04018.13	PF04019.12	PF04020.13	PF04023.14	PF04024.12	PF04025.12	PF04026.12	PF04027.13	PF04028.13	PF04029.14	PF04030.14	PF04032.16	PF04033.12	PF04034.13	PF04038.12	PF04039.13	PF04041.13	PF04042.16	PF04046.16	PF04049.13	PF04052.13	PF04053.14	PF04055.21	PF04056.14	PF04060.13	PF04066.13	PF04068.15	PF04069.12	PF04070.12	PF04071.12	PF04072.14	PF04073.15	PF04074.12	PF04075.14	PF04076.13	PF04077.12	PF04079.16	PF04082.18	PF04083.16	PF04085.14	PF04087.14	PF04093.12	PF04094.14	PF04095.16	PF04098.15	PF04100.12	PF04101.16	PF04102.12	PF04104.14	PF04107.13	PF04108.12	PF04110.13	PF04114.14	PF04115.12	PF04116.13	PF04120.12	PF04122.12	PF04123.13	PF04124.12	PF04126.13	PF04127.15	PF04131.14	PF04133.14	PF04134.12	PF04135.12	PF04137.15	PF04138.14	PF04139.13	PF04140.14	PF04142.15	PF04143.14	PF04145.15	PF04149.12	PF04151.15	PF04157.16	PF04161.13	PF04165.12	PF04166.12	PF04167.13	PF04168.12	PF04170.12	PF04172.16	PF04173.13	PF04174.13	PF04175.12	PF04181.13	PF04182.12	PF04183.12	PF04184.12	PF04185.14	PF04186.13	PF04187.13	PF04188.13	PF04190.13	PF04191.13	PF04193.14	PF04195.12	PF04198.13	PF04199.13	PF04200.12	PF04201.15	PF04202.13	PF04203.13	PF04204.16	PF04205.14	PF04206.12	PF04207.12	PF04208.14	PF04209.13	PF04210.13	PF04211.13	PF04212.18	PF04213.13	PF04214.13	PF04216.12	PF04217.13	PF04218.13	PF04219.12	PF04220.12	PF04221.12	PF04222.12	PF04223.12	PF04224.12	PF04225.12	PF04226.13	PF04227.12	PF04228.13	PF04229.14	PF04230.13	PF04231.13	PF04232.12	PF04233.14	PF04234.12	PF04235.12	PF04237.13	PF04238.12	PF04239.12	PF04240.12	PF04241.15	PF04242.13	PF04244.13	PF04245.13	PF04246.12	PF04247.12	PF04248.12	PF04250.13	PF04252.13	PF04253.15	PF04254.13	PF04255.14	PF04256.12	PF04257.14	PF04258.13	PF04260.12	PF04261.12	PF04262.14	PF04263.16	PF04264.13	PF04265.14	PF04266.14	PF04267.12	PF04268.12	PF04269.12	PF04273.13	PF04277.13	PF04279.15	PF04280.15	PF04282.13	PF04283.12	PF04284.13	PF04285.12	PF04286.12	PF04287.12	PF04288.13	PF04289.12	PF04290.12	PF04293.13	PF04294.13	PF04295.13	PF04296.13	PF04297.14	PF04298.12	PF04299.12	PF04300.13	PF04301.13	PF04303.13	PF04304.13	PF04305.14	PF04306.13	PF04307.14	PF04308.12	PF04309.12	PF04310.12	PF04311.13	PF04312.13	PF04313.14	PF04314.13	PF04315.12	PF04316.13	PF04317.12	PF04319.13	PF04320.14	PF04321.17	PF04322.12	PF04324.15	PF04325.13	PF04326.14	PF04327.12	PF04328.13	PF04332.15	PF04333.13	PF04335.13	PF04336.12	PF04337.12	PF04338.12	PF04339.12	PF04340.12	PF04341.12	PF04342.12	PF04343.13	PF04344.13	PF04345.13	PF04346.12	PF04347.13	PF04348.13	PF04349.12	PF04350.13	PF04351.13	PF04352.13	PF04353.13	PF04354.13	PF04355.13	PF04356.12	PF04357.13	PF04358.13	PF04359.14	PF04361.13	PF04362.14	PF04363.12	PF04364.13	PF04365.13	PF04366.12	PF04367.13	PF04368.13	PF04371.15	PF04375.14	PF04376.13	PF04377.15	PF04378.13	PF04379.14	PF04380.13	PF04381.12	PF04382.13	PF04383.13	PF04384.13	PF04385.15	PF04386.13	PF04387.14	PF04389.17	PF04390.12	PF04391.12	PF04392.12	PF04393.13	PF04394.14	PF04397.15	PF04399.13	PF04400.13	PF04402.14	PF04403.13	PF04404.12	PF04405.14	PF04406.14	PF04407.12	PF04408.23	PF04410.14	PF04411.12	PF04412.13	PF04413.16	PF04414.12	PF04417.12	PF04418.12	PF04422.13	PF04423.14	PF04424.13	PF04430.14	PF04431.13	PF04432.13	PF04434.17	PF04435.18	PF04439.12	PF04442.14	PF04443.12	PF04444.14	PF04445.13	PF04446.12	PF04447.12	PF04448.12	PF04449.12	PF04450.12	PF04451.12	PF04452.14	PF04453.14	PF04454.12	PF04455.12	PF04456.12	PF04457.12	PF04458.12	PF04459.12	PF04461.13	PF04463.12	PF04464.14	PF04465.12	PF04466.13	PF04467.12	PF04468.12	PF04471.12	PF04472.12	PF04473.12	PF04474.12	PF04475.12	PF04476.13	PF04478.12	PF04479.13	PF04480.12	PF04481.12	PF04486.12	PF04488.15	PF04491.12	PF04492.13	PF04493.14	PF04495.14	PF04505.12	PF04508.12	PF04509.12	PF04511.15	PF04513.12	PF04515.12	PF04518.12	PF04519.13	PF04525.12	PF04536.14	PF04539.16	PF04542.14	PF04545.16	PF04546.13	PF04548.16	PF04550.12	PF04551.14	PF04552.13	PF04553.12	PF04555.13	PF04556.12	PF04560.20	PF04561.14	PF04563.15	PF04564.15	PF04565.16	PF04566.13	PF04567.17	PF04569.14	PF04572.12	PF04575.13	PF04577.14	PF04586.17	PF04587.15	PF04588.13	PF04591.12	PF04592.14	PF04593.14	PF04597.14	PF04602.12	PF04606.12	PF04607.17	PF04608.13	PF04609.12	PF04610.14	PF04612.12	PF04613.14	PF04615.13	PF04616.14	PF04617.13	PF04619.12	PF04620.12	PF04622.12	PF04632.12	PF04634.12	PF04640.14	PF04643.12	PF04647.15	PF04654.12	PF04655.14	PF04657.13	PF04659.13	PF04661.12	PF04663.12	PF04664.13	PF04665.12	PF04669.13	PF04670.12	PF04672.12	PF04673.12	PF04674.12	PF04675.14	PF04677.15	PF04679.15	PF04685.13	PF04686.12	PF04687.12	PF04693.12	PF04698.12	PF04703.12	PF04705.12	PF04706.12	PF04715.13	PF04717.12	PF04723.14	PF04724.13	PF04725.12	PF04726.13	PF04728.13	PF04730.12	PF04732.14	PF04733.14	PF04734.13	PF04738.13	PF04740.12	PF04744.12	PF04748.13	PF04750.14	PF04751.14	PF04752.12	PF04754.12	PF04756.13	PF04759.13	PF04760.15	PF04762.12	PF04765.13	PF04768.13	PF04770.12	PF04773.13	PF04775.14	PF04777.13	PF04781.12	PF04783.12	PF04784.14	PF04792.12	PF04794.12	PF04796.12	PF04799.13	PF04800.12	PF04807.12	PF04809.13	PF04810.15	PF04811.15	PF04815.15	PF04816.12	PF04820.14	PF04822.13	PF04824.16	PF04825.13	PF04826.13	PF04828.14	PF04829.13	PF04830.13	PF04831.13	PF04832.12	PF04837.12	PF04845.13	PF04848.13	PF04849.13	PF04851.15	PF04854.14	PF04859.12	PF04860.12	PF04862.12	PF04863.13	PF04864.13	PF04865.14	PF04874.14	PF04877.12	PF04879.16	PF04883.12	PF04885.13	PF04886.12	PF04888.12	PF04891.12	PF04892.12	PF04893.17	PF04894.12	PF04895.12	PF04896.12	PF04898.14	PF04899.12	PF04900.12	PF04908.15	PF04909.14	PF04910.14	PF04911.12	PF04914.12	PF04916.13	PF04917.12	PF04919.12	PF04922.12	PF04925.15	PF04927.12	PF04928.17	PF04930.15	PF04932.15	PF04934.14	PF04940.12	PF04942.14	PF04945.13	PF04947.14	PF04949.13	PF04951.13	PF04952.14	PF04954.13	PF04955.12	PF04956.13	PF04957.12	PF04958.12	PF04960.15	PF04961.12	PF04962.12	PF04963.13	PF04964.14	PF04965.14	PF04966.12	PF04967.12	PF04969.16	PF04970.13	PF04971.12	PF04972.17	PF04973.12	PF04976.12	PF04977.15	PF04978.12	PF04979.14	PF04981.13	PF04982.13	PF04983.18	PF04984.14	PF04985.14	PF04986.13	PF04989.12	PF04990.12	PF04991.13	PF04993.13	PF04994.13	PF04995.14	PF04996.12	PF04997.12	PF04998.17	PF04999.13	PF05000.17	PF05003.12	PF05004.13	PF05005.15	PF05007.13	PF05008.15	PF05010.14	PF05013.12	PF05014.15	PF05015.13	PF05016.15	PF05017.14	PF05018.13	PF05019.13	PF05023.14	PF05025.13	PF05028.14	PF05034.13	PF05035.12	PF05036.13	PF05037.13	PF05042.13	PF05043.13	PF05045.12	PF05048.13	PF05049.13	PF05050.12	PF05052.12	PF05057.14	PF05060.14	PF05063.14	PF05064.13	PF05065.13	PF05066.13	PF05067.12	PF05068.12	PF05069.13	PF05071.16	PF05076.13	PF05077.12	PF05079.12	PF05082.13	PF05088.12	PF05089.12	PF05090.14	PF05096.12	PF05099.13	PF05100.12	PF05101.13	PF05103.13	PF05105.12	PF05106.12	PF05107.12	PF05108.13	PF05109.13	PF05114.13	PF05116.13	PF05117.12	PF05118.15	PF05119.12	PF05120.12	PF05121.12	PF05123.12	PF05124.12	PF05125.12	PF05127.14	PF05128.12	PF05129.13	PF05130.12	PF05132.14	PF05133.14	PF05134.13	PF05135.13	PF05136.13	PF05137.13	PF05138.12	PF05139.14	PF05140.14	PF05141.12	PF05142.12	PF05144.14	PF05145.12	PF05147.13	PF05148.15	PF05150.12	PF05152.12	PF05153.15	PF05154.16	PF05155.15	PF05157.15	PF05159.14	PF05161.13	PF05163.12	PF05164.13	PF05165.12	PF05166.13	PF05167.12	PF05168.14	PF05170.14	PF05171.12	PF05172.13	PF05173.14	PF05175.14	PF05176.14	PF05183.12	PF05184.15	PF05185.16	PF05186.13	PF05187.13	PF05188.17	PF05189.13	PF05190.18	PF05191.14	PF05192.18	PF05193.21	PF05194.12	PF05195.16	PF05198.16	PF05199.13	PF05201.15	PF05203.16	PF05204.14	PF05206.14	PF05208.13	PF05209.13	PF05211.12	PF05212.12	PF05213.12	PF05218.14	PF05219.12	PF05221.17	PF05222.15	PF05223.11	PF05224.12	PF05225.16	PF05226.11	PF05227.13	PF05228.13	PF05229.15	PF05230.11	PF05231.14	PF05232.12	PF05233.13	PF05235.14	PF05239.16	PF05241.12	PF05244.11	PF05247.13	PF05257.16	PF05258.12	PF05259.11	PF05262.11	PF05264.11	PF05265.13	PF05268.11	PF05269.11	PF05270.13	PF05272.11	PF05275.11	PF05277.12	PF05280.11	PF05284.12	PF05292.11	PF05298.11	PF05299.12	PF05303.12	PF05305.14	PF05307.11	PF05309.11	PF05313.12	PF05322.11	PF05324.13	PF05328.12	PF05331.11	PF05335.13	PF05336.13	PF05342.14	PF05343.14	PF05344.11	PF05345.12	PF05349.12	PF05352.12	PF05354.11	PF05356.11	PF05359.11	PF05360.14	PF05362.13	PF05363.12	PF05364.14	PF05365.12	PF05367.11	PF05368.13	PF05369.12	PF05371.12	PF05373.11	PF05377.11	PF05378.13	PF05380.13	PF05382.13	PF05384.11	PF05387.11	PF05388.11	PF05389.12	PF05390.11	PF05392.11	PF05396.11	PF05398.11	PF05400.13	PF05401.11	PF05402.12	PF05403.11	PF05405.14	PF05406.15	PF05419.12	PF05420.11	PF05421.11	PF05423.13	PF05425.13	PF05426.12	PF05430.11	PF05431.11	PF05433.15	PF05437.12	PF05440.12	PF05443.11	PF05445.11	PF05448.12	PF05449.11	PF05450.15	PF05455.11	PF05463.11	PF05465.13	PF05472.11	PF05475.11	PF05478.11	PF05481.12	PF05484.11	PF05485.12	PF05488.13	PF05489.12	PF05491.13	PF05494.12	PF05495.12	PF05496.12	PF05501.11	PF05504.11	PF05506.12	PF05509.11	PF05510.13	PF05514.11	PF05521.11	PF05523.11	PF05524.13	PF05525.13	PF05526.11	PF05531.12	PF05532.12	PF05534.12	PF05538.11	PF05542.11	PF05544.11	PF05545.11	PF05547.11	PF05548.11	PF05551.11	PF05552.12	PF05553.11	PF05557.13	PF05559.11	PF05565.11	PF05566.12	PF05567.11	PF05568.11	PF05569.11	PF05572.13	PF05573.12	PF05575.11	PF05576.11	PF05577.12	PF05578.12	PF05579.13	PF05580.12	PF05582.12	PF05584.11	PF05588.11	PF05589.11	PF05591.12	PF05592.11	PF05593.14	PF05594.14	PF05595.11	PF05597.11	PF05598.11	PF05602.12	PF05605.12	PF05610.11	PF05616.13	PF05617.11	PF05618.11	PF05620.11	PF05621.11	PF05622.12	PF05625.11	PF05626.11	PF05630.11	PF05631.14	PF05635.11	PF05636.11	PF05637.12	PF05638.12	PF05639.11	PF05641.12	PF05643.11	PF05644.11	PF05649.13	PF05650.11	PF05651.13	PF05653.14	PF05655.11	PF05656.14	PF05658.14	PF05661.12	PF05662.14	PF05666.11	PF05670.13	PF05671.11	PF05673.13	PF05675.12	PF05676.13	PF05677.12	PF05679.16	PF05681.14	PF05683.12	PF05684.12	PF05685.12	PF05686.12	PF05688.11	PF05690.14	PF05691.12	PF05693.13	PF05694.11	PF05695.12	PF05697.13	PF05698.14	PF05699.14	PF05701.11	PF05704.12	PF05705.14	PF05706.12	PF05707.12	PF05708.12	PF05709.11	PF05711.11	PF05713.11	PF05717.13	PF05719.11	PF05721.13	PF05724.11	PF05725.12	PF05726.13	PF05727.11	PF05728.12	PF05729.12	PF05730.11	PF05731.11	PF05732.11	PF05735.12	PF05736.11	PF05737.12	PF05738.13	PF05742.12	PF05743.13	PF05746.15	PF05751.11	PF05753.14	PF05755.12	PF05758.12	PF05761.14	PF05762.14	PF05763.12	PF05764.13	PF05766.12	PF05768.14	PF05769.11	PF05770.11	PF05772.12	PF05773.22	PF05775.12	PF05783.11	PF05785.12	PF05787.13	PF05790.15	PF05791.11	PF05792.13	PF05800.11	PF05802.11	PF05810.12	PF05811.13	PF05812.12	PF05816.11	PF05817.14	PF05818.12	PF05819.11	PF05822.12	PF05823.12	PF05824.12	PF05826.12	PF05830.11	PF05833.11	PF05834.12	PF05837.12	PF05838.12	PF05840.13	PF05842.11	PF05843.14	PF05844.12	PF05845.12	PF05848.11	PF05853.12	PF05854.11	PF05856.12	PF05857.11	PF05858.12	PF05860.13	PF05861.12	PF05862.11	PF05866.11	PF05869.11	PF05870.11	PF05871.12	PF05872.12	PF05875.12	PF05876.12	PF05879.12	PF05884.12	PF05887.11	PF05889.13	PF05891.12	PF05893.14	PF05894.12	PF05896.11	PF05899.12	PF05901.11	PF05907.13	PF05908.11	PF05913.11	PF05916.11	PF05917.11	PF05918.11	PF05920.11	PF05922.16	PF05925.12	PF05926.11	PF05927.11	PF05929.11	PF05930.12	PF05932.13	PF05933.13	PF05935.11	PF05936.12	PF05939.13	PF05940.12	PF05942.11	PF05943.12	PF05944.12	PF05946.12	PF05947.12	PF05949.12	PF05951.13	PF05954.11	PF05957.13	PF05958.11	PF05960.11	PF05962.11	PF05970.14	PF05971.12	PF05973.14	PF05974.12	PF05975.12	PF05977.13	PF05978.16	PF05979.12	PF05981.12	PF05982.12	PF05985.11	PF05987.13	PF05988.12	PF05990.12	PF05991.11	PF05992.12	PF05995.12	PF05996.12	PF06002.12	PF06003.12	PF06004.12	PF06005.12	PF06007.11	PF06008.14	PF06009.12	PF06013.12	PF06014.11	PF06018.14	PF06023.12	PF06026.14	PF06027.12	PF06028.11	PF06029.11	PF06030.12	PF06032.12	PF06035.11	PF06037.11	PF06039.15	PF06041.11	PF06042.11	PF06044.12	PF06045.11	PF06048.11	PF06050.13	PF06051.12	PF06052.12	PF06053.11	PF06054.11	PF06055.12	PF06056.12	PF06057.11	PF06059.12	PF06062.11	PF06067.11	PF06068.13	PF06069.11	PF06071.13	PF06073.12	PF06074.12	PF06078.11	PF06079.11	PF06080.12	PF06081.11	PF06082.11	PF06085.11	PF06087.12	PF06089.12	PF06093.13	PF06094.12	PF06097.11	PF06099.11	PF06100.11	PF06101.11	PF06103.11	PF06107.11	PF06108.12	PF06109.13	PF06110.11	PF06114.13	PF06119.14	PF06120.11	PF06122.11	PF06123.12	PF06127.11	PF06130.12	PF06131.11	PF06133.11	PF06134.11	PF06135.12	PF06139.12	PF06141.11	PF06144.13	PF06146.12	PF06147.11	PF06148.11	PF06149.12	PF06150.12	PF06152.11	PF06153.11	PF06155.12	PF06156.13	PF06157.11	PF06160.12	PF06161.11	PF06163.11	PF06165.11	PF06166.12	PF06167.12	PF06168.11	PF06169.12	PF06170.12	PF06172.11	PF06173.12	PF06175.11	PF06176.11	PF06177.11	PF06178.13	PF06180.11	PF06181.11	PF06182.11	PF06183.13	PF06185.12	PF06186.11	PF06187.11	PF06188.12	PF06189.12	PF06191.12	PF06195.13	PF06196.12	PF06197.13	PF06199.11	PF06202.14	PF06206.11	PF06207.11	PF06210.11	PF06211.12	PF06213.12	PF06222.11	PF06224.12	PF06226.13	PF06228.13	PF06229.12	PF06230.11	PF06231.11	PF06233.12	PF06234.12	PF06236.11	PF06240.13	PF06241.12	PF06242.11	PF06243.11	PF06245.11	PF06249.12	PF06250.11	PF06251.11	PF06252.12	PF06253.11	PF06254.11	PF06257.11	PF06258.11	PF06259.12	PF06262.11	PF06265.11	PF06266.12	PF06267.12	PF06268.13	PF06271.12	PF06276.12	PF06277.11	PF06280.12	PF06282.11	PF06283.11	PF06287.11	PF06288.13	PF06289.11	PF06291.11	PF06293.14	PF06295.12	PF06296.12	PF06298.11	PF06299.12	PF06300.12	PF06301.11	PF06303.12	PF06304.11	PF06305.11	PF06309.11	PF06314.11	PF06315.11	PF06316.11	PF06319.12	PF06320.13	PF06323.11	PF06325.13	PF06330.11	PF06333.12	PF06335.12	PF06339.12	PF06342.12	PF06345.11	PF06346.12	PF06347.13	PF06348.11	PF06351.11	PF06353.12	PF06355.13	PF06356.11	PF06357.11	PF06365.12	PF06366.13	PF06367.16	PF06368.11	PF06371.13	PF06378.11	PF06379.12	PF06381.11	PF06386.11	PF06390.12	PF06394.13	PF06397.12	PF06403.11	PF06405.11	PF06406.11	PF06411.11	PF06412.11	PF06414.12	PF06415.13	PF06418.14	PF06421.12	PF06423.12	PF06426.14	PF06427.11	PF06429.13	PF06433.11	PF06434.13	PF06438.12	PF06439.11	PF06440.11	PF06441.12	PF06442.11	PF06443.11	PF06445.15	PF06450.12	PF06452.11	PF06455.11	PF06458.12	PF06463.13	PF06466.11	PF06467.14	PF06468.13	PF06470.13	PF06472.15	PF06474.12	PF06475.11	PF06476.12	PF06480.15	PF06481.14	PF06482.11	PF06483.11	PF06485.11	PF06486.11	PF06490.11	PF06491.11	PF06496.11	PF06500.11	PF06501.11	PF06502.11	PF06504.11	PF06505.11	PF06506.11	PF06508.13	PF06510.11	PF06511.11	PF06514.11	PF06516.11	PF06518.11	PF06519.11	PF06525.11	PF06526.12	PF06527.11	PF06528.12	PF06530.12	PF06532.11	PF06537.11	PF06540.11	PF06541.11	PF06545.11	PF06550.11	PF06551.12	PF06552.12	PF06557.11	PF06558.12	PF06559.11	PF06560.11	PF06563.11	PF06564.12	PF06568.11	PF06572.12	PF06574.12	PF06576.11	PF06577.12	PF06578.12	PF06580.13	PF06585.11	PF06586.11	PF06594.11	PF06597.11	PF06598.11	PF06605.11	PF06609.13	PF06610.13	PF06611.12	PF06613.11	PF06616.11	PF06620.11	PF06622.11	PF06623.11	PF06626.12	PF06627.11	PF06628.12	PF06629.12	PF06630.11	PF06634.12	PF06635.12	PF06640.11	PF06646.11	PF06649.12	PF06651.11	PF06661.11	PF06662.13	PF06666.11	PF06667.12	PF06672.11	PF06674.11	PF06675.11	PF06676.11	PF06677.12	PF06684.11	PF06685.11	PF06686.11	PF06689.13	PF06690.11	PF06691.11	PF06693.11	PF06695.11	PF06698.11	PF06699.11	PF06705.11	PF06707.11	PF06711.11	PF06713.11	PF06715.12	PF06718.11	PF06719.13	PF06721.11	PF06722.12	PF06723.13	PF06724.11	PF06725.11	PF06727.11	PF06728.13	PF06733.15	PF06736.11	PF06737.14	PF06738.12	PF06739.11	PF06742.11	PF06743.15	PF06744.12	PF06745.13	PF06746.11	PF06748.12	PF06749.12	PF06750.13	PF06751.11	PF06754.12	PF06755.12	PF06757.13	PF06761.12	PF06762.14	PF06763.11	PF06764.11	PF06769.14	PF06772.11	PF06775.14	PF06776.12	PF06777.11	PF06778.12	PF06779.14	PF06780.11	PF06781.12	PF06782.11	PF06784.11	PF06786.12	PF06787.11	PF06788.13	PF06790.11	PF06791.13	PF06792.11	PF06793.12	PF06794.12	PF06796.11	PF06798.12	PF06800.12	PF06803.12	PF06804.11	PF06805.12	PF06808.12	PF06809.11	PF06810.11	PF06812.12	PF06813.13	PF06815.13	PF06816.13	PF06817.14	PF06818.15	PF06819.11	PF06821.13	PF06823.12	PF06824.11	PF06825.12	PF06826.12	PF06827.14	PF06830.11	PF06831.14	PF06832.12	PF06833.11	PF06834.11	PF06835.13	PF06836.12	PF06838.11	PF06839.12	PF06841.12	PF06844.11	PF06847.11	PF06848.11	PF06849.12	PF06850.11	PF06853.12	PF06855.12	PF06857.11	PF06858.14	PF06859.12	PF06862.12	PF06863.12	PF06864.12	PF06865.11	PF06866.11	PF06868.11	PF06871.11	PF06874.11	PF06877.11	PF06884.11	PF06888.12	PF06889.11	PF06890.12	PF06891.11	PF06892.11	PF06897.12	PF06898.11	PF06899.11	PF06900.11	PF06902.11	PF06903.12	PF06904.12	PF06906.11	PF06908.11	PF06912.11	PF06917.12	PF06923.11	PF06925.11	PF06930.12	PF06932.11	PF06934.11	PF06935.11	PF06938.11	PF06940.11	PF06941.12	PF06942.12	PF06945.13	PF06946.11	PF06947.12	PF06949.11	PF06950.11	PF06951.11	PF06953.11	PF06956.11	PF06958.12	PF06961.13	PF06962.12	PF06964.12	PF06965.12	PF06966.12	PF06967.11	PF06968.13	PF06969.16	PF06971.13	PF06973.12	PF06974.13	PF06977.11	PF06979.12	PF06980.11	PF06983.13	PF06984.13	PF06985.11	PF06986.11	PF06988.11	PF06990.11	PF06992.11	PF06993.12	PF06995.11	PF06996.11	PF06999.12	PF07002.16	PF07005.11	PF07007.12	PF07009.11	PF07012.12	PF07015.11	PF07017.11	PF07021.12	PF07022.13	PF07023.12	PF07024.13	PF07026.11	PF07027.12	PF07030.12	PF07037.11	PF07040.11	PF07042.11	PF07043.13	PF07044.11	PF07045.11	PF07054.11	PF07055.12	PF07057.11	PF07062.12	PF07063.13	PF07065.14	PF07066.11	PF07068.11	PF07070.11	PF07071.11	PF07072.11	PF07073.12	PF07075.11	PF07076.11	PF07077.11	PF07078.11	PF07079.11	PF07080.11	PF07081.11	PF07082.11	PF07083.11	PF07085.12	PF07087.11	PF07088.11	PF07090.11	PF07091.11	PF07095.11	PF07096.11	PF07098.11	PF07099.11	PF07100.11	PF07102.12	PF07103.11	PF07105.11	PF07106.13	PF07107.11	PF07108.11	PF07109.11	PF07110.11	PF07119.12	PF07120.11	PF07126.12	PF07128.12	PF07130.12	PF07136.11	PF07137.11	PF07141.11	PF07142.12	PF07143.11	PF07145.15	PF07148.12	PF07152.12	PF07155.12	PF07156.14	PF07157.12	PF07158.11	PF07159.12	PF07161.13	PF07162.11	PF07166.11	PF07167.13	PF07168.11	PF07171.12	PF07173.12	PF07174.11	PF07178.11	PF07179.12	PF07181.11	PF07182.11	PF07183.11	PF07185.11	PF07187.11	PF07191.12	PF07194.11	PF07195.12	PF07196.13	PF07198.11	PF07200.13	PF07201.11	PF07202.13	PF07205.11	PF07208.11	PF07209.12	PF07210.12	PF07212.11	PF07214.12	PF07215.11	PF07216.12	PF07217.11	PF07219.13	PF07221.11	PF07222.12	PF07223.11	PF07224.11	PF07226.11	PF07228.12	PF07230.11	PF07233.12	PF07235.11	PF07237.11	PF07238.14	PF07239.11	PF07242.11	PF07244.15	PF07247.12	PF07250.11	PF07254.12	PF07260.11	PF07261.11	PF07262.11	PF07264.11	PF07265.11	PF07271.11	PF07273.12	PF07274.12	PF07275.11	PF07276.11	PF07277.11	PF07278.11	PF07279.11	PF07281.12	PF07282.11	PF07283.11	PF07284.11	PF07285.11	PF07286.12	PF07287.11	PF07289.11	PF07290.11	PF07291.11	PF07293.11	PF07295.11	PF07298.11	PF07301.11	PF07302.11	PF07305.12	PF07307.11	PF07308.13	PF07309.11	PF07310.13	PF07311.12	PF07313.12	PF07314.11	PF07315.11	PF07317.12	PF07318.12	PF07319.11	PF07321.12	PF07323.12	PF07327.11	PF07328.11	PF07330.12	PF07331.11	PF07332.11	PF07335.11	PF07336.11	PF07338.13	PF07339.12	PF07343.11	PF07345.11	PF07348.12	PF07350.12	PF07351.13	PF07352.12	PF07355.12	PF07356.12	PF07357.11	PF07361.11	PF07362.12	PF07363.11	PF07364.12	PF07366.12	PF07368.11	PF07369.11	PF07370.11	PF07371.12	PF07372.12	PF07373.11	PF07374.11	PF07377.12	PF07378.11	PF07381.11	PF07382.11	PF07383.12	PF07385.12	PF07386.11	PF07387.11	PF07388.11	PF07394.12	PF07395.11	PF07396.11	PF07397.11	PF07398.11	PF07399.11	PF07408.11	PF07409.12	PF07411.12	PF07412.12	PF07417.12	PF07419.12	PF07421.11	PF07423.11	PF07424.11	PF07426.11	PF07429.11	PF07430.11	PF07432.13	PF07433.11	PF07435.11	PF07437.11	PF07439.11	PF07441.11	PF07443.13	PF07445.12	PF07449.11	PF07450.11	PF07451.11	PF07452.12	PF07453.13	PF07454.11	PF07456.11	PF07459.11	PF07460.11	PF07463.11	PF07464.11	PF07466.11	PF07470.13	PF07471.12	PF07472.11	PF07475.12	PF07476.11	PF07477.12	PF07478.13	PF07479.14	PF07481.11	PF07482.11	PF07483.11	PF07484.12	PF07485.11	PF07486.12	PF07487.13	PF07488.12	PF07489.11	PF07494.11	PF07495.13	PF07497.12	PF07498.12	PF07499.13	PF07501.12	PF07502.14	PF07503.12	PF07504.13	PF07505.11	PF07506.11	PF07507.11	PF07508.13	PF07509.11	PF07510.11	PF07511.11	PF07514.11	PF07515.11	PF07516.13	PF07517.14	PF07519.11	PF07520.11	PF07521.12	PF07523.12	PF07524.13	PF07526.11	PF07532.11	PF07533.16	PF07534.16	PF07536.14	PF07537.11	PF07538.11	PF07541.12	PF07542.11	PF07549.14	PF07550.11	PF07551.11	PF07553.11	PF07554.13	PF07555.13	PF07556.11	PF07559.14	PF07561.11	PF07565.13	PF07566.12	PF07568.12	PF07569.11	PF07571.13	PF07578.11	PF07581.12	PF07582.12	PF07583.11	PF07584.11	PF07585.11	PF07586.11	PF07587.11	PF07588.11	PF07589.11	PF07590.11	PF07591.11	PF07592.11	PF07593.12	PF07595.12	PF07596.11	PF07598.11	PF07600.11	PF07602.11	PF07603.11	PF07606.11	PF07607.11	PF07608.11	PF07609.11	PF07610.11	PF07611.11	PF07613.11	PF07614.11	PF07615.11	PF07617.11	PF07618.11	PF07621.11	PF07623.11	PF07624.11	PF07625.11	PF07626.11	PF07627.11	PF07631.11	PF07632.11	PF07634.11	PF07635.11	PF07637.11	PF07638.11	PF07642.11	PF07643.11	PF07645.15	PF07646.15	PF07647.17	PF07648.15	PF07650.17	PF07652.14	PF07653.17	PF07654.15	PF07655.13	PF07659.11	PF07660.14	PF07661.13	PF07662.13	PF07663.11	PF07664.12	PF07669.11	PF07670.14	PF07672.13	PF07675.11	PF07676.12	PF07677.14	PF07678.14	PF07679.16	PF07680.11	PF07681.12	PF07682.11	PF07683.14	PF07685.14	PF07686.17	PF07687.14	PF07689.12	PF07690.16	PF07691.12	PF07693.14	PF07694.12	PF07695.11	PF07696.11	PF07697.11	PF07698.11	PF07699.13	PF07700.15	PF07701.14	PF07702.13	PF07703.14	PF07704.11	PF07705.11	PF07707.15	PF07710.11	PF07712.12	PF07714.17	PF07715.15	PF07716.15	PF07717.16	PF07719.17	PF07720.12	PF07721.14	PF07722.13	PF07724.14	PF07726.11	PF07727.14	PF07728.14	PF07729.12	PF07730.13	PF07731.14	PF07732.15	PF07733.12	PF07735.17	PF07736.11	PF07738.13	PF07739.13	PF07742.12	PF07743.13	PF07744.13	PF07745.13	PF07746.11	PF07747.11	PF07748.13	PF07750.11	PF07751.11	PF07752.11	PF07754.11	PF07755.11	PF07756.12	PF07757.13	PF07758.11	PF07759.12	PF07760.11	PF07761.12	PF07765.12	PF07766.13	PF07769.14	PF07776.15	PF07784.11	PF07786.12	PF07787.12	PF07788.11	PF07789.12	PF07790.11	PF07791.11	PF07793.11	PF07796.11	PF07798.11	PF07799.12	PF07803.11	PF07804.12	PF07811.12	PF07812.12	PF07813.12	PF07817.13	PF07819.13	PF07820.12	PF07821.12	PF07823.11	PF07824.12	PF07825.11	PF07826.11	PF07827.11	PF07828.12	PF07831.13	PF07832.11	PF07833.11	PF07835.12	PF07836.11	PF07837.12	PF07840.12	PF07843.11	PF07845.11	PF07847.12	PF07848.12	PF07849.11	PF07852.11	PF07853.11	PF07854.12	PF07857.12	PF07858.12	PF07859.13	PF07862.11	PF07865.11	PF07866.11	PF07867.11	PF07869.12	PF07870.11	PF07872.11	PF07873.11	PF07874.11	PF07875.12	PF07876.12	PF07878.11	PF07879.11	PF07880.11	PF07881.12	PF07882.12	PF07883.11	PF07884.14	PF07885.16	PF07886.11	PF07889.12	PF07892.11	PF07893.13	PF07894.12	PF07895.11	PF07896.12	PF07900.11	PF07902.11	PF07905.11	PF07906.13	PF07907.11	PF07912.13	PF07914.11	PF07916.11	PF07920.11	PF07921.12	PF07922.11	PF07923.13	PF07924.11	PF07926.12	PF07927.12	PF07929.11	PF07930.12	PF07931.12	PF07934.12	PF07938.12	PF07940.13	PF07942.12	PF07943.13	PF07944.12	PF07947.14	PF07949.12	PF07950.11	PF07953.12	PF07955.11	PF07958.11	PF07963.12	PF07968.12	PF07969.11	PF07971.12	PF07972.11	PF07973.14	PF07974.13	PF07976.12	PF07977.13	PF07978.13	PF07980.11	PF07983.13	PF07984.12	PF07987.11	PF07989.11	PF07991.12	PF07992.14	PF07993.12	PF07994.12	PF07995.11	PF07996.11	PF07998.11	PF08000.11	PF08002.11	PF08003.11	PF08004.11	PF08005.12	PF08006.11	PF08007.12	PF08009.11	PF08010.11	PF08011.11	PF08012.11	PF08013.11	PF08014.11	PF08015.11	PF08016.12	PF08017.11	PF08019.12	PF08020.11	PF08021.11	PF08022.12	PF08027.11	PF08028.11	PF08029.11	PF08030.12	PF08031.12	PF08032.12	PF08033.12	PF08042.11	PF08044.11	PF08050.12	PF08055.11	PF08059.13	PF08063.12	PF08066.12	PF08068.12	PF08069.12	PF08071.12	PF08079.12	PF08085.11	PF08100.11	PF08113.11	PF08118.11	PF08123.13	PF08124.11	PF08125.13	PF08126.11	PF08131.11	PF08132.11	PF08139.12	PF08140.11	PF08142.12	PF08148.12	PF08152.12	PF08153.12	PF08154.12	PF08159.12	PF08170.12	PF08173.11	PF08175.12	PF08180.11	PF08181.11	PF08183.11	PF08191.11	PF08192.11	PF08202.11	PF08205.12	PF08206.11	PF08207.12	PF08210.11	PF08211.12	PF08212.12	PF08213.11	PF08218.11	PF08220.12	PF08221.11	PF08222.11	PF08223.11	PF08225.11	PF08226.11	PF08227.11	PF08228.11	PF08235.13	PF08237.11	PF08238.12	PF08239.11	PF08240.12	PF08241.12	PF08242.12	PF08244.12	PF08245.12	PF08246.12	PF08263.12	PF08264.13	PF08265.11	PF08266.12	PF08267.12	PF08269.11	PF08271.12	PF08272.11	PF08273.12	PF08274.12	PF08275.11	PF08276.11	PF08277.12	PF08278.11	PF08279.12	PF08280.11	PF08281.12	PF08282.12	PF08283.11	PF08284.11	PF08288.12	PF08289.11	PF08291.11	PF08292.12	PF08294.11	PF08298.11	PF08299.11	PF08301.13	PF08303.11	PF08305.11	PF08308.11	PF08309.11	PF08310.11	PF08311.12	PF08312.12	PF08313.12	PF08317.11	PF08318.12	PF08320.12	PF08323.11	PF08324.11	PF08325.10	PF08326.12	PF08327.11	PF08328.11	PF08329.10	PF08331.10	PF08332.10	PF08333.11	PF08334.11	PF08335.11	PF08336.11	PF08338.11	PF08339.10	PF08340.11	PF08341.11	PF08343.10	PF08345.11	PF08346.12	PF08348.11	PF08349.11	PF08350.10	PF08351.11	PF08352.12	PF08353.10	PF08354.10	PF08357.11	PF08358.10	PF08359.11	PF08360.11	PF08361.11	PF08362.11	PF08364.11	PF08367.11	PF08369.10	PF08373.10	PF08376.10	PF08378.11	PF08379.10	PF08386.10	PF08388.11	PF08389.12	PF08392.12	PF08394.10	PF08400.10	PF08401.11	PF08402.10	PF08406.10	PF08409.11	PF08410.10	PF08411.10	PF08412.10	PF08414.10	PF08417.12	PF08421.11	PF08423.11	PF08428.10	PF08432.10	PF08433.10	PF08436.12	PF08437.10	PF08438.10	PF08439.10	PF08441.12	PF08442.10	PF08443.11	PF08444.10	PF08445.10	PF08446.11	PF08447.12	PF08448.10	PF08449.11	PF08450.12	PF08453.10	PF08455.10	PF08459.11	PF08460.10	PF08461.10	PF08462.10	PF08463.10	PF08465.10	PF08466.10	PF08468.11	PF08470.10	PF08471.10	PF08472.10	PF08477.13	PF08478.10	PF08479.11	PF08480.10	PF08482.10	PF08483.11	PF08484.11	PF08485.10	PF08486.10	PF08487.10	PF08489.11	PF08491.10	PF08494.11	PF08495.10	PF08496.10	PF08497.10	PF08501.11	PF08502.10	PF08503.10	PF08505.10	PF08509.11	PF08511.11	PF08512.12	PF08514.11	PF08515.12	PF08518.11	PF08519.12	PF08520.10	PF08521.10	PF08522.10	PF08525.11	PF08529.11	PF08530.10	PF08531.10	PF08532.10	PF08533.10	PF08534.10	PF08535.10	PF08536.11	PF08537.10	PF08538.10	PF08540.10	PF08541.10	PF08542.11	PF08543.12	PF08544.13	PF08545.10	PF08546.11	PF08547.12	PF08548.11	PF08549.10	PF08550.10	PF08551.10	PF08553.10	PF08557.10	PF08561.10	PF08564.10	PF08568.10	PF08569.11	PF08570.10	PF08571.10	PF08587.11	PF08588.10	PF08589.10	PF08592.11	PF08596.10	PF08605.10	PF08606.11	PF08608.12	PF08612.11	PF08614.11	PF08615.11	PF08616.10	PF08617.10	PF08619.10	PF08621.10	PF08626.11	PF08627.10	PF08628.12	PF08631.10	PF08635.10	PF08638.11	PF08642.10	PF08643.10	PF08645.11	PF08646.10	PF08647.11	PF08648.12	PF08651.10	PF08653.10	PF08656.10	PF08657.10	PF08659.10	PF08660.11	PF08661.11	PF08662.11	PF08663.10	PF08664.10	PF08665.12	PF08666.12	PF08667.10	PF08668.12	PF08669.11	PF08670.11	PF08671.10	PF08672.11	PF08673.10	PF08674.10	PF08676.11	PF08679.11	PF08680.10	PF08681.11	PF08682.10	PF08683.11	PF08685.11	PF08687.11	PF08695.10	PF08696.11	PF08699.10	PF08700.11	PF08702.10	PF08704.10	PF08706.11	PF08707.11	PF08708.11	PF08712.11	PF08713.11	PF08714.11	PF08719.11	PF08721.11	PF08722.11	PF08726.10	PF08732.10	PF08734.11	PF08735.10	PF08740.11	PF08741.10	PF08745.11	PF08747.11	PF08748.11	PF08750.11	PF08751.11	PF08753.11	PF08755.11	PF08756.10	PF08757.11	PF08758.11	PF08759.11	PF08760.11	PF08761.11	PF08765.11	PF08766.11	PF08768.11	PF08769.11	PF08770.11	PF08771.11	PF08772.11	PF08774.11	PF08775.10	PF08776.11	PF08777.11	PF08780.11	PF08784.11	PF08786.11	PF08787.11	PF08792.10	PF08793.10	PF08795.10	PF08796.10	PF08797.11	PF08798.11	PF08800.10	PF08801.11	PF08802.10	PF08803.11	PF08804.10	PF08805.11	PF08808.11	PF08809.11	PF08811.11	PF08812.11	PF08813.11	PF08814.10	PF08816.11	PF08817.10	PF08818.11	PF08819.11	PF08821.11	PF08822.11	PF08823.11	PF08826.10	PF08827.11	PF08829.10	PF08830.10	PF08833.10	PF08837.11	PF08838.10	PF08840.11	PF08841.10	PF08843.11	PF08844.10	PF08845.10	PF08847.11	PF08849.11	PF08850.11	PF08852.11	PF08856.11	PF08857.11	PF08858.10	PF08859.11	PF08861.10	PF08862.10	PF08863.10	PF08864.10	PF08865.11	PF08867.11	PF08868.10	PF08869.11	PF08870.11	PF08873.11	PF08874.10	PF08875.11	PF08876.11	PF08877.10	PF08878.11	PF08880.11	PF08881.10	PF08882.11	PF08883.11	PF08884.11	PF08885.11	PF08886.11	PF08887.11	PF08888.11	PF08889.11	PF08890.11	PF08891.11	PF08892.11	PF08893.10	PF08894.11	PF08895.11	PF08896.10	PF08897.11	PF08898.10	PF08899.11	PF08900.11	PF08901.11	PF08902.11	PF08903.11	PF08904.11	PF08905.11	PF08906.11	PF08907.11	PF08908.11	PF08909.11	PF08913.10	PF08914.11	PF08915.11	PF08918.10	PF08921.11	PF08922.11	PF08923.10	PF08924.11	PF08928.10	PF08929.10	PF08931.10	PF08933.11	PF08936.10	PF08937.11	PF08939.10	PF08940.11	PF08942.10	PF08943.10	PF08946.10	PF08947.10	PF08950.10	PF08951.10	PF08955.10	PF08960.10	PF08962.11	PF08963.10	PF08964.10	PF08965.10	PF08968.10	PF08969.11	PF08970.10	PF08971.11	PF08972.11	PF08973.10	PF08974.10	PF08975.10	PF08976.11	PF08977.10	PF08979.11	PF08980.10	PF08982.11	PF08984.11	PF08985.11	PF08986.10	PF08988.10	PF08990.11	PF08992.11	PF08993.10	PF09000.10	PF09001.11	PF09002.11	PF09003.10	PF09005.10	PF09006.11	PF09009.10	PF09011.10	PF09012.10	PF09015.10	PF09017.10	PF09019.11	PF09021.11	PF09025.10	PF09027.10	PF09029.10	PF09036.10	PF09037.10	PF09038.10	PF09039.11	PF09041.10	PF09043.11	PF09046.10	PF09048.10	PF09055.11	PF09056.11	PF09059.10	PF09062.10	PF09066.10	PF09074.10	PF09076.10	PF09077.11	PF09078.11	PF09079.11	PF09081.10	PF09082.10	PF09083.10	PF09084.11	PF09086.11	PF09087.11	PF09094.11	PF09095.11	PF09098.10	PF09099.10	PF09100.10	PF09101.10	PF09103.10	PF09105.10	PF09106.11	PF09107.11	PF09112.10	PF09113.10	PF09115.10	PF09116.10	PF09118.11	PF09119.10	PF09122.10	PF09123.11	PF09125.10	PF09126.10	PF09127.11	PF09128.11	PF09129.11	PF09130.11	PF09134.10	PF09137.11	PF09138.11	PF09139.11	PF09140.11	PF09142.11	PF09143.10	PF09145.10	PF09147.10	PF09148.10	PF09152.10	PF09154.10	PF09157.11	PF09159.10	PF09160.10	PF09162.10	PF09163.11	PF09164.10	PF09167.11	PF09168.10	PF09171.10	PF09172.11	PF09173.11	PF09176.11	PF09179.11	PF09180.11	PF09182.10	PF09183.10	PF09186.11	PF09189.10	PF09190.11	PF09191.10	PF09192.10	PF09194.10	PF09195.11	PF09202.11	PF09203.11	PF09204.10	PF09206.11	PF09209.11	PF09210.11	PF09212.10	PF09215.10	PF09217.10	PF09218.10	PF09221.10	PF09223.11	PF09225.10	PF09226.11	PF09227.10	PF09228.10	PF09233.11	PF09234.10	PF09239.11	PF09242.11	PF09243.10	PF09244.10	PF09246.10	PF09249.11	PF09250.11	PF09254.11	PF09258.10	PF09261.11	PF09264.10	PF09265.10	PF09269.11	PF09272.10	PF09273.11	PF09274.10	PF09278.11	PF09280.11	PF09281.10	PF09282.10	PF09284.10	PF09285.11	PF09286.11	PF09288.10	PF09289.10	PF09290.11	PF09293.10	PF09294.10	PF09295.10	PF09296.11	PF09297.11	PF09298.11	PF09299.11	PF09304.10	PF09308.10	PF09310.10	PF09312.11	PF09313.11	PF09314.11	PF09317.11	PF09318.10	PF09322.10	PF09323.10	PF09325.10	PF09326.11	PF09327.11	PF09330.11	PF09333.11	PF09334.11	PF09335.11	PF09336.10	PF09337.10	PF09338.11	PF09339.10	PF09341.10	PF09342.11	PF09343.10	PF09344.10	PF09345.10	PF09346.10	PF09347.10	PF09348.10	PF09349.10	PF09350.10	PF09351.10	PF09355.10	PF09356.10	PF09359.10	PF09360.10	PF09361.10	PF09362.10	PF09363.10	PF09364.10	PF09365.10	PF09366.10	PF09369.10	PF09370.10	PF09371.10	PF09373.10	PF09374.10	PF09375.10	PF09376.10	PF09377.10	PF09378.10	PF09382.10	PF09383.10	PF09386.10	PF09388.10	PF09390.10	PF09391.10	PF09392.10	PF09393.10	PF09394.10	PF09397.10	PF09400.10	PF09406.10	PF09407.10	PF09411.10	PF09412.10	PF09413.10	PF09414.10	PF09419.10	PF09423.10	PF09424.10	PF09428.10	PF09429.10	PF09430.10	PF09436.10	PF09438.10	PF09439.10	PF09445.10	PF09448.10	PF09449.10	PF09450.10	PF09453.10	PF09455.10	PF09456.10	PF09458.10	PF09459.10	PF09463.10	PF09465.10	PF09467.10	PF09471.10	PF09472.10	PF09474.10	PF09476.10	PF09477.10	PF09478.10	PF09479.10	PF09480.10	PF09481.10	PF09482.10	PF09483.10	PF09484.10	PF09485.10	PF09486.10	PF09487.10	PF09488.10	PF09489.10	PF09490.10	PF09491.10	PF09492.10	PF09493.10	PF09498.10	PF09499.10	PF09500.10	PF09502.10	PF09505.10	PF09506.10	PF09507.10	PF09508.10	PF09509.10	PF09511.10	PF09512.10	PF09515.10	PF09517.10	PF09518.10	PF09519.10	PF09520.10	PF09521.10	PF09523.10	PF09524.10	PF09526.10	PF09527.10	PF09529.10	PF09533.10	PF09534.10	PF09536.10	PF09537.10	PF09538.10	PF09539.10	PF09543.10	PF09544.10	PF09545.10	PF09546.10	PF09547.10	PF09548.10	PF09549.10	PF09550.10	PF09551.10	PF09553.10	PF09554.10	PF09556.10	PF09557.10	PF09558.10	PF09559.10	PF09560.10	PF09561.10	PF09562.10	PF09563.10	PF09564.10	PF09565.10	PF09566.10	PF09567.10	PF09568.10	PF09569.10	PF09570.10	PF09571.10	PF09572.10	PF09573.10	PF09577.10	PF09578.10	PF09579.10	PF09580.10	PF09581.10	PF09582.10	PF09583.10	PF09585.10	PF09586.10	PF09587.10	PF09588.10	PF09594.10	PF09599.10	PF09600.10	PF09601.10	PF09603.10	PF09604.10	PF09605.10	PF09607.10	PF09608.10	PF09609.10	PF09610.10	PF09611.10	PF09612.10	PF09613.10	PF09614.10	PF09615.10	PF09617.10	PF09618.10	PF09619.10	PF09620.10	PF09621.10	PF09622.10	PF09623.10	PF09624.10	PF09626.10	PF09630.10	PF09631.10	PF09633.10	PF09634.10	PF09636.10	PF09641.10	PF09643.10	PF09646.10	PF09648.10	PF09650.10	PF09651.10	PF09652.10	PF09655.10	PF09656.10	PF09659.10	PF09660.10	PF09661.10	PF09662.10	PF09663.10	PF09664.10	PF09665.10	PF09668.10	PF09669.10	PF09670.10	PF09671.10	PF09673.10	PF09674.10	PF09676.10	PF09677.10	PF09678.10	PF09681.10	PF09682.10	PF09683.10	PF09684.10	PF09685.10	PF09686.10	PF09691.10	PF09693.10	PF09694.10	PF09695.10	PF09698.10	PF09699.10	PF09700.10	PF09701.10	PF09703.10	PF09704.10	PF09706.10	PF09707.10	PF09709.10	PF09712.10	PF09717.10	PF09718.10	PF09719.10	PF09720.10	PF09721.10	PF09722.10	PF09723.10	PF09728.9	PF09729.9	PF09731.9	PF09740.9	PF09743.9	PF09744.9	PF09752.9	PF09754.9	PF09756.9	PF09759.9	PF09763.9	PF09764.9	PF09769.9	PF09772.9	PF09791.9	PF09797.9	PF09809.9	PF09810.9	PF09811.9	PF09814.9	PF09818.9	PF09819.9	PF09820.9	PF09821.9	PF09822.9	PF09823.9	PF09824.9	PF09825.9	PF09826.9	PF09827.9	PF09828.9	PF09829.9	PF09830.9	PF09831.9	PF09832.9	PF09834.9	PF09835.9	PF09836.9	PF09837.9	PF09838.9	PF09839.9	PF09840.9	PF09842.9	PF09843.9	PF09844.9	PF09845.9	PF09846.9	PF09847.9	PF09848.9	PF09849.9	PF09850.9	PF09851.9	PF09852.9	PF09853.9	PF09855.9	PF09856.9	PF09857.9	PF09858.9	PF09859.9	PF09860.9	PF09861.9	PF09862.9	PF09863.9	PF09864.9	PF09865.9	PF09866.9	PF09867.9	PF09868.9	PF09869.9	PF09871.9	PF09872.9	PF09875.9	PF09876.9	PF09877.9	PF09878.9	PF09879.9	PF09880.9	PF09881.9	PF09882.9	PF09883.9	PF09884.9	PF09885.9	PF09886.9	PF09887.9	PF09888.9	PF09889.9	PF09890.9	PF09891.9	PF09892.9	PF09894.9	PF09895.9	PF09897.9	PF09898.9	PF09899.9	PF09900.9	PF09902.9	PF09903.9	PF09904.9	PF09905.9	PF09906.9	PF09907.9	PF09909.9	PF09910.9	PF09912.9	PF09913.9	PF09916.9	PF09917.9	PF09918.9	PF09919.9	PF09920.9	PF09922.9	PF09923.9	PF09924.9	PF09925.9	PF09926.9	PF09928.9	PF09929.9	PF09930.9	PF09931.9	PF09932.9	PF09933.9	PF09935.9	PF09936.9	PF09937.9	PF09938.9	PF09939.9	PF09940.9	PF09941.9	PF09945.9	PF09946.9	PF09947.9	PF09948.9	PF09949.9	PF09950.9	PF09951.9	PF09952.9	PF09954.9	PF09955.9	PF09956.9	PF09957.9	PF09958.9	PF09959.9	PF09960.9	PF09961.9	PF09962.9	PF09965.9	PF09966.9	PF09967.9	PF09968.9	PF09969.9	PF09970.9	PF09971.9	PF09972.9	PF09974.9	PF09976.9	PF09977.9	PF09979.9	PF09980.9	PF09981.9	PF09982.9	PF09983.9	PF09984.9	PF09985.9	PF09986.9	PF09987.9	PF09988.9	PF09989.9	PF09990.9	PF09991.9	PF09992.9	PF09994.9	PF09995.9	PF09996.9	PF09997.9	PF09998.9	PF09999.9	PF10000.9	PF10001.9	PF10002.9	PF10003.9	PF10004.9	PF10005.9	PF10006.9	PF10007.9	PF10008.9	PF10009.9	PF10011.9	PF10012.9	PF10013.9	PF10014.9	PF10015.9	PF10016.9	PF10017.9	PF10020.9	PF10021.9	PF10022.9	PF10023.9	PF10025.9	PF10026.9	PF10027.9	PF10028.9	PF10029.9	PF10030.9	PF10031.9	PF10035.9	PF10036.9	PF10038.9	PF10039.9	PF10040.9	PF10041.9	PF10042.9	PF10043.9	PF10045.9	PF10046.9	PF10047.9	PF10048.9	PF10049.9	PF10050.9	PF10052.9	PF10053.9	PF10054.9	PF10055.9	PF10056.9	PF10057.9	PF10058.9	PF10060.9	PF10061.9	PF10062.9	PF10063.9	PF10065.9	PF10066.9	PF10067.9	PF10069.9	PF10070.9	PF10071.9	PF10073.9	PF10074.9	PF10076.9	PF10077.9	PF10079.9	PF10080.9	PF10081.9	PF10082.9	PF10083.9	PF10084.9	PF10086.9	PF10087.9	PF10088.9	PF10090.9	PF10091.9	PF10092.9	PF10093.9	PF10094.9	PF10095.9	PF10096.9	PF10097.9	PF10098.9	PF10099.9	PF10100.9	PF10101.9	PF10102.9	PF10103.9	PF10105.9	PF10106.9	PF10107.9	PF10108.9	PF10109.9	PF10110.9	PF10111.9	PF10112.9	PF10113.9	PF10114.9	PF10115.9	PF10116.9	PF10117.9	PF10118.9	PF10119.9	PF10120.9	PF10122.9	PF10123.9	PF10124.9	PF10125.9	PF10126.9	PF10127.9	PF10128.9	PF10129.9	PF10130.9	PF10131.9	PF10133.9	PF10134.9	PF10135.9	PF10136.9	PF10137.9	PF10138.9	PF10139.9	PF10141.9	PF10142.9	PF10143.9	PF10144.9	PF10145.9	PF10150.9	PF10152.9	PF10158.9	PF10159.9	PF10162.9	PF10165.9	PF10174.9	PF10179.9	PF10181.9	PF10184.9	PF10186.9	PF10193.9	PF10203.9	PF10212.9	PF10213.9	PF10215.9	PF10216.9	PF10223.9	PF10224.9	PF10228.9	PF10230.9	PF10236.9	PF10237.9	PF10241.9	PF10246.9	PF10250.9	PF10255.9	PF10258.9	PF10262.9	PF10263.9	PF10264.9	PF10269.9	PF10276.9	PF10277.9	PF10282.9	PF10284.9	PF10290.9	PF10294.9	PF10298.9	PF10300.9	PF10302.9	PF10304.9	PF10305.9	PF10309.9	PF10313.9	PF10322.9	PF10327.9	PF10328.9	PF10334.9	PF10335.9	PF10340.9	PF10342.9	PF10343.9	PF10345.9	PF10354.9	PF10356.9	PF10360.9	PF10363.9	PF10364.9	PF10365.9	PF10366.9	PF10369.9	PF10370.9	PF10371.9	PF10372.9	PF10373.9	PF10379.9	PF10385.9	PF10386.9	PF10387.9	PF10388.9	PF10389.9	PF10391.9	PF10392.9	PF10393.9	PF10395.9	PF10396.9	PF10397.9	PF10398.9	PF10399.9	PF10400.9	PF10410.9	PF10411.9	PF10412.9	PF10414.9	PF10415.9	PF10417.9	PF10418.9	PF10423.9	PF10431.9	PF10432.9	PF10433.9	PF10435.9	PF10436.9	PF10437.9	PF10438.9	PF10439.9	PF10440.9	PF10442.9	PF10443.9	PF10447.9	PF10458.9	PF10459.9	PF10460.9	PF10462.9	PF10463.9	PF10469.9	PF10473.9	PF10483.9	PF10498.9	PF10502.9	PF10503.9	PF10504.9	PF10506.9	PF10509.9	PF10512.9	PF10516.9	PF10517.9	PF10518.9	PF10520.9	PF10523.9	PF10525.9	PF10528.9	PF10531.9	PF10542.9	PF10543.9	PF10544.9	PF10545.9	PF10546.9	PF10547.9	PF10549.9	PF10551.9	PF10552.9	PF10554.9	PF10555.9	PF10559.9	PF10563.9	PF10566.9	PF10568.9	PF10571.9	PF10573.9	PF10576.9	PF10577.9	PF10579.9	PF10584.9	PF10588.9	PF10589.9	PF10590.9	PF10591.9	PF10592.9	PF10593.9	PF10601.9	PF10602.9	PF10604.9	PF10605.9	PF10609.9	PF10610.9	PF10611.9	PF10613.9	PF10614.9	PF10615.9	PF10616.9	PF10617.9	PF10618.9	PF10620.9	PF10621.9	PF10622.9	PF10624.9	PF10625.9	PF10627.9	PF10628.9	PF10629.9	PF10631.9	PF10632.9	PF10633.9	PF10634.9	PF10635.9	PF10636.9	PF10637.9	PF10639.9	PF10643.9	PF10645.9	PF10646.9	PF10647.9	PF10648.9	PF10649.9	PF10651.9	PF10657.9	PF10658.9	PF10660.9	PF10662.9	PF10664.9	PF10665.9	PF10667.9	PF10668.9	PF10670.9	PF10671.9	PF10672.9	PF10673.9	PF10675.9	PF10676.9	PF10677.9	PF10678.9	PF10679.9	PF10685.9	PF10686.9	PF10688.9	PF10689.9	PF10691.9	PF10692.9	PF10693.9	PF10694.9	PF10696.9	PF10697.9	PF10698.9	PF10699.9	PF10702.9	PF10703.9	PF10704.9	PF10706.9	PF10707.9	PF10708.9	PF10709.9	PF10710.9	PF10711.9	PF10712.9	PF10719.9	PF10720.9	PF10721.9	PF10722.9	PF10723.9	PF10724.9	PF10725.9	PF10727.9	PF10728.9	PF10729.9	PF10733.9	PF10734.9	PF10737.9	PF10738.9	PF10739.9	PF10740.9	PF10741.9	PF10745.9	PF10746.9	PF10748.9	PF10750.9	PF10754.9	PF10755.9	PF10756.9	PF10757.9	PF10758.9	PF10759.9	PF10761.9	PF10762.9	PF10764.9	PF10765.9	PF10767.9	PF10768.9	PF10771.9	PF10772.9	PF10774.9	PF10776.9	PF10777.9	PF10778.9	PF10779.9	PF10781.9	PF10783.9	PF10787.9	PF10790.9	PF10794.9	PF10795.9	PF10797.9	PF10798.8	PF10799.8	PF10800.8	PF10801.8	PF10805.8	PF10807.8	PF10809.8	PF10812.8	PF10814.8	PF10816.8	PF10817.8	PF10819.8	PF10821.8	PF10823.8	PF10824.8	PF10825.8	PF10826.8	PF10828.8	PF10829.8	PF10832.8	PF10833.8	PF10839.8	PF10844.8	PF10845.8	PF10851.8	PF10860.8	PF10861.8	PF10862.8	PF10865.8	PF10869.8	PF10874.8	PF10876.8	PF10878.8	PF10881.8	PF10882.8	PF10884.8	PF10885.8	PF10888.8	PF10895.8	PF10898.8	PF10899.8	PF10901.8	PF10902.8	PF10904.8	PF10905.8	PF10907.8	PF10908.8	PF10910.8	PF10914.8	PF10921.8	PF10923.8	PF10924.8	PF10925.8	PF10926.8	PF10928.8	PF10929.8	PF10931.8	PF10932.8	PF10933.8	PF10934.8	PF10935.8	PF10936.8	PF10938.8	PF10939.8	PF10941.8	PF10942.8	PF10944.8	PF10945.8	PF10946.8	PF10947.8	PF10948.8	PF10950.8	PF10951.8	PF10952.8	PF10954.8	PF10955.8	PF10958.8	PF10959.8	PF10960.8	PF10962.8	PF10963.8	PF10965.8	PF10966.8	PF10967.8	PF10969.8	PF10970.8	PF10972.8	PF10973.8	PF10974.8	PF10975.8	PF10976.8	PF10977.8	PF10978.8	PF10979.8	PF10980.8	PF10981.8	PF10982.8	PF10983.8	PF10984.8	PF10985.8	PF10986.8	PF10987.8	PF10988.8	PF10989.8	PF10990.8	PF10991.8	PF10993.8	PF10994.8	PF10995.8	PF10996.8	PF10997.8	PF11000.8	PF11001.8	PF11003.8	PF11004.8	PF11005.8	PF11006.8	PF11007.8	PF11008.8	PF11009.8	PF11010.8	PF11011.8	PF11012.8	PF11013.8	PF11014.8	PF11015.8	PF11017.8	PF11019.8	PF11020.8	PF11021.8	PF11022.8	PF11023.8	PF11026.8	PF11028.8	PF11030.8	PF11033.8	PF11041.8	PF11042.8	PF11046.8	PF11051.8	PF11056.8	PF11059.8	PF11060.8	PF11061.8	PF11062.8	PF11064.8	PF11065.8	PF11066.8	PF11067.8	PF11068.8	PF11069.8	PF11070.8	PF11071.8	PF11072.8	PF11074.8	PF11075.8	PF11076.8	PF11079.8	PF11080.8	PF11081.8	PF11082.8	PF11084.8	PF11085.8	PF11086.8	PF11089.8	PF11090.8	PF11094.8	PF11101.8	PF11102.8	PF11103.8	PF11104.8	PF11112.8	PF11115.8	PF11117.8	PF11118.8	PF11119.8	PF11120.8	PF11126.8	PF11127.8	PF11130.8	PF11133.8	PF11134.8	PF11135.8	PF11136.8	PF11137.8	PF11138.8	PF11139.8	PF11140.8	PF11141.8	PF11142.8	PF11143.8	PF11144.8	PF11146.8	PF11148.8	PF11149.8	PF11150.8	PF11151.8	PF11153.8	PF11154.8	PF11155.8	PF11157.8	PF11158.8	PF11159.8	PF11160.8	PF11161.8	PF11162.8	PF11163.8	PF11164.8	PF11166.8	PF11167.8	PF11168.8	PF11169.8	PF11170.8	PF11171.8	PF11172.8	PF11173.8	PF11174.8	PF11175.8	PF11177.8	PF11178.8	PF11180.8	PF11181.8	PF11182.8	PF11183.8	PF11185.8	PF11187.8	PF11188.8	PF11189.8	PF11190.8	PF11191.8	PF11192.8	PF11193.8	PF11195.8	PF11196.8	PF11197.8	PF11198.8	PF11199.8	PF11201.8	PF11202.8	PF11203.8	PF11204.8	PF11205.8	PF11207.8	PF11208.8	PF11209.8	PF11211.8	PF11213.8	PF11214.8	PF11215.8	PF11216.8	PF11218.8	PF11219.8	PF11220.8	PF11222.8	PF11225.8	PF11226.8	PF11227.8	PF11228.8	PF11230.8	PF11231.8	PF11233.8	PF11236.8	PF11238.8	PF11239.8	PF11241.8	PF11244.8	PF11246.8	PF11248.8	PF11249.8	PF11251.8	PF11253.8	PF11254.8	PF11255.8	PF11256.8	PF11258.8	PF11259.8	PF11264.8	PF11266.8	PF11268.8	PF11269.8	PF11271.8	PF11272.8	PF11273.8	PF11275.8	PF11277.8	PF11278.8	PF11279.8	PF11280.8	PF11283.8	PF11284.8	PF11286.8	PF11287.8	PF11288.8	PF11290.8	PF11292.8	PF11293.8	PF11294.8	PF11295.8	PF11296.8	PF11298.8	PF11299.8	PF11300.8	PF11301.8	PF11302.8	PF11303.8	PF11304.8	PF11305.8	PF11306.8	PF11308.8	PF11312.8	PF11314.8	PF11316.8	PF11319.8	PF11322.8	PF11324.8	PF11325.8	PF11327.8	PF11329.8	PF11331.8	PF11333.8	PF11334.8	PF11335.8	PF11336.8	PF11338.8	PF11339.8	PF11340.8	PF11341.8	PF11342.8	PF11343.8	PF11345.8	PF11346.8	PF11347.8	PF11348.8	PF11349.8	PF11350.8	PF11351.8	PF11353.8	PF11354.8	PF11355.8	PF11356.8	PF11358.8	PF11361.8	PF11363.8	PF11367.8	PF11369.8	PF11373.8	PF11374.8	PF11376.8	PF11377.8	PF11379.8	PF11380.8	PF11381.8	PF11382.8	PF11383.8	PF11385.8	PF11387.8	PF11389.8	PF11390.8	PF11391.8	PF11392.8	PF11393.8	PF11394.8	PF11396.8	PF11397.8	PF11398.8	PF11399.8	PF11407.8	PF11408.8	PF11412.8	PF11416.8	PF11417.8	PF11419.8	PF11421.8	PF11426.8	PF11427.8	PF11429.8	PF11431.8	PF11432.8	PF11433.8	PF11438.8	PF11443.8	PF11444.8	PF11445.8	PF11446.8	PF11448.8	PF11449.8	PF11450.8	PF11452.8	PF11453.8	PF11454.8	PF11455.8	PF11456.8	PF11459.8	PF11462.8	PF11463.8	PF11465.8	PF11468.8	PF11469.8	PF11471.8	PF11480.8	PF11482.8	PF11483.8	PF11485.8	PF11487.8	PF11490.8	PF11494.8	PF11495.8	PF11497.8	PF11507.8	PF11511.8	PF11512.8	PF11516.8	PF11518.8	PF11519.8	PF11523.8	PF11524.8	PF11525.8	PF11527.8	PF11528.8	PF11531.8	PF11533.8	PF11534.8	PF11535.8	PF11537.8	PF11538.8	PF11539.8	PF11543.8	PF11544.8	PF11551.8	PF11553.8	PF11554.8	PF11557.8	PF11559.8	PF11560.8	PF11563.8	PF11566.8	PF11569.8	PF11570.8	PF11572.8	PF11574.8	PF11575.8	PF11576.8	PF11578.8	PF11579.8	PF11580.8	PF11582.8	PF11583.8	PF11588.8	PF11589.8	PF11590.8	PF11594.8	PF11599.8	PF11600.8	PF11604.8	PF11605.8	PF11606.8	PF11608.8	PF11609.8	PF11611.8	PF11612.8	PF11614.8	PF11617.8	PF11622.8	PF11623.8	PF11625.8	PF11626.8	PF11632.8	PF11636.8	PF11638.8	PF11639.8	PF11645.8	PF11646.8	PF11647.8	PF11649.8	PF11650.8	PF11651.8	PF11654.8	PF11655.8	PF11656.8	PF11657.8	PF11658.8	PF11659.8	PF11660.8	PF11661.8	PF11662.8	PF11663.8	PF11665.8	PF11666.8	PF11667.8	PF11672.8	PF11675.8	PF11678.8	PF11679.8	PF11680.8	PF11681.8	PF11684.8	PF11686.8	PF11687.8	PF11695.8	PF11697.8	PF11698.8	PF11699.8	PF11700.8	PF11706.8	PF11713.8	PF11715.8	PF11716.8	PF11717.8	PF11720.8	PF11721.8	PF11722.8	PF11723.8	PF11724.8	PF11725.8	PF11726.8	PF11727.8	PF11730.8	PF11731.8	PF11733.8	PF11734.8	PF11735.8	PF11736.8	PF11737.8	PF11738.8	PF11739.8	PF11740.8	PF11741.8	PF11742.8	PF11743.8	PF11744.8	PF11745.8	PF11746.8	PF11747.8	PF11748.8	PF11749.8	PF11750.8	PF11751.8	PF11752.8	PF11753.8	PF11754.8	PF11755.8	PF11756.8	PF11758.8	PF11759.8	PF11760.8	PF11761.8	PF11762.8	PF11764.8	PF11765.8	PF11767.8	PF11768.8	PF11769.8	PF11774.8	PF11775.8	PF11776.8	PF11777.8	PF11779.8	PF11780.8	PF11781.8	PF11782.8	PF11783.8	PF11784.8	PF11789.8	PF11790.8	PF11791.8	PF11792.8	PF11794.8	PF11795.8	PF11796.8	PF11797.8	PF11798.8	PF11799.8	PF11800.8	PF11804.8	PF11805.8	PF11806.8	PF11808.8	PF11809.8	PF11810.8	PF11811.8	PF11812.8	PF11813.8	PF11814.8	PF11815.8	PF11817.8	PF11818.8	PF11821.8	PF11822.8	PF11823.8	PF11824.8	PF11826.8	PF11827.8	PF11828.8	PF11829.8	PF11832.8	PF11836.8	PF11838.8	PF11839.8	PF11840.8	PF11842.8	PF11843.8	PF11844.8	PF11845.8	PF11846.8	PF11847.8	PF11848.8	PF11849.8	PF11852.8	PF11853.8	PF11854.8	PF11855.8	PF11856.8	PF11858.8	PF11859.8	PF11860.8	PF11862.8	PF11863.8	PF11865.8	PF11866.8	PF11867.8	PF11868.8	PF11870.8	PF11871.8	PF11872.8	PF11873.8	PF11874.8	PF11875.8	PF11876.8	PF11877.8	PF11880.8	PF11882.8	PF11884.8	PF11887.8	PF11890.8	PF11892.8	PF11893.8	PF11896.8	PF11897.8	PF11898.8	PF11899.8	PF11901.8	PF11902.8	PF11903.8	PF11905.8	PF11906.8	PF11907.8	PF11911.8	PF11913.8	PF11914.8	PF11915.8	PF11917.8	PF11918.8	PF11920.8	PF11922.8	PF11924.8	PF11925.8	PF11927.8	PF11928.8	PF11932.8	PF11937.8	PF11939.8	PF11940.8	PF11941.8	PF11943.8	PF11944.8	PF11946.8	PF11948.8	PF11949.8	PF11950.8	PF11951.8	PF11953.8	PF11954.8	PF11958.8	PF11959.8	PF11962.8	PF11964.8	PF11965.8	PF11967.8	PF11968.8	PF11969.8	PF11970.8	PF11971.8	PF11972.8	PF11973.8	PF11974.8	PF11975.8	PF11976.8	PF11977.8	PF11978.8	PF11981.8	PF11982.8	PF11984.8	PF11985.8	PF11987.8	PF11990.8	PF11991.8	PF11992.8	PF11993.8	PF11994.8	PF11996.8	PF11997.8	PF11999.8	PF12000.8	PF12001.8	PF12002.8	PF12005.8	PF12006.8	PF12007.8	PF12008.8	PF12013.8	PF12018.8	PF12019.8	PF12021.8	PF12028.8	PF12029.8	PF12034.8	PF12038.8	PF12040.8	PF12041.8	PF12042.8	PF12044.8	PF12045.8	PF12048.8	PF12051.8	PF12055.8	PF12059.8	PF12060.8	PF12069.8	PF12071.8	PF12072.8	PF12073.8	PF12077.8	PF12079.8	PF12080.8	PF12083.8	PF12084.8	PF12085.8	PF12086.8	PF12087.8	PF12088.8	PF12089.8	PF12091.8	PF12092.8	PF12094.8	PF12096.8	PF12097.8	PF12098.8	PF12099.8	PF12100.8	PF12101.8	PF12102.8	PF12105.8	PF12106.8	PF12112.8	PF12116.8	PF12118.8	PF12119.8	PF12120.8	PF12122.8	PF12123.8	PF12127.8	PF12128.8	PF12137.8	PF12138.8	PF12139.8	PF12140.8	PF12142.8	PF12143.8	PF12146.8	PF12147.8	PF12150.8	PF12151.8	PF12152.8	PF12156.8	PF12158.8	PF12159.8	PF12161.8	PF12164.8	PF12167.8	PF12168.8	PF12169.8	PF12170.8	PF12171.8	PF12172.8	PF12174.8	PF12176.8	PF12183.8	PF12185.8	PF12186.8	PF12195.8	PF12200.8	PF12204.8	PF12208.8	PF12212.8	PF12213.8	PF12215.8	PF12217.8	PF12218.8	PF12219.8	PF12221.8	PF12222.8	PF12223.8	PF12224.8	PF12225.8	PF12228.8	PF12229.8	PF12231.8	PF12236.8	PF12237.8	PF12238.8	PF12241.8	PF12242.8	PF12244.8	PF12245.8	PF12247.8	PF12248.8	PF12249.8	PF12250.8	PF12255.8	PF12256.8	PF12261.8	PF12262.8	PF12263.8	PF12266.8	PF12268.8	PF12270.8	PF12275.8	PF12276.8	PF12277.8	PF12279.8	PF12281.8	PF12282.8	PF12284.8	PF12286.8	PF12288.8	PF12290.8	PF12291.8	PF12292.8	PF12293.8	PF12294.8	PF12305.8	PF12306.8	PF12307.8	PF12309.8	PF12315.8	PF12318.8	PF12320.8	PF12321.8	PF12322.8	PF12323.8	PF12324.8	PF12325.8	PF12327.8	PF12328.8	PF12329.8	PF12330.8	PF12333.8	PF12339.8	PF12340.8	PF12342.8	PF12344.8	PF12345.8	PF12348.8	PF12349.8	PF12358.8	PF12359.8	PF12362.8	PF12364.8	PF12365.8	PF12367.8	PF12368.8	PF12371.8	PF12375.8	PF12385.8	PF12386.8	PF12388.8	PF12389.8	PF12390.8	PF12391.8	PF12392.8	PF12395.8	PF12396.8	PF12399.8	PF12401.8	PF12404.8	PF12408.8	PF12411.8	PF12412.8	PF12418.8	PF12419.8	PF12421.8	PF12431.8	PF12434.8	PF12437.8	PF12438.8	PF12439.8	PF12441.8	PF12445.8	PF12447.8	PF12449.8	PF12450.8	PF12451.8	PF12458.8	PF12462.8	PF12464.8	PF12465.8	PF12466.8	PF12468.8	PF12469.8	PF12471.8	PF12472.8	PF12475.8	PF12476.8	PF12477.8	PF12481.8	PF12482.8	PF12483.8	PF12484.8	PF12486.8	PF12487.8	PF12493.8	PF12500.8	PF12501.8	PF12502.8	PF12503.8	PF12505.8	PF12511.8	PF12512.8	PF12513.8	PF12514.8	PF12515.8	PF12520.8	PF12524.8	PF12525.8	PF12528.8	PF12531.8	PF12532.8	PF12535.8	PF12536.8	PF12538.8	PF12541.8	PF12543.8	PF12544.8	PF12545.8	PF12547.8	PF12551.8	PF12553.8	PF12554.8	PF12555.8	PF12556.8	PF12557.8	PF12558.8	PF12561.8	PF12563.8	PF12564.8	PF12566.8	PF12568.8	PF12569.8	PF12570.8	PF12571.8	PF12573.8	PF12574.8	PF12575.8	PF12576.8	PF12582.8	PF12583.8	PF12584.8	PF12586.8	PF12587.8	PF12588.8	PF12592.8	PF12594.8	PF12599.8	PF12607.8	PF12608.8	PF12611.8	PF12613.8	PF12614.8	PF12616.8	PF12617.8	PF12621.8	PF12623.7	PF12625.7	PF12626.7	PF12627.7	PF12631.7	PF12633.7	PF12635.7	PF12636.7	PF12637.7	PF12639.7	PF12640.7	PF12641.7	PF12642.7	PF12643.7	PF12644.7	PF12645.7	PF12646.7	PF12647.7	PF12648.7	PF12650.7	PF12651.7	PF12652.7	PF12654.7	PF12657.7	PF12660.7	PF12661.7	PF12662.7	PF12663.7	PF12666.7	PF12667.7	PF12669.7	PF12670.7	PF12671.7	PF12672.7	PF12673.7	PF12674.7	PF12675.7	PF12676.7	PF12677.7	PF12678.7	PF12679.7	PF12680.7	PF12681.7	PF12682.7	PF12683.7	PF12684.7	PF12685.7	PF12686.7	PF12687.7	PF12688.7	PF12689.7	PF12690.7	PF12692.7	PF12693.7	PF12694.7	PF12695.7	PF12696.7	PF12697.7	PF12698.7	PF12699.7	PF12700.7	PF12702.7	PF12703.7	PF12704.7	PF12705.7	PF12706.7	PF12707.7	PF12708.7	PF12710.7	PF12712.7	PF12713.7	PF12715.7	PF12717.7	PF12718.7	PF12719.7	PF12721.7	PF12723.7	PF12724.7	PF12725.7	PF12727.7	PF12728.7	PF12729.7	PF12730.7	PF12731.7	PF12732.7	PF12733.7	PF12734.7	PF12738.7	PF12740.7	PF12741.7	PF12745.7	PF12746.7	PF12755.7	PF12756.7	PF12759.7	PF12760.7	PF12762.7	PF12763.7	PF12765.7	PF12766.7	PF12768.7	PF12769.7	PF12770.7	PF12771.7	PF12772.7	PF12773.7	PF12774.7	PF12775.7	PF12778.7	PF12779.7	PF12784.7	PF12787.7	PF12788.7	PF12789.7	PF12790.7	PF12791.7	PF12792.7	PF12793.7	PF12794.7	PF12795.7	PF12796.7	PF12797.7	PF12798.7	PF12799.7	PF12800.7	PF12801.7	PF12802.7	PF12804.7	PF12805.7	PF12806.7	PF12810.7	PF12811.7	PF12812.7	PF12815.7	PF12818.7	PF12819.7	PF12821.7	PF12822.7	PF12823.7	PF12826.7	PF12828.7	PF12830.7	PF12831.7	PF12832.7	PF12833.7	PF12834.7	PF12835.7	PF12836.7	PF12837.7	PF12838.7	PF12840.7	PF12841.7	PF12842.7	PF12843.7	PF12844.7	PF12846.7	PF12847.7	PF12848.7	PF12849.7	PF12850.7	PF12851.7	PF12852.7	PF12854.7	PF12857.7	PF12860.7	PF12861.7	PF12862.7	PF12863.7	PF12866.7	PF12867.7	PF12869.7	PF12870.7	PF12872.7	PF12873.7	PF12874.7	PF12876.7	PF12877.7	PF12883.7	PF12889.7	PF12890.7	PF12891.7	PF12892.7	PF12893.7	PF12894.7	PF12895.7	PF12896.7	PF12897.7	PF12898.7	PF12899.7	PF12900.7	PF12901.7	PF12902.7	PF12903.7	PF12904.7	PF12906.7	PF12910.7	PF12911.7	PF12912.7	PF12913.7	PF12914.7	PF12915.7	PF12916.7	PF12917.7	PF12918.7	PF12919.7	PF12920.7	PF12921.7	PF12928.7	PF12930.7	PF12931.7	PF12932.7	PF12935.7	PF12937.7	PF12945.7	PF12946.7	PF12947.7	PF12949.7	PF12950.7	PF12951.7	PF12952.7	PF12953.7	PF12957.7	PF12958.7	PF12961.7	PF12964.7	PF12965.7	PF12966.7	PF12968.7	PF12969.7	PF12970.7	PF12971.7	PF12972.7	PF12973.7	PF12974.7	PF12975.7	PF12977.7	PF12978.7	PF12981.7	PF12982.7	PF12985.7	PF12986.7	PF12988.7	PF12992.7	PF12996.7	PF12998.7	PF13000.7	PF13001.7	PF13004.7	PF13005.7	PF13006.7	PF13007.7	PF13009.6	PF13011.6	PF13016.6	PF13018.6	PF13019.6	PF13020.6	PF13021.6	PF13022.6	PF13023.6	PF13026.6	PF13027.6	PF13030.6	PF13031.6	PF13032.6	PF13036.6	PF13038.6	PF13041.6	PF13045.6	PF13047.6	PF13054.6	PF13067.6	PF13075.6	PF13079.6	PF13083.6	PF13084.6	PF13085.6	PF13086.6	PF13087.6	PF13088.6	PF13089.6	PF13090.6	PF13091.6	PF13093.6	PF13098.6	PF13099.6	PF13100.6	PF13101.6	PF13102.6	PF13103.6	PF13108.6	PF13109.6	PF13111.6	PF13114.6	PF13115.6	PF13116.6	PF13118.6	PF13127.6	PF13129.6	PF13143.6	PF13144.6	PF13145.6	PF13146.6	PF13148.6	PF13151.6	PF13154.6	PF13155.6	PF13156.6	PF13160.6	PF13162.6	PF13163.6	PF13164.6	PF13166.6	PF13167.6	PF13171.6	PF13173.6	PF13174.6	PF13175.6	PF13176.6	PF13177.6	PF13180.6	PF13181.6	PF13182.6	PF13183.6	PF13184.6	PF13185.6	PF13186.6	PF13187.6	PF13188.7	PF13189.6	PF13190.6	PF13191.6	PF13192.6	PF13193.6	PF13194.6	PF13195.6	PF13196.6	PF13197.6	PF13199.6	PF13200.6	PF13202.6	PF13203.6	PF13204.6	PF13205.6	PF13206.6	PF13207.6	PF13208.6	PF13211.6	PF13212.6	PF13223.6	PF13224.6	PF13226.6	PF13227.6	PF13228.6	PF13229.6	PF13230.6	PF13231.6	PF13234.6	PF13237.6	PF13238.6	PF13239.6	PF13240.6	PF13241.6	PF13242.6	PF13243.6	PF13244.6	PF13245.6	PF13246.6	PF13247.6	PF13248.6	PF13249.6	PF13250.6	PF13251.6	PF13252.6	PF13256.6	PF13262.6	PF13263.6	PF13264.6	PF13265.6	PF13267.6	PF13271.6	PF13272.6	PF13273.6	PF13274.6	PF13275.6	PF13276.6	PF13277.6	PF13279.6	PF13280.6	PF13281.6	PF13282.6	PF13283.6	PF13284.6	PF13286.6	PF13287.6	PF13288.6	PF13289.6	PF13290.6	PF13291.6	PF13292.6	PF13296.6	PF13298.6	PF13299.6	PF13301.6	PF13302.7	PF13304.6	PF13305.6	PF13306.6	PF13307.6	PF13308.6	PF13309.6	PF13310.6	PF13311.6	PF13312.6	PF13313.6	PF13315.6	PF13316.6	PF13317.6	PF13318.6	PF13320.6	PF13322.6	PF13327.6	PF13328.6	PF13329.6	PF13330.6	PF13331.6	PF13332.6	PF13333.6	PF13335.6	PF13336.6	PF13337.6	PF13338.6	PF13340.6	PF13342.6	PF13343.6	PF13344.6	PF13346.6	PF13347.6	PF13349.6	PF13350.6	PF13353.6	PF13354.6	PF13356.6	PF13358.6	PF13359.6	PF13360.6	PF13361.6	PF13362.6	PF13363.6	PF13364.6	PF13365.6	PF13366.6	PF13367.6	PF13368.6	PF13369.6	PF13370.6	PF13371.6	PF13372.6	PF13374.6	PF13375.6	PF13376.6	PF13377.6	PF13378.6	PF13379.6	PF13380.6	PF13382.6	PF13383.6	PF13384.6	PF13385.6	PF13386.6	PF13387.6	PF13391.6	PF13392.6	PF13393.6	PF13394.6	PF13395.6	PF13396.6	PF13397.6	PF13398.6	PF13399.6	PF13400.6	PF13401.6	PF13402.6	PF13403.6	PF13404.6	PF13405.6	PF13406.6	PF13407.6	PF13408.6	PF13409.6	PF13410.6	PF13411.6	PF13412.6	PF13413.6	PF13414.6	PF13415.6	PF13416.6	PF13417.6	PF13418.6	PF13419.6	PF13420.7	PF13421.6	PF13424.6	PF13425.6	PF13426.7	PF13427.6	PF13428.6	PF13429.6	PF13430.6	PF13431.6	PF13432.6	PF13433.6	PF13434.6	PF13435.6	PF13436.6	PF13437.6	PF13438.6	PF13439.6	PF13440.6	PF13441.6	PF13442.6	PF13443.6	PF13444.6	PF13445.6	PF13447.6	PF13448.6	PF13449.6	PF13450.6	PF13451.6	PF13452.6	PF13453.6	PF13454.6	PF13455.6	PF13456.6	PF13457.6	PF13458.6	PF13459.6	PF13460.6	PF13462.6	PF13463.6	PF13464.6	PF13465.6	PF13466.6	PF13467.6	PF13468.6	PF13469.6	PF13470.6	PF13471.6	PF13472.6	PF13473.6	PF13474.6	PF13475.6	PF13476.6	PF13477.6	PF13478.6	PF13479.6	PF13480.7	PF13481.6	PF13482.6	PF13483.6	PF13484.6	PF13485.6	PF13486.6	PF13487.6	PF13488.6	PF13489.6	PF13490.6	PF13491.6	PF13492.6	PF13493.6	PF13495.6	PF13496.6	PF13499.6	PF13500.6	PF13501.6	PF13502.6	PF13503.6	PF13505.6	PF13506.6	PF13507.6	PF13508.7	PF13509.6	PF13510.6	PF13511.6	PF13512.6	PF13513.6	PF13514.6	PF13515.6	PF13516.6	PF13517.6	PF13518.6	PF13519.6	PF13520.6	PF13521.6	PF13522.6	PF13523.6	PF13524.6	PF13525.6	PF13526.6	PF13527.7	PF13528.6	PF13529.6	PF13530.6	PF13531.6	PF13532.6	PF13533.6	PF13534.6	PF13535.6	PF13536.6	PF13537.6	PF13538.6	PF13539.6	PF13540.6	PF13541.6	PF13542.6	PF13543.6	PF13545.6	PF13546.6	PF13547.6	PF13548.6	PF13549.6	PF13550.6	PF13551.6	PF13552.6	PF13554.6	PF13555.6	PF13556.6	PF13557.6	PF13558.6	PF13559.6	PF13560.6	PF13561.6	PF13562.6	PF13563.6	PF13564.6	PF13565.6	PF13566.6	PF13567.6	PF13568.6	PF13569.6	PF13570.6	PF13573.6	PF13574.6	PF13575.6	PF13576.6	PF13577.6	PF13578.6	PF13579.6	PF13580.6	PF13581.6	PF13582.6	PF13583.6	PF13584.6	PF13585.6	PF13586.6	PF13588.6	PF13589.6	PF13590.6	PF13591.6	PF13592.6	PF13593.6	PF13596.6	PF13597.6	PF13598.6	PF13599.6	PF13600.6	PF13601.6	PF13602.6	PF13603.6	PF13604.6	PF13605.6	PF13606.6	PF13607.6	PF13609.6	PF13610.6	PF13612.6	PF13613.6	PF13614.6	PF13616.6	PF13617.6	PF13618.6	PF13619.6	PF13620.6	PF13621.6	PF13622.6	PF13623.6	PF13624.6	PF13625.6	PF13627.6	PF13628.6	PF13629.6	PF13630.6	PF13631.6	PF13632.6	PF13635.6	PF13636.6	PF13637.6	PF13638.6	PF13639.6	PF13640.6	PF13641.6	PF13642.6	PF13643.6	PF13644.6	PF13645.6	PF13646.6	PF13648.6	PF13649.6	PF13650.6	PF13651.6	PF13652.6	PF13653.6	PF13654.6	PF13655.6	PF13656.6	PF13657.6	PF13660.6	PF13661.6	PF13662.6	PF13663.6	PF13664.6	PF13665.6	PF13667.6	PF13668.6	PF13669.6	PF13670.6	PF13671.6	PF13672.6	PF13673.7	PF13675.6	PF13676.6	PF13677.6	PF13678.6	PF13679.6	PF13680.6	PF13681.6	PF13682.6	PF13683.6	PF13684.6	PF13685.6	PF13686.6	PF13687.6	PF13688.6	PF13689.6	PF13690.6	PF13691.6	PF13692.6	PF13693.6	PF13698.6	PF13699.6	PF13700.6	PF13701.6	PF13702.6	PF13704.6	PF13707.6	PF13708.6	PF13709.6	PF13710.6	PF13711.6	PF13712.6	PF13713.6	PF13714.6	PF13715.6	PF13717.6	PF13718.6	PF13719.6	PF13720.6	PF13721.6	PF13722.6	PF13723.6	PF13725.6	PF13726.6	PF13727.6	PF13728.6	PF13729.6	PF13730.6	PF13731.6	PF13732.6	PF13733.6	PF13734.6	PF13735.6	PF13737.6	PF13738.6	PF13739.6	PF13740.6	PF13742.6	PF13743.6	PF13744.6	PF13746.6	PF13747.6	PF13748.6	PF13749.6	PF13750.6	PF13751.6	PF13752.6	PF13753.6	PF13754.6	PF13755.6	PF13756.6	PF13757.6	PF13758.6	PF13759.6	PF13761.6	PF13762.6	PF13763.6	PF13767.6	PF13768.6	PF13769.6	PF13770.6	PF13772.6	PF13773.6	PF13774.6	PF13776.6	PF13777.6	PF13778.6	PF13779.6	PF13781.6	PF13782.6	PF13783.6	PF13784.6	PF13785.6	PF13786.6	PF13787.6	PF13788.6	PF13790.6	PF13793.6	PF13794.6	PF13795.6	PF13796.6	PF13797.6	PF13798.6	PF13801.6	PF13802.6	PF13803.6	PF13806.6	PF13807.6	PF13808.6	PF13809.6	PF13810.6	PF13811.6	PF13812.6	PF13813.6	PF13814.6	PF13816.6	PF13817.6	PF13822.6	PF13823.6	PF13826.6	PF13827.6	PF13828.6	PF13829.6	PF13830.6	PF13833.6	PF13834.6	PF13835.6	PF13838.6	PF13840.6	PF13842.6	PF13844.6	PF13845.6	PF13847.6	PF13848.6	PF13851.6	PF13852.6	PF13854.6	PF13855.6	PF13857.6	PF13858.6	PF13859.6	PF13860.6	PF13861.6	PF13863.6	PF13867.6	PF13870.6	PF13871.6	PF13872.6	PF13873.6	PF13874.6	PF13875.6	PF13876.6	PF13878.6	PF13880.6	PF13881.6	PF13883.6	PF13884.6	PF13885.6	PF13886.6	PF13887.6	PF13893.6	PF13894.6	PF13895.6	PF13899.6	PF13902.6	PF13905.6	PF13906.6	PF13909.6	PF13910.6	PF13911.6	PF13912.6	PF13918.6	PF13920.6	PF13921.6	PF13923.6	PF13924.6	PF13927.6	PF13930.6	PF13932.6	PF13933.6	PF13934.6	PF13935.6	PF13936.6	PF13937.6	PF13938.6	PF13941.6	PF13942.6	PF13943.6	PF13946.6	PF13948.6	PF13953.6	PF13954.6	PF13957.6	PF13958.6	PF13960.6	PF13963.6	PF13964.6	PF13966.6	PF13967.6	PF13969.6	PF13970.6	PF13972.6	PF13973.6	PF13975.6	PF13977.6	PF13979.6	PF13983.6	PF13984.6	PF13986.6	PF13987.6	PF13988.6	PF13989.6	PF13990.6	PF13991.6	PF13992.6	PF13993.6	PF13994.6	PF13995.6	PF13996.6	PF13997.6	PF14000.6	PF14002.6	PF14005.6	PF14006.6	PF14008.6	PF14010.6	PF14011.6	PF14012.6	PF14013.6	PF14014.6	PF14015.6	PF14016.6	PF14017.6	PF14018.6	PF14019.6	PF14020.6	PF14021.6	PF14022.6	PF14023.6	PF14024.6	PF14025.6	PF14026.6	PF14027.6	PF14028.6	PF14029.6	PF14030.6	PF14031.6	PF14032.6	PF14033.6	PF14034.6	PF14035.6	PF14039.6	PF14040.6	PF14041.6	PF14042.6	PF14045.6	PF14047.6	PF14052.6	PF14054.6	PF14055.6	PF14056.6	PF14057.6	PF14060.6	PF14062.6	PF14063.6	PF14064.6	PF14065.6	PF14066.6	PF14067.6	PF14068.6	PF14069.6	PF14070.6	PF14072.6	PF14076.6	PF14078.6	PF14079.6	PF14080.6	PF14081.6	PF14082.6	PF14083.6	PF14084.6	PF14085.6	PF14086.6	PF14087.6	PF14088.6	PF14089.6	PF14090.6	PF14091.6	PF14092.6	PF14094.6	PF14096.6	PF14097.6	PF14098.6	PF14099.6	PF14100.6	PF14101.6	PF14102.6	PF14103.6	PF14104.6	PF14105.6	PF14106.6	PF14107.6	PF14108.6	PF14110.6	PF14112.6	PF14113.6	PF14114.6	PF14116.6	PF14117.6	PF14119.6	PF14124.6	PF14125.6	PF14130.6	PF14132.6	PF14134.6	PF14136.6	PF14137.6	PF14145.6	PF14149.6	PF14150.6	PF14154.6	PF14155.6	PF14158.6	PF14163.6	PF14165.6	PF14175.6	PF14177.6	PF14187.6	PF14188.6	PF14189.6	PF14190.6	PF14191.6	PF14192.6	PF14194.6	PF14196.6	PF14197.6	PF14198.6	PF14200.6	PF14204.6	PF14206.6	PF14207.6	PF14208.6	PF14209.6	PF14213.6	PF14214.6	PF14215.6	PF14216.6	PF14219.6	PF14220.6	PF14221.6	PF14223.6	PF14224.6	PF14226.6	PF14229.6	PF14230.6	PF14231.6	PF14232.6	PF14234.6	PF14235.6	PF14236.6	PF14237.6	PF14238.6	PF14239.6	PF14240.6	PF14242.6	PF14243.6	PF14246.6	PF14247.6	PF14248.6	PF14249.6	PF14250.6	PF14251.6	PF14252.6	PF14253.6	PF14255.6	PF14256.6	PF14257.6	PF14258.6	PF14260.6	PF14261.6	PF14262.6	PF14264.6	PF14265.6	PF14266.6	PF14267.6	PF14268.6	PF14269.6	PF14271.6	PF14272.6	PF14273.6	PF14276.6	PF14277.6	PF14278.6	PF14279.6	PF14280.6	PF14281.6	PF14282.6	PF14283.6	PF14284.6	PF14285.6	PF14286.6	PF14287.6	PF14289.6	PF14292.6	PF14294.6	PF14295.6	PF14296.6	PF14297.6	PF14299.6	PF14300.6	PF14301.6	PF14302.6	PF14303.6	PF14304.6	PF14305.6	PF14306.6	PF14307.6	PF14310.6	PF14311.6	PF14312.6	PF14315.6	PF14316.6	PF14317.6	PF14319.6	PF14321.6	PF14322.6	PF14323.6	PF14325.6	PF14326.6	PF14328.6	PF14329.6	PF14330.6	PF14331.6	PF14332.6	PF14333.6	PF14334.6	PF14335.6	PF14336.6	PF14337.6	PF14338.6	PF14339.6	PF14340.6	PF14341.6	PF14342.6	PF14343.6	PF14344.6	PF14345.6	PF14346.6	PF14347.6	PF14348.6	PF14349.6	PF14350.6	PF14351.6	PF14352.6	PF14353.6	PF14354.6	PF14355.6	PF14356.6	PF14357.6	PF14358.6	PF14359.6	PF14360.6	PF14361.6	PF14362.6	PF14366.6	PF14367.6	PF14368.6	PF14371.6	PF14373.6	PF14375.6	PF14376.6	PF14377.6	PF14378.6	PF14381.6	PF14382.6	PF14384.6	PF14385.6	PF14386.6	PF14387.6	PF14388.6	PF14389.6	PF14390.6	PF14393.6	PF14394.6	PF14395.6	PF14397.6	PF14398.6	PF14399.6	PF14400.6	PF14401.6	PF14402.6	PF14403.6	PF14404.6	PF14407.6	PF14408.6	PF14410.6	PF14411.6	PF14412.6	PF14413.6	PF14414.6	PF14415.6	PF14417.6	PF14419.6	PF14420.6	PF14423.6	PF14424.6	PF14427.6	PF14428.6	PF14430.6	PF14431.6	PF14432.6	PF14433.6	PF14434.6	PF14435.6	PF14436.6	PF14437.6	PF14439.6	PF14440.6	PF14441.6	PF14445.6	PF14446.6	PF14447.6	PF14448.6	PF14449.6	PF14450.6	PF14451.6	PF14452.6	PF14453.6	PF14454.6	PF14455.6	PF14456.6	PF14457.6	PF14459.6	PF14460.6	PF14461.6	PF14462.6	PF14463.6	PF14464.6	PF14466.6	PF14467.6	PF14468.6	PF14470.6	PF14472.6	PF14475.6	PF14477.6	PF14478.6	PF14479.6	PF14480.6	PF14481.6	PF14485.6	PF14486.6	PF14487.6	PF14488.6	PF14489.6	PF14490.6	PF14491.6	PF14492.6	PF14493.6	PF14494.6	PF14495.6	PF14496.6	PF14497.6	PF14498.6	PF14499.6	PF14501.6	PF14502.6	PF14503.6	PF14504.6	PF14505.6	PF14508.6	PF14509.6	PF14511.6	PF14512.6	PF14514.6	PF14515.6	PF14516.6	PF14517.6	PF14518.6	PF14519.6	PF14520.6	PF14521.6	PF14522.6	PF14523.6	PF14524.6	PF14525.6	PF14526.6	PF14527.6	PF14528.6	PF14529.6	PF14530.6	PF14531.6	PF14532.6	PF14534.6	PF14535.6	PF14537.6	PF14539.6	PF14542.6	PF14543.6	PF14544.6	PF14545.6	PF14549.6	PF14550.6	PF14551.6	PF14552.6	PF14555.6	PF14557.6	PF14559.6	PF14560.6	PF14561.6	PF14562.6	PF14563.6	PF14564.6	PF14566.6	PF14567.6	PF14568.6	PF14572.6	PF14573.6	PF14574.6	PF14578.6	PF14579.6	PF14580.6	PF14581.6	PF14582.6	PF14583.6	PF14584.6	PF14587.6	PF14588.6	PF14589.6	PF14591.6	PF14592.6	PF14594.6	PF14595.6	PF14597.6	PF14598.6	PF14600.6	PF14601.6	PF14602.6	PF14604.6	PF14605.6	PF14606.6	PF14607.6	PF14608.6	PF14616.6	PF14620.6	PF14622.6	PF14623.6	PF14626.6	PF14627.6	PF14634.6	PF14635.6	PF14639.6	PF14650.6	PF14652.6	PF14653.6	PF14655.6	PF14657.6	PF14659.6	PF14660.6	PF14661.6	PF14662.6	PF14663.6	PF14666.6	PF14667.6	PF14668.6	PF14670.6	PF14675.6	PF14677.6	PF14681.6	PF14683.6	PF14684.6	PF14685.6	PF14686.6	PF14689.6	PF14690.6	PF14691.6	PF14693.6	PF14695.6	PF14696.6	PF14697.6	PF14698.6	PF14699.6	PF14700.6	PF14701.6	PF14703.6	PF14704.6	PF14706.6	PF14707.6	PF14709.7	PF14710.6	PF14711.6	PF14712.6	PF14714.6	PF14715.6	PF14716.6	PF14717.6	PF14718.6	PF14720.6	PF14721.6	PF14727.6	PF14728.6	PF14730.6	PF14734.6	PF14737.6	PF14739.6	PF14741.6	PF14742.6	PF14743.6	PF14747.6	PF14748.6	PF14749.6	PF14751.6	PF14755.6	PF14759.6	PF14760.6	PF14761.6	PF14765.6	PF14766.6	PF14771.6	PF14773.6	PF14779.6	PF14783.6	PF14785.6	PF14786.6	PF14787.6	PF14789.6	PF14790.6	PF14791.6	PF14792.6	PF14793.6	PF14795.6	PF14796.6	PF14801.6	PF14803.6	PF14804.6	PF14805.6	PF14809.6	PF14810.6	PF14811.6	PF14812.6	PF14814.6	PF14815.6	PF14817.6	PF14819.6	PF14821.6	PF14824.6	PF14827.6	PF14832.6	PF14833.6	PF14834.6	PF14840.6	PF14841.6	PF14842.6	PF14845.6	PF14849.6	PF14850.6	PF14853.6	PF14859.6	PF14862.6	PF14863.6	PF14864.6	PF14870.6	PF14871.6	PF14872.6	PF14873.6	PF14874.6	PF14879.6	PF14882.6	PF14883.6	PF14885.6	PF14890.6	PF14891.6	PF14894.6	PF14896.6	PF14897.6	PF14898.6	PF14900.6	PF14903.6	PF14905.6	PF14907.6	PF14908.6	PF14915.6	PF14921.6	PF14928.6	PF14930.6	PF14932.6	PF14938.6	PF14942.6	PF14947.6	PF14953.6	PF14956.6	PF15011.6	PF15016.6	PF15017.6	PF15039.6	PF15043.6	PF15057.6	PF15062.6	PF15071.6	PF15138.6	PF15140.6	PF15169.6	PF15181.6	PF15184.6	PF15237.6	PF15283.6	PF15286.6	PF15335.6	PF15336.6	PF15365.6	PF15397.6	PF15398.6	PF15403.6	PF15410.6	PF15412.6	PF15418.6	PF15420.6	PF15428.6	PF15431.6	PF15461.6	PF15474.6	PF15490.6	PF15492.6	PF15494.6	PF15500.6	PF15508.6	PF15511.6	PF15514.6	PF15515.6	PF15516.6	PF15520.6	PF15521.6	PF15523.6	PF15524.6	PF15526.6	PF15527.6	PF15529.6	PF15531.6	PF15532.6	PF15533.6	PF15535.6	PF15537.6	PF15538.6	PF15540.6	PF15541.6	PF15542.6	PF15543.6	PF15545.6	PF15565.6	PF15566.6	PF15567.6	PF15568.6	PF15569.6	PF15572.6	PF15575.6	PF15577.6	PF15579.6	PF15580.6	PF15584.6	PF15585.6	PF15586.6	PF15588.6	PF15589.6	PF15590.6	PF15591.6	PF15592.6	PF15593.6	PF15594.6	PF15595.6	PF15596.6	PF15598.6	PF15599.6	PF15600.6	PF15601.6	PF15602.6	PF15603.6	PF15604.6	PF15605.6	PF15606.6	PF15607.6	PF15608.6	PF15609.6	PF15610.6	PF15611.6	PF15612.6	PF15615.6	PF15616.6	PF15617.6	PF15619.6	PF15626.6	PF15631.6	PF15632.6	PF15633.6	PF15635.6	PF15636.6	PF15637.6	PF15639.6	PF15640.6	PF15641.6	PF15643.6	PF15644.6	PF15645.6	PF15647.6	PF15648.6	PF15649.6	PF15650.6	PF15652.6	PF15653.6	PF15654.6	PF15655.6	PF15656.6	PF15657.6	PF15660.6	PF15665.5	PF15686.5	PF15698.5	PF15711.5	PF15714.5	PF15723.5	PF15731.5	PF15738.5	PF15739.5	PF15742.5	PF15743.5	PF15762.5	PF15777.5	PF15780.5	PF15781.5	PF15864.5	PF15869.5	PF15878.5	PF15886.5	PF15887.5	PF15890.5	PF15891.5	PF15892.5	PF15899.5	PF15902.5	PF15905.5	PF15907.5	PF15908.5	PF15911.5	PF15915.5	PF15916.5	PF15918.5	PF15919.5	PF15931.5	PF15933.5	PF15935.5	PF15937.5	PF15941.5	PF15943.5	PF15947.5	PF15956.5	PF15959.5	PF15969.5	PF15970.5	PF15975.5	PF15976.5	PF15977.5	PF15978.5	PF15979.5	PF15984.5	PF15985.5	PF15997.5	PF15999.5	PF16011.5	PF16013.5	PF16018.5	PF16020.5	PF16023.5	PF16024.5	PF16031.5	PF16035.5	PF16036.5	PF16041.5	PF16043.5	PF16065.5	PF16068.5	PF16073.5	PF16074.5	PF16075.5	PF16076.5	PF16078.5	PF16080.5	PF16081.5	PF16082.5	PF16083.5	PF16085.5	PF16087.5	PF16095.5	PF16103.5	PF16105.5	PF16106.5	PF16107.5	PF16108.5	PF16111.5	PF16112.5	PF16113.5	PF16114.5	PF16116.5	PF16117.5	PF16123.5	PF16124.5	PF16125.5	PF16126.5	PF16127.5	PF16130.5	PF16132.5	PF16133.5	PF16137.5	PF16138.5	PF16142.5	PF16144.5	PF16145.5	PF16146.5	PF16147.5	PF16148.5	PF16149.5	PF16150.5	PF16151.5	PF16152.5	PF16153.5	PF16154.5	PF16155.5	PF16156.5	PF16157.5	PF16158.5	PF16162.5	PF16168.5	PF16169.5	PF16170.5	PF16173.5	PF16175.5	PF16177.5	PF16179.5	PF16184.5	PF16187.5	PF16188.5	PF16189.5	PF16190.5	PF16192.5	PF16193.5	PF16197.5	PF16198.5	PF16199.5	PF16200.5	PF16201.5	PF16203.5	PF16205.5	PF16209.5	PF16212.5	PF16216.5	PF16217.5	PF16219.5	PF16220.5	PF16221.5	PF16222.5	PF16227.5	PF16233.5	PF16234.5	PF16238.5	PF16241.5	PF16242.5	PF16244.5	PF16245.5	PF16250.5	PF16252.5	PF16254.5	PF16256.5	PF16257.5	PF16258.5	PF16259.5	PF16260.5	PF16261.5	PF16262.5	PF16263.5	PF16264.5	PF16265.5	PF16266.5	PF16267.5	PF16268.5	PF16269.5	PF16270.5	PF16277.5	PF16280.5	PF16283.5	PF16285.5	PF16286.5	PF16288.5	PF16289.5	PF16290.5	PF16291.5	PF16292.5	PF16295.5	PF16296.5	PF16304.5	PF16310.5	PF16313.5	PF16316.5	PF16317.5	PF16320.5	PF16321.5	PF16323.5	PF16325.5	PF16326.5	PF16327.5	PF16330.5	PF16331.5	PF16332.5	PF16334.5	PF16335.5	PF16338.5	PF16344.5	PF16346.5	PF16347.5	PF16350.5	PF16353.5	PF16355.5	PF16356.5	PF16357.5	PF16358.5	PF16359.5	PF16360.5	PF16361.5	PF16363.5	PF16365.5	PF16367.5	PF16369.5	PF16370.5	PF16371.5	PF16373.5	PF16374.5	PF16375.5	PF16377.5	PF16378.5	PF16383.5	PF16385.5	PF16387.5	PF16389.5	PF16391.5	PF16392.5	PF16395.5	PF16396.5	PF16397.5	PF16400.5	PF16401.5	PF16402.5	PF16403.5	PF16405.5	PF16407.5	PF16409.5	PF16410.5	PF16411.5	PF16412.5	PF16448.5	PF16450.5	PF16452.5	PF16456.5	PF16458.5	PF16459.5	PF16460.5	PF16461.5	PF16465.5	PF16466.5	PF16468.5	PF16470.5	PF16471.5	PF16472.5	PF16473.5	PF16475.5	PF16477.5	PF16481.5	PF16483.5	PF16485.5	PF16486.5	PF16487.5	PF16491.5	PF16499.5	PF16503.5	PF16509.5	PF16510.5	PF16518.5	PF16524.5	PF16525.5	PF16526.5	PF16527.5	PF16529.5	PF16532.5	PF16535.5	PF16536.5	PF16537.5	PF16538.5	PF16539.5	PF16542.5	PF16548.5	PF16549.5	PF16551.5	PF16552.5	PF16554.5	PF16555.5	PF16558.5	PF16559.5	PF16561.5	PF16565.5	PF16569.5	PF16571.5	PF16572.5	PF16574.5	PF16575.5	PF16576.5	PF16582.5	PF16586.5	PF16587.5	PF16591.5	PF16592.5	PF16622.5	PF16635.5	PF16639.5	PF16640.5	PF16653.5	PF16654.5	PF16655.5	PF16656.5	PF16657.5	PF16658.5	PF16661.5	PF16670.5	PF16671.5	PF16677.5	PF16678.5	PF16680.5	PF16683.5	PF16684.5	PF16686.5	PF16691.5	PF16693.5	PF16694.5	PF16695.5	PF16697.5	PF16701.5	PF16702.5	PF16703.5	PF16706.5	PF16708.5	PF16709.5	PF16715.5	PF16724.5	PF16729.5	PF16732.5	PF16733.5	PF16734.5	PF16736.5	PF16737.5	PF16738.5	PF16743.5	PF16745.5	PF16747.5	PF16750.5	PF16751.5	PF16754.5	PF16756.5	PF16757.5	PF16758.5	PF16760.5	PF16762.5	PF16765.5	PF16767.5	PF16774.5	PF16778.5	PF16784.5	PF16785.5	PF16786.5	PF16789.5	PF16790.5	PF16792.5	PF16793.5	PF16794.5	PF16795.5	PF16798.5	PF16803.5	PF16804.5	PF16806.5	PF16808.5	PF16811.5	PF16816.5	PF16817.5	PF16819.5	PF16820.5	PF16822.5	PF16823.5	PF16824.5	PF16826.5	PF16827.5	PF16838.5	PF16841.5	PF16842.5	PF16844.5	PF16845.5	PF16859.5	PF16861.5	PF16862.5	PF16863.5	PF16864.5	PF16865.5	PF16866.5	PF16867.5	PF16868.5	PF16870.5	PF16871.5	PF16872.5	PF16874.5	PF16875.5	PF16877.5	PF16881.5	PF16884.5	PF16886.5	PF16888.5	PF16889.5	PF16891.5	PF16893.5	PF16896.5	PF16897.5	PF16898.5	PF16900.5	PF16901.5	PF16903.5	PF16905.5	PF16906.5	PF16911.5	PF16912.5	PF16913.5	PF16914.5	PF16916.5	PF16917.5	PF16918.5	PF16919.5	PF16921.5	PF16923.5	PF16924.5	PF16925.5	PF16927.5	PF16930.5	PF16931.5	PF16932.5	PF16933.5	PF16936.5	PF16937.5	PF16940.5	PF16945.5	PF16946.5	PF16949.5	PF16951.5	PF16952.5	PF16955.5	PF16956.5	PF16957.5	PF16958.5	PF16962.5	PF16963.5	PF16964.5	PF16966.5	PF16967.5	PF16968.5	PF16969.5	PF16970.5	PF16973.5	PF16976.5	PF16977.5	PF16980.5	PF16983.5	PF16985.5	PF16986.5	PF16988.5	PF16989.5	PF16990.5	PF16994.5	PF16995.5	PF16998.5	PF16999.5	PF17001.5	PF17004.5	PF17005.5	PF17008.5	PF17022.5	PF17032.5	PF17033.5	PF17036.5	PF17038.5	PF17039.5	PF17042.5	PF17048.5	PF17056.5	PF17069.5	PF17070.5	PF17074.5	PF17078.5	PF17090.5	PF17092.5	PF17093.5	PF17098.5	PF17099.5	PF17101.5	PF17102.5	PF17103.5	PF17107.5	PF17111.5	PF17113.5	PF17115.5	PF17124.5	PF17125.5	PF17126.5	PF17128.4	PF17129.4	PF17130.4	PF17131.4	PF17132.4	PF17134.4	PF17135.4	PF17136.4	PF17137.4	PF17139.4	PF17140.4	PF17141.4	PF17144.4	PF17146.4	PF17147.4	PF17148.4	PF17149.4	PF17151.4	PF17152.4	PF17154.4	PF17155.4	PF17157.4	PF17158.4	PF17159.4	PF17160.4	PF17161.4	PF17162.4	PF17164.4	PF17167.4	PF17168.4	PF17169.4	PF17170.4	PF17171.4	PF17172.4	PF17173.4	PF17174.4	PF17176.4	PF17177.4	PF17178.4	PF17179.4	PF17182.4	PF17185.4	PF17186.4	PF17187.4	PF17188.4	PF17189.4	PF17191.4	PF17192.4	PF17193.4	PF17194.4	PF17195.4	PF17196.4	PF17197.4	PF17198.4	PF17199.4	PF17200.4	PF17201.4	PF17202.4	PF17203.4	PF17206.3	PF17207.3	PF17209.3	PF17210.3	PF17211.3	PF17212.3	PF17213.3	PF17214.3	PF17219.3	PF17227.2	PF17228.2	PF17231.2	PF17236.2	PF17240.2	PF17243.2	PF17244.2	PF17247.2	PF17248.2	PF17249.2	PF17251.2	PF17252.2	PF17253.2	PF17255.2	PF17258.2	PF17259.2	PF17260.2	PF17261.2	PF17262.2	PF17263.2	PF17264.2	PF17267.2	PF17268.2	PF17269.2	PF17270.2	PF17272.2	PF17273.2	PF17274.2	PF17278.2	PF17283.2	PF17284.2	PF17286.2	PF17287.2	PF17288.2	PF17289.2	PF17291.2	PF17292.2	PF17293.2	PF17295.2	PF17297.2	PF17299.2	PF17301.2	PF17303.2	PF17314.2	PF17318.2	PF17319.2	PF17320.2	PF17323.2	PF17327.2	PF17329.2	PF17336.2	PF17338.2	PF17341.2	PF17342.2	PF17358.2	PF17360.2	PF17362.2	PF17363.2	PF17373.2	PF17375.2	PF17379.2	PF17383.2	PF17384.2	PF17385.2	PF17386.2	PF17387.2	PF17389.2	PF17390.2	PF17391.2	PF17392.2	PF17393.2	PF17394.2	PF17395.2	PF17396.2	PF17398.2	PF17399.2	PF17400.2	PF17401.2	PF17408.2	PF17409.2	PF17411.2	PF17413.2	PF17414.2	PF17417.2	PF17418.2	PF17419.2	PF17425.2	PF17427.2	PF17428.2	PF17429.2	PF17430.2	PF17432.2	PF17433.2	PF17434.2	PF17438.2	PF17440.2	PF17441.2	PF17450.2	PF17451.2	PF17456.2	PF17478.2	PF17479.2	PF17480.2	PF17481.2	PF17482.2	PF17490.2	PF17516.2	PF17517.2	PF17524.2	PF17537.2	PF17632.2	PF17642.1	PF17645.1	PF17647.1	PF17648.1	PF17650.1	PF17651.1	PF17652.1	PF17653.1	PF17655.1	PF17656.1	PF17657.1	PF17660.1	PF17667.1	PF17668.1	PF17674.1	PF17675.1	PF17676.1	PF17677.1	PF17678.1	PF17680.1	PF17689.1	PF17720.1	PF17723.1	PF17726.1	PF17727.1	PF17728.1	PF17731.1	PF17736.1	PF17746.1	PF17751.1	PF17753.1	PF17754.1	PF17755.1	PF17757.1	PF17758.1	PF17759.1	PF17760.1	PF17761.1	PF17762.1	PF17763.1	PF17764.1	PF17765.1	PF17766.1	PF17767.1	PF17768.1	PF17769.1	PF17770.1	PF17773.1	PF17774.1	PF17775.1	PF17777.1	PF17778.1	PF17779.1	PF17780.1	PF17782.1	PF17783.1	PF17784.1	PF17785.1	PF17786.1	PF17788.1	PF17789.1	PF17791.1	PF17792.1	PF17795.1	PF17796.1	PF17801.1	PF17802.1	PF17803.1	PF17804.1	PF17805.1	PF17806.1	PF17809.1	PF17810.1	PF17812.1	PF17815.1	PF17816.1	PF17820.1	PF17827.1	PF17829.1	PF17830.1	PF17831.1	PF17832.1	PF17833.1	PF17834.1	PF17835.1	PF17836.1	PF17837.1	PF17841.1	PF17843.1	PF17844.1	PF17846.1	PF17848.1	PF17849.1	PF17850.1	PF17851.1	PF17853.1	PF17854.1	PF17855.1	PF17856.1	PF17862.1	PF17863.1	PF17864.1	PF17866.1	PF17867.1	PF17868.1	PF17871.1	PF17872.1	PF17874.1	PF17876.1	PF17881.1	PF17882.1	PF17883.1	PF17884.1	PF17885.1	PF17886.1	PF17891.1	PF17892.1	PF17893.1	PF17894.1	PF17897.1	PF17898.1	PF17899.1	PF17900.1	PF17902.1	PF17903.1	PF17908.1	PF17910.1	PF17912.1	PF17913.1	PF17914.1	PF17915.1	PF17917.1	PF17918.1	PF17919.1	PF17920.1	PF17921.1	PF17922.1	PF17923.1	PF17924.1	PF17925.1	PF17926.1	PF17928.1	PF17929.1	PF17930.1	PF17931.1	PF17932.1	PF17933.1	PF17935.1	PF17936.1	PF17937.1	PF17938.1	PF17939.1	PF17940.1	PF17941.1	PF17944.1	PF17945.1	PF17946.1	PF17948.1	PF17951.1	PF17952.1	PF17953.1	PF17954.1	PF17955.1	PF17956.1	PF17957.1	PF17959.1	PF17961.1	PF17962.1	PF17963.1	PF17964.1	PF17965.1	PF17966.1	PF17967.1	PF17969.1	PF17970.1	PF17972.1	PF17973.1	PF17974.1	PF17975.1	PF17985.1	PF17989.1	PF17990.1	PF17991.1	PF17992.1	PF17994.1	PF17996.1	PF18000.1	PF18003.1	PF18004.1	PF18005.1	PF18006.1	PF18007.1	PF18009.1	PF18011.1	PF18013.1	PF18014.1	PF18015.1	PF18016.1	PF18017.1	PF18019.1	PF18020.1	PF18021.1	PF18022.1	PF18024.1	PF18025.1	PF18027.1	PF18029.1	PF18030.1	PF18032.1	PF18036.1	PF18037.1	PF18042.1	PF18043.1	PF18044.1	PF18046.1	PF18047.1	PF18050.1	PF18053.1	PF18054.1	PF18055.1	PF18057.1	PF18062.1	PF18064.1	PF18065.1	PF18066.1	PF18067.1	PF18069.1	PF18071.1	PF18072.1	PF18073.1	PF18074.1	PF18075.1	PF18076.1	PF18079.1	PF18081.1	PF18082.1	PF18083.1	PF18085.1	PF18087.1	PF18089.1	PF18090.1	PF18092.1	PF18093.1	PF18094.1	PF18095.1	PF18096.1	PF18097.1	PF18099.1	PF18104.1	PF18105.1	PF18110.1	PF18113.1	PF18115.1	PF18119.1	PF18120.1	PF18125.1	PF18127.1	PF18128.1	PF18130.1	PF18133.1	PF18134.1	PF18135.1	PF18138.1	PF18139.1	PF18140.1	PF18142.1	PF18143.1	PF18144.1	PF18145.1	PF18146.1	PF18147.1	PF18149.1	PF18152.1	PF18153.1	PF18154.1	PF18155.1	PF18156.1	PF18157.1	PF18158.1	PF18159.1	PF18160.1	PF18163.1	PF18164.1	PF18165.1	PF18166.1	PF18167.1	PF18169.1	PF18171.1	PF18173.1	PF18175.1	PF18178.1	PF18180.1	PF18181.1	PF18182.1	PF18183.1	PF18184.1	PF18185.1	PF18186.1	PF18191.1	PF18195.1	PF18197.1	PF18200.1	PF18201.1	PF18202.1	PF18203.1	PF18204.1	PF18207.1	PF18211.1	PF18216.1	PF18222.1	PF18224.1	PF18225.1	PF18226.1	PF18228.1	PF18229.1	PF18234.1	PF18237.1	PF18238.1	PF18239.1	PF18243.1	PF18252.1	PF18254.1	PF18258.1	PF18262.1	PF18267.1	PF18269.1	PF18270.1	PF18273.1	PF18274.1	PF18276.1	PF18280.1	PF18284.1	PF18285.1	PF18286.1	PF18287.1	PF18288.1	PF18289.1	PF18290.1	PF18291.1	PF18294.1	PF18297.1	PF18299.1	PF18301.1	PF18303.1	PF18305.1	PF18306.1	PF18309.1	PF18310.1	PF18312.1	PF18313.1	PF18314.1	PF18315.1	PF18316.1	PF18317.1	PF18318.1	PF18319.1	PF18320.1	PF18321.1	PF18324.1	PF18325.1	PF18327.1	PF18328.1	PF18329.1	PF18330.1	PF18331.1	PF18335.1	PF18337.1	PF18338.1	PF18339.1	PF18342.1	PF18344.1	PF18348.1	PF18352.1	PF18353.1	PF18356.1	PF18358.1	PF18360.1	PF18362.1	PF18364.1	PF18367.1	PF18368.1	PF18369.1	PF18370.1	PF18374.1	PF18376.1	PF18381.1	PF18389.1	PF18390.1	PF18393.1	PF18395.1	PF18396.1	PF18400.1	PF18404.1	PF18406.1	PF18407.1	PF18412.1	PF18413.1	PF18414.1	PF18415.1	PF18416.1	PF18417.1	PF18419.1	PF18421.1	PF18422.1	PF18423.1	PF18426.1	PF18427.1	PF18429.1	PF18431.1	PF18433.1	PF18435.1	PF18439.1	PF18443.1	PF18446.1	PF18448.1	PF18451.1	PF18452.1	PF18453.1	PF18454.1	PF18456.1	PF18457.1	PF18458.1	PF18462.1	PF18465.1	PF18470.1	PF18475.1	PF18476.1	PF18477.1	PF18478.1	PF18479.1	PF18480.1	PF18481.1	PF18483.1	PF18484.1	PF18485.1	PF18488.1	PF18489.1	PF18490.1	PF18491.1	PF18492.1	PF18494.1	PF18495.1	PF18498.1	PF18500.1	PF18501.1	PF18505.1	PF18506.1	PF18509.1	PF18510.1	PF18516.1	PF18518.1	PF18525.1	PF18528.1	PF18532.1	PF18536.1	PF18537.1	PF18538.1	PF18539.1	PF18541.1	PF18543.1	PF18546.1	PF18548.1	PF18551.1	PF18552.1	PF18553.1	PF18554.1	PF18555.1	PF18556.1	PF18557.1	PF18558.1	PF18559.1	PF18560.1	PF18563.1	PF18564.1	PF18565.1	PF18566.1	PF18571.1	PF18572.1	PF18573.1	PF18575.1	PF18582.1	PF18583.1	PF18585.1	PF18588.1	PF18591.1	PF18592.1	PF18593.1	PF18595.1	PF18598.1	PF18599.1	PF18602.1	PF18603.1	PF18604.1	PF18605.1	PF18607.1	PF18612.1	PF18614.1	PF18616.1	PF18621.1	PF18622.1	PF18623.1	PF18624.1	PF18625.1	PF18626.1	PF18628.1	PF18629.1	PF18631.1	PF18641.1	PF18642.1	PF18643.1	PF18645.1	PF18646.1	PF18648.1	PF18650.1	PF18657.1	PF18660.1	PF18662.1	PF18664.1	PF18665.1	PF18670.1	PF18671.1	PF18673.1	PF18674.1	PF18675.1	PF18676.1	PF18678.1	PF18682.1	PF18683.1	PF18685.1	PF18686.1	PF18690.1	PF18692.1	PF18693.1	PF18697.1	PF18698.1	PF18701.1	PF18702.1	PF18705.1	PF18709.1	PF18710.1	PF18715.1	PF18719.1	PF18722.1	PF18723.1	PF18724.1	PF18725.1	PF18726.1	PF18728.1	PF18729.1	PF18730.1	PF18731.1	PF18732.1	PF18733.1	PF18734.1	PF18735.1	PF18736.1	PF18737.1	PF18739.1	PF18740.1	PF18741.1	PF18742.1	PF18743.1	PF18746.1	PF18750.1	PF18753.1	PF18754.1	PF18755.1	PF18756.1	PF18757.1	PF18760.1	PF18761.1	PF18763.1	PF18764.1	PF18765.1	PF18766.1	PF18768.1	PF18771.1	PF18772.1	PF18776.1	PF18782.1	PF18783.1	PF18785.1	PF18788.1	PF18789.1	PF18790.1	PF18792.1	PF18793.1	PF18796.1	PF18798.1	PF18799.1	PF18807.1	PF18809.1	PF18810.1	PF18812.1	PF18815.1	PF18818.1	PF18819.1	PF18821.1	PF18822.1	PF18823.1	PF18830.1	PF18833.1	PF18834.1	PF18835.1	PF18836.1	PF18838.1	PF18840.1	PF18844.1	PF18845.1	PF18846.1	PF18847.1	PF18848.1	PF18849.1	PF18850.1	PF18851.1	PF18853.1	PF18854.1	PF18855.1	PF18856.1	PF18857.1	PF18858.1	PF18859.1	PF18860.1	PF18862.1	PF18863.1	PF18864.1	PF18865.1	PF18866.1	PF18868.1	PF18869.1	PF18870.1	PF18871.1
RS_GCF_000147875.1	RS_GCF_000784355.1	0.014733	0	CBB-positive	99.67	d__Archaea;p__Halobacterota;c__Methanomicrobia;o__Methanomicrobiales;f__Methanomicrobiaceae;g__Methanolacinia;s__Methanolacinia petrolearia	0	0	0	0	0	0	0	0	0	0	0	0	0	0	0	0	0	0	0	0	0	0	0	0	0	0	0	0	0	0	0	0	0	0	0	0	0	0	1	0	0	0	0	0	0	1	1	0	0	0	0	0	0	0	1	0	0	0	0	0	0	0	0	0	0	0	0	0	0	0	0	0	0	0	0	0	0	1	0	0	0	0	0	0	0	0	0	0	0	0	0	0	0	0	0	0	0	0	0	0	1	0	0	0	0	0	0	0	0	0	0	0	0	0	0	0	0	0	0	0	0	0	0	0	0	0	1	0	0	0	0	0	0	0	0	0	0	0	0	0	0	0	0	0	0	0	0	0	0	0	0	0	0	0	0	0	0	0	0	0	0	0	0	1	0	0	0	0	0	0	0	1	0	0	0	0	0	0	0	0	0	0	0	0	0	0	0	0	0	0	0	0	0	0	0	0	0	0	0	0	0	0	0	0	0	0	0	0	0	0	0	0	0	0	0	0	0	0	0	0	0	0	0	0	1	0	0	0	2	0	0	0	0	0	0	0	0	0	0	0	0	0	0	0	1	3	1	0	0	0	0	0	0	0	0	0	0	0	0	0	0	0	0	0	0	0	0	0	0	0	0	0	0	0	0	0	0	0	0	0	0	0	0	0	0	0	0	0	0	0	0	0	0	0	0	0	0	0	0	0	0	0	0	0	0	0	0	0	0	0	0	0	0	0	0	0	0	0	0	0	0	0	0	0	0	0	0	0	0	0	0	0	0	0	0	0	0	0	0	0	0	0	0	0	0	0	0	0	0	0	0	0	0	0	0	0	0	0	0	0	0	0	0	0	0	0	0	0	0	0	0	0	0	0	0	0	0	0	0	0	0	0	0	0	0	0	0	0	0	0	0	0	0	0	0	0	0	0	0	0	0	0	0	0	0	0	0	0	0	0	0	0	0	0	0	0	0	0	0	0	0	0	1	0	0	0	0	0	0	0	0	0	0	0	0	0	0	0	0	0	0	0	0	0	2	0	0	1	0	0	0	0	0	0	0	0	0	0	0	0	0	0	0	0	1	0	0	0	0	0	0	0	0	0	0	1	0	0	0	0	0	1	0	0	0	0	0	0	0	1	0	0	0	0	0	0	0	0	0	0	0	0	0	0	0	0	0	0	0	0	1	0	0	0	0	0	0	0	0	0	0	0	0	0	0	0	0	0	0	1	0	0	0	0	0	0	0	0	0	0	0	0	0	0	0	0	0	0	0	0	0	0	0	0	0	0	0	0	0	0	0	1	0	0	0	0	0	1	0	0	0	0	0	0	0	0	0	0	0	0	0	0	0	0	0	0	0	0	0	0	0	0	0	0	0	0	0	0	0	0	0	0	0	1	0	1	0	0	0	0	0	0	0	0	0	0	0	0	0	0	0	0	0	0	0	0	0	0	0	0	0	0	0	0	0	0	0	0	0	0	0	0	0	0	1	0	0	0	0	0	0	0	0	0	0	0	1	0	0	0	0	0	0	0	0	0	2	0	0	0	0	0	0	0	0	0	0	0	0	0	0	0	0	0	0	0	0	0	0	0	0	1	0	0	0	0	0	1	0	0	0	0	0	1	0	0	0	0	0	0	0	0	4	0	0	0	0	0	0	0	0	0	0	0	0	0	1	0	1	0	0	0	0	0	0	0	0	0	0	0	0	0	0	0	0	0	0	0	0	0	0	0	0	1	0	0	0	1	0	0	0	0	0	0	0	0	0	0	1	0	0	0	0	0	0	0	0	1	0	0	0	0	0	0	1	0	0	0	0	0	0	0	0	0	0	0	0	0	0	0	0	0	0	0	0	0	0	1	0	0	1	0	0	0	0	0	0	0	0	0	0	0	0	1	0	0	0	0	0	0	0	0	0	0	1	0	0	0	0	0	0	0	0	0	1	0	0	0	2	0	1	0	0	4	0	1	0	0	1	0	0	0	0	1	0	0	0	0	0	1	2	0	0	0	0	0	1	1	1	0	1	0	0	0	1	0	0	0	0	0	0	0	0	0	0	0	0	0	0	0	0	0	0	0	0	0	0	0	0	0	1	0	0	0	0	0	0	0	0	0	0	0	0	0	0	0	0	0	0	0	0	0	0	0	0	1	0	0	0	0	0	0	0	0	0	0	0	0	0	0	1	0	0	0	0	0	0	0	0	0	0	0	0	0	1	0	0	0	0	0	0	0	1	0	0	0	0	0	0	0	0	0	0	0	0	0	0	0	0	0	0	0	2	0	0	0	0	0	0	0	0	0	0	0	0	0	0	0	0	0	0	0	0	0	0	0	0	0	0	0	0	0	0	0	0	0	0	0	0	0	0	0	0	0	0	0	0	0	0	0	0	0	0	0	0	0	0	0	0	0	0	0	0	0	0	0	0	0	0	0	0	0	0	0	0	0	0	1	1	0	1	1	1	0	0	0	0	0	0	0	0	0	0	0	0	0	0	1	0	0	0	1	0	1	1	0	0	0	0	0	0	0	0	0	0	0	0	0	1	0	0	0	0	0	1	0	0	0	1	0	0	0	0	1	1	0	0	0	0	0	0	0	0	0	0	1	1	0	0	0	1	1	0	0	0	2	1	0	0	0	0	0	0	0	0	0	0	0	0	0	0	0	0	0	0	0	0	0	0	0	0	0	0	0	0	0	0	0	0	0	0	0	0	1	0	0	0	0	0	0	0	0	0	0	0	0	0	0	0	1	0	0	0	0	0	2	0	0	0	0	0	0	0	0	0	0	0	0	0	0	0	0	0	0	0	1	0	0	0	0	0	0	0	0	0	0	0	0	0	0	0	0	0	0	0	0	0	0	0	0	0	0	0	0	0	0	0	0	1	0	0	0	0	0	0	0	0	0	0	0	0	0	0	0	1	0	0	0	0	0	0	0	0	0	0	0	0	0	0	0	0	0	0	3	0	0	0	0	0	0	0	0	15	0	0	0	0	1	1	1	0	1	0	0	1	0	1	1	0	1	0	0	0	0	1	1	0	0	1	0	0	0	1	0	0	0	0	1	0	0	0	1	0	0	0	0	0	0	0	0	0	0	0	0	0	0	0	2	0	0	0	0	0	1	1	2	0	0	1	0	0	0	0	0	0	0	0	0	0	0	0	0	0	0	0	0	0	0	0	1	0	0	0	0	0	0	0	0	0	0	0	0	0	1	0	0	0	0	0	0	0	0	0	1	0	0	0	0	0	0	0	0	0	0	0	0	0	0	0	0	0	2	0	1	0	0	0	0	0	0	0	0	0	0	0	0	0	0	1	0	0	0	0	0	0	0	0	0	0	0	1	0	0	0	0	0	0	0	0	0	0	0	0	0	0	0	0	0	0	0	1	0	0	0	0	1	0	0	0	0	0	0	0	0	0	0	0	1	0	1	0	0	0	0	0	0	0	0	1	5	0	0	0	0	0	0	0	0	1	0	0	0	1	0	0	0	1	0	1	0	0	0	0	0	1	0	0	0	0	0	0	0	0	0	0	1	0	0	0	0	0	0	0	0	0	0	0	0	0	0	0	0	0	0	0	0	0	0	0	0	0	0	0	0	0	0	0	0	0	0	0	0	0	0	0	0	0	0	0	0	0	0	0	0	0	0	0	0	0	1	0	0	0	0	0	0	0	0	0	0	2	0	0	0	0	0	0	0	0	0	0	0	0	0	0	0	0	0	0	0	0	0	0	0	0	0	0	0	0	0	0	0	0	0	0	0	0	0	0	0	0	0	0	1	0	0	0	0	0	0	0	0	0	0	0	0	0	1	0	0	0	0	0	0	0	0	0	0	0	0	0	0	0	0	0	0	0	0	0	0	0	0	0	0	0	0	0	0	0	0	0	0	0	0	0	0	0	0	0	0	0	0	1	0	0	0	0	0	0	0	0	0	0	0	0	0	0	0	0	0	0	0	0	0	0	0	0	0	0	0	0	0	0	0	0	2	0	0	0	0	0	0	0	0	0	0	0	0	0	0	0	0	0	0	0	0	0	0	1	0	0	0	0	0	0	0	0	0	0	0	0	0	0	0	0	0	0	0	0	0	0	0	0	0	0	0	0	0	0	0	0	0	0	0	0	0	0	0	0	0	0	0	1	0	0	0	0	0	0	0	0	0	0	0	0	0	0	0	0	0	0	0	1	0	0	1	0	0	1	0	0	0	1	0	0	0	0	0	1	0	0	1	0	0	0	1	0	0	0	0	0	0	0	0	0	0	1	0	0	1	0	0	0	0	0	0	0	0	0	0	0	0	0	0	0	0	0	0	1	0	1	0	0	0	0	0	0	1	0	0	3	0	0	0	0	2	0	1	6	0	0	0	0	1	0	0	0	0	0	1	1	0	0	1	0	0	0	0	0	1	1	0	5	4	0	0	0	0	0	0	0	0	0	0	0	0	0	0	0	0	0	0	0	0	0	0	0	0	0	1	0	1	0	0	0	0	1	0	0	1	0	0	1	0	0	0	0	0	0	0	0	0	0	0	1	0	1	0	0	0	0	0	0	0	0	0	0	0	0	0	0	0	0	0	0	0	0	0	0	0	0	0	0	0	0	0	0	0	0	0	0	2	0	0	0	0	0	0	0	0	0	0	0	0	0	0	0	0	1	0	0	0	0	0	0	0	0	0	0	0	0	0	0	0	0	1	0	0	0	1	0	0	0	0	0	1	0	0	0	0	0	0	1	0	0	0	0	0	0	0	0	0	0	0	0	0	1	0	0	0	1	0	0	0	0	0	0	0	0	0	0	0	0	1	1	2	0	1	0	0	2	0	0	0	0	0	0	0	0	0	1	0	0	0	0	0	0	0	0	0	0	0	0	0	0	0	0	0	0	0	1	0	0	0	0	0	0	0	0	0	0	0	0	0	1	0	0	0	0	0	0	0	0	0	0	1	0	0	0	0	0	0	0	0	0	0	0	0	0	0	0	0	0	0	0	1	1	0	0	0	2	1	0	1	0	0	0	0	0	0	0	0	0	0	0	0	0	0	0	0	0	0	0	0	0	0	0	0	0	0	0	0	0	0	0	0	0	0	0	0	0	0	0	0	0	0	1	0	0	0	0	0	0	0	0	0	0	0	1	0	0	0	0	0	0	0	0	0	0	0	0	0	0	0	0	0	0	0	0	0	0	1	0	0	0	0	1	1	0	0	0	0	1	0	0	2	1	0	0	1	1	0	0	0	0	0	0	0	0	0	1	0	0	0	0	0	0	0	0	0	0	0	1	0	0	0	0	0	0	0	0	0	0	1	1	0	0	0	0	0	0	2	0	0	0	1	0	0	0	0	1	0	0	0	0	0	0	0	0	0	0	0	0	2	0	0	0	0	0	0	0	0	0	0	0	0	0	0	0	0	0	1	4	0	1	1	1	0	0	1	0	1	0	1	1	1	1	0	1	0	1	1	1	1	1	1	1	1	0	0	0	0	0	0	0	0	0	0	0	0	0	0	0	0	0	0	0	0	0	0	1	0	0	0	0	0	0	0	0	1	0	1	0	1	0	0	0	0	0	0	0	0	0	0	0	0	0	0	0	0	0	0	1	0	0	1	0	0	1	0	1	0	0	0	0	0	1	1	0	1	0	0	1	1	0	0	2	0	2	1	0	1	1	0	2	0	0	0	0	0	0	0	1	0	0	0	0	0	0	0	15	59	2	0	0	5	1	1	3	0	10	0	0	0	0	0	1	0	0	0	0	0	0	0	0	0	0	25	0	0	0	0	0	1	0	0	0	0	0	0	0	2	0	0	0	0	0	0	0	0	4	6	0	29	0	0	0	0	0	3	0	0	2	10	0	2	1	4	6	0	0	0	0	0	0	0	0	1	0	0	0	2	2	1	0	0	0	7	2	0	1	1	4	0	0	0	0	0	0	0	0	2	4	0	0	1	0	0	0	0	9	0	1	4	0	9	9	0	0	1	0	2	12	7	0	5	2	0	1	1	1	0	0	0	0	0	2	0	0	0	1	0	1	0	1	1	0	0	3	0	0	0	1	1	0	0	0	0	2	0	0	1	2	1	1	2	3	0	2	0	1	0	0	0	3	0	0	1	0	0	0	0	2	2	0	1	0	0	0	1	0	0	0	0	0	0	0	3	0	0	1	0	4	0	4	0	0	0	0	0	9	0	0	0	5	6	0	1	0	0	2	0	1	3	0	0	0	5	1	2	3	0	1	3	0	2	1	1	1	1	0	1	0	0	0	0	0	1	0	1	0	0	1	2	1	0	0	0	6	1	2	1	0	1	2	0	0	1	1	0	0	0	1	0	0	0	0	1	0	4	1	0	0	1	0	2	0	1	0	0	0	0	0	4	0	0	1	0	1	0	1	0	0	5	0	0	0	0	1	0	1	1	7	0	0	0	0	1	2	1	0	0	0	0	6	2	0	0	1	0	0	0	0	1	1	1	0	0	0	1	0	0	1	0	1	0	1	0	0	0	0	0	0	8	0	0	8	0	0	0	0	0	4	0	0	0	0	0	2	0	1	0	1	0	1	2	1	0	0	0	0	3	1	0	0	3	0	0	2	8	6	1	0	0	1	1	1	3	0	2	4	3	0	0	8	0	0	0	0	0	2	4	11	0	0	4	1	0	12	0	0	0	0	0	5	12	0	0	0	3	0	0	0	2	0	1	0	0	0	0	3	0	0	6	1	0	0	0	0	0	0	16	1	1	1	3	0	0	3	2	2	1	6	13	0	0	7	5	1	3	5	2	0	0	1	0	0	2	0	0	0	1	0	0	0	0	0	0	2	0	1	0	1	0	0	0	0	0	0	0	0	0	0	1	0	0	0	0	1	3	0	0	1	0	2	5	1	0	2	0	1	0	0	4	0	1	0	0	0	0	1	2	0	2	1	6	1	0	0	0	1	9	0	1	1	0	2	1	1	0	0	1	0	0	0	0	0	0	0	0	0	4	3	0	4	0	0	0	0	1	0	1	0	0	1	1	0	1	11	0	0	0	0	0	0	0	1	1	0	0	0	0	0	0	1	0	0	0	0	0	0	0	0	0	2	0	1	12	2	0	0	0	1	0	2	1	0	1	0	0	0	1	2	0	0	0	1	0	0	0	0	0	0	0	0	0	0	0	0	0	1	0	3	1	0	0	1	1	0	0	4	0	1	0	0	0	3	0	0	0	1	0	0	0	11	3	0	0	0	1	0	1	0	0	3	2	0	0	0	1	1	1	5	0	1	0	0	2	0	1	1	0	0	0	3	0	0	0	0	0	8	0	0	0	0	1	0	0	0	1	0	0	0	0	0	5	0	0	2	1	1	51	0	0	0	6	0	5	1	0	0	2	0	5	0	0	1	0	0	0	0	0	24	0	1	1	0	0	0	0	12	0	1	0	1	0	2	7	0	0	15	1	3	0	0	3	0	2	6	0	0	5	0	1	2	0	1	4	2	3	0	0	0	2	9	0	0	0	0	0	0	0	0	1	1	1	0	0	0	0	0	0	0	0	0	0	0	0	2	0	0	0	3	1	0	0	0	0	0	1	0	1	0	5	8	1	0	0	1	1	0	1	1	0	0	0	1	0	0	1	0	3	0	0	1	0	3	1	1	2	0	1	1	0	2	0	0	1	0	0	0	0	0	0	1	0	0	0	0	0	0	0	1	1	0	0	1	1	3	1	22	0	3	0	0	0	1	0	0	1	0	0	0	0	0	0	0	0	0	0	0	1	2	0	0	0	0	0	0	1	2	2	0	1	1	4	1	0	1	5	0	1	0	0	0	2	0	1	0	1	1	0	0	0	0	0	0	2	0	2	0	0	0	0	0	0	0	0	0	0	1	0	0	5	1	0	0	1	0	0	0	4	0	1	0	0	1	0	2	0	0	0	0	1	0	0	0	0	0	0	0	0	0	2	7	0	0	0	0	0	1	3	6	0	3	0	0	0	0	0	0	0	1	0	0	0	0	0	2	4	0	3	0	1	0	1	0	0	1	0	0	0	1	0	0	0	0	1	0	0	1	0	0	2	0	0	1	1	0	0	0	0	1	0	0	0	3	0	0	0	1	4	0	0	0	0	0	0	1	0	0	0	1	2	0	0	2	5	1	16	0	0	1	1	0	3	1	0	0	1	0	0	0	0	0	0	2	0	0	0	0	0	1	0	0	1	2	3	2	4	0	0	0	2	3	1	0	5	0	1	0	0	1	7	0	0	0	0	0	0	0	0	0	3	8	0	1	2	0	0	2	2	2	0	0	0	0	0	8	0	0	2	0	0	0	0	0	1	1	1	0	0	0	0	0	1	3	1	5	0	0	0	0	0	4	0	0	0	0	0	0	0	1	16	0	0	0	0	0	0	0	0	0	1	1	0	1	0	0	0	0	0	2	0	0	1	1	0	0	0	0	1	0	0	1	0	0	0	0	1	1	1	2	0	0	0	0	0	1	1	0	0	0	0	0	0	4	2	0	0	0	0	1	1	0	1	0	0	0	1	0	0	0	0	0	0	1	0	0	2	0	0	0	3	0	0	0	1	0	1	0	0	0	0	1	0	0	1	1	1	0	0	1	0	0	0	0	0	0	0	0	0	0	0	2	1	4	5	0	1	0	0	0	0	0	0	5	0	0	1	1	1	3	1	1	0	2	1	1	3	1	1	1	1	0	1	1	0	2	0	3	0	0	0	1	1	1	1	1	1	4	1	1	1	0	1	2	0	0	0	8	0	1	2	1	0	1	7	1	1	1	1	0	1	1	9	1	1	1	0	2	3	3	0	2	1	1	1	1	1	1	3	1	1	1	0	1	0	2	1	1	1	1	1	1	1	3	8	0	1	3	1	0	1	1	1	1	1	9	7	4	1	1	1	1	1	1	1	1	1	1	1	1	1	1	2	2	0	0	1	1	2	1	2	0	0	0	0	0	0	0	0	0	0	0	0	0	0	0	0	0	0	0	0	1	0	0	0	0	0	0	0	0	0	0	0	0	0	0	0	0	0	0	0	7	0	2	0	1	0	0	0	0	0	0	0	0	0	0	0	1	0	0	0	0	0	0	0	0	0	0	1	0	0	0	0	0	2	0	0	0	0	2	0	1	0	0	0	3	0	0	0	0	0	0	0	0	0	0	0	0	0	1	0	0	0	0	0	0	0	0	0	0	0	2	3	2	0	0	0	0	1	0	2	2	0	2	0	0	5	0	0	0	0	0	0	0	0	0	5	0	1	2	0	0	0	0	0	0	0	0	0	0	0	1	0	0	0	0	0	0	0	0	5	3	0	0	0	0	0	0	0	0	0	0	0	0	0	0	1	0	0	0	0	0	0	0	0	0	11	7	0	0	2	4	0	1	0	0	0	0	0	0	8	0	0	0	1	2	0	0	2	1	0	0	0	0	0	1	0	0	0	0	0	0	0	0	0	0	7	1	0	0	0	0	0	1	1	1	0	2	0	0	3	0	1	0	0	4	0	0	7	0	0	0	0	0	0	0	4	0	0	0	0	0	0	0	3	0	0	0	0	0	0	1	0	1	0	0	0	0	3	0	2	2	43	0	0	11	0	0	0	0	0	0	1	0	1	0	4	1	0	0	0	0	0	0	0	0	0	1	0	0	0	1	0	0	0	3	0	0	0	0	3	0	1	0	1	0	0	0	0	0	4	0	2	0	0	0	1	0	0	1	0	0	0	1	0	3	0	0	0	0	1	1	0	0	0	0	0	0	0	0	0	0	0	1	0	0	0	0	0	0	1	0	0	5	0	3	0	0	1	0	1	2	0	2	0	0	1	0	0	0	1	0	0	0	1	5	0	0	1	0	0	2	4	0	0	0	0	0	0	0	0	0	0	0	1	0	0	0	0	0	0	0	1	0	0	0	5	0	0	0	2	0	0	1	0	0	0	0	0	0	0	0	6	0	0	0	3	0	1	0	0	0	0	0	0	0	2	3	4	0	2	0	1	1	2	0	0	0	3	0	0	0	0	6	0	0	0	0	2	11	3	0	1	2	3	0	0	2	1	1	3	1	0	0	0	0	0	0	0	1	0	0	0	0	0	0	2	1	0	0	0	0	0	0	2	0	3	0	1	0	1	1	0	0	0	1	1	1	0	0	0	0	2	2	0	0	2	0	2	0	1	1	1	2	1	0	0	2	1	0	0	0	0	1	1	0	0	2	0	0	0	0	0	0	0	1	0	0	0	0	2	0	0	0	0	0	0	0	2	0	0	0	0	2	2	1	0	0	0	2	0	0	0	0	0	0	1	1	0	0	0	0	0	0	0	0	0	0	0	0	0	1	0	0	0	0	6	0	0	0	0	0	0	2	0	0	0	0	1	0	0	0	0	0	0	0	0	0	1	0	0	0	0	0	1	0	0	3	0	0	0	2	2	0	1	0	0	0	0	0	0	1	0	0	0	0	0	0	0	0	0	0	0	0	1	0	0	1	1	0	0	0	0	0	0	4	7	0	0	0	0	0	0	2	0	1	5	0	0	0	0	0	0	0	0	0	0	2	1	0	0	0	0	0	0	6	0	0	0	0	0	1	0	0	2	0	0	0	1	0	1	0	1	0	0	0	0	1	0	0	0	0	0	0	0	0	1	0	0	0	0	0	0	0	0	0	1	0	0	0	1	0	0	0	0	0	0	0	0	0	0	0	0	0	1	1	0	0	0	0	0	0	0	0	0	0	0	1	0	0	0	0	0	0	0	0	0	1	1	0	0	0	13	0	0	1	0	0	2	0	0	0	0	0	0	0	0	0	0	0	0	0	0	0	0	0	0	0	0	2	0	1	0	0	0	0	0	0	0	0	0	0	0	2	0	0	0	1	0	0	1	0	4	2	0	0	0	0	5	5	0	0	1	2	2	0	0	2	2	2	0	0	2	0	0	0	0	0	0	0	0	0	0	1	1	1	8	0	0	0	0	0	0	0	0	0	0	0	0	0	0	0	0	0	0	0	0	0	0	0	0	0	0	0	0	0	0	1	0	0	4	0	0	0	0	0	0	0	0	0	0	0	0	0	0	0	0	0	0	0	0	0	0	0	0	0	0	0	0	0	0	4	0	1	0	0	0	0	0	0	0	0	0	0	0	0	0	0	0	0	0	0	0	0	0	0	0	0	0	0	0	0	0	0	0	0	0	0	0	0	1	0	0	0	0	0	0	0	0	0	0	0	0	1	0	2	0	0	0	3	0	0	0	1	0	0	1	3	1	4	0	1	0	1	0	0	0	0	0	1	1	2	0	1	0	0	0	2	0	0	0	0	0	1	0	0	0	1	0	0	0	0	2	0	0	0	0	0	0	0	0	0	1	0	0	0	0	0	0	1	0	0	0	0	0	0	0	0	0	0	0	0	0	0	0	2	0	0	0	0	0	6	0	0	0	0	0	0	0	0	0	0	0	0	0	0	0	0	0	1	0	0	0	0	0	0	0	0	2	0	1	1	0	0	0	0	0	0	0	1	0	0	1	1	1	0	0	0	0	0	0	0	0	0	0	0	0	0	0	1	0	0	0	0	0	0	0	0	0	0	0	0	0	0	0	0	0	0	0	0	0	0	0	0	0	0	0	0	1	1	0	2	1	1	1	0	0	0	0	0	0	0	0	0	0	0	0	0	0	0	0	0	0	1	1	0	0	0	0	0	0	0	1	0	0	1	0	0	0	0	0	1	0	0	0	0	0	1	0	0	1	2	0	1	0	1	1	0	1	0	0	0	1	0	0	0	1	0	1	1	1	0	1	0	0	0	0	41	1	1	1	1	1	0	1	0	0	0	0	0	0	0	0	0	0	1	0	0	0	0	0	1	0	1	0	0	0	0	0	0	0	0	1	0	0	0	2	0	0	0	0	2	0	2	0	2	0	0	0	0	0	0	0	0	0	0	0	0	0	0	0	0	0	0	0	0	0	0	0	2	0	0	0	1	0	0	0	0	0	0	1	1	2	0	1	1	0	0	0	0	0	0	0	0	0	0	0	0	0	0	0	0	1	0	0	0	0	0	0	0	0	0	1	0	0	0	0	0	0	0	0	0	0	1	0	0	0	1	0	0	0	0	0	0	2	0	0	0	0	0	0	0	0	1	0	0	0	0	0	1	0	0	0	0	0	0	0	0	0	0	0	0	0	0	2	0	0	0	0	1	1	0	0	0	0	0	0	7	1	0	0	3	0	0	1	0	0	0	0	0	0	0	0	0	0	0	0	0	0	0	0	0	0	0	0	0	0	0	0	0	0	0	0	0	0	0	0	0	0	1	0	0	0	0	0	0	0	0	0	0	0	0	0	1	0	0	1	0	0	0	0	0	1	0	0	0	1	0	0	0	0	1	0	1	0	0	5	0	0	0	0	5	1	0	0	0	0	0	0	1	0	0	0	0	0	0	0	0	1	0	0	0	0	0	0	0	0	0	0	0	0	1	0	0	0	1	0	0	1	0	0	0	0	0	0	0	0	0	2	0	0	0	0	2	0	0	0	0	2	0	0	0	0	0	0	0	0	1	1	1	0	1	1	1	0	0	0	0	0	0	0	0	0	0	0	0	0	0	0	2	0	0	0	0	0	0	0	0	0	0	0	0	0	0	0	0	0	1	0	0	0	0	0	0	0	0	0	1	0	1	0	0	0	0	0	0	0	0	1	0	0	0	0	0	0	0	0	3	0	0	0	0	0	0	0	0	0	0	0	0	0	0	0	0	0	0	0	0	0	0	0	0	0	0	0	0	0	0	0	0	0	1	0	0	0	0	0	0	0	0	0	0	0	0	0	8	0	0	0	0	0	0	1	0	0	3	0	0	0	0	0	0	10	1	1	0	1	0	0	0	1	0	0	0	1	0	1	0	0	0	0	0	0	0	0	0	0	0	0	0	0	0	0	0	0	0	0	0	0	0	0	0	0	0	0	0	0	0	0	0	0	0	0	1	0	1	0	0	0	0	0	0	0	0	0	0	1	2	0	1	0	0	0	0	0	0	0	1	0	0	0	0	0	0	0	0	0	0	0	0	0	0	0	1	0	1	0	0	0	0	0	0	0	0	0	0	0	0	0	0	0	0	0	0	0	0	0	0	0	0	0	0	0	0	0	1	0	0	0	0	0	0	0	0	0	0	0	0	0	0	0	0	0	0	0	0	0	0	0	0	0	0	5	0	0	0	0	0	0	0	0	0	0	0	0	1	3	0	0	0	1	16	0	0	0	0	0	0	1	0	1	0	1	0	0	0	0	0	1	0	0	0	0	0	0	0	0	0	0	1	0	0	0	0	0	0	2	0	0	1	0	0	1	0	0	0	0	0	0	0	0	0	0	0	0	0	0	0	0	0	0	0	0	0	0	0	0	0	0	0	0	0	0	0	0	0	1	0	0	0	0	0	0	0	0	1	0	0	0	0	1	0	0	0	0	0	0	0	0	0	0	0	0	0	0	0	0	8	0	0	0	0	0	0	0	0	0	0	0	0	0	0	0	0	0	1	0	0	0	0	0	0	0	0	0	0	0	0	0	0	0	0	8	0	0	0	0	0	0	0	0	0	0	0	0	0	0	0	0	0	0	0	0	0	0	0	0	0	0	0	0	0	1	0	0	0	0	0	0	0	0	0	0	0	0	0	0	1	0	0	0	0	0	0	0	0	0	0	0	2	0	1	0	0	0	0	0	0	0	0	0	0	0	0	0	0	0	0	0	0	0	0	0	1	0	1	0	0	0	0	1	1	0	0	0	0	4	0	0	0	0	0	0	0	0	0	0	0	1	0	0	0	0	0	0	0	1	0	0	0	0	0	0	0	0	0	0	0	0	0	0	1	0	0	0	0	0	0	0	0	0	0	2	0	0	0	0	0	0	0	0	0	0	0	0	0	0	0	0	0	0	0	0	0	0	0	0	1	2	0	0	0	0	0	0	0	0	0	0	0	0	0	0	0	0	0	0	0	0	1	0	0	0	0	0	1	0	0	0	0	2	0	0	0	0	0	0	0	0	0	0	0	0	0	0	0	0	2	0	0	0	0	0	0	0	0	0	0	0	0	0	0	0	0	0	0	0	0	3	0	0	0	0	0	0	0	0	0	0	0	0	0	0	0	0	0	0	0	0	0	0	0	1	0	0	0	0	0	0	0	0	0	0	0	0	0	0	0	0	0	0	0	0	0	0	0	0	2	0	0	0	0	0	0	1	0	0	0	0	0	0	0	0	0	0	0	1	0	0	0	0	0	0	0	0	0	0	0	0	2	0	0	0	0	0	1	0	0	0	0	0	0	0	0	0	0	0	0	0	0	0	0	0	0	0	0	0	0	0	0	1	0	0	0	0	0	0	0	0	0	0	0	0	0	0	0	0	0	0	0	0	0	0	0	0	0	0	0	0	0	0	0	0	0	1	1	0	0	0	0	0	0	0	0	0	0	0	0	0	1	0	0	0	0	0	0	0	0	0	1	0	0	0	0	0	0	0	0	0	0	0	0	0	0	1	0	11	0	0	0	0	0	0	0	0	0	0	0	0	0	0	0	0	0	0	0	0	0	0	0	0	0	1	0	0	0	0	0	2	0	1	0	0	0	0	0	1	0	0	0	0	0	0	0	0	1	0	0	0	1	0	0	0	1	0	0	0	0	0	0	0	0	0	0	0	0	0	0	0	0	0	0	0	1	0	0	0	0	0	0	0	0	0	0	0	0	0	0	0	0	1	0	0	0	0	2	1	0	6	0	0	0	0	0	0	0	0	0	0	0	0	0	0	0	0	0	0	0	0	0	0	0	0	0	0	0	0	0	0	0	0	0	0	0	0	0	0	0	0	1	0	0	0	0	1	0	0	2	0	0	0	1	0	0	0	0	0	0	0	1	0	0	0	0	1	1	0	0	0	0	0	0	6	0	0	0	0	0	0	0	0	0	0	0	0	0	0	0	0	1	0	0	0	0	0	0	0	1	0	0	0	0	0	0	0	0	0	0	0	0	0	0	0	0	0	0	0	0	0	0	0	0	0	0	0	0	0	0	0	0	0	0	0	0	0	0	0	1	0	0	0	0	0	0	1	0	0	0	0	0	0	0	0	0	0	0	1	0	0	0	0	0	0	0	0	0	0	0	0	0	0	0	0	0	2	0	0	0	0	0	0	0	0	0	0	0	0	0	0	0	0	0	0	0	0	0	0	1	0	0	0	0	0	0	0	0	0	0	0	0	0	0	0	0	0	0	0	0	0	0	0	1	0	7	0	0	0	0	0	0	0	0	0	0	0	0	0	0	0	0	0	0	0	0	0	0	0	0	0	0	0	0	0	0	0	0	0	1	0	1	0	0	0	0	0	0	0	0	0	0	2	0	0	0	0	0	0	0	0	0	0	0	0	0	1	0	0	0	0	0	0	0	0	0	0	0	0	0	0	0	0	0	0	0	0	0	0	0	0	1	0	0	0	0	0	0	0	0	0	0	0	0	0	0	0	0	0	0	0	0	0	3	0	0	0	0	0	0	0	0	0	0	0	0	0	0	0	0	0	0	0	0	0	0	0	0	0	1	0	0	0	0	0	0	0	0	0	0	0	0	0	0	0	0	0	0	0	0	0	0	0	0	0	0	0	0	0	0	0	0	0	0	0	0	0	0	0	0	0	0	0	0	0	0	0	0	0	2	0	0	0	0	0	0	0	0	0	0	0	0	0	0	0	0	0	0	0	0	0	0	0	0	0	0	0	0	0	0	0	0	0	0	0	0	0	0	0	0	0	0	1	0	0	0	0	0	0	0	0	0	0	0	0	0	0	0	1	0	3	0	0	0	0	0	0	0	0	0	0	0	0	0	0	0	0	0	1	1	0	0	0	0	0	1	0	0	0	0	0	0	0	2	0	0	0	0	0	0	9	0	0	1	0	0	1	0	0	0	0	0	0	0	0	0	10	0	0	0	0	0	0	2	0	0	0	0	0	0	0	0	0	0	0	0	0	0	0	0	0	0	0	0	0	0	0	0	0	0	0	0	0	0	0	0	0	0	0	0	0	0	0	0	0	0	0	0	5	0	0	0	0	0	0	0	0	0	2	0	3	0	0	2	0	0	0	0	0	0	0	7	0	1	0	20	0	0	2	0	0	0	0	0	0	0	0	0	0	15	0	0	0	3	0	0	0	11	0	2	6	4	4	0	12	0	0	0	0	0	0	0	0	0	0	0	0	0	0	0	0	0	0	0	0	0	0	0	1	0	0	0	0	0	0	0	1	1	0	0	0	44	0	0	0	0	0	0	0	0	0	0	0	0	0	0	0	0	0	0	0	0	1	0	0	0	0	0	0	0	0	0	0	0	0	0	0	0	0	0	0	0	0	0	0	0	0	0	0	0	0	0	0	0	0	0	5	0	4	0	0	0	0	0	1	0	0	0	0	0	0	0	0	0	0	0	0	0	0	0	1	0	0	0	2	0	0	0	0	0	0	0	0	0	0	0	0	0	8	0	0	1	0	0	0	0	0	0	0	0	0	3	10	1	0	1	0	1	0	0	1	0	0	0	0	0	0	0	0	0	0	0	0	0	0	0	0	0	0	0	1	0	0	0	0	0	0	0	0	0	0	0	1	1	1	0	0	0	0	0	0	0	0	0	0	0	0	0	0	0	0	0	0	0	0	0	0	0	0	0	0	0	0	0	0	0	0	0	0	0	0	0	0	0	0	0	0	0	0	0	0	0	0	0	36	25	0	0	0	0	4	0	0	1	3	1	0	0	0	0	0	0	0	9	0	0	3	0	0	0	0	0	0	0	0	0	0	0	0	9	1	0	0	0	0	0	0	0	0	0	0	0	0	0	1	0	0	0	0	0	0	0	0	0	0	0	0	0	0	0	1	0	3	0	0	0	0	0	0	0	0	0	0	0	0	0	0	0	1	0	0	0	0	0	1	2	0	0	0	0	0	0	0	0	5	0	0	1	0	0	1	0	0	1	2	0	2	1	25	45	0	0	0	0	1	0	1	0	0	0	0	0	0	0	0	0	0	0	0	0	0	0	0	0	0	3	0	1	1	0	1	1	2	0	0	0	0	0	0	0	0	0	0	0	0	0	0	0	0	0	0	2	0	0	0	0	0	1	2	1	3	0	1	0	0	0	0	0	0	0	0	0	0	0	0	0	0	0	0	0	0	0	0	1	0	0	0	0	0	0	0	0	0	0	0	0	0	0	1	1	0	0	0	0	0	0	0	1	0	0	1	0	0	0	0	0	0	0	0	0	0	0	0	1	0	0	0	0	0	0	0	0	0	0	0	0	1	0	0	0	0	1	1	0	0	0	0	0	0	0	0	0	0	0	0	0	0	1	0	0	0	0	0	0	0	0	0	0	0	0	0	0	0	0	0	0	0	0	0	0	0	0	0	0	0	0	0	0	0	0	0	0	0	0	0	0	0	0	0	0	0	0	0	0	0	0	0	0	0	0	0	0	1	0	0	0	0	0	0	0	0	0	0	0	2	1	0	0	0	0	0	0	0	0	0	0	0	0	0	0	0	0	0	0	0	0	0	0	0	0	0	0	0	0	0	0	0	0	0	0	0	0	1	0	0	0	0	0	0	0	0	0	1	0	0	0	0	0	0	0	0	0	0	0	1	0	0	0	0	0	0	0	0	0	0	0	0	0	0	0	0	0	0	0	0	0	0	0	1	0	0	0	0	0	0	0	0	0	0	1	0	0	0	0	0	0	0	0	0	0	0	0	0	0	0	0	0	0	0	0	0	0	0	0	0	0	0	0	0	0	0	1	0	1	0	2	0	0	0	0	0	0	0	0	0	0	0	0	0	0	0	0	0	0	0	0	0	0	0	0	0	0	0	0	0	0	5	0	0	0	0	0	0	0	0	0	0	0	0	0	0	0	0	0	1	0	0	1	0	0	0	0	0	0	0	0	0	1	0	0	0	0	0	0	0	0	1	0	0	0	0	0	0	0	0	1	0	0	0	0	1	1	0	0	0	0	0	0	0	0	0	0	0	0	0	0	0	0	0	0	0	0	0	0	0	0	0	0	0	0	0	0	0	0	0	0	0	0	0	0	0	0	0	5	0	0	0	0	6	1	0	0	0	0	0	0	0	0	0	0	0	0	1	0	0	0	0	1	0	0	0	0	0	0	0	0	1	1	0	0	0	0	0	0	0	0	0	1	0	0	0	0	0	0	0	0	0	0	1	0	0	0	0	0	2	1	0	0	0	0	0	0	0	0	0	0	0	0	0	0	0	0	0	0	0	0	0	0	0	0	0	0	0	0	0	0	0	0	0	0	0	0	0	0	0	0	0	0	0	0	0	0	0	0	0	0	0	0	0	0	0	0	0	0	0	0	0	0	0	0	0	0	0	0	0	0	0	0	0	0	0	0	0	0	0	0	0	0	0	0	0	0	0	0	0	0	0	1	0	0	1	0	0	0	0	0	0	0	0	0	0	0	0	0	0	0	0	0	0	0	0	0	0	0	0	0	0	0	0	0	0	0	0	0	0	0	0	0	0	0	0	0	0	0	0	0	0	0	0	0	0	0	0	0	0	0	0	0	0	0	0	0	0	0	0	0	0	0	0	0	0	0	0	0	0	0	0	0	0	0	0	0	0	1	0	1	0	0	0	0	0	0	0	0	0	2	0	0	0	0	0	0	0	0	0	0	0	0	2	1	0	0	0	0	1	0	0	0	0	0	0	0	0	0	0	0	0	0	0	0	0	1	0	1	1	0	1	0	0	0	0	0	0	0	0	0	0	0	0	0	0	0	0	0	0	0	0	1	2	1	0	0	1	1	0	1	1	0	1	0	1	1	4	0	0	0	0	0	0	1	0	0	0	0	0	0	0	0	0	0	0	0	0	0	0	1	0	1	0	0	1	0	0	0	0	0	0	0	0	0	0	0	0	0	0	0	0	2	0	0	0	0	0	0	0	0	0	0	0	1	0	0	0	0	0	0	2	0	0	0	1	0	3	0	0	0	0	0	0	0	0	0	0	0	1	0	0	0	0	0	0	0	0	1	0	0	0	0	0	0	0	0	0	0	0	0	0	0	0	0	0	0	0	0	0	0	0	0	0	0	0	0	1	0	0	0	0	0	0	0	0	0	0	0	1	0	0	0	0	0	0	0	0	1	0	0	0	0	0	0	0	0	0	0	0	0	0	0	0	0	0	0	0	0	0	0	0	0	0	0	0	0	0	0	0	0	0	0	0	0	0	0	1	0	0	0	2	0	1	1	0	0	0	0	0	1	0	0	0	1	0	0	0	1	0	0	0	0	0	0	0	0	0	0	0	1	0	0	0	0	0	0	0	0	0	0	0	0	0	0	0	0	0	0	0	0	0	0	0	0	0	0	0	0	1	0	0	0	0	0	0	0	0	0	0	1	0	0	0	0	0	0	0	0	0	0	0	0	0	0	0	0	0	0	0	0	0	0	0	1	0	0	0	0	0	0	0	0	0	0	0	0	0	0	0	1	0	0	0	0	0	0	0	1	1	2	0	0	0	0	0	0	0	0	0	0	1	0	0	0	0	0	0	0	0	0	0	0	0	0	0	0	0	0	0	0	0	0	0	0	0	0	0	0	0	0	0	0	0	0	0	0	0	1	0	0	0	0	0	1	0	0	1	0	0	0	0	1	1	0	0	0	0	12	0	0	1	0	0	0	0	0	0	0	0	0	0	0	0	0	0	0	7	0	0	0	0	0	0	0	0	0	0	0	0	0	0	0	0	0	0	0	0	0	0	0	0	0	0	0	0	0	0	0	0	0	0	0	0	0	0	0	0	0	0	0	0	0	0	0	0	0	0	1	0	0	0	0	0	0	0	0	0	0	0	0	0	0	0	0	0	0	0	0	0	0	0	0	0	0	0	0	0	0	0	0	0	0	0	0	0	0	0	0	0	0	0	0	0	0	0	0	0	0	0	0	0	0	0	0	0	0	0	0	0	0	0	1	0	0	0	0	0	0	0	0	0	0	0	0	0	0	0	0	0	0	0	0	0	0	0	0	0	0	0	0	0	0	0	0	0	0	0	0	0	0	0	0	0	0	0	0	0	0	0	0	0	0	0	0	0	0	0	0	0	0	0	0	0	0	0	0	0	0	0	0	0	0	0	0	0	0	0	0	0	0	0	0	0	0	0	0	0	0	0	0	0	0	0	0	1	0	0	0	0	0	0	0	0	0	0	0	0	0	0	0	0	0	0	0	0	0	0	0	0	0	0	1	0	0	0	0	0	0	0	0	0	0	0	0	0	0	0	0	0	0	0	0	0	0	0	0	0	0	0	0	0	0	0	0	0	0	0	0	0	0	0	0	0	0	0	0	0	0	0	0	0	0	0	0	0	0	0	0	0	0	0	0	0	0	0	0	0	0	0	0	0	0	0	0	1	0	0	0	0	0	0	0	0	0	0	0	0	0	0	0	0	0	0	0	0	0	0	0	0	0	0	0	0	0	0	0	0	0	0	0	0	0	0	0	0	0	0	0	0	0	0	0	0	0	0	0	0	0	0	0	0	0	0	0	0	0	0	0	0	0	0	0	0	0	0	0	0	0	0	0	0	0	0	0	0	0	0	2	0	0	0	0	0	0	0	0	0	0	0	0	0	0	0	0	0	0	0	0	0	0	0	0	0	0	0	0	0	0	0	0	0	0	0	0	0	0	0	0	0	0	0	0	0	0	0	0	0	0	0	0	0	0	0	0	0	0	0	0	0	0	0	0	0	0	0	0	0	0	0	2	0	0	0	0	0	0	0	0	0	0	0	0	0	0	0	0	0	0	0	0	0	0	0	0	0	0	0	0	0	0	0	0	0	0	0	0	0	0	0	0	0	2	0	0	0	0	0	0	0	0	0	0	0	0	0	0	0	0	0	0	0	0	0	0	0	0	0	0	0	0	0	0	0	0	0	0	1	0	0	0	0	0	0	0	0	0	1	0	0	1	0	0	0	0	0	1	0	0	0	0	0	0	0	0	0	0	0	0	0	0	0	0	0	0	0	0	0	0	0	0	0	0	0	0	0	0	0	0	0	0	0	0	0	0	0	0	1	0	0	0	0	0	0	0	0	0	0	0	0	0	0	0	0	0	0	0	0	0	0	0	0	0	0	0	0	0	0	0	0	0	0	0	0	0	0	0	0	0	0	1	0	0	0	0	0	0	0	0	0	0	0	0	0	0	0	0	0	0	0	1	0	0	0	0	0	1	1	0	0	0	0	0	0	0	0	0	0	0	0	0	0	0	0	0	5	0	0	0	0	0	0	0	0	0	0	0	0	0	0	0	0	0	0	0	0	0	0	2	0	0	0	0	0	0	1	0	0	0	0	0	0	0	0	0	0	0	0	0	0	0	0	0	0	0	0	0	0	0	0	0	0	0	0	0	0	0	0	0	0	0	0	0	0	0	0	0	0	0	0	0	0	0	0	0	0	0	0	0	0	0	1	0	0	0	0	0	0	0	0	0	0	0	0	0	0	0	0	0	1	0	0	0	0	0	0	0	0	0	0	0	0	0	0	0	0	0	0	0	0	0	0	0	0	0	0	0	0	0	0	0	0	0	0	0	0	0	0	0	0	0	0	0	0	0	0	1	0	0	0	0	0	1	0	0	0	0	0	1	0	0	0	0	0	0	0	0	0	0	0	0	0	0	0	4	0	0	0	0	0	0	0	1	0	0	0	0	0	0	1	0	0	0	0	0	0	0	0	0	0	0	0	0	0	0	0	0	0	0	0	0	0	0	0	0	0	0	0	0	0	0	0	0	0	0	0	0	0	0	0	0	0	0	0	0	0	0	0	0	0	0	0	0	0	0	0	0	0	0	0	0	0	0	0	0	0	0	0	2	0	0	0	0	0	0	0	1	0	0	6	0	0	0	0	0	1	0	0	0	0	0	0	0	0	0	1	0	0	1	0	0	0	0	0	0	0	0	0	0	0	0	0	0	0	0	0	0	0	0	0	0	0	0	0	0	0	0	0	0	0	1	0	0	0	0	0	0	0	0	0	0	0	0	0	0	0	0	0	0	0	0	0	0	0	0	0	0	0	1	0	0	0	0	0	0	0	0	0	0	0	0	0	0	4	0	0	0	0	0	0	0	0	0	0	0	0	0	0	0	0	0	0	0	0	0	0	0	0	0	0	0	0	0	0	0	0	0	0	3	0	0	0	0	0	0	0	0	0	0	0	0	0	0	0	0	0	0	0	0	0	0	0	2	1	0	0	0	13	2	1	2	0	0	0	0	0	1	0	0	0	0	0	0	0	6	6	0	0	0	0	3	1	6	0	0	2	0	0	0	2	0	0	0	0	4	0	5	1	0	5	0	0	0	0	0	0	0	0	0	1	0	0	0	0	0	0	0	0	0	0	0	0	0	0	1	0	0	0	0	0	0	0	0	0	0	0	0	0	10	2	0	5	1	10	7	0	0	0	0	0	0	0	0	0	0	0	1	0	0	8	3	0	0	0	0	17	16	14	0	0	0	2	0	1	0	3	6	0	0	0	0	4	0	0	3	0	0	0	0	0	0	0	0	0	0	0	0	0	0	0	2	4	0	2	0	0	2	0	0	0	0	0	0	2	0	0	0	0	0	0	0	0	0	0	1	0	0	0	0	0	0	0	0	0	0	0	0	0	0	0	0	0	0	0	3	0	0	0	0	0	0	0	0	0	0	0	0	0	0	0	0	0	0	0	0	0	0	0	0	0	0	0	0	0	0	0	0	0	0	0	0	0	0	0	0	0	0	0	0	0	0	2	0	1	0	0	0	1	1	3	0	2	0	0	0	1	0	0	0	0	0	0	0	0	0	0	0	0	1	0	0	0	0	0	0	0	0	0	0	0	0	0	4	4	6	3	2	1	10	0	9	2	4	5	24	42	1	1	6	1	5	0	0	0	2	0	0	0	0	0	0	0	2	0	0	0	0	0	0	0	0	0	1	3	0	17	5	1	2	3	4	0	1	2	1	0	0	0	0	0	0	0	0	3	0	0	0	1	0	0	0	0	0	0	0	0	0	0	0	0	1	0	0	1	0	1	2	0	1	0	0	4	49	0	1	1	0	0	1	0	0	0	0	0	0	0	0	0	0	0	0	0	0	0	0	0	0	0	0	0	0	0	1	3	1	0	0	20	0	0	0	0	7	1	0	0	0	1	0	0	0	0	1	3	0	4	0	0	0	0	1	2	1	0	0	2	0	0	0	0	1	20	1	1	0	0	0	0	8	0	0	2	0	0	0	0	0	0	0	24	1	9	0	0	0	0	4	2	0	5	0	53	0	9	3	0	9	6	1	1	0	0	0	0	3	0	0	0	2	0	0	0	0	0	11	0	0	0	0	0	0	0	1	2	2	0	3	0	0	1	0	0	0	0	0	0	0	0	0	9	0	0	1	0	3	0	3	11	0	0	0	0	25	0	0	2	0	2	0	0	3	0	0	0	0	1	0	5	0	1	0	0	6	1	0	0	1	0	7	6	2	3	0	2	0	0	0	1	0	0	4	0	1	16	0	0	3	1	0	0	1	0	0	0	0	0	0	3	0	0	0	0	7	0	0	0	0	4	1	0	0	0	0	0	0	0	0	6	0	0	0	3	0	0	1	3	2	2	1	0	0	0	0	3	0	0	0	1	9	2	0	2	0	2	0	0	2	0	0	3	0	0	0	0	10	1	0	0	0	8	0	0	0	0	0	0	0	0	0	0	1	1	0	0	0	0	0	4	0	0	0	0	7	0	33	0	0	0	0	1	0	0	0	0	0	1	0	0	0	0	0	0	0	2	3	6	0	1	0	0	0	0	0	0	0	0	2	1	0	2	0	3	0	5	0	0	0	0	0	0	0	0	0	0	1	0	0	0	0	4	0	0	0	0	0	0	0	0	0	0	0	0	2	0	5	0	0	0	0	5	0	0	1	0	0	1	0	0	3	0	0	0	0	0	0	0	0	0	0	0	0	0	0	0	0	0	0	0	0	0	0	0	0	0	0	0	0	0	0	0	0	0	1	0	0	0	0	0	0	0	0	0	0	0	1	0	0	0	0	0	0	0	0	0	0	0	0	0	0	0	0	0	0	2	0	0	0	31	0	0	0	0	0	0	0	0	0	0	0	0	0	0	0	0	0	0	0	0	0	0	0	0	0	0	0	0	0	0	0	0	0	0	0	0	0	0	0	0	0	0	0	0	0	0	0	0	0	1	0	1	0	0	0	0	0	0	0	0	0	0	0	0	0	0	0	0	0	0	0	1	0	0	0	0	0	0	0	0	0	0	0	0	0	0	0	0	0	0	0	0	1	0	0	0	0	0	0	0	0	0	0	0	0	0	0	0	0	0	0	0	0	0	0	0	0	0	0	0	0	0	0	0	0	0	0	0	0	0	0	0	0	0	0	0	0	0	0	0	1	0	0	0	0	0	0	0	0	0	0	0	0	0	0	0	0	0	0	0	0	0	0	0	1	0	0	0	0	0	0	0	0	0	0	0	0	0	0	0	0	0	0	0	0	0	0	0	0	0	0	0	0	0	0	0	0	0	0	0	0	0	0	0	0	0	0	0	0	0	0	0	0	0	0	0	0	0	0	0	0	0	0	0	0	0	0	0	0	0	0	0	0	0	0	0	0	0	0	0	0	0	0	0	0	0	0	1	0	0	0	0	1	0	0	0	0	0	0	0	1	0	0	0	0	0	0	0	0	0	0	0	0	0	0	0	0	0	0	0	0	0	0	0	0	0	0	0	0	0	0	0	0	0	0	0	0	0	0	0	0	0	0	0	0	0	0	0	0	0	0	0	0	0	0	0	0	0	0	0	0	0	0	0	0	0	0	0	0	0	0	0	0	0	0	0	0	0	0	0	0	0	0	0	0	0	0	0	1	0	0	0	0	0	0	0	0	0	0	0	1	0	0	0	0	1	0	0	0	0	0	0	0	0	0	0	0	0	0	0	0	0	1	0	0	0	0	0	0	0	0	0	0	0	0	0	0	0	0	0	0	0	0	0	1	0	0	0	0	0	0	0	0	0	0	0	0	0	0	0	0	0	1	1	0	0	0	0	0	0	0	0	0	0	0	0	0	0	0	3	0	0	0	0	0	0	4	0	0	0	1	1	0	0	0	0	0	0	1	0	2	0	1	0	0	0	0	0	0	1	0	0	0	8	0	2	0	0	0	0	0	0	1	0	1	1	0	0	0	1	0	0	0	0	0	0	0	0	0	0	1	0	1	1	0	0	0	0	0	0	0	1	0	0	0	0	0	0	0	0	0	0	0	0	0	0	0	0	0	2	0	0	0	0	1	0	0	0	0	0	0	1	0	0	0	7	1	0	0	0	0	0	0	0	0	0	0	0	0	0	0	0	0	0	0	0	0	0	0	0	0	0	0	0	0	1	0	0	0	0	0	0	0	0	0	0	0	0	0	0	0	0	0	0	0	0	0	0	0	0	0	0	0	1	0	0	0	0	0	0	0	0	1	0	0	0	0	0	0	0	0	0	4	0	0	1	0	0	0	0	0	0	0	0	0	0	1	0	0	0	0	0	0	0	0	0	0	0	0	0	0	0	0	0	2	0	0	0	0	0	0	0	0	0	0	0	0	0	0	0	0	0	0	0	0	0	0	0	0	0	0	0	0	0	0	0	0	0	0	0	0	0	0	0	0	0	0	0	0	0	0	0	0	0	0	0	0	0	0	0	0	0	0	0	0	0	0	0	0	0	0	0	0	0	0	0	0	0	0	0	0	0	0	0	0	0	0	0	0	0	0	0	0	0	0	0	0	0	0	0	0	0	0	0	0	0	0	1	0	0	0	0	0	0	0	0	0	0	0	0	0	0	0	0	0	0	0	0	0	0	0	0	0	0	0	0	0	0	0	0	0	0	0	0	0	0	0	0	0	0	1	0	0	0	0	0	0	0	0	0	0	1	0	0	0	0	0	0	0	0	0	0	0	0	0	0	0	0	0	0	0	0	0	0	0	0	0	0	0	0	0	0	0	0	0	0	0	0	0	0	0	0	0	0	0	0	0	0	0	0	0	0	0	0	0	0	1	0	0	0	0	0	0	0	0	0	0	0	0	0	0	0	0	0	0	0	0	0	0	0	0	0	0	0	0	0	0	0	0	0	1	0	0	0	0	0	0	0	0	0	1	1	0	0	0	0	0	0	0	0	0	0	0	0	0	0	0	0	0	1	0	0	0	0	0	0	0	0	0	0	0	0	0	0	0	0	0	0	0	0	0	0	0	0	0	0	0	0	0	0	0	0	0	0	0	1	0	0	0	0	0	0	0	0	0	0	0	0	0	0	0	0	0	0	0	0	0	0	0	0	0	6	0	0	0	0	0	0	0	0	0	0	0	0	0	0	0	0	0	0	0	0	0	0	0	0	0	0	0	0	0	0	1	0	0	0	0	0	0	0	0	0	0	0	0	0	0	0	0	0	0	0	0	0	0	0	0	0	0	0	0	0	0	0	0	0	0	0	0	0	0	0	0	0	0	0	0	0	0	0	0	0	0	0	0	0	0	0	0	0	0	0	0	0	0	0	1	0	0	0	0	0	1	0	0	0	0	0	0	0	0	0	0	0	0	1	0	0	0	0	0	0	0	0	0	0	0	0	0	0	0	0	0	0	0	0	0	0	0	0	0	0	0	0	0	1	0	0	0	0	0	0	0	0	0	0	0	0	0	0	0	0	0	0	1	0	0	0	0	0	0	0	0	0	0	0	0	0	0	1	0	0	0	0	0	0	0	0	0	0	0	0	1	0	0	0	0	0	1	0	0	0	0	0	1	0	0	0	0	3	0	1	0	0	0	0	0	2	0	0	0	0	0	0	0	0	0	0	0	0	0	0	0	0	0	0	0	0	0	0	0	0	0	0	0	0	0	0	0	0	0	0	0	0	0	1	0	1	0	0	0	0	0	0	0	0	0	0	0	0	0	0	0	0	0	0	0	0	0	0	0	0	0	0	0	0	0	0	0	0	0	0	0	0	1	0	0	0	0	0	1	1	5	0	0	0	0	0	0	0	0	1	0	0	0	0	0	0	0	0	0	0	0	0	0	0	0	1	0	0	1	0	0	0	0	0	0	0	0	0	0	0	0	3	0	0	0	0	1	0	0	0	0	0	1	0	0	0	0	0	0	0	0	0	0	0	0	0	0	0	0	0	0	0	0	0	0	0	0	0	0	0	0	0	0	0	0	0	0	0	0	0	0	0	0	0	0	0	0	0	0	0	0	0	0	0	0	0	0	0	0	0	0	0	0	0	0	0	0	0	0	0	0	0	0	0	0	0	0	0	0	0	0	0	0	0	0	0	0	0	0	0	0	0	0	0	0	0	0	0	0	0	0	0	0	0	0	0	0	0	0	0	0	0	0	0	0	0	0	0	0	1	1	0	0	0	0	0	0	0	0	0	0	0	0	0	0	0	0	0	0	0	0	0	0	0	0	0	0	1	1	0	3	1	1	0	1	0	0	0	0	0	0	0	0	0	0	1	0	0	0	0	0	0	0	0	1	0	0	0	0	0	0	0	0	0	0	0	0	0	0	0	0	0	0	0	0	0	0	0	0	1	0	0	0	0	0	0	0	0	0	0	0	0	1	0	5	5	0	1	0	0	0	0	0	0	0	0	0	2	0	1	0	0	0	0	0	0	0	0	0	0	0	0	0	0	0	0	0	0	0	0	0	0	0	0	0	0	0	0	0	0	0	0	0	0	0	0	0	0	1	0	0	0	0	0	0	0	0	0	0	0	0	0	0	0	0	0	0	0	0	0	0	0	0	0	0	0	0	0	0	0	0	1	0	0	0	1	0	0	0	0	1	0	0	0	0	0	0	0	0	0	0	0	0	0	0	0	0	0	0	0	0	0	0	0	0	0	0	0	0	0	0	0	0	1	0	0	0	0	2	0	0	0	0	0	0	0	0	1	0	0	0	0	0	0	0	0	0	0	0	0	0	0	0	0	0	0	0	0	0	0	0	0	0	0	0	0	0	0	0	0	0	0	0	0	0	0	0	0	0	0	0	0	0	0	0	0	0	1	0	0	0	0	0	0	1	0	0	0	0	0	2	0	0	0	0	0	0	0	0	0	0	0	0	0	0	0	0	0	0	0	0	0	0	0	0	0	0	0	0	0	0	0	0	0	0	0	0	1	0	0	1	0	0	0	0	0	0	0	1	0	0	0	0	0	0	0	0	0	0	0	0	0	0	0	0	0	0	1	0	0	0	0	0	0	0	0	0	0	0	0	0	0	0	0	0	0	0	0	0	0	0	0	0	0	0	0	0	0	0	0	0	0	0	0	0	0	0	0	1	0	0	0	0	0	0	0	0	1	0	0	0	0	2	0	0	0	0	0	0	0	0	0	0	0	0	0	0	0	0	0	0	0	0	0	0	0	0	0	0	0	0	0	0	0	0	0	1	0	0	0	0	0	0	0	0	0	0	0	0	0	0	0	0	0	0	0	0	0	0	0	0	0	0	0	0	0	0	0	0	0	0	1	0	0	0	0	0	0	0	0	0	0	0	0	0	0	0	0	0	0	0	0	0	0	0	0	0	0	0	0	0	0	0	0	0	0	0	0	0	0	0	0	0	0	0	0	0	0	0	0	0	0	0	0	0	0	0	1	0	0	0	0	0	0	0	0	0	0	0	0	0	0	0	0	0	0	0	0	7	1	0	0	0	0	0	0	0	0	0	0	0	0	0	0	0	0	0	0	0	0	1	0	0	0	0	0	0	0	0	0	0	0	1	0	0	0	0	0	0	0	0	2	0	0	0	0	2	0	0	0	0	0	0	0	0	0	0
GB_GCA_002839605.1	UBA11803	0.038804	0	CBB-positive	99.67	d__Archaea;p__Halobacterota;c__Methanomicrobia;o__Methanomicrobiales;f__Methanoregulaceae;g__Methanoregula;s__Methanoregula sp002839605	1	0	0	0	0	0	0	0	0	0	0	0	0	0	0	0	0	0	0	0	0	0	0	0	0	0	0	0	0	0	0	0	0	0	0	0	0	0	1	0	0	0	0	0	0	0	1	0	0	0	0	0	0	0	1	0	0	0	0	0	0	0	0	0	0	0	0	0	0	0	0	0	0	0	0	0	0	0	0	0	0	0	0	0	0	0	0	0	0	0	0	0	0	0	0	0	0	0	0	0	1	0	0	0	0	0	0	0	0	0	0	0	0	0	1	0	0	0	0	0	0	1	0	0	0	0	0	0	0	0	0	0	0	0	0	0	0	0	0	0	0	0	0	0	0	0	0	0	0	0	0	0	0	0	0	0	0	0	0	0	0	0	0	1	0	0	0	0	0	0	0	0	0	0	0	0	0	0	0	0	0	0	0	0	0	0	0	0	0	0	0	0	0	0	0	0	0	0	0	0	0	0	0	0	0	0	0	0	0	0	0	0	0	0	0	0	0	0	0	0	0	0	0	0	0	0	0	0	1	0	0	0	0	1	0	0	0	0	0	0	0	0	0	0	0	2	0	0	0	0	0	0	0	0	0	0	0	0	0	0	0	0	0	0	0	0	0	0	0	0	0	0	0	0	0	0	0	0	0	0	0	0	0	0	0	0	0	0	0	0	0	0	0	0	0	0	0	0	0	0	0	0	0	0	0	0	0	0	0	0	0	0	0	0	0	0	0	0	0	0	0	0	0	0	0	0	0	0	0	0	0	0	0	0	0	0	0	0	0	0	0	0	0	0	0	0	0	0	0	0	0	0	0	0	0	0	0	0	0	0	0	0	0	0	0	0	0	0	0	0	0	0	0	0	0	0	0	0	0	0	0	0	0	0	0	0	0	0	0	0	0	0	0	0	0	0	0	0	0	0	0	0	0	0	0	0	0	0	0	0	0	0	0	0	0	0	0	0	0	0	0	0	1	0	0	0	0	0	0	0	0	0	0	0	0	0	0	0	0	1	0	0	0	0	1	0	0	1	0	0	0	0	0	0	0	0	0	0	0	0	0	0	0	0	1	0	0	0	0	0	0	0	0	0	0	1	0	0	0	0	0	1	0	0	0	0	0	0	0	0	0	0	0	0	0	0	0	0	0	0	0	0	0	0	0	0	0	0	0	0	3	1	0	0	0	0	0	0	0	0	0	0	0	0	0	0	0	0	0	1	0	0	0	0	0	0	0	0	0	0	0	0	0	0	0	0	0	1	0	0	0	0	0	0	0	0	0	0	0	0	0	1	0	0	0	0	0	1	0	0	0	0	0	0	0	0	0	0	0	0	0	0	0	0	0	0	0	0	0	0	0	0	0	0	0	0	0	0	0	0	0	0	0	0	0	1	0	0	0	1	0	0	0	0	0	0	0	0	0	0	0	0	0	0	0	0	0	0	0	0	0	0	0	0	0	0	0	0	0	0	0	0	0	0	1	0	0	0	0	0	0	0	0	0	0	0	1	0	0	0	0	0	0	0	2	0	2	0	0	0	0	0	0	0	0	0	0	0	0	0	0	0	0	0	0	0	2	0	0	0	0	1	0	0	0	0	0	0	0	0	0	0	0	2	1	0	0	0	0	0	0	0	3	0	0	0	0	0	0	0	0	0	0	0	0	0	0	0	1	0	0	0	0	0	0	0	0	0	0	0	0	0	0	0	0	1	0	0	0	0	0	0	0	1	0	0	0	0	0	0	0	0	0	0	0	0	0	0	1	0	0	0	0	0	0	0	0	1	0	0	0	0	0	0	1	0	0	0	0	0	0	0	0	0	0	0	0	0	0	0	0	0	0	0	0	0	0	0	0	0	1	0	0	0	0	0	0	0	0	0	0	0	0	0	0	0	0	0	0	0	0	0	0	0	0	0	0	0	0	0	0	0	0	0	0	0	0	0	4	0	1	0	0	1	0	1	0	0	1	0	0	0	1	1	0	0	0	0	0	1	1	0	0	0	0	0	2	0	0	0	1	0	0	0	1	1	0	0	0	0	0	0	0	0	0	0	0	0	0	0	0	1	0	0	0	0	0	0	0	0	1	0	0	0	0	0	0	0	0	0	0	0	0	0	0	0	0	0	0	0	0	0	0	0	0	1	0	0	0	0	0	0	0	0	0	0	0	0	0	0	1	0	0	0	0	0	0	0	0	0	0	0	0	0	0	0	0	0	0	0	0	0	1	0	0	0	0	0	0	0	0	0	0	0	0	0	2	0	0	0	0	0	2	0	0	0	0	0	0	0	0	0	0	0	0	0	0	0	0	0	0	0	0	0	0	0	0	0	0	0	0	0	0	0	0	0	0	0	0	0	0	0	0	0	0	0	0	0	0	0	0	0	0	0	0	0	0	0	0	0	0	0	0	0	0	0	0	0	0	0	0	0	0	0	0	0	0	2	1	0	2	1	1	0	0	0	0	0	0	0	0	0	0	0	0	0	0	1	0	0	1	1	0	1	0	0	0	0	0	0	0	0	0	0	0	0	0	0	1	0	0	0	0	0	1	0	0	0	1	0	0	0	0	1	1	0	1	0	0	0	0	0	0	0	0	0	1	0	0	0	1	1	0	0	0	2	1	0	0	0	0	0	0	0	0	0	0	0	1	0	0	0	0	0	0	0	1	0	0	0	0	1	0	0	0	0	0	0	0	0	0	0	0	1	0	0	0	0	0	0	0	0	0	0	0	0	0	0	0	1	0	0	0	0	0	1	0	0	0	0	0	0	0	0	1	0	0	0	0	0	0	0	0	0	0	1	0	0	0	0	0	0	0	0	0	0	0	0	0	0	0	0	0	0	0	0	0	0	0	0	0	0	0	0	0	0	0	0	1	0	0	0	0	0	0	0	0	0	0	0	0	0	0	0	1	0	0	0	0	0	0	0	0	0	0	0	0	0	0	0	0	0	0	2	0	0	0	0	0	0	0	0	13	0	0	0	0	0	1	1	0	1	0	0	1	0	0	1	0	1	0	0	0	0	1	1	0	0	1	0	0	0	0	0	0	0	0	1	0	0	0	1	0	0	0	0	0	0	0	0	0	0	0	0	0	0	0	0	0	0	0	0	0	0	0	1	0	0	1	0	0	0	0	0	0	0	0	0	0	0	0	0	0	0	0	0	0	0	1	0	0	0	0	0	0	0	0	0	0	0	0	1	1	0	0	0	0	0	0	0	0	0	0	0	0	0	0	0	0	0	0	0	0	0	0	0	0	0	0	0	0	0	0	1	0	0	0	0	0	0	0	0	0	0	0	0	0	0	0	0	0	0	0	0	0	0	0	0	0	0	1	0	0	0	0	0	0	0	0	0	0	0	0	0	0	0	0	0	0	0	0	0	0	0	0	1	0	0	0	0	0	0	0	0	0	0	0	1	0	0	0	0	0	0	1	2	0	1	0	1	0	0	0	0	0	0	0	0	2	0	0	1	1	0	0	0	1	0	0	0	0	0	0	0	0	0	0	0	0	0	0	0	0	0	0	0	0	0	0	0	0	0	0	0	0	0	0	0	0	0	0	0	0	0	0	0	0	0	0	0	0	0	0	0	0	0	0	0	0	0	0	0	0	0	0	0	0	0	0	0	0	0	0	0	0	0	0	0	0	1	0	0	0	1	0	0	0	0	0	0	0	0	0	0	0	0	0	0	0	0	0	0	0	0	0	0	0	0	0	0	0	0	0	0	0	0	0	0	0	0	0	0	0	0	0	0	0	0	0	0	0	0	0	1	0	0	0	0	0	0	0	0	0	0	0	0	0	1	0	0	0	0	0	0	0	0	0	0	0	0	0	0	0	0	0	0	0	0	0	0	0	0	0	0	0	0	0	0	0	0	0	0	0	0	0	0	0	0	0	0	0	0	1	0	0	0	0	0	0	0	0	0	0	0	0	0	0	0	0	0	0	0	0	0	0	0	0	0	0	0	0	0	0	0	0	2	0	0	0	0	0	0	0	0	0	0	0	0	0	0	0	0	0	0	0	0	0	0	1	0	0	0	0	0	0	0	0	0	1	0	0	0	0	0	0	0	0	0	0	0	0	0	0	0	0	0	0	0	0	0	0	0	0	2	0	0	0	0	0	0	0	0	1	0	0	0	0	0	0	0	0	0	0	0	0	0	0	0	0	0	0	0	1	0	0	0	0	1	1	0	0	0	1	0	0	0	0	0	1	0	0	1	0	0	0	1	0	0	0	0	0	0	0	0	0	0	1	0	0	0	0	0	0	1	0	0	0	0	0	0	0	0	0	0	0	0	0	0	1	0	1	0	0	0	0	0	0	2	0	0	4	1	0	0	0	0	0	2	1	0	0	1	0	0	0	0	1	0	1	0	0	0	0	0	0	0	0	1	0	0	1	0	7	7	0	2	0	0	0	0	0	0	0	0	0	0	0	0	0	0	0	0	0	0	0	0	0	0	0	0	0	0	0	0	0	0	0	0	0	0	0	0	0	0	0	0	0	0	0	0	0	0	0	0	1	0	0	0	0	0	0	0	0	0	0	0	0	0	0	0	0	0	0	0	0	0	0	0	1	0	0	0	0	0	0	0	0	0	0	0	0	1	0	0	0	0	0	0	0	0	0	0	0	0	0	0	0	0	2	0	0	0	0	0	0	0	0	0	0	0	0	0	0	0	0	0	0	0	0	1	0	0	0	1	0	1	1	0	0	0	0	0	2	0	0	0	0	0	0	0	0	0	0	0	0	0	0	0	0	0	1	0	0	0	0	0	0	0	0	0	0	0	0	1	0	3	0	1	0	0	3	0	0	0	0	0	0	0	0	0	0	0	0	0	0	0	0	0	0	0	0	0	0	0	0	0	0	0	0	0	1	0	0	0	0	0	0	0	0	0	0	0	0	0	1	0	0	0	0	0	0	0	0	0	0	1	0	0	0	0	0	0	0	0	0	0	0	0	0	0	0	0	0	0	0	1	1	0	0	0	1	1	0	1	0	0	0	0	0	0	0	0	0	0	0	0	0	0	0	0	0	0	0	0	0	0	0	0	0	0	0	0	0	0	0	0	0	0	0	0	0	0	0	0	0	0	0	0	0	0	0	0	0	0	0	0	0	0	0	0	0	0	0	0	0	0	0	0	0	0	0	0	0	0	1	0	0	0	0	0	0	0	0	0	0	0	3	0	0	0	0	0	1	0	0	2	1	0	0	1	0	0	0	0	0	0	0	0	0	0	1	0	0	0	0	0	0	0	0	0	0	0	1	0	0	0	0	0	0	0	0	0	2	0	1	0	0	0	0	0	0	1	0	0	0	1	0	0	0	0	1	0	0	0	0	0	0	0	0	0	0	0	0	0	0	1	0	0	0	0	0	0	0	0	0	0	0	0	0	0	0	1	4	0	1	1	1	0	1	1	0	1	0	1	1	2	1	0	1	0	1	1	1	1	1	1	1	3	0	0	0	0	0	0	0	0	0	0	0	0	0	0	0	0	0	0	0	0	0	0	1	0	0	0	0	0	0	0	0	1	0	1	0	0	0	0	0	0	0	0	0	0	0	0	0	0	0	0	0	1	0	0	0	0	0	1	1	0	1	0	1	0	0	0	0	0	1	1	0	1	0	0	1	1	0	0	2	0	2	0	0	1	1	0	1	0	0	0	0	0	0	0	1	0	1	0	0	0	0	0	16	31	4	0	0	6	0	1	3	0	4	0	0	0	1	0	2	0	0	0	0	0	0	0	0	1	0	31	0	0	0	0	0	1	0	0	0	0	0	0	0	2	0	0	0	0	0	0	0	0	1	5	2	49	0	0	0	0	1	1	0	1	0	7	0	3	0	4	1	0	0	0	0	0	0	0	0	3	0	0	0	1	0	2	0	0	0	6	3	0	2	0	4	0	0	0	0	0	0	0	0	5	4	0	0	2	0	0	0	1	4	2	0	2	0	3	5	0	0	2	0	2	12	4	0	3	2	0	1	0	1	0	0	0	0	0	2	0	0	1	0	0	1	0	2	1	0	0	2	0	0	1	1	2	0	0	0	0	1	0	0	0	2	1	1	2	2	0	2	1	3	0	0	0	2	0	0	1	0	0	0	0	1	2	0	2	0	0	0	0	1	0	0	0	0	0	0	2	0	0	0	0	1	0	1	0	0	0	0	0	8	0	0	0	8	11	0	1	0	0	2	0	0	1	0	0	0	2	1	1	4	0	3	1	0	1	1	1	2	3	0	1	0	0	0	0	0	1	0	1	0	1	1	0	1	0	0	0	0	0	3	1	0	1	2	0	0	1	1	0	0	0	1	0	0	0	2	1	0	2	1	2	0	0	0	1	0	0	0	0	0	0	0	5	0	0	1	1	1	0	1	0	0	2	0	1	0	0	1	0	1	2	6	0	0	0	0	1	2	2	1	0	0	0	4	2	0	0	1	0	0	0	0	2	1	1	0	0	0	1	0	0	0	0	1	0	1	0	0	0	0	0	0	4	0	0	2	0	0	0	0	0	2	0	0	0	0	1	0	0	1	0	1	0	1	2	1	2	0	0	0	2	1	0	0	2	0	0	0	3	5	2	0	0	1	1	0	2	0	0	4	1	0	0	9	0	0	0	0	0	6	3	12	0	0	1	1	0	5	0	0	0	0	0	3	8	0	0	0	3	0	0	0	1	0	1	0	0	0	0	3	0	0	4	1	0	0	0	0	0	0	15	1	1	0	3	0	0	2	2	1	1	4	17	0	1	5	5	1	5	4	2	0	0	1	0	0	0	0	0	0	1	0	0	0	0	0	0	3	0	1	0	0	0	0	0	0	0	0	0	0	0	0	0	0	0	0	0	2	1	0	0	0	0	2	7	0	0	0	0	1	0	0	4	0	1	0	0	1	0	3	3	0	1	2	6	1	0	0	0	1	6	0	0	1	0	2	1	1	0	0	0	0	0	0	0	0	0	0	0	0	4	1	0	3	0	0	0	0	1	0	1	0	0	1	1	0	1	18	0	0	0	0	0	0	0	1	1	0	0	0	0	0	0	1	0	0	0	1	1	0	0	0	0	2	0	1	8	0	0	0	0	1	0	2	1	0	0	0	0	0	1	2	0	0	0	0	0	0	1	0	0	0	0	0	0	2	0	0	1	2	0	0	1	0	0	1	0	0	1	1	0	0	0	0	0	7	0	0	0	2	0	0	0	7	2	0	0	1	1	0	0	0	1	1	3	0	0	0	1	1	0	5	0	0	0	1	0	0	1	0	0	0	0	1	0	0	0	0	0	2	0	0	0	0	1	0	0	0	2	0	0	0	0	0	4	0	0	1	1	1	59	0	0	0	4	0	7	1	0	0	2	0	1	0	0	1	0	0	0	0	0	9	0	1	1	2	0	0	0	3	0	1	0	1	0	3	6	0	0	3	1	1	0	0	2	0	2	3	0	0	3	0	1	2	0	1	3	3	4	0	0	0	3	6	0	0	0	0	0	0	0	0	1	1	2	0	1	0	0	0	0	0	0	0	0	0	0	2	0	1	0	2	1	0	0	0	0	0	3	0	1	0	5	5	1	0	0	1	1	0	1	1	0	0	0	1	1	0	1	3	4	0	0	1	0	5	2	1	1	0	2	0	0	2	0	0	1	0	0	0	0	0	0	1	0	0	0	0	0	0	0	1	1	0	0	0	0	5	1	11	0	1	0	0	0	2	0	0	1	0	0	0	1	0	0	0	0	0	0	1	1	3	0	0	0	1	0	0	1	2	0	0	2	0	2	1	0	1	4	0	1	0	0	0	1	0	1	0	0	0	0	0	0	0	0	0	1	0	1	0	0	0	0	0	0	0	0	0	0	1	0	0	3	3	0	0	1	1	0	0	4	0	1	0	0	1	0	3	0	0	0	0	1	0	0	0	0	0	0	0	0	0	3	8	0	0	0	0	0	1	3	6	0	2	0	0	0	0	0	0	0	1	0	0	0	0	0	1	4	0	3	0	1	0	1	0	0	1	0	0	0	1	0	2	0	1	1	0	0	2	3	0	2	0	0	1	2	0	0	0	0	1	0	0	0	3	0	0	0	0	5	0	0	0	0	0	0	2	0	0	0	1	2	0	0	3	3	2	4	0	0	1	1	0	2	1	0	0	2	0	0	0	0	0	0	2	0	0	0	0	0	1	0	0	2	2	4	2	1	0	1	0	2	7	1	0	5	0	0	0	0	0	6	0	0	0	0	0	0	0	0	1	0	6	0	1	2	0	0	3	2	2	0	0	0	0	0	2	0	0	2	0	0	0	0	0	1	2	2	0	0	0	0	0	2	4	0	4	0	1	0	0	0	1	0	0	0	1	0	0	0	1	10	0	0	0	0	0	0	0	0	0	2	1	0	1	0	0	0	0	0	3	0	0	0	1	0	0	0	0	0	0	0	1	0	0	0	0	1	0	2	2	0	1	0	0	0	1	3	1	0	0	0	0	0	1	2	0	0	0	0	1	1	0	1	0	0	0	0	0	0	0	0	0	0	1	0	0	1	0	0	0	2	0	0	0	1	0	1	0	0	0	0	1	0	2	1	2	0	0	0	0	0	0	0	0	0	0	0	0	3	0	2	1	0	4	8	0	1	0	0	0	8	0	0	5	0	1	1	2	1	2	1	2	0	0	0	0	3	1	1	1	1	0	0	1	0	0	0	1	0	0	0	1	1	1	2	1	1	2	1	0	1	0	1	1	0	0	0	10	0	1	2	2	0	2	3	1	0	0	0	0	1	1	9	1	1	2	0	1	4	1	2	1	0	0	1	1	1	1	1	1	1	1	1	1	1	1	1	1	1	1	1	1	2	2	6	0	1	1	1	0	1	1	0	1	1	2	6	2	1	1	1	1	0	0	1	0	1	1	1	3	1	1	2	2	0	0	1	1	1	1	1	0	0	0	0	0	0	0	0	0	0	0	1	0	0	0	0	0	1	0	0	0	0	0	0	0	0	0	0	0	0	0	0	0	0	0	0	0	0	1	0	5	0	3	0	1	0	0	0	0	0	0	0	0	0	0	0	1	0	0	0	0	0	0	0	0	0	0	1	0	0	0	0	0	2	1	0	0	1	2	0	1	0	0	0	2	0	0	0	0	0	0	0	0	0	0	0	0	0	1	0	0	0	0	0	0	0	0	0	0	0	2	2	1	0	0	0	0	1	0	1	1	0	1	0	0	5	0	0	0	0	0	0	0	0	0	4	0	0	0	0	0	0	0	0	0	0	0	0	0	0	1	0	0	0	0	0	0	0	0	3	5	0	0	0	0	0	0	0	0	0	0	0	0	0	0	0	0	0	0	0	0	0	1	0	2	5	4	0	0	2	3	0	1	0	0	1	0	0	0	4	0	0	0	2	2	0	0	2	0	0	0	0	0	0	1	0	0	0	0	0	0	0	0	0	0	5	0	0	0	0	0	0	1	2	1	1	1	0	0	3	0	1	0	0	1	0	0	6	0	0	0	0	0	0	0	5	0	0	0	0	0	0	0	3	0	0	0	0	0	0	1	0	1	0	0	0	0	0	0	1	3	58	0	0	13	0	1	0	0	0	0	0	0	2	0	3	1	0	2	0	0	0	0	1	0	0	1	0	0	0	1	0	0	0	2	0	0	2	2	3	0	1	0	0	0	0	0	1	0	0	0	2	0	0	0	1	0	0	1	0	0	0	1	0	2	1	0	0	0	1	1	0	0	0	2	2	0	0	0	0	0	0	1	0	0	0	0	0	0	1	0	0	2	0	2	0	0	1	0	2	2	0	2	0	0	1	0	0	0	1	0	1	2	1	6	0	0	1	0	0	1	3	0	0	0	0	0	0	0	0	0	0	0	0	0	0	1	0	0	0	0	1	0	0	0	4	0	1	0	0	0	0	0	0	0	0	2	0	0	0	0	4	0	0	0	2	0	1	0	0	0	0	0	0	0	2	2	6	0	1	0	1	1	2	0	0	0	2	0	0	0	0	4	0	0	0	0	2	6	3	1	1	0	0	0	0	1	2	1	3	1	0	0	0	0	0	0	0	1	0	0	0	0	0	0	2	1	0	0	0	0	0	0	2	0	3	0	1	0	1	1	0	0	0	0	1	1	0	0	0	0	2	0	0	0	0	0	4	0	2	2	2	2	1	0	0	2	1	0	0	0	0	1	2	0	0	2	0	0	0	0	0	0	0	1	0	0	0	0	4	0	0	0	0	0	0	0	2	0	0	0	0	2	2	1	0	0	0	2	0	0	0	0	0	0	0	0	0	0	0	0	0	0	0	0	0	0	0	0	0	1	0	0	0	0	3	0	0	0	0	0	0	1	0	0	0	0	0	0	0	0	0	0	0	0	0	2	1	0	0	0	0	0	0	0	0	4	0	0	0	4	0	0	3	2	0	0	0	0	0	2	0	0	0	0	0	0	0	0	1	0	0	0	1	0	0	1	1	0	0	0	0	0	0	4	4	0	0	0	0	0	0	0	0	1	5	0	0	0	0	0	0	0	0	0	0	1	1	0	0	0	0	0	0	3	0	0	0	0	0	1	0	1	1	0	0	0	0	0	1	0	0	0	0	0	0	1	0	0	0	0	0	1	0	0	0	0	0	0	0	0	0	0	0	0	3	0	0	0	1	0	0	0	0	0	0	0	0	1	0	0	0	0	0	0	0	0	0	0	0	0	0	0	0	0	0	0	0	0	0	0	0	0	0	0	0	1	0	0	0	0	15	0	0	1	0	0	1	0	0	0	0	0	0	0	0	0	0	0	0	0	0	0	0	0	0	0	0	0	0	0	0	0	0	0	0	0	0	0	0	0	0	2	0	1	0	0	0	0	1	0	4	2	0	0	0	0	3	3	0	0	0	1	3	0	0	2	1	2	0	0	2	0	0	0	0	0	0	0	2	0	0	1	1	1	3	0	0	0	0	0	0	0	0	0	0	0	0	0	0	0	0	0	0	0	0	0	0	0	0	0	0	0	0	0	0	2	0	0	2	0	0	0	0	0	0	0	0	0	0	0	0	0	0	1	0	0	0	0	0	0	0	0	0	0	0	0	0	2	5	2	0	1	0	0	0	0	0	0	0	0	0	0	0	0	0	0	0	0	0	0	0	0	0	0	0	0	0	0	1	0	0	0	0	0	0	0	0	0	0	0	0	0	0	0	0	0	0	0	0	0	0	0	1	1	0	0	0	8	0	0	0	0	0	0	1	5	1	3	0	0	0	0	0	0	0	0	0	1	1	1	0	3	0	0	0	3	0	0	0	0	0	1	0	0	0	0	0	0	0	0	2	0	0	0	0	0	0	0	0	0	1	0	0	0	0	0	0	1	0	0	0	0	0	0	0	0	0	0	0	0	0	0	0	1	0	0	0	0	0	4	0	0	0	0	0	0	0	0	0	1	0	0	0	0	0	0	0	1	0	0	0	0	0	0	0	0	2	1	0	0	0	0	0	0	0	0	0	0	0	0	1	1	1	0	0	0	0	0	0	0	0	0	1	0	0	0	0	1	0	0	0	0	0	0	0	0	0	0	0	0	0	0	0	0	0	0	0	0	0	0	0	0	0	0	0	0	1	1	0	2	1	2	2	0	0	0	0	0	0	0	0	0	0	0	0	0	0	0	0	0	0	1	1	0	0	0	0	0	0	0	1	0	0	2	0	1	0	0	0	1	0	0	0	1	0	1	1	0	1	1	1	1	0	0	1	0	1	0	0	0	1	0	0	0	1	0	1	0	0	0	1	0	0	0	0	25	0	3	0	2	0	0	1	1	0	0	0	0	0	0	0	0	0	0	0	0	0	0	0	1	0	1	1	0	0	0	0	0	0	0	1	0	0	1	1	0	0	1	0	1	0	2	0	3	0	0	0	0	0	0	0	0	0	0	0	0	0	0	0	1	0	0	0	0	0	0	0	3	1	0	0	1	0	0	0	0	0	0	1	1	2	0	1	1	1	0	0	0	0	0	0	0	0	0	0	0	0	0	0	0	0	0	0	0	0	0	0	0	0	0	0	0	1	0	0	0	0	0	0	0	0	1	0	0	1	1	0	0	0	0	0	0	0	0	0	0	0	0	0	0	0	1	0	0	0	0	0	1	0	0	0	0	0	0	0	0	0	0	0	0	0	0	1	0	0	0	0	1	3	0	0	0	0	0	0	6	1	0	0	2	0	0	0	0	0	0	0	0	0	0	0	0	0	0	0	0	0	0	0	0	0	0	0	0	0	0	0	0	0	0	0	0	0	0	0	0	0	1	0	0	0	0	0	0	0	0	1	0	0	0	0	0	0	0	0	0	0	0	0	0	1	0	0	0	1	0	0	0	0	1	0	1	0	0	5	0	0	0	0	5	0	0	0	0	0	0	0	1	0	0	0	0	0	0	0	0	1	0	0	0	0	0	0	0	0	0	0	0	1	1	0	0	1	0	0	0	0	0	0	0	0	0	0	0	0	0	2	0	0	0	0	2	0	0	0	0	2	0	0	0	0	0	0	0	0	1	1	1	0	1	1	1	0	0	0	0	0	1	0	0	0	0	0	0	0	0	1	0	0	0	0	0	0	0	0	0	0	0	0	0	0	0	0	1	0	0	0	0	0	0	0	0	0	0	0	1	0	1	0	0	0	1	0	0	0	0	1	0	0	0	0	0	0	0	0	3	0	0	0	0	0	0	0	0	0	0	0	0	0	0	0	0	0	0	0	0	0	0	0	0	0	0	0	0	0	0	0	0	0	0	0	0	0	0	0	0	0	0	0	0	0	0	0	13	0	0	0	0	0	0	0	0	0	3	0	2	0	0	0	0	3	2	2	0	1	0	0	0	0	0	0	0	0	0	1	0	0	0	0	0	0	0	0	0	0	0	0	0	0	0	0	0	0	0	0	0	0	0	0	0	0	0	0	0	0	0	0	0	0	0	0	1	0	1	0	0	0	1	0	0	0	0	0	0	1	2	0	1	0	0	0	0	0	0	0	1	0	1	0	0	0	0	0	0	0	0	0	0	0	0	0	1	0	1	0	0	0	0	0	0	0	0	0	0	0	0	0	0	0	0	0	0	0	1	0	0	0	0	0	1	0	0	0	1	0	0	0	0	0	0	0	0	0	0	0	0	0	0	0	0	0	0	0	0	0	0	0	0	0	0	1	0	0	0	0	0	0	0	0	0	0	0	0	0	2	0	0	0	1	9	0	0	0	0	0	0	1	0	1	0	1	0	0	0	0	0	1	0	0	0	0	0	0	0	0	0	1	1	0	0	0	0	0	0	3	0	0	0	0	0	1	1	0	0	0	0	0	0	0	0	0	0	0	0	0	0	0	0	0	0	0	0	0	0	0	0	0	0	0	0	1	0	0	0	1	0	0	0	0	0	0	0	0	1	0	0	0	0	0	0	0	0	0	0	0	0	0	0	0	0	0	0	0	0	0	2	0	0	0	0	0	0	0	0	0	0	0	0	0	0	1	0	0	2	0	0	0	0	0	0	0	0	0	0	0	0	0	1	0	0	9	0	0	0	0	0	0	0	0	0	0	0	0	0	0	0	0	0	0	0	0	0	0	0	0	0	0	0	0	0	0	0	0	0	0	0	0	0	0	0	0	0	0	0	0	0	0	0	0	0	0	0	0	0	0	0	0	1	0	1	0	0	0	0	0	0	0	0	0	0	0	1	0	0	0	0	0	0	0	0	0	1	0	1	0	0	0	0	1	1	0	0	0	0	2	0	0	0	0	0	0	0	0	0	0	0	1	0	0	1	0	0	0	0	2	0	1	0	0	0	0	0	0	0	0	0	0	0	0	1	0	0	0	0	0	0	0	0	0	0	0	0	0	0	0	0	0	0	0	0	0	0	0	0	0	0	0	0	0	0	0	0	0	0	0	1	1	0	0	0	0	0	0	0	0	0	0	0	0	0	0	0	0	0	0	0	0	0	0	0	0	0	0	1	1	0	0	0	1	1	0	0	0	0	0	0	0	0	0	0	0	0	0	0	0	0	0	0	0	0	0	0	0	0	0	0	0	0	0	0	0	0	0	0	0	0	2	0	0	0	0	0	0	0	0	0	0	0	0	0	0	0	0	0	0	0	0	0	0	0	1	0	0	0	0	0	0	0	0	0	0	0	0	0	0	0	1	0	1	0	0	0	0	0	0	2	0	0	0	0	0	0	0	0	0	0	0	0	1	0	0	0	0	0	0	0	0	0	0	1	0	0	0	0	0	0	0	0	0	0	0	0	0	1	0	0	0	0	0	0	0	0	0	0	0	0	0	0	0	0	0	0	0	0	0	0	0	0	1	0	0	0	0	0	0	0	0	0	0	0	1	0	0	0	0	0	0	0	0	0	0	0	0	0	0	0	0	0	0	0	0	0	1	0	0	0	0	0	0	0	0	0	0	0	0	0	0	3	0	0	0	0	0	0	0	0	0	1	0	0	0	0	0	0	0	0	0	0	1	0	0	0	0	0	6	0	0	0	0	0	0	0	0	0	0	0	0	0	0	0	0	0	0	0	0	0	0	0	0	0	1	0	0	0	0	0	2	0	1	0	0	0	0	0	0	0	0	0	0	0	0	0	2	0	0	0	0	1	0	0	0	1	0	0	0	0	0	0	0	0	0	0	0	0	0	1	0	0	0	0	0	2	0	0	0	0	0	0	0	0	0	0	0	0	0	0	0	0	1	0	1	0	0	0	2	0	5	0	0	0	0	0	0	0	0	0	0	0	0	0	2	0	0	0	0	0	0	0	0	0	0	0	0	0	0	0	0	0	0	0	0	0	0	0	0	0	0	1	0	0	0	0	0	0	0	1	0	0	0	0	0	0	0	0	0	0	0	1	0	0	0	0	1	2	0	0	3	0	0	0	8	0	0	0	0	0	0	0	0	0	0	0	0	0	0	0	0	1	0	0	0	0	0	0	0	0	0	0	0	0	0	0	0	0	0	0	0	0	0	0	0	0	0	0	0	0	0	0	0	0	0	0	0	0	0	0	0	0	0	0	0	0	0	0	0	1	0	0	0	0	0	0	1	0	0	0	0	0	0	1	0	0	0	0	0	0	0	0	0	0	0	0	0	0	0	0	0	0	0	0	0	0	0	0	0	0	0	0	0	0	0	0	0	0	0	0	0	0	0	0	0	0	0	0	0	0	0	0	0	0	0	0	0	0	0	0	0	0	0	0	0	0	0	0	0	0	0	0	0	0	0	2	0	0	0	0	0	0	0	0	0	0	0	0	0	0	0	0	0	0	0	0	0	0	0	0	0	0	0	0	0	0	0	0	0	1	0	1	0	0	0	1	0	0	0	0	0	0	0	0	0	0	0	0	0	0	0	0	0	0	0	0	1	0	0	0	0	0	0	0	0	0	0	0	0	0	0	0	0	0	0	0	0	0	0	0	0	1	0	0	0	0	0	0	0	0	0	0	0	0	0	0	0	0	1	0	0	0	0	3	0	0	0	0	0	0	0	0	0	0	0	0	0	0	0	0	0	0	0	0	0	0	0	0	0	1	0	0	0	0	0	0	0	0	0	0	0	0	0	0	0	0	0	0	0	0	0	0	0	0	0	0	0	0	0	0	0	0	0	0	0	0	0	0	0	0	0	0	0	0	0	0	0	0	0	0	0	0	0	0	0	0	0	0	0	0	0	0	0	0	0	0	0	0	0	0	0	0	0	0	0	0	0	0	0	0	0	0	0	0	0	0	0	0	0	0	0	0	0	0	0	0	0	0	0	0	0	0	0	0	1	0	0	0	1	0	2	0	0	0	0	0	0	0	0	0	0	2	0	0	0	1	0	0	1	0	0	0	0	0	0	0	0	0	0	0	0	0	0	3	0	0	0	0	0	0	5	0	0	1	0	0	0	0	0	0	0	0	0	0	0	0	9	0	0	0	0	0	0	0	0	0	0	0	0	0	0	0	0	0	0	0	0	0	0	0	0	0	0	0	0	0	0	0	0	0	0	0	0	0	0	0	0	0	0	0	0	1	0	0	0	0	0	0	2	0	0	0	0	0	0	0	0	0	1	1	1	0	0	0	0	0	0	0	0	0	0	4	0	1	0	12	1	0	2	0	0	0	0	0	0	0	1	0	0	6	0	0	0	1	0	0	0	12	1	1	5	4	4	0	8	0	0	0	0	0	0	0	0	0	0	0	0	0	0	0	0	0	0	0	1	0	0	0	1	0	0	0	0	0	0	0	0	1	0	0	0	6	0	0	0	0	0	0	0	0	0	0	0	0	0	0	0	0	0	0	0	0	1	0	0	0	0	0	0	0	0	0	0	0	0	0	0	0	0	1	0	0	0	0	0	0	0	0	0	0	0	0	0	0	0	0	8	0	2	0	0	0	0	0	2	0	0	0	0	0	0	0	0	0	0	0	0	0	0	0	1	0	0	0	1	0	0	0	0	0	0	0	0	0	0	0	0	0	6	0	0	1	0	0	0	0	0	0	0	0	0	3	7	3	0	0	0	1	0	0	1	0	0	1	0	0	0	0	0	1	0	0	0	0	0	0	0	0	0	0	2	0	0	0	0	0	0	0	0	0	0	0	1	1	1	0	0	0	0	0	0	0	0	0	0	0	0	0	0	0	0	0	0	0	0	0	0	0	0	0	0	0	0	0	0	1	0	0	0	0	0	0	0	0	0	0	0	0	0	0	0	0	0	0	24	9	0	0	0	0	4	0	0	1	6	1	0	0	0	0	0	0	0	4	0	1	4	0	0	0	0	0	0	0	0	0	0	0	0	16	1	0	0	0	0	0	0	0	1	0	0	0	1	0	0	0	0	0	0	0	0	0	0	0	0	0	0	0	0	0	0	0	0	0	0	0	0	0	0	0	0	0	0	0	0	0	0	0	1	0	0	0	0	0	1	0	0	0	0	0	0	0	0	1	3	0	0	0	0	0	1	0	0	1	3	0	2	0	36	58	0	3	0	0	1	0	1	0	1	0	0	0	0	0	0	1	0	0	0	0	0	1	0	0	0	3	0	1	0	0	1	1	2	0	0	0	0	0	0	0	0	0	0	0	0	0	0	0	0	0	0	1	0	0	0	0	0	1	1	0	2	0	0	0	0	0	0	0	0	0	0	0	0	0	0	0	0	0	0	0	0	0	0	1	0	0	0	0	1	0	0	0	0	0	0	0	0	0	0	0	0	0	0	0	0	0	0	3	0	0	0	0	0	0	0	0	0	0	0	0	0	0	0	1	0	0	0	0	0	0	0	0	0	0	0	0	2	1	0	0	0	1	1	0	0	0	0	0	0	0	0	0	1	0	0	0	0	1	0	0	0	0	0	0	0	0	0	0	0	0	0	0	0	0	0	0	0	0	0	0	0	0	0	0	0	0	0	0	0	0	0	0	0	0	0	0	0	0	0	0	0	0	1	0	0	0	1	0	0	0	0	0	0	0	0	0	0	0	0	0	0	0	0	0	2	0	0	0	0	0	0	0	0	0	0	0	0	0	0	0	0	0	0	0	0	0	0	0	0	0	0	0	0	0	0	0	0	0	0	0	0	0	1	0	0	0	0	0	0	0	0	0	1	0	0	0	0	0	0	0	0	0	0	0	1	0	0	0	0	0	0	0	0	0	0	0	0	0	0	0	0	0	0	0	0	0	0	0	0	0	0	0	0	0	0	0	0	0	0	1	0	0	0	0	0	0	0	0	0	0	0	0	0	0	0	0	0	0	0	0	0	0	0	0	0	0	0	0	0	0	0	2	0	1	0	2	0	0	0	0	0	0	0	0	0	0	0	0	0	0	0	0	0	0	0	0	0	0	0	0	0	0	1	0	0	0	2	0	0	0	0	0	0	0	0	0	0	0	0	0	0	0	0	0	1	0	0	1	0	0	0	0	0	0	0	0	0	1	0	0	0	0	0	0	0	0	0	0	0	0	0	0	0	0	0	1	0	1	0	0	1	0	0	0	0	0	0	0	0	0	0	2	0	0	0	0	0	0	0	0	0	0	0	0	0	1	0	0	0	0	0	0	0	0	0	0	0	0	0	0	0	0	0	4	1	0	0	0	2	0	0	0	0	0	0	0	0	0	0	0	0	0	0	0	0	0	0	0	0	0	1	0	0	0	0	0	0	1	1	0	0	0	0	0	0	0	0	1	0	0	0	0	0	0	0	0	0	0	1	0	0	0	0	0	0	2	0	0	0	0	0	0	0	0	0	0	0	0	0	0	0	0	0	0	0	0	0	0	1	0	0	0	0	0	0	0	0	0	0	0	0	0	0	0	0	0	0	0	0	0	0	0	0	0	0	0	0	0	0	0	0	0	0	0	0	0	0	0	0	0	0	0	0	0	0	0	0	0	0	0	0	0	0	0	0	0	0	0	0	0	0	0	0	0	0	0	0	1	0	0	0	0	0	0	0	0	0	0	0	0	0	0	0	0	0	0	0	0	0	1	0	0	0	0	0	0	0	0	0	0	0	0	0	0	0	0	0	0	0	1	0	0	0	0	0	0	0	0	0	0	0	0	0	0	0	0	0	0	0	0	0	0	0	0	0	0	0	0	0	0	0	0	0	0	0	0	1	0	0	0	0	0	0	2	0	1	0	0	0	0	0	0	0	0	0	2	0	0	0	0	0	0	0	0	0	0	0	0	1	0	0	0	0	0	1	0	2	1	0	0	0	0	0	0	0	0	0	0	0	0	0	1	0	1	0	0	1	0	0	0	0	0	0	0	0	0	0	0	0	0	0	0	0	0	0	0	0	1	1	1	0	0	0	0	0	0	0	0	1	1	1	1	1	0	0	0	0	0	0	1	0	0	0	0	0	0	0	0	0	0	0	0	0	0	0	1	0	1	0	0	1	0	0	0	0	0	0	0	0	0	0	0	0	0	0	0	0	0	0	0	0	0	0	0	0	0	0	0	0	1	0	0	0	0	0	0	0	0	0	0	1	0	0	0	0	0	0	0	0	0	0	0	0	0	0	0	0	0	0	0	0	0	0	0	0	0	0	0	0	0	0	0	0	0	0	0	0	0	0	0	0	0	0	0	0	0	0	0	0	0	0	0	2	0	0	0	0	0	0	0	0	0	0	0	0	0	0	0	0	0	0	0	0	1	0	0	0	0	0	0	0	0	0	0	0	0	0	0	0	0	0	0	0	0	0	0	0	0	1	0	0	0	0	0	0	0	0	0	0	0	0	0	1	0	0	0	2	0	0	0	0	0	0	0	0	1	0	0	0	0	0	0	0	0	1	0	0	0	0	0	0	0	0	0	0	2	0	0	0	0	0	0	0	0	0	0	0	0	0	0	0	0	0	0	0	0	0	0	0	0	0	0	0	0	1	0	0	0	0	0	0	0	0	0	0	0	0	1	0	0	0	0	0	0	0	0	0	0	1	0	0	0	0	0	0	0	0	0	0	1	0	0	0	0	0	0	0	0	0	0	0	0	0	0	0	1	0	0	0	0	0	0	0	0	1	2	0	0	0	0	0	0	0	0	0	0	0	0	0	0	0	0	0	0	0	0	0	0	0	0	0	0	0	0	0	0	0	0	0	0	1	0	0	0	0	0	0	0	0	1	0	0	0	1	0	0	0	0	0	0	0	0	1	0	0	0	0	0	0	0	0	1	0	4	0	0	0	0	0	0	0	0	0	0	0	0	0	0	0	0	0	0	4	0	0	0	0	0	0	0	0	0	0	0	0	0	0	0	0	0	0	0	0	0	0	0	0	0	0	0	0	0	0	0	0	0	0	0	0	0	0	0	0	0	0	0	0	0	0	0	0	0	0	1	0	0	0	0	0	0	0	0	0	0	0	0	0	0	0	0	0	0	0	0	0	0	0	0	0	0	0	0	0	0	0	0	0	0	0	0	0	0	0	0	0	0	0	0	0	0	0	0	0	0	0	0	0	0	0	0	0	0	0	0	0	0	0	1	0	0	0	0	0	0	0	0	0	0	0	0	0	0	0	0	0	0	0	0	0	0	0	0	0	0	0	0	0	0	0	0	0	1	0	0	0	0	0	0	0	0	0	0	0	0	0	0	0	0	0	0	0	0	0	0	0	0	0	0	0	0	0	0	0	0	0	0	0	0	0	0	0	0	0	0	0	0	0	0	0	0	0	0	0	0	0	0	0	0	0	0	1	0	0	0	0	0	0	0	0	0	0	0	0	0	0	0	0	0	0	0	0	0	0	0	0	0	0	0	0	0	0	0	0	0	0	0	0	0	0	0	0	0	0	0	0	0	0	0	0	0	0	0	0	0	0	0	0	0	0	0	0	0	0	0	0	0	0	0	0	0	0	0	0	0	0	0	0	0	0	0	0	0	0	0	0	0	0	0	0	0	0	0	0	0	0	0	0	0	0	0	1	0	0	0	0	0	0	0	0	0	0	0	0	0	0	0	0	0	0	0	0	0	0	0	0	0	0	0	0	0	0	0	0	0	0	0	0	0	0	0	0	0	0	0	0	0	0	0	0	0	0	0	0	0	0	0	0	0	0	0	0	0	0	0	0	0	0	0	0	0	0	0	0	0	0	0	0	0	0	0	0	0	0	0	0	0	0	0	0	0	0	0	0	0	0	0	0	0	0	0	0	0	0	0	0	0	0	0	0	0	0	0	0	0	0	0	0	0	0	0	1	0	0	0	0	0	0	0	0	0	0	0	0	0	0	0	0	0	0	0	0	0	0	0	0	0	0	0	0	0	0	0	0	0	0	2	0	0	0	0	0	0	0	0	0	0	0	0	0	0	0	0	0	0	0	0	0	0	0	0	0	0	0	0	0	0	0	0	0	0	0	0	0	0	0	0	0	0	0	0	0	0	0	0	0	0	0	0	0	0	0	1	0	0	0	0	0	0	0	0	0	0	0	0	0	0	0	0	0	0	0	0	0	0	0	0	0	0	0	0	0	0	0	0	0	0	0	0	0	0	0	0	0	0	0	0	0	0	0	0	0	0	0	0	0	0	0	0	0	0	0	0	0	0	0	0	0	0	0	0	0	0	0	0	0	0	0	0	0	0	0	0	0	0	0	0	0	0	0	0	0	0	0	0	0	0	0	0	0	0	0	0	0	0	0	0	0	0	0	0	0	0	0	0	0	0	0	0	0	0	0	0	0	0	0	1	0	0	0	0	0	0	0	0	0	0	0	0	0	0	0	0	0	0	0	1	0	0	0	0	0	0	0	0	0	0	0	0	0	0	0	0	0	0	0	0	0	0	0	0	0	0	0	0	0	0	0	0	0	0	1	0	0	0	0	0	0	0	0	0	0	0	0	1	0	0	0	0	0	0	0	0	0	0	0	0	0	0	0	0	0	0	0	0	0	0	0	0	2	0	0	0	0	0	0	0	2	0	0	0	0	0	0	0	0	0	0	0	0	0	0	0	0	0	0	0	0	0	0	0	0	0	1	0	0	0	0	0	0	0	1	0	0	0	0	0	0	0	0	0	0	0	0	0	1	0	0	0	0	0	0	0	0	0	0	0	0	0	0	0	0	0	0	0	0	0	0	0	0	0	0	0	0	0	0	1	0	0	0	0	0	0	0	0	0	0	0	0	0	0	0	0	0	0	0	0	0	0	0	0	0	0	0	0	0	0	0	0	0	0	0	0	0	0	0	0	0	0	0	5	0	0	0	0	0	0	0	1	0	0	0	0	0	0	1	0	0	0	0	0	0	0	0	0	0	0	0	0	0	0	0	0	0	0	0	0	0	0	0	0	0	0	0	0	0	0	0	0	0	0	0	0	0	0	0	0	0	0	0	0	0	0	0	0	0	0	0	0	0	0	0	0	0	0	0	0	0	0	0	0	0	0	0	2	0	0	0	0	0	0	0	1	0	0	2	0	0	0	0	0	1	0	0	0	1	0	0	0	0	0	1	0	0	1	0	0	0	0	0	0	0	0	0	0	0	0	0	0	0	0	0	0	0	0	0	0	0	0	0	0	0	0	0	0	0	0	0	0	0	0	0	0	0	0	0	0	0	0	0	0	0	0	0	0	0	0	0	0	0	0	0	0	0	1	0	0	0	0	0	0	0	0	0	0	0	0	0	0	2	0	0	0	0	0	0	0	0	0	0	0	0	0	0	0	0	0	0	0	0	0	0	0	0	0	0	0	0	0	0	0	0	0	0	2	0	0	0	0	0	0	0	0	0	0	0	0	0	0	0	1	0	0	0	0	0	0	0	0	2	0	0	0	1	1	0	1	0	0	0	0	0	1	0	0	0	0	0	0	0	5	4	0	0	0	0	1	3	13	0	0	0	0	0	0	2	0	0	0	0	3	0	3	0	1	0	0	0	0	0	0	0	0	0	0	2	0	0	1	0	0	0	0	0	0	0	0	0	9	0	1	0	0	0	0	0	0	0	0	0	0	0	0	1	11	0	0	5	3	3	6	0	0	0	2	0	0	0	0	0	0	0	1	0	0	4	3	0	0	0	0	18	22	7	0	0	0	1	0	0	0	2	5	0	0	0	0	6	0	1	3	0	0	0	0	1	0	0	0	0	0	0	0	0	0	0	1	6	0	1	0	0	2	0	0	0	0	0	0	0	0	0	0	0	0	0	0	0	0	0	1	0	0	0	0	0	0	0	0	0	1	0	0	0	0	0	0	0	0	0	2	0	0	0	0	0	1	0	0	0	0	0	0	0	0	0	0	0	0	0	0	0	0	0	0	0	0	0	0	1	0	0	0	0	0	0	0	0	0	0	0	0	0	0	0	0	0	0	0	1	0	0	0	1	1	4	0	3	0	0	0	2	0	0	0	0	0	0	0	0	0	0	0	0	0	0	0	0	0	1	0	0	0	0	0	0	0	0	4	6	3	8	2	1	12	0	7	1	3	4	25	46	1	1	5	1	6	0	0	0	4	0	0	0	0	0	0	0	2	0	0	0	0	0	0	0	0	1	1	2	0	24	6	0	13	4	2	0	0	1	2	0	8	0	0	0	0	0	0	3	0	0	0	1	0	0	0	0	0	0	0	0	0	0	0	0	1	0	0	0	0	3	0	0	1	0	0	4	29	0	0	1	0	0	1	0	0	0	0	0	0	0	0	0	0	0	0	0	0	0	0	0	1	0	0	0	0	1	1	0	0	0	0	11	0	0	0	0	1	1	0	0	0	0	0	0	0	0	2	8	0	5	0	0	0	1	2	2	1	0	1	1	0	0	0	0	1	11	0	0	0	0	0	0	5	0	0	2	0	0	0	0	0	0	1	9	0	11	0	1	0	0	2	1	0	9	0	57	0	11	0	0	12	11	1	1	0	0	0	0	3	1	0	0	1	0	0	0	0	2	7	0	0	0	0	0	0	0	2	4	1	0	2	0	0	3	0	0	0	1	0	0	1	2	0	2	0	0	1	0	3	1	3	9	0	0	0	0	14	0	0	0	0	1	0	0	3	0	0	0	0	3	1	7	0	1	0	0	3	0	0	0	0	0	1	0	2	4	0	1	0	0	3	2	1	0	3	0	1	16	0	0	4	1	0	0	1	0	0	0	1	0	0	3	0	0	0	0	3	0	0	1	0	3	2	0	2	0	0	0	0	0	0	1	0	0	0	0	1	2	2	1	3	0	0	0	0	0	1	3	0	0	0	0	5	2	0	0	0	0	0	0	2	0	1	2	0	0	0	0	7	0	0	0	0	5	0	0	0	0	0	0	0	0	0	0	1	2	0	1	0	0	0	5	0	0	0	0	4	0	20	0	0	0	0	1	0	0	0	0	0	1	0	0	0	0	2	0	0	3	0	9	0	2	0	0	0	0	0	0	0	0	2	0	0	0	0	1	0	2	0	0	0	0	0	0	0	0	0	0	1	0	0	0	0	3	0	0	0	0	0	0	0	0	0	0	0	0	0	0	2	0	0	0	0	4	0	0	1	0	0	1	0	0	1	0	0	0	0	0	0	0	0	0	0	0	0	0	0	0	0	0	0	0	0	0	0	0	0	0	0	0	0	0	0	0	0	0	1	0	0	0	0	0	0	0	0	0	0	0	0	0	0	0	0	0	0	0	0	0	0	0	0	0	0	0	0	0	0	2	0	0	0	16	0	0	0	0	0	1	0	0	1	0	0	0	0	0	0	0	0	0	0	0	0	0	0	0	0	0	0	0	0	0	1	0	1	0	0	0	0	0	0	0	0	0	0	0	0	0	0	0	0	0	0	1	0	0	0	0	0	0	0	0	0	0	0	0	0	0	0	0	0	0	0	0	0	0	0	0	0	0	0	0	0	0	0	0	0	0	0	0	0	0	0	0	0	0	0	0	0	0	0	0	0	0	0	0	0	0	0	0	0	0	0	0	0	0	0	0	0	0	0	0	0	0	0	0	0	0	0	0	0	0	0	0	0	0	0	0	0	0	0	0	1	0	0	0	0	0	0	0	0	0	0	0	0	0	0	0	0	0	0	0	0	0	0	0	0	0	0	0	0	0	1	0	0	0	0	0	0	0	0	0	0	0	0	0	0	0	0	0	0	0	0	0	0	0	0	0	0	0	0	0	0	0	0	0	0	0	0	0	0	0	0	0	0	0	0	0	0	0	0	0	0	0	0	0	0	0	0	0	0	0	0	0	0	0	0	0	0	0	0	0	0	0	0	1	0	0	0	0	0	0	0	0	0	0	0	0	0	0	0	0	0	0	0	0	0	0	0	0	0	0	0	0	0	0	0	0	0	0	0	0	0	0	0	0	0	0	0	0	0	0	0	0	0	0	0	0	0	0	0	0	0	0	0	0	0	0	0	0	0	0	0	0	0	0	0	0	0	0	0	0	0	1	0	0	0	0	0	0	0	0	0	0	0	0	0	0	0	0	0	0	0	0	0	0	0	0	0	0	0	0	0	0	0	0	0	0	1	0	0	0	0	0	0	0	0	0	0	0	0	0	0	0	0	0	0	0	0	0	0	0	0	0	2	0	0	0	1	0	0	0	0	0	0	0	0	0	0	0	0	0	0	0	0	0	1	0	0	0	0	0	0	0	0	0	0	0	0	0	0	0	0	0	0	1	0	0	0	0	0	0	0	2	0	0	0	0	0	0	0	3	0	0	0	0	0	0	4	0	0	0	0	0	2	0	0	0	0	0	1	3	2	0	0	0	0	0	0	0	0	0	0	0	0	12	0	1	0	0	0	0	0	0	1	0	2	1	0	0	0	1	0	0	0	0	0	0	0	0	0	0	3	0	1	4	0	0	0	0	0	0	0	2	0	0	0	0	0	0	0	0	0	0	0	0	0	0	0	0	0	2	0	0	0	0	0	0	0	0	0	0	0	1	0	0	0	5	1	0	0	0	0	0	0	0	1	0	0	0	0	0	0	0	0	0	0	0	0	0	0	0	0	0	0	0	0	1	0	0	0	0	0	0	0	0	0	0	0	0	0	0	0	0	0	0	0	0	0	0	0	0	0	0	0	1	0	0	0	0	0	0	0	1	1	0	0	0	0	0	0	0	0	0	3	0	0	1	1	0	0	0	0	0	0	0	0	0	1	0	0	0	0	0	0	0	0	0	0	0	0	0	0	0	0	0	0	0	0	0	0	0	0	0	0	0	0	0	0	0	0	0	0	0	0	0	0	0	0	0	0	0	0	0	0	0	0	0	0	0	1	0	0	0	0	0	0	0	0	0	0	0	0	0	0	0	0	0	0	0	0	0	0	0	0	0	0	0	0	0	0	0	0	0	0	0	0	0	0	0	0	0	0	0	0	0	0	0	0	0	0	0	0	0	0	0	0	0	0	0	0	0	0	0	0	0	0	0	0	2	0	0	0	0	0	0	0	0	0	0	0	0	0	0	0	0	0	0	0	0	0	0	0	0	0	0	0	0	0	0	0	0	0	0	0	0	0	0	0	0	0	0	1	0	0	0	0	0	0	0	0	0	0	0	0	0	0	0	0	0	0	0	0	0	0	0	0	0	0	0	0	0	0	0	0	0	0	0	0	0	0	0	0	0	0	0	0	0	0	0	0	0	0	0	0	0	0	0	0	0	0	0	0	0	0	0	0	0	0	0	0	0	0	0	0	0	0	0	0	0	0	0	0	0	0	0	0	0	0	0	0	0	0	0	0	0	0	0	0	0	0	0	2	0	0	0	0	0	0	0	0	0	1	1	0	0	0	0	0	0	0	0	0	0	0	0	0	0	0	0	0	0	0	0	0	0	0	0	0	0	0	0	0	0	0	0	0	0	0	0	0	0	0	0	0	0	0	0	0	0	0	0	0	0	0	0	0	0	0	0	0	0	0	0	0	0	0	0	0	0	0	0	0	0	0	0	0	0	0	0	0	0	0	5	0	0	0	0	0	0	0	0	0	0	0	0	0	0	0	0	0	0	0	0	0	0	0	0	0	0	0	0	0	0	1	0	0	0	0	0	0	0	0	0	0	0	0	0	0	0	0	0	0	0	0	0	0	0	0	0	0	0	0	0	0	1	0	0	0	0	0	0	0	0	0	0	0	0	0	0	0	0	0	0	0	0	0	0	0	0	0	0	0	0	0	0	0	0	1	0	0	0	0	0	1	0	0	0	0	0	0	0	0	0	0	0	0	0	0	0	0	0	0	0	0	0	0	0	0	0	0	0	0	0	0	0	0	0	0	0	0	0	0	0	0	0	0	0	0	0	0	0	0	0	0	0	0	0	0	0	0	0	0	0	0	0	2	0	0	0	0	0	0	0	0	0	0	0	1	0	0	1	0	0	0	0	0	0	0	0	0	0	0	0	2	0	0	0	0	0	1	0	0	0	0	0	1	0	0	0	0	3	0	1	0	0	0	0	0	2	0	0	0	0	0	0	0	0	0	0	0	0	0	0	0	0	0	0	0	0	0	0	0	0	0	0	0	0	1	0	0	0	0	0	0	0	0	1	0	3	0	0	0	2	0	0	0	0	0	0	0	0	0	0	0	0	0	0	0	0	0	0	0	0	0	0	1	0	0	0	0	0	0	0	0	0	1	0	0	0	0	0	1	1	3	0	0	0	0	0	0	0	0	1	0	0	0	0	0	0	0	3	0	0	0	0	0	0	0	0	0	0	1	0	0	0	0	0	0	0	0	0	0	0	0	6	3	2	2	0	1	0	0	0	0	0	1	0	0	0	0	0	0	0	0	0	0	0	0	0	0	0	0	0	0	0	2	0	0	0	0	0	0	0	0	0	0	0	0	0	0	0	0	0	0	0	0	0	0	0	0	0	0	0	0	0	0	0	0	0	0	0	0	0	0	0	0	0	0	0	0	0	0	0	0	0	0	0	0	0	0	0	0	0	0	0	0	0	0	0	0	0	0	0	0	0	0	0	0	0	0	0	0	0	0	0	0	0	0	0	0	0	0	0	0	0	0	0	0	0	0	0	0	1	2	0	0	0	0	0	0	0	0	0	0	0	0	0	0	0	0	0	0	0	0	0	0	0	0	0	0	1	1	1	3	1	0	0	1	0	0	0	0	0	0	0	0	0	0	1	0	0	0	1	0	0	0	0	1	0	0	0	0	0	0	0	0	0	1	0	0	0	0	0	0	0	0	0	0	0	0	0	0	1	0	0	0	0	0	0	0	0	0	0	0	0	1	0	6	0	1	0	0	0	0	0	0	0	0	0	0	1	0	1	0	0	0	0	0	0	0	0	0	0	0	1	0	0	0	0	0	0	0	0	0	0	0	0	0	0	0	0	0	0	0	0	0	0	0	0	0	0	1	0	0	0	0	0	0	0	0	1	0	0	0	0	0	0	0	0	0	0	0	0	0	0	0	0	0	0	0	0	0	0	0	1	0	0	0	1	0	0	0	0	1	0	0	0	1	0	0	0	0	0	0	0	0	0	0	0	0	0	0	0	0	0	0	0	0	0	0	0	0	0	0	0	0	1	0	0	0	0	1	0	0	0	0	0	0	0	0	1	0	0	0	0	0	0	0	0	0	0	0	0	0	0	0	0	0	0	0	0	0	0	0	0	0	0	0	0	0	0	0	0	0	0	0	0	0	0	0	0	0	0	0	0	0	0	0	0	0	0	0	0	0	0	0	0	1	0	0	0	0	0	0	0	0	0	0	0	0	0	0	0	0	0	0	0	1	0	0	0	0	0	0	0	0	0	0	0	0	0	0	0	0	0	0	0	0	0	0	0	0	0	1	0	0	0	0	0	0	0	1	0	0	0	0	0	0	0	0	0	0	0	0	0	0	0	0	0	0	0	0	0	0	0	0	0	0	0	0	0	0	0	0	0	0	0	0	0	0	0	0	0	0	0	0	0	0	0	0	0	0	0	0	0	0	0	0	0	0	0	0	0	0	0	0	0	0	0	0	1	0	0	0	0	1	0	0	0	0	0	0	0	0	0	0	0	0	0	0	0	0	0	0	0	0	0	0	0	0	0	0	0	0	0	0	0	0	0	2	0	0	0	0	0	0	0	0	0	0	0	0	0	0	0	0	0	0	0	0	0	0	0	0	0	0	0	0	0	0	0	0	0	0	1	0	0	0	0	0	0	0	0	0	0	0	0	0	0	0	0	0	0	0	0	0	0	0	0	0	0	0	0	0	0	0	0	0	0	0	0	0	0	0	0	0	0	0	0	0	0	0	0	0	0	0	0	0	0	0	0	0	0	0	0	0	0	0	0	0	0	0	0	0	0	0	0	0	0	0	0	9	3	0	0	0	0	0	0	0	0	0	0	0	0	0	0	0	0	0	0	0	0	1	0	0	0	0	0	0	0	0	0	0	0	0	0	0	0	0	0	0	0	0	1	0	0	0	0	1	0	0	0	0	0	0	0	0	0	0
GB_GCA_002839575.1	GB_GCA_002498065.1	0.052051	0	CBB-positive	90.07	d__Archaea;p__Halobacterota;c__Methanomicrobia;o__Methanomicrobiales;f__Methanocullaceae;g__Methanoculleus;s__Methanoculleus sp002839575	0	0	0	0	0	0	0	0	0	0	0	0	0	0	0	0	0	0	0	0	0	0	0	0	0	0	0	0	0	0	0	0	0	0	0	1	0	0	1	0	0	0	0	0	0	0	1	0	0	1	0	0	0	0	1	0	0	0	0	0	0	0	0	0	0	0	0	0	0	0	0	0	0	0	0	0	1	0	0	0	0	0	0	0	0	0	0	0	0	0	0	0	0	0	0	0	0	0	0	0	1	0	0	0	0	0	0	0	0	0	0	0	0	0	0	0	0	0	0	0	0	0	0	0	0	0	0	0	0	0	0	0	0	0	0	0	0	0	0	0	1	0	0	0	0	0	0	0	0	0	0	0	0	0	0	0	0	0	1	0	0	0	0	0	0	0	0	0	0	0	0	1	0	0	0	0	0	0	0	0	0	0	0	0	0	0	0	0	0	0	0	0	0	0	0	0	0	0	0	0	0	0	0	0	0	0	0	0	0	0	0	0	0	0	0	0	0	0	0	0	0	0	0	0	0	0	0	0	0	0	0	0	0	0	0	0	1	0	0	0	0	0	0	0	0	1	0	0	0	0	0	0	0	0	0	0	0	0	0	0	0	0	0	0	0	0	0	0	0	0	0	0	0	0	0	0	0	0	0	0	0	0	0	0	0	0	0	0	0	0	0	0	0	0	0	0	0	0	0	0	0	0	0	0	0	0	0	0	0	0	0	0	0	0	0	0	0	0	0	0	0	0	0	0	0	0	0	0	0	0	0	0	0	0	0	0	0	0	0	0	0	0	0	0	0	0	0	0	0	0	0	0	0	0	0	0	0	0	0	0	0	0	0	0	0	0	0	0	0	0	0	0	0	0	0	0	0	0	0	0	0	0	0	0	0	0	0	0	0	0	0	0	0	0	0	0	0	0	0	0	0	0	0	0	0	0	0	0	0	0	0	0	1	0	0	0	0	0	0	0	0	0	1	0	0	0	0	0	0	0	0	0	0	0	0	0	0	0	0	0	0	0	0	0	1	0	0	1	0	0	0	0	0	0	0	0	0	0	0	0	0	0	0	0	1	0	0	0	0	0	0	0	0	0	0	1	0	0	0	0	0	1	0	0	0	0	0	0	0	0	0	0	0	0	0	0	0	0	0	0	0	0	0	0	0	0	0	0	0	0	0	0	0	0	0	0	0	0	0	0	0	0	0	0	0	0	0	0	0	0	0	0	0	0	0	0	0	0	0	0	0	0	0	0	0	0	0	0	0	0	0	0	0	0	0	0	0	0	0	0	0	1	0	0	0	0	0	1	0	0	0	0	0	0	0	0	0	0	0	0	0	0	0	0	0	0	0	0	0	0	0	0	0	0	0	0	0	1	0	0	0	0	0	1	0	0	0	0	0	0	0	0	0	0	0	0	0	0	0	0	0	0	0	0	0	0	0	0	0	0	0	0	0	0	0	0	0	0	1	0	0	0	0	0	0	0	0	0	0	0	0	0	0	0	0	0	0	0	0	0	0	0	0	0	0	0	1	0	0	0	0	0	0	0	0	0	0	0	0	0	0	0	0	0	0	0	0	0	0	0	0	0	0	0	0	0	0	1	0	0	0	0	0	1	0	0	0	0	0	0	0	0	0	0	0	0	0	0	0	0	0	0	0	0	0	0	0	0	1	0	0	0	0	0	0	0	0	0	0	0	0	0	0	0	0	1	0	0	0	0	0	0	0	0	0	0	0	1	0	0	0	0	0	0	0	0	0	0	1	1	0	0	0	0	0	0	0	1	0	0	0	0	0	0	1	0	0	0	0	0	0	0	0	0	0	0	0	0	0	0	0	0	0	0	0	0	0	1	0	0	1	0	0	0	0	0	0	0	0	0	0	0	0	1	0	0	0	0	0	0	0	1	0	0	0	0	0	0	0	0	0	0	0	0	0	0	0	0	3	0	1	0	1	0	0	1	0	0	1	0	0	0	1	1	0	0	0	0	0	2	0	0	0	0	0	0	2	0	0	0	1	0	0	0	1	0	0	0	0	0	0	0	0	0	0	0	0	0	0	0	0	0	0	0	0	0	0	0	0	0	1	0	0	0	0	0	0	0	0	0	0	0	0	0	0	0	0	0	0	0	0	0	0	0	0	1	0	0	0	0	0	0	0	0	0	0	0	0	0	0	1	0	0	0	0	0	0	0	0	0	0	0	0	0	0	0	0	0	0	0	0	0	1	0	0	0	0	0	0	0	0	0	0	0	0	0	0	0	0	0	0	0	2	0	0	0	0	0	0	0	0	1	0	0	0	0	0	0	0	0	0	0	0	0	0	0	0	0	0	0	0	0	0	0	0	0	0	0	0	0	0	0	0	0	0	0	0	0	0	0	0	0	0	0	0	0	0	0	0	0	0	0	0	0	0	0	0	0	0	0	0	0	0	0	0	0	0	0	0	0	1	0	1	0	0	0	0	0	0	0	0	0	0	0	0	0	0	1	0	0	0	1	0	1	0	0	0	0	0	0	0	0	0	0	0	0	0	0	0	0	0	0	0	0	1	0	0	0	0	0	0	0	0	1	1	0	0	0	0	0	0	0	0	0	0	1	1	0	0	0	0	1	0	0	0	2	1	0	0	0	0	1	1	0	0	0	0	0	1	0	0	0	0	0	0	0	1	0	0	0	0	1	0	0	0	0	0	0	0	0	0	0	0	1	0	0	0	0	0	0	0	0	0	0	0	0	0	0	0	1	0	0	0	0	0	2	0	0	0	0	0	0	0	0	1	0	0	0	0	0	0	0	0	0	0	1	0	0	0	0	0	0	0	0	0	0	0	0	0	0	1	0	0	0	0	0	0	0	0	0	0	0	0	0	0	0	0	0	1	0	0	0	0	0	0	0	0	0	0	0	0	0	0	0	1	0	0	0	0	0	0	0	1	0	0	0	0	1	0	0	0	0	0	3	0	0	0	0	0	0	0	0	19	0	0	0	0	1	2	0	0	0	0	0	0	0	1	1	0	0	0	0	0	0	2	0	0	0	1	1	0	0	1	0	0	0	0	1	0	0	0	1	0	0	0	0	0	0	0	0	0	0	0	0	0	0	0	1	0	0	0	0	0	0	1	0	0	0	0	0	0	0	0	0	0	0	0	0	0	0	0	0	0	0	0	0	0	0	0	1	0	0	0	0	0	0	0	0	0	0	0	0	0	0	1	0	0	0	0	0	0	0	0	2	0	0	0	0	0	0	0	0	0	0	0	0	0	0	0	0	0	0	0	0	0	0	0	0	0	0	0	0	0	0	0	0	0	0	0	0	0	0	0	0	0	0	0	0	0	0	2	0	0	0	0	0	0	0	0	0	0	0	0	0	0	0	0	0	0	0	0	0	0	0	0	1	0	0	0	0	0	0	0	0	0	0	0	0	0	1	1	0	0	1	0	1	0	1	1	7	0	0	0	0	0	0	0	0	0	0	0	0	1	0	0	0	0	0	0	0	0	0	0	0	1	0	0	0	0	0	0	0	0	0	0	0	0	0	0	0	0	0	0	0	0	0	0	0	0	0	0	0	0	0	0	0	0	0	0	0	0	0	0	0	0	0	0	0	0	0	0	0	0	0	0	0	0	0	0	0	0	0	0	0	0	0	0	0	0	0	0	0	1	0	0	0	0	0	0	0	0	0	0	0	0	0	0	0	0	0	0	0	0	0	0	0	0	0	0	0	0	0	0	0	0	0	0	0	0	0	0	0	0	0	0	0	0	0	0	1	0	0	0	1	0	0	0	0	0	0	0	0	0	0	0	0	0	1	0	0	0	0	0	0	0	1	0	0	0	0	0	0	0	0	0	0	0	0	0	0	0	0	0	0	0	0	0	0	0	0	0	0	0	0	0	0	0	0	0	0	0	0	2	0	0	0	0	0	0	0	0	0	0	0	0	0	0	0	0	0	0	0	0	0	0	0	0	0	0	0	0	0	0	0	0	2	0	0	0	0	0	0	0	0	0	0	0	0	0	0	0	0	0	0	0	0	0	0	1	0	0	0	0	0	0	0	0	0	1	0	0	0	0	0	0	0	0	0	0	0	0	0	0	0	0	0	0	0	0	0	0	0	0	2	0	0	0	0	0	0	0	0	1	0	0	0	0	0	0	0	0	0	0	0	0	0	0	0	0	0	0	0	1	0	0	0	0	1	1	0	0	0	1	0	0	0	0	0	1	0	0	0	0	0	0	0	0	0	0	0	0	0	0	0	0	0	0	0	0	0	0	0	0	1	0	0	0	0	1	0	0	0	0	0	0	0	0	0	1	0	0	0	0	0	0	0	0	0	0	0	2	0	0	0	0	0	0	1	3	1	0	1	0	0	0	0	0	0	1	0	0	0	0	0	0	0	0	1	0	0	0	0	10	5	0	0	0	0	0	0	0	0	0	0	0	0	0	0	0	0	0	0	0	0	0	0	0	0	0	1	0	0	0	0	1	0	1	0	0	0	1	0	0	0	0	0	0	0	0	0	0	0	0	0	0	0	0	0	0	0	0	0	0	0	0	0	0	0	0	0	0	0	0	0	0	0	0	0	0	0	0	0	0	0	0	0	0	0	0	0	0	2	0	0	0	0	0	0	0	0	0	0	0	0	0	0	0	0	0	0	0	0	0	0	0	0	0	0	0	0	0	0	0	0	0	0	0	0	0	2	0	0	0	1	0	1	1	0	0	0	0	0	1	0	0	0	0	0	0	0	0	0	0	0	0	0	1	0	0	0	1	0	0	0	0	0	0	0	0	0	0	0	0	0	0	0	0	1	0	0	1	0	0	0	0	0	0	0	0	1	0	0	0	0	0	0	0	0	0	0	0	0	0	0	0	0	0	0	0	0	1	0	0	0	0	0	0	0	0	0	0	0	0	0	0	0	0	0	0	0	0	0	0	0	0	1	0	0	0	0	0	0	0	0	0	0	0	0	0	0	0	0	0	0	0	1	0	0	0	0	0	1	0	1	0	0	0	0	0	0	0	0	0	0	0	0	0	0	0	0	0	0	0	0	0	0	0	0	0	0	0	0	1	0	0	0	0	0	0	0	0	0	0	0	0	0	1	0	0	0	0	0	0	0	0	0	0	0	1	0	0	0	0	0	0	0	0	0	0	0	0	0	0	0	0	0	0	0	0	0	0	0	0	0	0	0	3	0	0	0	0	0	1	0	0	1	1	0	0	1	0	1	0	0	0	0	0	0	0	0	1	0	0	0	0	0	0	0	0	0	0	0	1	0	0	0	0	0	0	0	0	0	1	1	2	0	0	0	0	0	0	2	0	0	0	1	0	0	0	0	1	0	0	0	0	0	0	0	0	0	0	0	0	0	0	1	0	0	0	0	0	0	0	0	0	0	0	0	0	0	0	0	2	0	0	1	1	0	0	1	0	1	0	1	1	1	1	0	1	0	1	0	1	0	1	1	1	2	0	0	0	0	0	0	1	0	0	0	0	1	0	0	0	0	0	0	0	0	0	0	1	0	0	0	0	0	0	0	0	1	0	0	0	0	0	0	0	0	0	0	0	1	0	2	0	0	0	0	0	0	0	0	0	0	0	1	0	0	1	0	0	0	0	0	0	0	1	1	0	1	0	0	1	1	0	0	2	0	2	0	0	0	1	0	1	0	0	0	0	0	0	0	2	0	1	0	0	0	0	0	16	32	1	0	0	4	5	1	2	0	2	0	0	0	0	0	1	0	0	0	0	0	0	0	0	1	0	22	0	0	0	0	0	1	0	0	0	0	0	0	0	3	0	0	0	0	0	0	0	0	1	7	1	13	0	1	0	0	0	2	0	1	1	3	0	0	1	4	2	0	0	0	0	0	0	0	0	7	4	0	0	1	0	1	0	0	0	3	2	0	3	0	6	0	0	0	0	2	1	0	0	8	5	0	0	2	0	0	0	0	5	0	0	2	0	3	9	0	0	2	0	2	12	4	0	3	1	0	2	0	0	0	0	0	0	0	3	0	0	2	0	0	1	0	1	1	0	0	1	0	0	0	0	1	0	0	0	0	1	0	1	0	3	1	0	2	1	0	0	0	0	0	0	0	2	0	0	0	0	0	0	1	2	2	0	1	0	0	0	1	0	1	0	0	0	0	0	0	0	0	0	0	4	0	1	0	0	0	0	0	9	0	0	0	11	13	0	1	0	0	1	0	1	1	0	0	0	2	1	0	1	0	1	1	0	5	1	0	1	1	0	0	0	0	0	0	0	2	0	0	0	0	0	1	0	0	0	0	2	0	2	0	0	1	1	0	0	0	0	0	0	0	1	0	0	0	2	1	0	2	0	2	0	0	0	1	0	0	2	0	0	0	0	1	0	0	1	2	1	0	1	0	0	4	0	0	0	0	0	0	0	2	6	0	0	0	0	1	0	1	2	0	0	0	5	1	0	0	1	2	0	0	0	2	0	0	0	0	0	0	0	0	0	0	0	0	1	0	0	0	0	0	0	4	0	0	0	0	0	0	0	0	3	0	0	0	0	0	0	0	0	0	1	0	1	2	1	2	0	0	0	3	0	0	0	3	0	1	1	4	7	1	0	0	1	1	1	3	1	0	1	1	0	0	11	0	0	0	0	0	5	10	8	0	0	1	1	0	7	0	0	0	0	0	21	13	0	0	0	1	0	0	0	2	0	1	0	0	0	0	3	0	0	4	1	0	0	0	0	0	2	17	0	1	1	2	0	0	1	2	3	3	4	15	0	1	6	4	0	1	5	1	1	0	1	0	0	1	0	0	0	1	0	0	0	0	0	0	4	0	1	0	0	0	0	0	0	0	0	0	0	0	0	2	0	0	0	0	1	1	0	0	0	0	1	3	1	0	0	0	1	0	0	4	0	0	0	0	1	0	1	3	0	1	2	6	1	0	0	0	1	11	0	0	1	0	4	1	1	0	0	1	0	0	0	0	0	0	0	0	0	3	1	0	7	0	0	1	0	1	0	1	0	0	1	1	0	1	13	0	0	0	0	0	0	0	0	1	0	0	0	0	0	0	1	0	0	0	1	0	0	0	0	0	3	0	1	9	0	0	0	0	1	0	2	1	0	1	0	0	0	1	1	0	0	0	1	0	0	0	0	0	0	0	0	0	2	0	0	1	1	0	1	0	0	0	1	0	0	1	0	0	0	0	0	0	5	0	0	0	2	0	0	0	8	3	1	1	1	1	0	3	0	1	0	1	0	1	0	2	1	0	3	0	1	0	0	1	0	1	0	0	1	0	2	0	0	0	0	0	3	0	0	0	0	1	0	0	0	1	1	0	0	0	0	3	0	1	4	0	0	42	0	0	0	5	0	1	0	0	0	2	0	1	0	0	1	0	0	0	0	0	12	0	0	1	0	0	0	0	6	0	0	0	2	0	2	10	1	0	9	1	1	0	0	4	0	1	3	0	0	5	0	1	2	0	2	2	2	7	0	0	0	2	3	0	0	0	0	0	0	0	0	0	1	0	0	1	0	0	0	0	0	0	0	0	0	0	2	0	0	0	2	1	0	0	0	0	0	2	0	0	0	5	9	1	1	0	1	1	0	2	0	0	0	0	1	1	0	0	2	3	0	0	1	0	5	2	1	1	0	1	0	0	3	0	0	0	0	0	0	0	0	0	0	0	0	0	0	0	0	0	1	2	0	0	1	1	2	0	13	1	7	0	0	0	0	0	0	0	0	0	0	3	0	0	0	0	0	0	0	1	4	0	0	0	1	0	0	0	2	2	0	1	0	4	0	0	1	9	0	1	0	0	0	2	0	1	0	1	0	0	0	0	0	0	0	2	0	2	0	0	1	0	0	0	1	0	0	0	2	0	0	6	1	0	0	0	1	0	0	4	0	2	0	0	0	1	3	0	0	0	0	1	0	0	0	0	0	0	0	0	0	2	12	0	0	0	0	0	1	3	6	0	1	6	0	0	0	0	0	0	0	0	0	0	0	0	2	3	3	3	0	1	0	1	0	0	3	0	0	0	1	0	0	0	0	0	1	0	1	1	0	3	0	0	0	1	0	1	0	0	1	0	0	0	2	0	0	0	0	5	0	0	0	0	0	1	0	0	0	0	1	1	0	0	4	5	0	4	0	0	1	1	0	4	1	0	0	2	0	0	0	0	0	1	2	0	0	0	1	0	0	0	0	2	2	3	3	2	1	0	0	3	3	0	0	4	0	1	0	0	0	3	1	0	0	0	0	0	0	0	0	0	4	0	1	8	0	1	4	2	2	0	0	0	1	0	3	0	0	1	0	0	0	1	0	1	1	2	0	0	0	0	0	2	4	1	0	0	1	0	0	0	2	0	0	0	0	0	0	0	0	11	1	0	0	0	0	0	0	0	1	2	1	0	0	0	0	0	0	0	1	0	0	1	1	0	0	0	0	0	0	0	0	0	0	0	0	1	0	2	2	0	0	0	0	2	1	3	0	0	0	0	0	0	1	0	0	0	0	0	2	0	0	1	0	0	0	2	0	0	0	0	0	0	1	0	0	1	0	1	0	2	0	0	0	1	0	1	0	0	0	0	1	0	1	1	2	2	0	0	1	0	0	0	0	0	0	0	0	0	0	0	1	0	4	7	0	1	0	0	1	5	0	0	5	0	1	1	2	0	1	1	2	0	1	0	0	3	1	1	0	1	0	1	0	0	1	0	1	0	1	0	1	1	1	1	1	1	5	0	0	1	0	1	1	1	0	0	13	0	0	0	0	0	1	3	0	1	1	0	0	1	1	7	1	1	3	0	2	8	4	0	1	0	1	0	1	5	1	2	1	1	1	0	0	0	1	1	0	1	0	1	0	2	3	7	0	1	1	0	1	0	1	1	1	1	7	6	6	0	1	1	1	1	1	1	0	1	0	0	1	0	1	2	3	0	0	0	1	1	1	0	0	0	0	0	0	0	0	0	0	0	0	0	0	1	0	0	0	0	0	0	0	0	0	0	0	0	0	0	0	0	0	0	0	0	0	0	0	0	1	0	4	0	4	0	1	0	0	0	0	0	0	0	0	0	0	0	1	0	1	0	0	0	0	0	0	0	0	0	0	0	1	0	0	1	0	0	0	1	3	0	1	0	0	0	2	0	0	0	0	0	0	0	0	0	0	0	0	1	1	0	0	0	0	0	0	0	0	0	0	0	2	2	2	0	0	0	0	1	0	0	1	1	1	0	0	3	0	0	0	0	0	0	0	0	0	3	0	2	0	0	0	0	0	0	0	0	0	0	0	0	2	0	0	0	0	0	0	0	0	2	3	0	0	0	0	0	0	0	0	0	0	0	0	0	0	0	0	0	0	0	0	0	0	0	4	11	2	0	1	2	3	0	2	0	2	3	0	1	0	2	0	0	0	4	2	1	0	4	1	0	0	0	0	0	1	0	0	0	0	0	0	0	0	0	0	5	0	0	0	0	0	0	1	1	0	2	1	0	0	2	0	1	0	0	0	0	0	3	0	0	0	6	0	0	0	4	0	1	0	0	0	0	0	1	0	0	0	0	0	0	0	0	0	0	0	0	0	0	0	1	3	36	0	0	8	0	0	0	0	0	0	1	0	0	0	2	0	0	0	0	0	0	0	0	0	0	1	0	0	0	2	0	0	0	3	0	0	0	0	1	0	1	0	0	0	0	0	1	0	2	0	1	0	0	0	0	0	0	0	0	1	0	1	0	2	0	0	0	0	1	1	0	0	0	0	0	0	0	0	0	0	0	1	0	0	0	0	0	0	1	0	0	3	0	3	0	0	1	0	1	2	0	2	0	0	0	0	0	0	1	0	0	0	1	5	0	0	0	0	4	0	3	0	0	0	0	0	0	0	0	0	0	0	1	0	0	0	0	0	0	0	1	0	0	0	3	0	1	0	0	0	1	0	0	0	0	0	0	0	0	0	8	0	0	0	2	1	1	0	0	0	0	0	0	0	0	3	2	0	0	0	0	1	2	0	0	0	3	0	0	0	0	6	0	0	0	0	2	8	3	1	1	0	1	0	0	1	1	1	2	0	0	0	0	0	1	0	0	1	0	0	0	0	0	0	3	0	0	0	0	0	0	0	1	0	4	0	1	0	1	1	0	0	0	0	0	0	0	1	0	0	2	1	0	0	2	0	1	0	3	3	3	2	0	0	0	1	1	0	0	0	1	1	1	0	0	1	0	0	0	0	0	0	0	1	0	0	0	0	4	0	0	0	0	0	0	0	1	0	0	0	0	2	2	1	0	0	0	1	0	0	0	0	0	0	0	1	0	0	0	0	0	0	0	0	0	0	0	0	0	1	0	0	0	0	12	0	0	0	0	0	0	1	0	0	0	0	0	1	0	0	0	0	0	2	0	2	1	0	0	0	0	0	0	0	0	3	0	0	0	1	1	0	0	2	0	0	0	0	0	1	0	0	0	0	0	0	0	0	1	0	0	0	1	0	0	1	1	0	0	0	0	0	0	3	12	0	0	0	0	0	0	0	0	0	3	0	0	0	0	0	0	0	0	0	0	1	1	0	0	0	0	0	0	0	0	0	0	0	1	1	0	1	2	0	0	0	0	0	1	0	0	0	0	0	0	0	0	0	0	0	0	0	0	0	0	1	0	0	0	0	0	0	0	0	3	0	0	0	3	0	0	0	0	0	0	0	0	0	0	0	0	0	1	1	0	0	0	0	0	0	0	0	0	0	0	1	0	0	0	0	0	0	0	0	0	0	0	0	0	0	10	0	0	0	0	0	1	0	0	0	0	0	0	0	0	0	0	0	0	0	0	0	0	0	0	0	0	2	0	0	0	0	0	0	0	0	0	0	0	0	0	0	0	0	0	0	0	0	1	0	5	2	0	0	0	0	4	5	0	0	0	4	2	0	0	2	1	2	0	0	2	0	0	0	0	0	3	0	1	0	0	2	1	1	5	0	0	0	0	0	0	0	0	0	0	0	0	0	0	0	0	0	0	0	0	0	0	0	0	0	0	0	0	0	0	0	0	0	1	1	0	0	0	0	0	0	0	0	0	0	0	0	0	2	0	0	0	0	0	0	0	0	0	1	0	0	0	0	0	3	0	2	0	0	0	0	0	0	0	0	0	0	0	0	0	0	0	0	0	0	0	0	0	0	0	0	0	0	0	0	0	0	0	0	0	0	0	0	0	0	0	0	0	0	0	0	0	0	0	0	0	1	1	0	0	0	0	3	0	0	0	0	0	0	1	2	1	4	0	1	0	1	0	0	0	0	0	0	4	6	0	2	0	0	0	1	0	0	0	0	0	1	0	0	0	1	0	0	0	0	2	0	0	0	0	0	0	0	0	0	1	0	0	0	0	0	0	0	0	0	0	0	0	0	0	0	0	0	0	0	0	0	0	2	0	0	0	0	0	7	0	0	0	0	0	0	0	0	0	0	0	0	0	0	0	0	0	2	0	0	0	0	0	1	0	0	3	0	0	1	0	0	0	0	0	0	0	0	0	0	1	0	1	0	0	1	0	0	0	0	0	0	0	0	0	0	0	1	0	0	0	0	1	0	0	0	0	0	0	1	0	0	0	0	0	0	0	0	0	0	0	0	0	0	0	0	0	1	0	0	1	3	1	0	0	0	0	0	0	0	0	0	0	1	0	0	0	0	0	0	0	1	0	0	0	0	0	0	0	0	1	0	0	1	0	0	0	0	0	1	0	0	0	0	0	1	1	0	1	2	3	0	0	1	1	0	1	0	0	0	0	0	0	0	1	0	0	0	0	0	1	0	0	0	0	22	0	0	0	0	1	0	1	0	0	0	0	0	0	0	0	0	0	0	0	0	0	0	0	0	0	1	0	0	0	0	0	0	0	0	1	0	0	1	0	0	0	0	0	0	0	0	0	0	0	0	0	0	0	0	0	0	0	0	0	0	0	0	0	1	0	0	0	0	0	0	0	0	0	0	0	2	0	0	0	0	0	0	1	1	0	0	0	1	0	0	0	0	0	0	0	0	0	0	0	0	0	0	0	0	1	0	0	0	0	1	0	0	0	0	0	0	1	0	0	0	0	0	0	0	0	1	0	0	1	1	0	0	0	0	0	0	0	0	0	0	0	0	0	0	0	1	0	0	0	0	0	1	0	0	0	0	0	0	0	0	0	0	0	0	0	0	2	0	0	0	0	1	3	0	0	0	0	0	0	8	0	0	0	3	0	0	1	0	0	0	0	0	0	0	0	0	1	0	0	0	0	0	0	0	0	0	0	0	0	0	0	0	0	0	0	0	0	0	0	0	0	1	0	0	0	0	0	0	0	0	0	0	0	0	0	1	0	0	0	0	0	0	0	0	1	0	0	0	1	0	0	0	0	1	0	1	0	0	5	0	0	0	0	7	1	0	0	0	0	0	0	1	0	0	0	0	0	0	0	0	1	0	0	0	0	0	1	1	0	0	0	0	1	1	0	0	1	1	0	0	0	0	0	0	0	0	1	0	0	0	1	0	0	0	0	2	0	0	0	0	0	0	0	0	0	0	0	0	0	1	1	1	0	1	1	1	0	0	0	0	0	0	0	0	0	0	0	0	0	0	1	1	0	0	0	0	0	0	0	0	0	0	0	0	0	0	0	0	0	0	0	0	0	0	0	0	0	0	0	2	0	2	0	0	0	0	0	0	0	0	0	0	0	0	0	0	0	0	0	1	0	0	0	0	0	0	0	0	0	0	0	0	0	0	0	0	0	0	0	0	0	0	0	0	0	0	0	0	0	0	0	0	0	4	0	0	0	0	0	0	0	0	0	0	0	0	0	16	0	0	0	0	0	0	0	0	0	3	0	0	0	0	0	0	0	1	1	0	1	0	0	0	0	0	0	0	0	0	1	0	0	0	0	0	0	0	0	0	0	0	0	0	0	0	0	0	0	0	0	0	0	0	0	0	0	2	0	0	0	0	0	0	0	0	0	1	0	1	0	0	0	0	0	0	0	0	0	0	1	1	0	1	0	0	0	0	0	0	1	1	0	0	0	0	0	0	0	0	0	0	0	0	0	0	0	0	0	0	0	0	0	0	0	0	0	0	0	0	0	0	0	0	0	0	0	0	0	0	0	0	0	0	0	1	0	0	0	1	0	0	0	0	0	0	0	0	0	0	0	0	0	0	0	0	0	0	0	0	0	0	0	0	0	0	2	0	0	0	0	0	0	0	0	0	0	0	0	1	4	0	0	0	1	14	1	0	0	0	0	0	1	1	1	0	1	0	0	0	0	0	1	0	0	0	0	0	0	0	0	0	0	1	0	0	0	0	0	0	0	0	0	0	0	0	0	4	0	0	0	0	0	0	0	0	0	0	0	0	0	0	0	0	0	0	0	0	0	0	0	0	0	0	0	0	0	0	0	0	2	0	0	0	0	0	0	0	0	4	0	0	0	0	3	0	0	0	0	0	0	0	0	0	0	0	0	0	0	0	0	4	0	0	0	0	0	0	0	0	0	0	0	0	0	0	0	0	0	1	0	0	1	0	0	0	0	0	0	0	0	0	0	1	0	0	8	0	0	0	0	0	0	0	1	0	0	0	0	0	0	0	0	0	0	0	0	0	1	0	0	0	0	0	0	0	1	0	0	0	0	0	0	0	0	0	0	0	0	0	0	0	0	0	0	0	0	0	0	0	0	0	0	0	0	1	0	0	0	0	0	0	0	0	0	0	0	0	0	0	0	0	0	0	0	0	0	1	0	0	0	0	0	0	1	1	0	0	0	0	1	0	0	0	0	0	0	0	0	0	0	0	1	0	0	0	0	0	0	0	2	0	0	0	0	1	0	0	0	0	0	0	0	0	0	1	0	0	0	0	0	0	0	0	0	0	0	0	0	0	0	0	0	0	0	0	0	0	0	0	0	0	0	0	0	0	0	0	0	0	0	1	2	0	0	0	0	0	0	0	0	0	0	0	0	0	0	0	0	0	0	0	0	1	0	0	0	0	0	1	0	0	0	0	1	0	0	0	0	0	0	0	0	0	0	0	0	0	0	0	0	0	0	0	0	0	0	0	0	0	0	0	0	0	0	0	0	0	0	0	0	0	2	0	0	0	0	0	0	0	0	0	0	0	0	0	0	0	0	0	0	0	0	0	0	0	1	0	1	0	0	0	0	0	0	0	0	0	0	0	0	0	0	0	0	0	0	0	0	0	0	3	0	0	0	0	0	0	0	0	0	0	0	0	0	0	0	0	0	0	0	0	0	0	0	1	0	0	0	0	0	0	0	0	0	0	0	0	0	0	0	0	0	0	0	0	0	0	0	0	0	0	0	0	0	0	0	0	0	0	0	0	0	0	0	0	0	0	0	0	0	0	0	0	0	0	0	0	0	0	0	0	0	0	0	0	0	0	0	0	0	0	0	0	0	0	0	0	1	1	1	0	0	0	0	0	0	0	0	0	0	0	0	1	0	0	0	0	0	0	0	0	0	1	0	0	0	0	0	0	0	0	0	0	0	0	0	0	1	0	9	0	0	0	0	0	0	0	0	0	0	0	0	0	0	0	0	0	0	0	0	0	0	0	0	0	0	0	0	0	0	0	1	0	1	0	0	0	0	0	0	0	0	0	0	1	0	0	1	0	0	0	0	1	0	0	0	1	0	0	0	0	0	0	0	0	0	0	0	0	0	1	0	0	0	0	0	4	0	0	0	0	0	0	0	0	0	0	0	0	0	0	0	0	1	0	1	0	0	0	1	0	3	0	0	0	0	0	0	0	0	0	0	0	0	0	0	0	0	0	0	0	0	0	0	0	1	0	0	0	0	0	0	0	0	0	0	0	0	0	0	0	0	1	0	0	0	0	0	0	0	2	0	0	0	0	0	0	0	0	0	0	0	1	0	0	0	0	1	0	0	0	2	0	0	0	6	0	0	0	0	0	0	0	0	0	0	0	0	0	0	0	0	1	0	0	0	0	0	0	0	0	0	0	0	0	0	0	0	0	0	0	0	0	0	0	0	0	0	0	0	0	0	0	0	0	0	0	0	0	0	0	0	0	0	0	0	0	0	0	0	1	0	0	0	0	0	0	1	0	0	0	0	0	0	0	0	0	0	0	0	0	0	0	0	1	0	0	0	1	0	0	0	0	0	0	0	0	0	0	0	0	0	0	0	0	0	0	0	0	0	0	0	0	0	0	0	0	0	0	0	0	0	0	0	0	1	0	0	0	0	0	0	0	0	0	0	0	0	0	0	0	0	0	0	1	0	3	0	0	0	0	0	0	0	0	0	0	0	0	0	0	0	0	0	0	0	0	0	0	0	0	0	0	0	0	0	0	0	0	0	1	0	0	0	0	0	0	0	0	0	0	0	0	0	0	0	0	0	0	0	0	0	0	0	0	0	0	0	0	0	0	0	0	0	0	0	0	0	0	0	0	0	0	0	0	0	0	0	0	0	0	0	1	0	0	0	0	0	0	0	0	0	0	0	0	0	0	0	0	1	0	0	1	0	3	0	0	0	0	0	0	0	0	0	0	0	0	0	0	0	0	0	0	0	0	0	0	0	0	0	5	0	0	0	0	0	0	0	0	0	0	0	0	0	0	0	0	0	0	1	0	0	0	0	0	0	0	0	0	0	0	0	0	0	0	0	0	0	0	0	0	0	0	0	0	0	0	0	0	0	0	0	0	0	0	0	0	0	0	0	0	0	0	0	0	0	0	0	0	0	0	0	0	0	0	0	0	0	0	0	0	0	0	0	0	0	0	0	0	0	1	0	0	0	0	0	0	0	0	0	0	0	0	0	0	0	0	0	0	0	0	3	1	0	0	0	0	0	0	0	0	0	1	1	0	0	1	0	0	1	0	0	0	0	0	0	0	0	0	0	0	0	0	0	2	0	0	0	0	0	0	0	0	0	1	0	0	0	0	0	0	0	2	0	0	0	0	0	0	0	0	0	0	0	0	0	0	0	0	0	0	0	0	0	0	0	0	0	0	0	0	0	0	0	0	0	0	0	0	0	0	0	0	0	0	0	0	0	0	0	0	0	0	0	0	0	1	0	0	2	0	0	0	0	0	0	0	0	0	0	0	2	0	0	1	0	1	0	0	0	0	0	4	0	1	0	11	0	0	0	0	0	0	0	0	0	0	0	0	0	10	0	0	0	1	0	0	0	8	1	2	1	3	4	0	10	0	0	0	0	0	0	0	0	0	0	0	0	0	0	0	0	0	0	0	0	0	0	0	1	0	1	0	0	0	0	0	0	2	0	0	0	5	0	0	0	0	0	0	0	0	0	0	0	0	0	0	0	0	0	0	0	0	1	0	0	0	0	0	0	0	0	0	1	0	0	0	0	0	0	1	0	0	0	0	0	0	0	0	0	0	0	0	0	0	0	0	4	0	0	0	0	0	0	0	4	0	0	0	0	0	0	0	0	0	0	0	0	0	0	0	0	0	0	0	1	0	0	0	0	0	0	0	0	0	0	0	0	0	7	0	0	1	0	0	0	0	0	0	0	0	0	1	8	6	0	1	0	2	0	0	0	0	0	0	0	0	0	0	0	0	0	0	0	0	0	0	0	0	0	0	2	0	0	0	0	0	0	0	0	0	0	0	1	0	1	0	0	0	0	0	0	0	0	0	0	0	0	0	0	0	0	0	0	0	0	0	0	0	0	0	0	0	0	0	0	1	0	0	0	0	0	0	0	0	0	0	0	0	0	0	0	0	0	3	24	14	0	0	0	0	4	0	0	0	1	1	0	0	0	0	0	0	0	10	0	0	2	0	0	0	0	0	0	0	0	0	0	0	0	3	0	0	0	0	0	0	0	0	2	0	0	0	0	0	1	0	0	0	0	0	0	0	0	0	0	0	0	0	0	1	2	0	0	0	0	0	0	0	0	0	0	0	0	0	0	0	1	0	1	0	0	0	0	0	0	2	0	0	0	0	0	0	0	0	4	0	0	0	0	0	0	0	0	1	2	0	2	0	26	41	0	1	0	0	2	0	1	0	0	0	0	0	0	0	0	0	0	0	0	0	0	0	0	0	0	3	0	1	0	0	1	1	2	0	0	0	0	0	0	0	0	0	0	0	0	0	0	0	0	0	0	1	0	0	0	0	0	1	1	1	2	0	1	0	0	0	0	0	0	0	0	0	0	0	0	0	0	0	0	0	0	0	0	1	0	0	0	0	0	0	0	0	0	0	0	0	0	0	0	0	0	0	0	0	0	0	0	5	0	0	0	0	0	0	0	0	0	0	0	0	0	0	0	1	0	0	0	0	0	0	0	0	0	0	0	0	2	1	0	0	0	1	1	0	0	0	0	0	0	1	0	0	1	0	0	0	0	1	0	0	1	0	0	0	0	0	0	0	0	0	0	0	0	0	0	0	0	0	0	0	0	0	0	0	0	0	0	0	0	0	0	0	0	0	0	0	0	0	0	0	0	0	1	0	0	0	1	0	0	0	0	0	1	0	0	0	0	0	0	0	0	0	0	0	1	1	0	0	0	0	0	0	0	0	0	0	0	0	0	0	0	0	0	0	0	0	0	0	0	0	0	0	0	0	0	0	0	0	0	0	0	0	0	0	0	0	0	0	0	0	0	0	0	0	0	0	1	0	0	0	0	0	0	0	1	0	0	0	0	0	0	0	0	0	0	0	0	0	0	0	0	0	0	0	0	0	0	0	1	0	0	1	0	0	0	0	0	0	0	1	0	0	0	0	0	0	0	0	0	0	0	0	0	0	0	0	0	0	0	0	0	0	0	0	0	0	0	0	0	0	0	2	0	2	0	2	0	0	0	0	0	0	0	0	0	0	0	0	0	0	0	0	0	0	0	0	0	0	0	0	0	0	4	0	0	0	3	0	0	0	0	0	0	0	0	0	0	0	0	0	0	0	0	0	0	0	0	1	0	1	0	0	0	0	0	0	1	1	0	0	0	0	0	0	0	0	1	0	0	0	0	0	0	0	0	1	0	1	0	0	0	0	0	0	0	0	0	0	0	0	0	0	0	0	0	0	0	0	0	0	0	0	0	1	1	1	0	0	0	0	0	0	0	0	0	0	0	0	0	0	0	0	0	5	0	0	0	0	7	0	0	0	0	0	0	0	0	0	0	0	0	0	0	1	0	0	0	0	0	0	1	0	0	0	0	0	2	1	0	2	0	0	0	0	0	0	0	1	0	0	0	0	0	0	0	0	0	0	1	0	0	0	0	0	2	1	0	0	1	0	0	0	0	0	0	0	0	0	0	0	0	0	0	0	0	0	0	0	0	0	0	0	0	0	0	0	0	0	0	0	0	0	0	0	0	0	0	0	0	0	0	0	0	0	0	0	0	0	0	0	0	0	0	0	0	0	0	0	0	0	0	0	0	0	0	0	0	0	0	0	0	0	0	0	0	0	0	0	0	0	0	0	0	0	0	0	0	1	0	0	0	0	0	0	2	0	0	0	0	0	0	0	0	0	0	0	0	0	0	0	0	0	0	0	0	0	0	0	0	0	0	0	0	0	0	0	0	0	0	0	0	0	0	0	0	0	0	0	0	0	0	0	0	0	0	0	0	0	0	0	0	0	0	0	0	0	0	0	0	0	0	0	0	0	0	0	1	0	0	1	0	0	0	1	0	0	0	0	0	0	0	0	0	0	0	1	0	0	0	0	0	0	0	0	0	0	0	0	1	0	0	0	0	0	1	0	1	1	0	0	0	0	0	0	0	0	1	0	0	0	0	0	0	0	0	0	0	0	0	0	0	0	0	0	0	0	0	0	0	0	0	0	0	0	0	0	0	1	1	1	0	0	0	1	0	0	0	0	1	1	1	1	3	0	1	0	0	1	0	1	0	0	0	0	0	0	0	0	0	0	0	0	0	0	0	0	0	1	0	0	1	0	0	0	0	0	0	0	0	0	0	0	0	0	0	0	0	0	1	0	0	0	0	0	0	0	0	0	0	1	0	0	0	0	0	0	0	0	0	1	1	0	1	0	0	0	0	0	0	0	0	0	0	0	0	0	0	0	0	0	0	0	0	1	0	0	0	0	0	0	0	0	0	0	0	0	0	0	0	0	0	0	0	0	0	0	0	0	0	0	0	0	1	0	0	0	0	0	0	0	0	0	0	0	0	1	0	0	0	0	0	0	0	3	0	0	0	0	0	0	0	0	0	0	0	0	0	0	0	0	0	0	0	1	0	0	0	0	0	0	0	0	0	0	0	0	0	0	0	0	0	0	1	0	0	0	3	0	0	0	0	0	1	0	0	1	0	0	0	1	0	0	0	1	0	0	0	0	0	0	0	0	0	0	0	2	0	0	0	0	0	0	0	0	0	0	0	0	0	0	0	0	0	0	0	0	0	0	0	0	0	0	0	0	0	0	0	0	0	0	0	0	1	0	0	0	0	0	0	0	0	0	0	0	0	0	0	0	0	0	0	0	0	0	0	0	0	0	0	1	0	0	0	0	0	0	0	0	0	0	0	0	0	0	0	0	0	0	0	1	0	1	0	0	0	1	0	0	0	0	0	0	0	0	0	0	0	0	0	0	0	0	0	0	0	0	0	0	0	0	0	0	0	0	1	0	0	0	0	0	0	0	0	0	0	0	0	0	0	1	0	0	0	1	0	0	0	0	0	1	0	0	1	0	0	0	0	0	0	0	0	0	0	7	0	0	0	0	0	0	0	0	0	0	0	0	0	0	0	0	0	0	3	0	0	0	0	0	0	0	0	1	0	0	0	0	0	0	0	0	0	0	0	0	0	0	0	0	0	0	0	0	0	0	0	0	0	0	0	0	0	0	0	0	0	0	0	0	0	0	0	0	0	2	0	0	0	0	0	0	0	0	0	0	0	0	0	0	0	0	0	0	0	0	0	0	0	0	0	0	0	0	0	0	0	0	0	0	0	0	0	0	0	0	0	0	0	0	0	0	0	0	0	0	0	0	0	0	0	0	0	0	0	0	0	0	0	0	0	0	0	0	0	0	0	0	0	0	0	2	0	0	0	0	0	0	0	0	0	0	0	0	0	0	0	0	0	0	0	0	0	1	0	0	1	0	0	0	0	0	0	0	0	0	0	0	0	0	0	0	0	0	0	0	0	0	0	0	0	0	0	0	0	0	0	0	0	0	0	0	0	0	0	0	0	0	0	0	0	0	0	0	0	0	0	0	0	0	0	0	1	0	0	0	0	0	0	0	0	0	0	0	0	0	0	0	0	0	0	0	0	0	0	0	0	0	0	0	0	0	0	0	0	0	0	0	0	0	0	0	0	0	0	0	0	0	0	0	0	0	0	0	0	0	0	0	0	0	0	0	0	0	0	0	0	0	0	0	0	0	0	0	0	0	0	0	0	0	0	0	0	0	0	0	0	0	0	0	0	0	0	0	0	0	0	0	0	0	0	0	0	0	0	0	0	0	0	0	0	0	0	0	0	0	0	0	0	0	0	0	0	0	0	0	0	0	0	0	0	0	0	0	0	0	0	0	0	1	0	0	0	0	0	0	0	0	0	0	0	0	0	0	0	0	0	0	0	0	0	0	0	0	0	0	0	0	0	0	0	0	0	0	0	0	0	0	0	0	0	0	0	0	0	0	0	0	0	0	0	0	0	0	0	0	0	0	0	0	0	0	0	0	0	0	0	0	0	0	0	0	0	0	0	0	0	0	0	0	0	0	0	0	0	0	0	0	0	0	0	0	0	0	0	0	0	0	0	0	0	0	0	0	0	0	0	0	4	0	0	0	0	0	0	0	0	0	0	0	0	0	0	0	0	0	0	0	0	0	0	0	0	0	0	0	0	0	0	0	0	0	0	0	0	0	0	0	0	0	0	0	0	0	0	0	0	0	0	0	0	0	0	0	0	0	0	0	0	0	0	0	0	0	0	0	0	0	0	0	0	0	0	0	0	0	0	0	0	0	0	0	0	0	0	0	0	0	0	0	0	0	0	0	1	0	0	0	0	0	0	0	0	0	0	0	0	0	0	0	0	0	0	0	0	0	0	0	0	0	0	0	0	0	0	0	0	0	0	0	0	0	0	0	0	0	0	0	0	0	0	0	0	0	0	0	0	0	0	0	0	0	0	0	0	0	0	0	0	0	0	0	0	0	0	0	0	0	0	0	0	0	0	0	1	0	0	0	0	0	0	0	0	0	0	0	0	1	0	0	0	0	0	0	0	0	0	0	0	0	0	0	0	0	0	0	0	2	0	0	0	0	0	1	1	0	0	0	0	0	0	0	0	0	0	0	0	0	0	0	0	0	1	0	0	0	0	0	0	0	0	0	1	0	0	0	0	0	1	0	0	0	0	0	0	0	0	0	0	0	0	0	0	0	0	0	0	0	0	0	0	0	0	0	0	0	0	0	0	0	2	0	0	0	0	0	0	0	1	0	0	0	0	0	0	0	0	0	0	0	0	0	0	0	1	0	0	0	0	0	0	1	0	0	0	0	1	0	1	0	0	0	2	0	0	1	0	0	0	0	0	0	0	0	0	0	1	0	0	0	0	0	0	0	0	0	0	0	0	0	0	1	0	0	0	0	0	0	0	0	0	0	0	0	0	0	0	1	0	0	0	0	0	0	0	0	0	0	0	0	0	0	0	0	0	0	0	0	0	0	0	0	0	0	0	0	0	0	0	0	0	0	0	0	0	0	0	0	0	0	0	4	0	0	0	0	0	0	0	5	0	0	0	0	0	0	1	0	0	0	0	0	0	0	0	0	0	0	0	0	0	0	0	0	0	0	0	0	0	0	0	0	0	0	0	0	0	0	0	0	0	0	0	0	0	0	0	0	0	0	0	0	0	0	0	0	0	0	0	0	0	0	0	0	0	0	0	0	0	0	0	0	5	0	0	1	0	0	0	0	0	0	0	1	0	0	0	0	0	0	0	0	1	0	0	0	0	0	0	1	0	0	1	0	0	0	0	0	0	0	0	0	0	0	0	0	0	0	0	0	0	0	0	0	0	0	0	1	0	0	0	0	0	0	0	0	0	1	0	0	0	0	0	0	0	0	0	0	0	0	0	0	0	0	0	0	0	0	0	0	0	0	0	0	0	1	0	0	0	0	0	0	0	0	0	0	0	0	0	0	2	0	0	0	0	0	0	0	0	0	0	0	0	0	0	0	0	0	0	0	0	0	0	0	0	0	0	0	0	0	0	0	0	0	0	0	0	0	0	0	0	0	0	1	0	0	0	0	0	0	0	0	0	0	0	0	0	0	0	1	0	0	0	0	5	1	2	1	0	0	0	0	0	0	0	0	0	0	0	0	0	5	3	0	0	0	0	2	3	8	0	3	3	0	0	0	4	0	0	0	0	3	0	3	1	0	2	0	0	0	0	0	1	0	0	0	2	0	0	0	0	0	0	0	0	0	0	0	0	0	0	1	0	0	0	0	0	0	0	0	0	0	0	0	0	10	1	0	3	1	7	8	0	0	0	0	0	0	0	0	0	0	0	1	0	0	2	2	0	0	0	0	13	15	10	0	0	0	3	0	0	0	3	5	0	0	0	0	12	0	0	3	0	0	0	0	0	0	0	0	0	0	0	0	0	0	0	1	3	0	0	0	0	1	0	0	0	0	0	0	0	0	0	0	0	0	0	0	0	0	0	1	0	0	0	0	0	0	0	0	0	1	0	0	0	0	0	0	0	0	0	2	0	0	0	0	0	0	0	0	0	0	0	0	0	0	0	0	0	0	0	0	0	0	0	0	1	0	0	0	0	0	0	0	1	0	0	0	0	0	0	0	0	0	0	0	0	0	1	0	1	1	0	1	0	0	2	0	0	0	0	0	1	0	0	0	0	0	0	0	0	0	0	0	0	0	0	0	0	0	1	0	0	0	0	0	1	0	0	2	4	3	5	1	2	7	0	5	1	8	3	13	34	1	0	8	0	5	0	0	0	4	0	0	0	0	0	0	0	2	0	0	0	0	0	0	0	0	6	0	2	0	13	5	0	0	2	2	0	0	3	3	0	0	0	0	0	0	0	0	2	0	0	0	1	0	0	0	0	0	0	0	0	0	0	0	0	1	0	0	0	0	1	0	0	1	0	0	5	26	0	0	1	0	0	2	0	0	0	0	0	0	0	0	0	0	0	0	0	0	0	0	0	0	0	0	1	0	0	0	2	2	1	0	7	0	0	3	0	1	2	0	0	0	1	0	1	0	0	1	5	0	4	0	0	0	0	1	3	1	0	4	0	1	0	0	0	1	5	1	0	0	0	0	0	8	0	0	2	0	0	0	0	0	0	0	15	0	7	0	0	1	1	3	2	0	8	0	38	0	8	2	0	7	8	0	0	0	0	0	0	13	4	0	0	1	0	0	0	0	1	12	0	0	0	1	0	1	0	0	3	6	0	4	0	0	3	0	0	0	0	0	0	3	1	0	4	5	0	1	7	4	1	2	6	0	0	0	0	18	0	0	8	1	1	0	0	3	0	0	0	0	4	0	7	0	1	0	0	9	1	0	0	0	1	2	2	2	6	0	14	0	0	1	0	0	0	5	0	1	10	0	0	5	2	0	0	2	0	0	3	0	0	0	3	0	1	0	0	4	0	0	0	0	4	4	0	1	0	2	0	0	0	0	2	0	0	0	0	0	0	9	2	2	1	0	0	0	0	0	3	0	0	1	0	4	2	0	0	0	0	4	1	3	0	0	3	0	0	0	0	4	0	0	0	0	5	0	0	0	0	0	0	0	0	0	0	2	0	0	0	0	0	0	12	0	0	0	0	13	0	26	0	0	0	0	2	0	0	0	0	0	1	0	0	0	0	2	0	0	2	1	9	0	0	0	0	0	0	0	0	0	0	2	1	0	0	0	1	0	21	0	0	0	0	0	0	1	0	0	0	1	0	0	0	0	3	0	0	0	0	0	0	0	0	0	0	0	0	0	0	2	0	0	0	3	4	0	1	1	0	0	0	0	0	4	0	0	0	1	0	0	0	0	0	0	0	0	0	0	0	0	0	0	0	0	0	0	0	0	0	0	0	2	0	0	0	0	0	1	0	0	0	0	0	0	0	0	0	0	0	0	0	0	0	0	0	0	0	0	0	0	0	0	0	0	0	0	0	0	2	0	0	0	22	0	0	0	1	0	0	0	0	0	0	0	0	0	0	0	0	0	0	0	0	0	0	0	0	0	0	0	0	0	0	1	0	0	0	0	0	0	0	0	0	0	0	0	0	0	0	0	0	0	0	0	0	0	0	0	0	0	0	0	0	0	0	0	1	0	0	0	0	0	0	0	0	0	0	0	0	0	0	0	0	0	0	0	0	0	0	0	0	0	0	0	0	0	0	0	0	0	0	0	0	0	0	0	0	0	0	0	0	0	0	0	0	0	0	0	0	0	0	0	0	0	0	0	0	0	0	0	0	0	0	0	0	0	0	0	0	0	0	0	0	0	0	0	0	0	0	0	0	0	0	0	1	0	0	0	0	0	0	0	0	0	0	0	0	0	0	0	0	0	0	0	0	0	0	0	0	0	0	0	0	0	0	0	0	0	0	0	0	0	0	0	0	0	0	0	0	0	0	0	0	0	0	0	0	0	0	0	0	0	0	0	0	0	0	0	0	0	0	0	0	0	0	0	0	0	0	0	0	0	0	0	0	0	0	0	0	0	0	0	0	0	0	0	0	0	0	0	0	0	0	0	0	0	0	0	0	0	0	0	0	0	0	0	0	0	0	1	0	0	0	0	0	0	0	0	0	0	0	0	0	0	0	0	0	0	0	0	0	0	0	0	0	0	0	0	0	0	0	0	0	0	0	0	0	0	0	0	0	0	0	0	0	0	0	0	0	0	0	0	0	0	0	0	0	0	0	0	0	0	0	0	0	0	0	0	0	0	0	0	0	0	0	0	0	0	0	0	0	0	0	0	0	0	0	0	0	0	0	0	0	0	0	0	0	0	1	0	0	1	0	0	0	0	0	0	0	0	0	0	0	0	0	1	0	0	0	0	0	0	0	0	0	0	0	0	0	0	0	0	0	0	0	0	0	1	0	0	0	0	0	0	0	0	0	0	0	0	0	0	0	0	0	0	1	0	0	0	0	0	0	0	1	1	0	0	0	0	0	0	3	0	0	0	0	0	0	5	0	0	0	0	0	0	0	2	0	0	0	1	2	2	0	0	0	0	0	0	0	0	0	0	0	0	8	0	1	0	0	0	0	0	0	1	0	0	1	0	0	0	1	0	0	0	0	0	0	0	0	0	0	2	0	0	4	0	0	0	0	0	0	0	1	0	0	0	0	0	0	0	0	0	0	0	0	0	0	0	0	0	3	0	0	0	0	0	0	0	0	1	0	0	0	0	0	0	4	1	0	0	0	0	0	0	0	0	0	0	0	0	0	2	0	0	0	0	0	0	0	0	0	0	0	0	0	0	1	0	0	0	0	0	0	0	0	0	0	0	0	0	0	0	0	0	2	0	0	0	0	0	0	0	0	0	1	0	0	0	0	0	0	0	0	0	0	0	0	0	0	0	0	0	0	4	0	0	1	0	0	0	0	0	0	0	0	0	0	1	0	0	0	0	0	0	0	0	0	0	0	0	0	0	0	0	0	0	0	0	0	0	0	0	0	0	0	0	0	0	0	0	0	0	0	0	0	0	0	0	0	0	0	0	0	0	0	0	0	0	0	0	0	0	0	0	0	0	0	0	0	0	0	0	0	0	0	0	0	0	0	0	0	0	0	0	0	0	0	0	0	0	0	0	0	0	0	0	0	0	0	0	0	0	0	0	0	0	0	0	0	0	0	0	0	0	0	0	0	0	0	0	0	0	0	0	0	0	0	0	1	0	0	0	0	0	0	0	0	0	0	0	0	0	0	0	0	0	0	0	0	0	0	0	0	0	0	0	0	0	0	0	0	0	0	0	0	0	0	0	0	0	0	1	0	0	1	0	0	0	0	0	0	0	1	0	0	0	0	0	0	0	0	0	0	0	0	0	0	0	0	0	0	0	0	0	0	0	0	0	0	0	0	0	0	0	0	0	0	0	0	0	0	0	0	0	0	0	0	0	0	0	0	0	0	0	0	0	0	0	0	0	3	0	0	0	0	0	0	0	0	0	0	0	0	0	0	0	0	0	0	0	0	0	0	0	0	0	0	0	0	0	0	2	0	0	0	0	0	0	0	0	0	1	1	0	0	1	0	0	0	0	0	0	0	0	0	0	0	0	0	0	1	0	0	0	0	0	0	0	0	0	0	0	0	0	0	0	0	0	0	0	0	0	0	0	0	0	0	0	0	0	0	0	0	0	0	0	0	0	0	0	0	0	0	0	0	0	0	0	0	0	0	0	0	0	0	0	0	0	0	0	0	0	9	0	0	0	0	0	0	0	0	0	0	0	0	0	0	0	0	0	0	0	0	0	0	0	0	0	0	0	0	0	0	0	0	0	0	0	0	0	0	0	0	0	0	0	0	0	0	0	0	0	0	0	0	0	0	0	0	0	0	0	0	0	0	0	0	0	0	0	0	0	0	0	0	0	0	0	0	0	0	0	0	0	0	0	1	0	0	0	0	0	0	0	0	0	0	0	0	0	1	0	0	1	0	0	0	0	0	0	0	0	0	0	0	0	0	0	0	0	0	0	0	0	0	0	0	0	0	0	0	0	0	0	0	0	0	0	0	0	0	0	0	0	0	0	0	0	0	0	0	0	0	0	0	0	0	0	0	0	0	0	0	0	0	0	0	0	0	0	0	0	0	0	0	0	0	0	0	0	0	0	0	0	0	0	0	0	0	0	0	0	0	0	0	0	0	0	0	1	0	0	0	0	0	1	0	0	0	0	3	0	1	0	0	0	0	0	0	0	0	0	0	0	0	0	0	0	0	0	0	0	0	0	0	0	0	0	0	0	0	0	0	0	0	0	0	1	0	0	0	0	0	0	0	0	0	0	2	0	0	0	0	0	0	0	0	0	0	0	0	0	0	0	0	0	0	0	0	0	0	0	0	0	0	0	0	0	0	0	0	0	1	0	0	0	0	0	0	0	0	1	1	2	0	0	0	0	0	0	0	0	1	0	0	0	0	0	0	0	1	0	0	0	0	0	0	0	1	0	0	0	0	0	0	0	0	0	0	0	0	0	0	0	1	2	1	1	0	1	0	2	0	0	0	1	0	0	0	1	0	0	0	0	0	0	0	0	0	0	0	0	0	0	0	0	0	0	0	0	0	0	0	0	0	0	0	0	0	0	0	0	0	0	0	0	0	0	0	0	0	0	0	0	0	0	0	0	0	0	0	0	0	0	0	0	0	0	0	0	0	0	0	0	0	0	0	0	0	0	0	0	0	0	0	0	0	0	0	0	0	0	0	0	0	0	0	0	1	0	0	0	0	0	0	0	0	0	0	0	0	0	0	0	0	0	0	0	0	0	2	0	0	0	0	0	0	0	0	0	0	0	0	0	0	0	0	0	0	0	0	0	0	0	0	0	0	0	0	0	2	1	0	3	2	1	0	1	0	1	1	0	0	0	0	0	0	0	1	0	0	0	0	0	0	0	0	1	0	0	0	0	0	0	0	0	0	1	0	0	0	0	0	0	1	0	0	0	0	0	0	0	1	0	0	0	0	0	0	0	0	0	0	0	0	1	0	3	2	1	0	0	0	0	0	0	0	0	0	0	3	0	5	0	0	0	0	0	0	0	1	0	0	0	0	0	0	0	0	0	0	0	0	0	0	0	0	0	0	0	0	0	0	0	0	0	0	0	0	0	0	0	0	0	0	0	0	0	0	0	0	0	0	0	0	0	0	0	0	0	0	0	0	0	0	0	0	0	0	0	0	0	0	0	1	0	0	0	1	0	0	1	0	1	0	0	0	2	0	0	0	0	0	0	0	0	0	0	0	0	0	0	0	0	0	0	0	0	0	0	0	0	0	0	0	0	1	0	0	0	0	1	0	0	0	0	0	0	0	0	1	0	0	0	0	0	0	0	0	0	0	0	0	0	0	0	0	0	0	0	0	0	0	0	0	1	0	0	0	0	0	0	0	0	0	0	0	0	0	0	0	0	0	0	0	0	0	0	0	0	0	0	0	0	0	0	0	1	0	0	0	0	0	2	0	0	0	0	0	0	0	0	0	0	0	0	0	0	0	0	0	0	0	0	0	0	0	0	0	0	0	0	0	0	0	0	0	0	0	0	0	0	0	1	0	0	0	0	0	0	0	1	0	0	0	0	0	0	0	0	0	0	0	0	0	0	0	0	0	0	0	0	0	0	0	0	0	0	0	0	0	0	0	0	0	0	0	0	0	0	0	0	0	0	0	0	0	0	0	0	0	0	0	0	0	0	0	0	0	0	0	0	0	0	0	0	0	0	0	0	0	0	0	0	0	0	0	0	0	0	0	0	0	0	0	0	0	0	0	0	0	0	0	0	0	0	0	0	0	0	0	0	0	0	0	0	0	0	0	1	0	0	0	0	0	0	0	0	0	0	0	0	0	0	0	0	0	0	0	0	0	0	0	0	0	0	0	0	0	0	0	0	0	0	1	0	0	0	0	0	0	0	0	0	0	0	0	0	0	0	0	0	0	0	0	0	0	0	0	0	0	0	0	0	0	0	0	0	0	0	0	0	0	0	0	0	0	0	0	0	0	0	0	0	0	0	0	0	0	0	0	0	0	0	0	0	0	0	0	0	0	0	0	0	0	0	0	0	0	0	0	13	4	0	0	0	0	0	0	0	0	0	0	0	0	0	0	0	0	0	0	0	0	0	0	0	0	0	0	0	0	0	0	0	0	0	0	0	0	0	0	0	0	0	1	0	0	0	0	1	0	0	0	0	0	0	0	0	0	0
GB_GCA_001602645.1	RS_GCF_000235565.1	0.059781	0	CBB-positive	99.34	d__Archaea;p__Halobacterota;c__Methanosarcinia;o__Methanotrichales;f__Methanotrichaceae;g__Methanothrix_A;s__Methanothrix_A sp001602645	0	0	0	0	0	0	0	0	0	0	0	0	0	0	0	0	0	0	0	0	0	0	0	0	0	0	0	0	0	0	0	0	0	0	0	0	0	0	0	0	0	0	0	0	0	0	1	0	0	1	0	0	0	0	1	0	0	0	0	0	0	0	0	0	0	0	0	0	0	0	0	0	0	0	0	0	0	0	0	0	0	0	0	0	0	0	0	0	0	0	0	0	0	0	0	0	0	0	0	0	0	0	0	0	0	0	0	0	0	0	0	0	0	0	0	0	0	0	0	0	0	1	0	0	0	0	0	0	0	0	0	0	0	0	0	0	0	0	0	0	0	0	0	0	0	0	0	0	0	0	0	0	0	0	0	0	0	0	0	0	0	0	0	1	0	0	0	0	0	0	0	1	0	0	0	0	0	0	0	0	0	0	0	0	0	0	0	0	0	0	0	0	0	0	0	0	0	0	0	0	0	0	0	0	0	0	0	0	0	0	0	0	0	0	0	0	0	0	0	0	0	0	0	0	0	0	0	0	2	0	0	0	0	1	0	0	0	0	0	0	0	0	0	0	0	0	0	5	0	0	0	0	0	0	0	0	0	0	0	0	0	0	0	0	0	0	0	0	0	0	0	0	0	0	0	0	0	0	0	0	0	0	0	0	0	0	0	0	0	0	0	0	0	0	0	0	0	0	0	0	0	0	0	0	0	0	0	0	0	0	0	0	0	0	0	0	0	0	0	0	0	0	0	0	0	0	0	0	0	0	0	0	0	0	0	0	0	0	0	0	0	0	0	0	0	0	0	0	0	0	0	0	0	0	0	0	0	0	0	0	0	0	0	0	0	0	0	0	0	0	0	0	0	0	0	0	0	0	0	0	0	0	0	0	0	0	0	0	0	0	0	0	0	0	0	0	0	0	0	0	0	0	0	0	0	0	0	0	0	0	0	0	1	0	0	0	0	0	0	0	0	0	0	0	0	0	0	0	0	0	0	0	0	0	0	0	0	0	0	0	0	0	0	0	7	0	0	1	0	0	0	0	0	0	0	0	0	0	0	0	0	0	0	0	1	0	0	0	0	0	0	0	0	0	0	0	0	0	0	0	0	1	0	0	0	0	0	0	0	0	0	0	0	0	0	0	0	0	0	0	0	0	0	0	0	0	0	0	2	0	0	2	0	1	0	0	0	0	0	0	0	0	0	0	0	0	0	0	0	0	0	0	0	0	0	0	0	0	0	0	0	0	0	0	0	0	0	0	0	0	0	0	0	0	0	0	0	0	0	0	0	0	0	0	0	0	0	1	0	0	0	0	0	0	0	0	0	0	0	0	0	0	0	0	0	0	0	0	0	0	0	0	0	0	0	0	0	1	0	0	0	0	0	1	0	1	0	0	1	0	0	0	0	0	0	0	0	0	0	0	0	0	0	0	0	0	0	0	0	0	0	0	0	0	0	0	0	0	0	0	0	0	0	0	1	0	0	0	0	0	0	0	0	0	0	0	1	1	0	0	0	0	0	0	0	0	1	0	1	0	0	0	0	0	0	0	0	0	0	0	0	0	0	0	0	0	0	0	0	0	0	3	0	0	0	0	0	1	0	0	0	0	0	1	0	0	0	0	0	0	0	0	1	0	0	0	0	0	0	0	0	0	0	0	0	0	0	0	0	0	0	0	0	0	0	0	0	0	0	0	0	0	0	0	0	1	0	1	0	0	0	0	0	0	0	0	0	1	0	0	0	0	0	0	0	0	0	0	0	0	0	0	0	0	0	0	0	1	0	0	0	0	0	0	1	0	0	0	0	0	0	0	0	1	0	0	0	0	0	0	0	0	0	0	0	0	0	0	0	0	1	0	0	0	0	0	0	0	0	0	0	0	0	0	0	0	0	0	0	0	0	1	0	0	0	0	0	0	0	0	0	0	0	0	0	0	0	0	2	0	2	0	0	4	0	1	0	0	1	0	0	0	0	0	0	0	0	0	0	1	1	0	0	0	0	0	3	0	0	0	1	0	0	0	1	0	0	0	0	0	0	0	0	0	0	0	1	0	0	0	0	0	0	0	0	0	0	0	0	0	1	0	0	0	0	0	0	0	0	0	0	0	0	0	0	0	0	0	0	0	0	0	0	0	0	1	0	0	0	0	0	0	0	0	0	0	0	0	0	0	1	0	0	0	0	0	0	0	0	0	0	0	0	0	0	0	0	0	0	0	0	0	0	0	0	0	0	0	0	0	0	0	0	0	0	0	0	0	0	0	0	0	2	0	0	0	0	0	0	0	0	0	0	0	0	0	0	0	0	0	0	0	0	0	0	0	0	0	0	0	0	0	0	0	0	0	0	0	0	0	0	0	0	0	0	0	0	0	0	0	0	0	0	0	0	0	0	0	0	0	0	0	0	0	0	0	0	0	0	0	0	0	0	0	0	0	1	0	1	0	1	1	1	0	0	0	0	0	0	0	0	0	0	0	0	0	0	1	0	0	1	1	0	1	0	0	0	0	0	0	0	0	0	0	0	0	0	0	0	0	0	0	0	0	1	0	0	0	0	0	0	0	0	1	1	0	0	0	0	0	0	0	0	0	0	1	0	0	0	0	1	1	0	0	1	2	1	0	0	0	0	0	0	0	0	0	0	0	1	0	0	0	0	0	0	0	1	0	0	0	0	1	0	0	0	0	0	0	0	0	0	0	0	0	0	0	0	0	0	0	0	0	0	0	0	0	1	0	0	1	0	0	0	0	0	1	0	0	0	0	0	0	0	0	0	0	0	0	0	0	0	0	0	0	0	0	0	0	0	0	0	0	0	0	0	0	0	0	0	0	1	0	0	0	0	0	0	0	0	0	0	0	0	0	0	0	0	0	1	0	1	0	0	0	0	0	0	0	0	0	0	0	0	0	0	0	0	0	0	0	0	0	1	0	0	0	0	0	0	0	0	0	0	2	0	0	0	0	0	0	0	0	2	0	0	0	0	0	1	0	0	1	0	0	0	0	1	1	0	0	0	0	0	0	2	1	0	0	1	1	0	0	0	0	0	0	0	1	1	0	0	1	0	0	0	0	0	0	0	0	0	0	0	0	0	0	0	3	0	0	0	0	0	1	1	0	0	0	1	0	0	0	0	0	0	0	0	0	0	0	0	0	0	0	0	0	0	0	2	0	0	0	0	0	0	0	0	0	0	0	0	0	0	0	0	0	0	0	0	0	0	1	0	1	0	0	0	0	0	0	0	0	0	0	0	0	0	0	0	0	0	1	0	0	0	0	0	0	0	0	0	0	0	0	0	0	0	0	0	0	0	0	0	0	0	0	0	0	0	0	0	0	0	0	0	0	0	0	0	0	0	0	0	0	0	0	0	0	0	0	1	0	0	0	0	1	0	0	0	0	0	0	0	0	0	0	0	0	0	1	0	0	0	0	0	1	0	0	1	3	0	0	0	0	0	0	0	0	1	0	0	0	1	0	0	0	0	0	1	0	0	0	0	0	1	0	0	0	0	0	0	0	0	0	0	0	0	0	0	0	0	0	0	0	0	0	0	0	0	0	0	0	0	0	0	0	0	0	0	0	0	0	0	0	0	0	0	0	0	0	0	0	0	0	0	0	0	0	0	0	0	0	0	0	0	0	0	0	0	1	0	0	1	0	0	0	0	0	0	1	2	0	0	0	0	0	0	0	0	0	0	0	0	0	0	0	0	0	0	0	0	0	0	0	0	0	0	0	0	0	0	0	0	0	1	0	0	0	0	0	0	0	0	1	0	0	0	0	0	0	0	0	0	0	0	0	0	1	0	0	0	0	0	0	0	0	0	0	0	0	0	0	0	0	0	0	0	0	0	0	0	0	0	0	0	0	0	0	0	0	0	0	0	0	0	0	0	0	0	0	0	0	1	0	0	0	0	0	0	0	0	0	0	0	0	0	0	0	0	0	0	0	0	0	0	0	0	0	0	0	0	0	0	0	0	2	0	0	0	0	0	0	0	0	0	0	0	0	0	0	0	0	0	0	0	0	0	0	2	0	0	0	0	0	0	0	0	0	0	0	0	0	0	0	0	0	0	0	0	0	0	0	0	0	0	0	0	0	0	0	0	0	0	1	0	0	0	0	0	0	0	0	0	0	0	0	0	0	0	0	0	0	0	0	0	0	0	0	0	0	0	0	0	0	0	0	0	1	1	0	1	0	0	0	0	0	0	0	1	0	0	2	0	0	0	1	0	0	0	0	0	0	0	0	0	0	1	0	0	0	0	0	0	0	0	0	0	0	0	0	0	0	0	0	0	0	0	0	1	0	1	0	0	0	0	0	0	2	0	0	2	2	0	0	0	1	0	1	0	0	0	0	1	0	0	0	1	0	0	0	0	0	0	0	0	0	0	0	0	0	0	0	8	2	0	1	0	0	0	0	0	0	0	0	0	0	0	0	0	0	0	0	0	0	0	0	0	0	0	1	0	0	0	0	0	0	1	0	0	1	1	0	0	0	0	0	0	0	0	0	0	0	0	0	2	0	0	0	0	0	0	1	0	0	0	0	0	0	0	0	1	0	0	0	0	0	0	0	2	0	0	0	0	0	0	0	0	0	0	0	0	1	0	0	0	0	0	0	0	0	0	0	0	0	0	0	0	0	0	0	0	0	0	0	0	0	0	0	0	0	0	0	0	0	0	1	0	0	0	1	0	0	0	2	1	0	1	0	0	0	0	0	1	0	1	0	0	0	0	0	0	0	0	0	0	0	1	0	0	0	1	0	0	0	0	0	0	0	0	0	0	0	0	0	0	3	0	1	0	0	2	1	0	0	0	0	0	0	0	1	0	0	0	0	0	0	0	0	0	0	0	0	0	0	0	0	0	0	0	0	1	0	0	0	0	0	0	0	0	0	0	0	0	0	0	0	0	0	0	0	0	0	0	0	0	1	0	0	0	0	0	0	0	0	0	0	1	0	0	0	0	0	0	0	0	1	1	0	0	0	2	1	0	0	0	0	0	0	0	0	0	0	0	0	0	0	0	0	0	0	0	0	0	0	0	1	1	0	0	0	0	0	1	0	0	0	0	0	0	0	0	0	0	0	0	0	1	0	0	0	0	0	0	0	0	0	0	0	0	0	0	0	0	0	0	0	0	0	0	0	0	0	0	0	0	0	0	0	0	0	0	1	0	0	0	0	3	1	0	0	0	0	1	0	0	1	1	0	0	0	0	1	0	0	0	0	0	0	0	0	0	0	0	0	0	0	0	0	0	0	0	0	1	0	0	0	0	0	0	0	0	0	0	1	1	0	0	0	0	0	0	0	0	0	0	1	0	0	0	0	1	0	0	0	0	1	0	0	0	0	0	0	0	2	0	1	0	0	0	0	0	0	1	0	0	0	0	0	0	0	0	0	2	0	1	1	1	0	0	1	0	1	0	1	1	2	1	0	1	0	1	2	1	1	1	1	1	3	0	0	0	0	0	0	0	0	0	0	0	1	0	0	0	0	0	0	0	0	0	0	0	0	0	0	0	0	0	0	0	2	0	0	0	0	0	0	0	0	0	0	0	1	0	1	1	0	0	0	0	0	0	0	1	0	0	1	0	0	0	0	1	0	0	0	0	0	1	1	0	1	1	0	1	1	0	0	1	1	2	2	0	1	1	0	1	0	0	0	0	0	0	0	0	0	0	1	0	0	0	0	15	42	4	0	0	4	2	1	4	0	0	0	0	0	0	0	1	0	0	0	0	0	0	0	0	0	0	29	0	0	0	0	0	0	0	0	1	0	0	1	0	0	0	0	0	0	0	0	0	0	0	4	1	6	0	0	0	0	0	0	0	1	3	1	0	1	2	3	7	0	0	0	0	0	0	0	0	3	1	1	1	1	0	1	0	0	0	8	4	0	2	1	3	0	0	1	0	0	1	0	0	4	4	0	0	1	1	0	0	1	10	2	0	1	0	13	8	0	0	1	0	2	12	5	0	6	1	0	1	0	1	0	0	0	0	0	1	0	0	0	2	0	1	0	2	1	0	0	2	0	0	1	0	0	0	0	0	0	1	0	0	0	3	1	1	1	2	0	1	1	2	0	0	0	3	0	0	1	0	0	0	0	1	2	0	0	0	0	0	1	1	0	0	0	0	1	0	1	0	0	0	0	1	0	1	0	0	0	0	0	8	0	0	0	6	7	0	1	0	0	1	0	0	1	0	0	1	3	0	1	5	1	1	3	0	1	1	1	1	0	0	1	0	0	0	3	0	1	0	1	0	0	0	1	1	0	0	0	1	0	1	1	0	1	3	0	0	1	1	0	0	0	0	0	0	0	2	1	0	1	1	2	0	0	0	1	0	0	0	0	0	0	0	3	1	0	1	0	1	0	1	0	0	1	1	1	0	0	1	0	1	4	6	0	0	0	0	1	1	0	0	1	0	0	6	0	0	0	1	0	0	1	0	1	1	0	0	0	0	1	0	0	1	0	1	0	1	0	0	0	1	0	0	1	0	0	1	0	0	0	0	0	2	0	0	0	0	0	0	0	1	0	1	0	1	1	1	0	0	0	0	5	2	0	0	1	0	0	0	0	3	0	0	0	1	1	1	4	0	4	2	0	0	0	10	0	0	0	1	0	3	7	36	0	0	2	1	0	11	0	0	0	0	0	11	7	0	0	0	2	0	0	0	1	0	1	0	0	0	0	3	0	0	1	1	0	0	2	0	0	0	12	1	1	1	5	0	0	3	2	1	5	4	17	1	0	4	5	1	2	5	3	0	0	1	0	0	0	0	0	0	1	0	0	0	0	0	0	5	0	0	0	1	0	0	0	0	0	0	0	0	0	0	2	1	0	0	0	1	0	5	0	0	0	2	1	0	0	0	0	1	0	0	4	0	2	0	0	1	0	2	2	0	0	3	6	1	0	0	1	1	7	0	0	1	0	8	1	1	0	0	0	0	0	0	0	0	0	0	0	0	1	2	0	3	0	0	0	0	1	0	1	0	0	1	1	0	1	19	0	0	0	0	0	0	0	1	1	0	0	0	0	0	0	0	0	0	0	1	0	0	0	0	0	1	0	1	1	2	0	0	1	2	0	1	1	0	0	0	0	0	0	2	0	0	0	1	0	1	0	0	0	0	0	0	0	5	0	0	0	0	0	2	0	0	0	1	0	0	1	0	0	1	0	0	0	2	0	0	2	2	0	0	0	6	3	1	0	1	1	0	2	0	1	3	3	0	0	0	1	1	0	4	1	2	0	0	1	0	7	0	0	0	0	1	0	0	0	0	0	9	0	0	0	0	1	0	0	0	1	0	0	0	0	0	5	0	0	1	1	1	5	0	0	0	3	0	2	1	0	0	2	0	4	0	0	1	0	0	0	0	0	7	0	1	1	0	0	0	0	11	0	1	0	1	0	5	5	0	0	2	1	0	0	0	2	0	0	1	0	0	10	0	1	2	0	2	2	3	5	0	0	0	1	9	0	0	0	0	0	0	0	1	1	1	1	0	0	0	0	0	0	0	0	0	0	0	0	2	0	0	0	2	1	0	0	0	0	0	3	0	1	0	4	4	1	1	2	1	1	0	2	1	1	0	0	1	0	0	1	1	3	0	0	1	0	4	1	1	3	0	1	0	0	3	0	0	1	0	0	1	0	1	0	1	0	0	0	0	0	0	0	1	0	0	0	0	0	4	0	13	0	3	0	0	0	0	0	0	1	0	0	0	0	0	0	0	0	0	0	3	1	6	0	0	0	1	0	0	0	2	1	2	2	1	3	3	0	1	3	0	1	0	0	0	0	0	1	0	0	0	0	0	0	0	0	0	2	0	1	0	0	0	0	0	0	1	0	0	0	1	0	0	1	0	0	0	0	0	0	0	5	0	0	0	0	0	0	11	0	1	0	0	1	0	0	0	0	0	0	0	4	0	2	7	0	0	0	0	0	1	2	3	0	0	0	0	0	0	0	0	0	1	0	0	0	0	0	1	4	2	2	0	2	0	1	0	0	2	0	0	0	1	0	0	0	0	0	0	0	2	0	0	1	0	0	1	3	0	0	0	0	1	0	0	0	3	0	0	0	0	2	0	0	1	0	0	0	1	0	0	0	1	4	0	0	2	4	2	67	0	0	1	0	0	0	1	0	1	2	0	0	0	0	0	0	3	0	0	0	0	0	1	0	0	1	1	4	2	2	1	2	0	1	0	1	1	4	0	0	0	1	0	6	0	0	0	0	0	0	0	0	0	3	0	0	1	1	1	0	1	2	1	0	0	0	0	0	4	0	0	1	0	0	1	0	0	1	1	0	0	1	0	0	0	1	3	0	2	0	0	0	0	0	2	0	0	0	1	0	0	0	1	21	1	0	1	3	0	1	0	0	0	3	1	0	1	0	0	0	0	1	5	0	0	2	2	0	0	0	0	0	0	0	0	0	0	0	0	1	0	1	1	0	0	0	0	0	0	0	1	0	0	0	0	0	0	3	0	0	0	0	2	3	0	1	0	0	0	1	0	0	0	0	0	0	0	0	0	0	0	1	0	4	0	0	0	0	3	1	0	0	0	0	1	0	0	0	2	0	0	1	0	0	0	0	1	0	0	0	0	0	0	0	2	3	0	5	0	0	0	0	0	4	0	0	5	0	0	0	0	1	0	1	1	0	2	0	1	2	1	1	1	1	2	1	0	0	1	0	1	1	2	2	0	1	1	2	0	2	2	1	0	1	0	2	3	0	0	1	6	0	1	1	0	0	2	0	0	1	1	1	0	0	0	9	1	1	2	0	1	4	4	1	1	1	0	1	2	2	1	1	1	1	0	1	1	0	0	1	1	1	1	1	1	2	3	3	1	2	1	1	2	1	1	1	0	1	2	8	3	1	1	1	0	0	0	0	1	1	1	2	2	1	1	2	2	0	0	0	1	1	1	2	0	0	1	0	0	0	0	0	0	0	0	0	0	0	0	0	0	0	0	0	0	0	0	0	0	0	0	0	0	0	0	0	0	0	0	0	0	0	0	0	6	0	1	0	0	0	0	0	0	0	0	0	0	0	0	0	1	0	0	0	0	0	0	0	0	0	0	0	0	0	0	0	0	2	0	0	0	0	2	0	1	0	0	0	2	0	0	0	0	0	0	0	0	0	0	0	0	0	0	0	0	0	0	0	0	0	0	0	0	0	2	2	1	0	1	0	0	1	0	1	1	0	1	0	0	2	0	0	0	2	0	0	0	0	0	4	0	0	0	0	0	0	0	0	0	0	0	0	0	0	1	0	0	0	0	0	0	0	0	3	0	0	0	0	0	0	0	0	0	0	0	0	0	0	0	0	0	0	0	0	0	0	1	0	1	4	3	0	1	3	3	0	0	1	0	0	0	1	0	10	0	0	0	7	1	0	0	1	1	0	0	0	0	0	0	0	0	0	0	0	0	0	0	0	0	9	1	0	0	0	0	0	1	3	1	0	1	0	0	1	0	0	0	0	0	0	0	6	0	0	0	1	0	0	0	5	0	0	0	0	0	0	0	2	0	0	0	0	0	0	0	0	1	0	0	0	0	4	0	4	1	7	0	0	6	0	5	0	0	0	0	1	0	0	0	2	0	0	0	0	0	0	0	3	0	1	1	0	0	0	2	0	0	0	2	0	0	1	1	2	0	1	0	0	0	0	0	1	0	2	0	0	0	0	0	0	0	0	0	0	1	2	1	0	2	1	1	0	0	2	1	0	0	0	0	0	0	0	0	0	0	0	1	0	0	0	0	0	0	0	0	0	0	0	3	0	0	0	1	2	3	0	2	0	0	0	0	0	0	1	0	0	0	1	6	0	0	1	0	0	1	4	0	0	1	0	0	0	0	0	0	0	0	0	0	0	0	0	1	0	0	1	0	1	0	3	0	0	0	0	0	0	0	0	1	0	0	0	0	0	0	5	0	0	0	2	1	1	0	0	0	0	0	0	0	1	1	1	0	1	0	1	1	1	0	0	0	3	0	0	0	0	4	0	0	0	0	2	7	3	1	1	0	1	0	0	1	2	0	4	2	0	0	0	0	0	0	0	0	0	1	3	0	0	0	3	1	0	0	0	0	0	0	2	0	4	0	0	0	1	1	0	0	0	0	1	1	0	1	0	0	0	1	0	0	1	0	4	0	1	1	1	2	1	0	0	3	0	0	0	0	1	0	0	0	0	1	0	0	0	0	0	0	0	0	0	0	1	0	2	0	0	0	0	0	0	0	3	0	0	0	0	3	2	1	0	0	0	1	0	0	0	0	0	0	0	1	0	0	0	0	0	0	0	1	0	0	0	0	0	1	0	0	0	0	7	0	0	0	0	0	0	0	0	0	0	0	0	1	0	0	0	0	0	0	0	0	0	0	0	0	0	0	1	0	0	2	0	0	0	3	2	0	3	1	0	0	0	0	0	1	0	0	0	0	1	0	0	0	1	0	0	0	1	0	0	1	0	0	0	0	0	0	0	4	9	0	0	0	0	0	0	0	0	0	4	0	0	0	0	0	0	0	0	0	0	1	0	0	0	0	0	0	0	1	0	0	0	0	0	1	0	1	1	0	0	0	0	0	0	0	0	0	0	0	0	0	0	0	0	0	0	0	0	0	0	0	0	0	0	0	0	0	0	0	0	0	0	0	0	0	0	0	0	0	0	0	0	0	0	0	0	0	1	2	0	0	0	0	0	0	0	0	0	0	0	0	0	0	0	0	0	0	0	0	0	0	2	0	0	0	6	0	0	0	0	0	0	0	0	0	0	0	0	0	0	0	0	0	1	0	0	0	0	0	0	0	0	0	1	1	0	0	0	0	0	0	0	0	0	0	0	2	0	0	0	0	0	0	1	0	6	2	0	0	0	0	2	3	0	0	0	1	1	0	0	1	2	2	0	0	1	0	0	0	0	0	0	0	2	1	0	1	1	1	5	0	0	0	0	0	0	0	0	0	0	0	0	0	0	0	0	0	0	0	0	0	0	0	0	0	0	0	0	0	0	1	0	0	1	0	0	0	0	0	0	0	0	0	0	0	0	0	0	0	0	0	0	0	0	0	0	0	0	0	0	0	0	1	2	3	0	1	0	0	0	0	0	0	0	0	0	0	0	0	0	0	0	0	0	0	0	0	0	0	0	0	0	2	0	0	0	0	0	0	0	0	0	0	0	0	0	0	0	0	0	0	0	0	0	0	0	0	0	1	0	0	0	4	0	0	0	1	0	0	1	16	0	2	0	0	0	0	0	0	0	0	0	1	1	2	0	0	2	0	0	0	0	0	0	0	0	1	0	0	0	0	0	0	0	0	0	0	1	0	0	0	0	0	0	0	1	0	0	0	0	0	0	1	0	0	0	0	0	0	0	0	0	0	0	0	0	0	0	0	0	0	0	0	0	8	0	0	0	0	0	0	0	0	0	0	0	0	0	0	0	0	0	1	0	0	0	0	0	1	0	0	0	0	0	1	0	0	0	0	0	0	0	0	0	0	0	1	0	0	0	0	0	0	0	0	0	0	2	0	0	0	0	1	0	0	0	0	0	0	0	0	0	0	0	0	0	0	0	0	0	0	0	0	0	0	0	0	0	0	0	0	1	1	0	1	1	2	1	0	0	0	0	0	0	0	0	0	0	0	0	0	0	0	0	0	0	0	0	0	0	0	0	0	0	0	1	0	0	0	0	0	0	0	0	0	0	0	0	1	0	0	1	1	1	1	1	1	0	0	1	0	1	0	0	0	0	0	0	0	0	0	1	1	0	0	1	0	0	0	0	34	0	3	0	2	0	0	2	1	0	0	0	0	0	1	0	0	0	1	0	0	0	0	0	0	0	1	0	0	0	0	0	0	0	0	1	0	1	1	2	0	0	0	0	0	0	2	0	2	0	0	2	0	0	0	0	0	0	0	0	0	0	0	0	0	0	0	0	0	0	0	0	4	1	0	0	0	0	0	0	0	0	0	1	1	2	0	0	1	2	0	0	0	0	0	0	0	0	0	0	0	0	0	0	0	0	2	0	0	0	0	0	0	0	0	0	0	0	0	0	0	0	0	0	0	0	0	0	1	0	1	0	0	0	0	0	0	0	0	0	0	0	0	0	0	0	0	0	0	0	0	0	1	0	0	0	0	0	0	0	0	0	0	0	0	0	0	1	0	1	0	0	1	2	0	0	0	0	0	0	5	0	0	0	3	0	0	0	0	0	0	0	0	0	0	0	0	1	0	0	0	0	0	0	0	0	0	0	0	0	0	0	0	0	0	0	0	0	0	0	0	0	0	0	0	0	1	0	0	0	0	0	0	0	0	0	0	0	0	0	0	0	0	0	0	2	0	0	0	0	0	0	0	0	1	0	1	0	0	4	0	0	0	0	4	3	0	0	0	0	0	0	1	0	0	0	0	0	0	0	0	1	0	0	0	0	0	1	0	0	0	0	0	2	1	0	0	0	1	0	0	0	0	0	0	0	0	2	0	0	0	0	0	0	0	0	0	0	0	0	0	1	0	0	0	0	0	0	0	0	1	1	1	0	1	1	1	0	0	0	0	0	0	0	0	0	0	0	0	0	0	1	2	0	0	0	0	0	0	0	0	0	0	0	0	0	0	0	0	0	0	0	0	0	0	0	0	0	0	0	2	0	1	0	0	0	0	0	1	0	0	0	0	0	0	0	0	0	0	0	2	0	0	0	0	0	0	0	0	0	0	0	0	0	0	1	0	0	0	0	0	0	0	0	0	0	0	0	0	0	0	0	0	0	3	0	0	0	0	0	0	0	0	1	0	0	0	0	9	0	0	0	0	0	0	0	0	0	4	1	0	0	0	0	0	0	1	1	0	1	0	0	0	1	0	0	0	0	0	1	0	0	0	0	0	0	0	0	0	1	0	0	0	0	0	0	0	0	0	0	0	0	0	0	0	0	0	1	0	0	0	0	0	0	0	0	1	0	1	0	0	0	0	0	0	0	1	0	0	1	1	0	1	0	0	0	0	0	0	0	0	0	3	0	0	0	0	0	0	0	0	0	0	0	0	0	17	0	0	0	0	0	0	0	0	0	0	0	0	0	0	0	0	0	0	0	0	1	0	0	0	0	0	0	0	0	0	0	1	0	0	0	0	0	0	0	0	0	0	0	0	0	0	0	0	0	0	0	1	0	0	0	0	0	0	2	0	0	0	0	0	0	0	0	0	0	0	0	0	2	0	0	0	1	10	0	0	0	0	0	0	1	1	1	1	1	0	0	0	0	0	1	1	0	0	0	0	0	0	0	0	1	1	0	0	0	0	0	0	1	0	0	0	0	0	0	1	0	0	0	0	0	0	0	0	0	0	0	0	0	0	0	0	0	0	0	0	0	0	0	0	0	0	0	0	0	0	0	0	0	0	0	0	0	0	0	0	0	1	0	0	0	0	0	0	0	0	0	1	0	0	0	0	0	0	0	0	0	0	0	1	0	0	0	0	0	0	0	0	0	0	0	0	0	0	1	0	0	1	0	0	0	0	0	0	0	0	0	0	0	0	0	0	0	0	8	0	0	0	0	0	0	0	0	0	0	0	0	0	0	0	0	0	0	0	0	0	0	0	0	1	0	0	0	0	0	0	0	0	0	0	0	0	0	0	0	0	0	0	0	0	0	0	0	0	0	0	0	0	0	0	0	1	0	0	0	0	0	0	0	0	0	0	0	0	0	0	0	0	0	0	0	0	0	0	0	1	0	0	0	0	0	0	1	1	0	0	0	0	3	0	1	0	0	0	0	0	0	0	0	0	1	0	0	0	0	0	0	0	1	0	0	0	0	0	0	0	0	0	0	0	0	0	0	1	0	3	0	0	0	0	1	0	0	0	0	0	0	0	0	0	0	0	0	0	0	0	0	0	0	0	1	0	0	0	0	0	0	0	0	1	4	0	0	0	0	0	0	0	0	0	0	0	0	0	0	0	0	0	0	0	0	1	0	0	0	0	0	1	0	0	0	0	0	0	0	0	0	0	0	0	0	0	0	0	0	0	0	0	0	0	0	0	0	0	0	0	0	0	0	0	0	0	0	0	0	0	0	0	0	0	1	0	0	0	0	0	0	0	0	0	0	0	0	0	0	0	0	0	0	0	0	0	0	1	0	0	0	0	0	0	0	0	0	0	0	0	0	0	0	0	0	0	0	0	0	0	0	0	0	4	0	0	0	0	1	0	0	0	0	0	0	0	0	0	0	0	0	0	0	0	0	0	0	1	0	0	0	0	0	0	0	0	0	0	0	0	0	1	0	0	0	0	0	0	0	0	0	0	0	0	0	0	0	0	0	0	0	0	0	0	0	0	2	0	0	0	0	0	0	0	0	0	0	0	1	0	1	0	0	0	0	0	0	0	0	0	0	0	0	0	0	0	0	0	0	0	0	0	1	0	0	0	0	0	0	0	0	0	0	0	0	3	0	0	0	0	0	0	0	0	0	3	0	0	0	0	0	0	0	0	0	0	0	0	0	0	0	0	1	0	0	0	0	0	0	0	0	0	0	0	0	0	0	0	0	0	0	0	0	0	0	0	0	0	0	0	0	0	0	0	3	1	1	0	0	0	0	0	0	0	0	0	0	0	0	0	1	0	0	0	0	1	0	0	0	1	0	0	0	0	0	0	0	0	0	0	0	0	0	0	0	0	0	0	0	4	0	0	0	0	0	0	0	0	0	0	0	0	0	0	0	0	1	0	4	0	0	0	1	0	6	0	0	0	0	0	0	0	0	0	0	0	0	0	0	0	0	0	0	0	0	0	0	0	0	0	0	0	0	0	0	0	0	0	0	0	0	0	0	0	0	1	0	0	0	0	0	0	0	0	0	0	0	0	0	0	0	0	0	0	0	1	0	0	0	0	1	0	0	0	0	0	0	0	4	0	0	0	0	0	0	0	0	0	0	0	0	0	0	0	0	0	0	0	0	0	0	0	0	0	0	0	0	0	0	0	0	0	0	0	0	0	0	0	0	0	0	0	0	0	0	0	0	0	0	0	0	0	0	1	0	0	0	0	0	0	0	0	0	0	0	2	0	0	0	0	1	0	0	0	0	0	0	0	0	0	0	0	1	0	0	0	0	0	0	0	0	0	0	0	0	0	0	0	0	0	0	0	0	0	0	0	1	0	0	0	0	0	0	0	0	0	0	0	0	0	0	3	0	0	0	0	2	0	0	0	0	0	0	0	0	0	0	0	0	0	0	0	0	0	0	0	0	0	0	4	0	0	0	0	0	0	0	0	0	0	0	0	0	0	0	0	0	0	0	0	0	0	0	0	0	0	0	0	0	0	0	0	0	0	0	1	1	0	0	0	0	0	0	0	0	0	0	0	0	0	0	0	0	0	0	0	0	0	0	0	0	0	0	0	0	0	0	0	0	0	0	0	0	0	0	0	0	0	0	0	0	0	0	0	0	0	0	0	0	0	0	0	0	0	0	0	0	0	0	0	0	0	0	0	0	1	0	2	0	0	0	0	0	0	0	0	0	0	0	0	0	0	0	0	0	0	0	0	0	0	0	0	0	0	0	0	0	0	0	0	0	0	0	0	2	0	0	0	0	0	0	0	0	0	0	0	0	0	0	0	0	0	0	0	0	0	0	0	0	0	0	0	0	0	0	0	0	0	0	0	0	0	0	0	0	0	0	0	0	0	0	0	0	0	0	0	0	0	0	0	0	0	0	0	0	0	0	0	0	0	0	0	0	0	0	0	0	0	0	0	0	0	0	0	0	0	0	0	0	0	0	0	0	0	0	0	0	0	0	0	0	0	0	0	4	0	0	0	0	0	0	0	0	0	0	0	1	0	0	0	0	0	0	0	0	0	0	0	0	0	0	0	0	0	0	0	0	3	0	1	0	0	0	0	0	0	0	1	0	1	0	0	0	0	0	2	0	0	0	0	0	0	0	0	0	0	0	1	0	0	0	0	0	0	0	0	0	0	0	0	0	6	0	0	0	0	0	0	0	0	0	0	0	0	0	0	0	0	0	0	0	0	0	0	0	0	0	0	0	0	0	0	3	0	0	0	0	0	0	0	0	0	2	4	2	0	0	1	0	1	1	0	0	0	0	7	0	1	0	7	0	0	1	0	0	0	0	0	0	0	0	0	0	6	0	0	0	0	0	0	0	35	5	7	7	5	6	0	11	0	0	0	0	0	0	0	0	0	0	0	0	0	0	0	0	0	0	5	0	0	0	0	2	0	2	0	0	0	0	0	0	1	0	0	0	0	0	0	1	0	0	0	0	0	1	0	0	0	0	0	0	0	0	0	0	0	1	0	0	0	0	0	0	0	0	0	0	0	0	0	1	0	0	0	0	0	0	1	0	0	0	0	0	0	0	0	0	0	0	0	3	0	2	0	0	0	0	0	0	0	0	0	0	0	0	0	0	0	0	0	0	0	0	0	0	0	0	1	0	0	0	0	0	0	0	0	0	0	0	0	0	0	9	0	0	2	0	0	0	0	0	0	0	0	0	3	8	4	0	0	0	1	0	0	1	8	0	0	0	0	0	0	0	0	0	0	0	0	0	0	0	0	0	0	1	0	0	0	0	0	0	0	0	0	0	0	1	1	1	0	0	0	0	0	0	0	0	1	0	0	0	0	0	0	0	0	0	0	0	0	0	0	0	0	0	0	0	0	0	1	0	2	0	0	0	0	0	0	0	0	0	0	0	0	0	0	0	1	24	13	0	1	0	0	4	0	0	0	2	1	0	0	0	0	0	0	0	3	0	1	4	0	0	0	0	0	0	0	0	0	0	0	0	1	1	0	0	0	0	0	0	0	2	0	0	0	1	0	0	0	0	0	0	0	0	0	0	0	0	0	0	0	0	1	2	0	1	0	0	0	0	0	0	0	0	0	0	0	0	0	0	0	0	0	0	0	0	0	0	1	0	0	0	0	0	0	0	0	2	0	0	1	0	0	1	0	0	1	1	0	5	0	4	6	0	0	0	0	1	0	1	0	1	0	0	0	0	0	0	0	0	0	0	0	0	0	0	0	0	2	0	1	0	0	0	1	2	0	0	0	0	0	0	0	0	0	0	0	0	0	0	0	0	0	0	2	0	0	0	0	1	1	1	3	2	1	2	0	0	0	0	1	0	0	0	0	0	0	0	0	0	0	0	0	0	0	0	1	0	0	0	0	0	0	0	0	0	0	0	0	0	0	0	0	0	0	0	0	0	0	0	3	0	0	0	0	0	0	0	0	0	0	0	0	0	0	0	1	0	0	0	0	0	0	0	0	0	0	0	0	1	1	0	0	0	1	2	0	0	0	0	0	0	1	0	0	1	0	0	0	0	0	0	0	0	0	0	0	0	0	0	0	0	0	0	0	0	0	0	0	0	0	1	0	0	0	0	0	0	0	0	0	0	1	0	0	0	0	0	0	0	0	0	0	0	0	0	0	0	0	0	0	0	0	0	0	0	0	0	0	0	0	0	0	0	0	0	0	0	0	0	0	0	0	0	0	0	0	0	0	0	0	0	0	0	0	0	0	0	0	0	0	0	0	0	0	0	0	0	0	0	0	0	0	0	0	0	0	0	0	0	0	0	0	0	0	1	0	0	0	0	0	0	0	0	0	0	1	0	0	0	0	0	1	0	0	0	0	0	0	0	0	0	0	0	0	0	0	0	0	0	0	0	0	0	0	0	0	0	0	0	0	0	1	0	0	0	0	0	0	0	0	0	0	0	0	0	0	0	0	0	0	0	0	0	0	0	0	0	0	0	0	0	0	0	1	0	1	0	2	0	0	0	0	0	0	0	0	0	0	0	0	0	0	0	0	0	0	0	0	0	0	0	0	0	0	0	0	0	0	6	0	0	0	0	0	0	0	0	0	0	0	0	0	0	0	0	0	1	0	0	1	0	0	0	0	0	0	0	0	0	1	0	0	0	0	0	0	0	0	0	0	1	0	0	0	0	0	0	1	0	0	0	0	1	0	0	0	0	0	0	0	0	0	0	0	0	0	0	0	0	0	0	0	0	0	0	0	0	0	0	0	0	0	0	0	0	0	0	0	0	0	0	0	0	0	0	5	0	0	0	0	2	0	0	0	0	0	0	0	0	0	0	0	0	0	0	0	0	0	0	0	0	0	0	0	1	0	0	0	1	1	1	0	0	0	0	0	0	0	0	1	0	0	0	0	0	0	0	1	0	0	1	0	0	0	0	0	1	1	0	0	0	0	0	0	0	0	0	0	0	0	0	0	0	0	0	0	0	0	0	0	0	0	0	0	0	0	0	0	0	0	0	0	0	0	0	0	0	0	0	0	0	0	0	0	0	0	0	0	0	0	0	0	0	0	0	0	0	0	0	0	0	0	0	0	0	0	0	0	0	0	0	0	0	0	0	0	0	0	0	0	0	0	0	0	0	0	0	0	0	0	0	0	0	0	0	0	0	0	1	0	0	0	0	0	0	0	0	0	0	0	0	0	0	0	0	0	0	0	0	0	0	0	0	0	0	0	0	0	0	0	0	0	0	0	0	0	0	0	0	0	0	0	0	0	0	0	0	0	0	0	0	0	0	0	0	0	0	1	0	0	0	0	0	0	0	0	0	0	0	0	0	0	0	0	0	0	0	1	0	0	0	0	0	0	0	0	0	2	0	0	0	0	0	0	0	0	0	0	0	0	0	0	0	0	0	0	1	0	0	0	0	0	0	0	0	0	0	0	0	0	0	0	0	0	0	1	1	0	1	0	0	0	0	0	0	0	0	0	0	0	1	0	0	0	0	0	0	0	0	0	2	0	0	0	0	0	0	0	0	0	1	1	1	0	0	0	1	0	0	1	0	1	0	0	0	0	0	0	0	0	0	0	0	0	0	0	0	0	1	1	0	0	0	0	0	0	0	1	0	0	0	0	0	0	0	0	0	0	0	0	0	0	0	0	0	0	0	0	0	0	0	0	0	0	0	0	0	0	1	0	0	1	1	0	3	0	0	0	0	0	0	0	0	1	0	0	0	0	0	0	0	0	0	0	0	0	0	0	0	0	0	0	0	0	0	0	0	0	0	0	0	0	0	0	0	0	0	0	0	0	0	0	0	0	0	0	0	0	1	0	0	0	0	0	0	0	0	0	0	0	0	0	0	0	0	0	0	0	0	0	0	0	0	0	0	0	0	0	0	0	0	0	0	0	0	0	0	0	0	0	0	0	0	0	0	0	0	0	0	0	0	0	0	0	0	0	0	0	2	0	0	0	0	0	1	0	0	1	0	0	0	0	1	0	0	0	0	0	0	0	0	0	0	0	0	0	0	0	0	0	0	0	0	0	0	0	0	0	0	0	0	0	0	0	0	0	0	0	0	0	0	0	0	0	0	0	0	0	0	0	0	0	0	0	0	0	0	2	0	0	0	0	0	0	0	0	0	0	0	0	0	0	0	0	0	0	0	0	0	0	0	0	0	0	0	0	0	0	1	0	0	0	0	0	0	0	0	1	0	0	0	0	0	1	0	0	2	2	0	0	0	0	0	0	0	0	0	0	0	0	0	0	1	0	0	0	0	0	0	0	0	0	0	0	0	0	0	0	0	0	0	0	0	1	0	0	0	0	0	0	0	1	0	0	0	1	0	0	0	0	0	1	0	1	1	2	1	0	0	0	0	0	0	1	0	15	0	0	0	0	0	0	0	0	0	0	0	0	0	0	0	0	0	0	3	0	0	0	0	0	0	0	0	0	0	0	0	0	0	0	0	0	0	0	0	7	0	0	0	0	0	0	0	0	0	0	0	0	0	0	0	0	0	0	0	0	0	0	0	0	0	0	0	0	0	0	0	0	0	0	0	0	0	0	0	0	0	0	0	0	0	0	0	0	0	0	0	0	0	0	0	0	0	0	0	0	0	0	0	0	0	0	0	0	0	0	0	0	0	0	0	0	0	0	0	0	0	0	0	0	0	0	0	0	0	0	0	0	0	2	0	0	0	0	0	0	0	0	0	0	0	0	0	0	0	0	0	0	0	0	0	0	0	0	0	0	0	0	0	0	0	0	0	0	0	0	0	0	0	0	0	0	0	0	0	0	0	0	0	0	0	0	0	0	0	0	0	0	0	0	0	0	0	0	0	0	0	0	0	0	0	0	0	0	0	0	0	0	0	0	0	0	0	0	0	0	0	0	0	0	0	0	2	0	0	0	0	0	0	0	0	0	0	0	0	0	0	0	0	0	0	0	0	0	0	0	0	0	0	0	0	0	0	0	0	0	0	0	0	0	0	0	0	0	0	0	0	0	0	0	0	0	0	0	0	0	0	0	0	0	0	0	0	0	0	0	0	0	0	0	0	0	0	0	0	0	0	0	0	0	0	0	0	0	0	0	0	0	0	0	0	0	0	0	0	0	0	0	0	0	0	0	0	0	0	0	0	0	0	0	0	0	0	0	0	0	0	0	0	0	0	0	0	0	0	0	0	0	0	0	0	0	0	0	0	0	0	0	0	0	0	0	0	0	0	0	0	0	0	0	0	0	0	0	0	0	0	0	0	0	0	0	0	0	0	0	0	0	0	0	0	0	0	0	0	0	0	0	0	0	0	0	0	0	0	0	0	0	0	0	0	0	0	0	0	0	0	0	0	0	0	0	0	0	0	0	0	0	0	0	0	0	0	0	0	0	0	0	0	0	0	0	0	0	0	0	0	0	0	0	0	0	0	0	0	0	0	1	0	0	0	0	0	0	0	0	0	0	0	0	0	0	0	0	0	0	0	2	0	0	0	0	0	0	0	0	0	0	0	0	0	0	0	0	0	0	0	0	0	0	0	0	0	0	0	0	0	0	0	0	0	0	0	0	0	0	0	0	0	1	0	0	0	0	0	0	0	0	0	0	0	0	0	0	0	0	0	0	0	0	0	0	0	0	0	0	0	0	0	0	0	0	0	0	0	0	0	0	0	0	0	0	0	0	0	0	0	0	0	0	0	0	0	0	0	0	0	0	0	0	0	0	0	0	0	0	0	0	0	0	0	0	0	0	0	0	0	0	0	0	0	0	0	0	0	0	0	0	0	0	0	0	0	0	0	0	0	0	0	0	0	0	0	0	0	0	0	0	0	0	2	0	0	0	0	0	0	0	0	0	0	0	0	0	0	0	0	0	1	0	0	0	0	0	0	0	0	1	0	0	0	0	0	0	0	0	0	0	0	0	0	0	0	0	0	0	0	1	0	0	0	0	0	0	0	0	0	0	0	0	0	0	0	0	0	0	0	0	0	0	0	0	0	0	0	0	0	0	0	0	0	0	0	0	0	0	0	0	0	0	0	0	0	0	0	1	0	0	0	0	0	0	0	0	0	0	0	0	0	0	0	0	0	0	0	0	0	0	0	0	1	0	0	0	0	0	0	0	0	0	0	0	0	0	0	0	0	0	0	0	0	0	0	0	0	0	0	0	0	0	0	2	0	0	0	0	0	0	0	0	0	0	0	0	0	0	0	0	0	0	0	0	0	0	0	0	1	0	0	0	0	0	0	0	0	0	0	0	0	0	0	0	0	0	0	0	0	0	0	0	0	0	0	0	0	0	0	0	0	0	0	0	0	0	0	0	0	0	0	0	0	0	0	0	0	0	0	0	0	0	0	0	0	0	0	1	0	0	0	0	0	0	0	0	0	0	0	0	0	0	0	1	0	0	0	0	0	0	0	1	0	0	0	0	0	0	0	0	0	0	0	0	0	0	0	0	0	0	0	0	0	0	0	0	0	0	0	0	0	0	0	0	0	0	0	0	0	0	0	0	0	0	0	0	0	0	0	0	0	0	0	0	0	0	0	0	0	0	0	0	0	0	0	0	0	0	0	0	0	0	0	0	0	0	0	2	0	0	0	0	0	0	0	1	0	0	1	0	0	0	0	0	1	0	0	0	0	0	0	0	0	0	1	0	0	1	0	0	0	0	0	0	0	0	0	0	0	0	1	0	0	0	0	0	0	0	0	0	0	0	0	0	0	0	0	0	0	0	0	0	0	0	0	0	0	0	0	0	0	0	0	0	0	0	0	0	0	0	0	0	0	0	0	0	0	0	0	0	0	0	0	0	0	0	0	0	0	0	0	0	9	0	0	0	0	0	0	0	0	0	0	0	0	0	0	0	0	0	0	0	0	0	0	0	0	0	0	0	0	0	0	0	0	0	0	0	0	0	0	0	0	0	0	0	0	0	0	0	0	0	0	1	0	0	0	0	0	0	0	0	1	0	0	0	4	0	0	0	0	0	0	0	0	2	0	0	0	0	0	0	0	1	6	0	0	0	0	3	4	11	0	0	2	0	0	0	5	0	0	0	0	1	0	6	0	0	0	0	0	0	0	0	1	0	0	0	1	0	0	0	0	0	0	0	0	0	0	0	0	0	0	2	0	0	0	0	0	0	0	0	0	0	0	0	0	10	1	0	6	1	2	4	0	0	0	0	0	0	0	0	0	0	0	1	0	0	5	1	0	0	0	2	13	19	4	0	0	0	2	0	0	0	7	4	0	0	0	0	1	0	3	0	0	0	0	0	0	0	0	0	0	0	0	0	0	0	0	0	20	0	1	0	0	2	0	0	0	0	0	0	1	0	0	0	0	0	0	0	0	0	0	0	0	0	0	0	0	0	0	0	0	4	0	0	0	0	0	0	0	0	0	16	0	0	0	0	0	1	0	0	0	0	0	0	0	0	0	0	0	0	0	0	0	0	0	0	0	0	0	0	1	0	0	0	0	0	0	0	0	0	0	0	0	0	0	0	0	0	1	0	0	0	0	0	0	0	0	0	1	0	0	0	1	0	0	0	0	0	0	0	0	0	0	0	0	1	0	0	0	0	1	1	0	0	0	0	0	1	0	3	25	6	27	1	1	35	0	7	1	1	9	15	6	1	1	6	0	7	0	0	0	0	0	0	0	0	0	0	0	4	0	0	0	0	0	0	0	0	17	2	3	0	15	7	0	0	4	0	1	0	1	2	2	0	1	0	0	0	0	0	2	0	0	0	0	0	0	0	0	0	0	0	0	0	0	0	0	0	0	0	1	0	2	0	0	1	0	0	7	41	0	0	1	0	0	0	0	0	0	0	0	0	0	0	0	0	0	0	0	0	0	0	0	3	0	0	0	0	0	0	0	0	0	0	9	0	0	1	0	4	1	0	0	0	1	0	0	0	0	3	28	0	22	0	0	0	0	1	2	1	0	4	1	1	0	0	0	1	7	0	0	0	0	0	0	8	0	0	2	0	0	0	0	0	0	1	7	0	36	0	0	0	0	2	4	1	33	0	6	0	35	6	0	32	32	1	0	0	0	0	0	7	0	0	0	1	0	0	0	0	0	9	0	0	0	0	0	0	0	1	3	1	0	3	0	0	0	0	0	0	1	0	0	0	1	0	5	3	0	1	1	3	0	2	6	0	0	0	0	16	0	0	0	0	1	0	0	4	0	0	0	0	2	1	9	0	3	0	0	6	1	0	0	3	2	6	1	2	3	1	3	0	0	3	1	0	0	8	0	1	14	0	0	3	1	0	0	1	0	0	0	0	0	0	1	0	2	0	0	4	0	0	0	0	2	3	0	1	0	2	0	0	0	0	5	0	0	0	5	0	0	5	0	0	0	0	0	0	0	1	2	0	0	0	0	0	1	1	2	1	0	0	1	2	0	0	1	0	1	0	0	16	1	0	0	0	1	0	0	0	0	0	0	0	0	0	0	1	0	1	0	0	0	0	7	0	0	0	0	9	0	25	0	0	0	0	1	0	1	0	0	0	1	0	0	0	0	0	0	0	5	0	10	0	1	0	0	0	0	0	0	2	0	1	0	0	0	0	0	1	11	0	0	0	0	0	0	1	0	0	0	0	0	1	0	0	1	0	0	0	0	0	0	0	0	0	0	0	0	0	0	3	0	0	0	0	5	0	1	2	0	0	2	0	0	2	0	0	0	0	0	0	0	0	0	0	0	0	0	0	1	0	0	0	0	0	0	0	0	0	0	0	0	0	0	0	0	0	0	1	0	0	0	0	0	0	0	0	0	0	0	0	0	0	0	0	0	0	0	0	0	0	0	0	0	0	0	0	0	0	1	0	0	0	20	0	0	0	0	0	0	0	0	0	0	0	0	0	0	0	0	0	0	0	0	0	0	0	0	0	0	0	0	0	1	1	0	0	0	0	0	0	0	0	0	0	0	0	1	0	0	0	0	0	0	0	0	0	0	0	1	0	0	0	0	0	0	0	0	0	0	0	0	0	0	0	0	0	0	0	0	0	0	0	0	0	0	0	0	0	0	0	0	0	0	0	0	0	0	0	0	0	0	0	0	0	0	0	0	0	0	0	0	0	0	0	0	0	0	0	0	0	0	0	0	0	0	0	0	0	0	0	0	0	0	0	0	0	0	0	0	0	0	0	0	1	0	0	0	0	0	0	0	0	0	0	0	0	0	0	0	0	0	0	0	0	0	0	0	3	1	0	0	0	0	0	0	0	0	0	0	0	0	0	0	0	0	0	0	0	0	0	0	0	0	0	0	0	0	0	0	0	0	0	0	0	1	0	0	0	0	0	0	0	0	0	0	0	0	0	0	0	0	0	0	1	0	0	0	0	0	0	0	0	0	0	0	0	0	0	0	0	0	1	0	0	0	0	0	0	0	0	0	0	0	0	0	0	0	0	0	0	0	0	0	0	0	0	0	0	0	0	0	1	0	0	0	0	0	0	0	0	0	0	0	0	0	0	0	0	0	0	0	0	0	0	0	0	0	0	0	0	0	0	0	0	0	0	0	0	0	1	0	0	0	0	0	1	0	0	0	0	0	0	0	0	0	0	0	0	0	0	0	0	0	0	0	0	0	0	0	0	0	0	0	0	2	0	0	0	0	0	0	0	0	0	0	0	0	0	0	0	0	0	0	0	0	0	0	0	0	0	0	0	0	0	0	0	0	0	0	0	0	0	0	0	0	2	0	0	0	0	0	0	0	0	0	0	0	0	0	0	0	0	0	0	0	0	0	1	0	0	0	0	0	0	0	1	0	0	0	0	0	0	0	0	0	0	1	0	0	0	0	0	0	0	1	0	0	0	0	0	0	0	0	0	0	0	0	0	0	6	0	0	0	1	0	1	0	0	0	0	0	0	1	3	0	1	0	0	0	0	0	0	0	0	0	0	31	0	4	0	0	0	0	0	0	1	0	0	1	1	0	0	1	0	0	0	0	0	0	0	0	0	0	2	0	1	2	0	0	0	0	0	0	0	0	0	0	0	0	0	0	0	0	0	0	0	0	0	0	0	0	0	0	0	0	0	0	0	0	0	0	0	0	0	2	0	0	0	5	1	0	0	0	0	0	0	0	0	0	0	0	0	0	1	0	0	0	0	0	0	0	0	0	0	0	0	0	0	1	0	0	0	0	0	0	0	0	0	0	0	1	0	0	0	0	0	1	1	0	0	0	0	0	0	0	0	1	0	0	0	0	0	0	1	0	0	0	0	0	0	0	0	0	0	0	12	0	0	2	1	1	0	0	0	0	0	0	0	0	1	0	0	0	0	0	0	0	0	0	0	0	0	0	0	0	4	0	0	0	0	0	0	0	0	0	0	0	0	0	0	0	0	0	0	0	0	0	0	0	0	0	0	0	0	0	0	0	0	0	0	0	0	0	0	0	1	0	0	0	0	0	0	0	0	0	0	0	0	0	0	0	0	0	0	0	0	0	0	0	0	0	0	0	0	0	0	0	0	0	0	0	0	0	0	0	0	0	0	0	0	0	0	0	0	0	0	0	0	0	0	0	0	0	0	0	0	0	0	0	0	3	0	0	0	0	0	0	0	0	0	0	0	0	0	0	0	0	0	0	0	0	0	0	0	0	0	0	0	0	0	0	0	0	0	0	0	0	0	0	0	0	0	0	0	0	0	1	0	1	0	0	0	0	0	0	0	0	0	0	0	0	0	0	0	0	0	0	0	0	0	0	0	1	0	0	0	0	0	0	0	0	0	0	0	0	0	0	0	0	0	0	0	0	0	0	0	0	0	0	0	0	0	0	0	0	0	0	0	1	0	0	0	0	0	0	0	0	0	0	0	0	0	0	0	0	0	0	0	0	0	0	0	0	0	0	0	0	0	0	0	0	0	0	4	0	0	0	0	0	0	0	0	0	1	1	0	0	0	1	0	0	0	0	0	0	0	0	0	0	0	0	0	1	0	0	0	0	0	0	0	0	0	0	0	0	0	0	0	0	0	1	0	0	0	0	0	0	0	0	0	0	0	0	0	0	0	0	0	0	0	0	0	0	0	0	0	0	0	0	0	0	0	0	0	0	0	0	0	0	0	0	0	1	0	5	0	0	0	0	0	0	0	0	0	0	0	0	0	0	0	0	0	0	0	0	0	0	0	0	0	0	0	0	0	0	0	0	0	0	0	0	0	0	0	0	0	0	0	0	0	0	0	0	0	0	0	0	0	0	0	0	0	0	0	0	0	0	0	0	0	0	0	0	0	0	0	0	0	0	0	0	0	0	0	0	0	0	0	0	0	0	0	0	0	0	0	0	0	0	1	0	0	1	0	0	1	0	0	0	0	0	0	0	0	0	0	0	0	0	0	0	0	0	0	0	0	0	0	0	0	0	0	0	0	0	0	0	0	0	0	0	0	0	0	0	0	0	0	0	0	0	0	0	0	0	0	0	0	0	0	0	0	0	0	0	0	0	0	0	0	0	0	0	0	0	0	0	0	0	0	0	0	3	0	0	0	0	0	0	0	0	0	0	0	0	2	0	0	0	0	0	1	0	1	0	0	0	0	0	0	0	0	3	0	0	0	1	0	0	0	0	0	0	0	0	0	0	0	0	0	0	0	0	0	0	0	0	0	0	0	0	0	0	0	0	0	0	0	0	0	0	0	0	0	0	0	0	0	1	0	1	0	0	0	0	0	0	0	0	0	0	0	0	0	0	0	0	0	0	0	0	0	0	0	0	0	0	0	0	0	0	0	0	0	0	0	0	1	0	0	0	0	0	1	1	2	0	0	0	0	0	0	0	0	0	0	0	0	0	0	0	0	0	0	0	0	0	0	0	0	2	0	0	0	0	0	0	0	0	0	0	0	0	0	0	0	2	0	0	0	0	1	0	0	0	0	0	1	0	0	0	0	0	0	0	1	0	0	0	0	0	1	0	0	0	0	0	0	0	0	0	0	0	0	0	0	0	0	0	0	0	0	0	0	0	0	0	0	0	0	0	0	0	0	0	0	0	0	0	0	0	0	0	0	0	0	0	0	0	0	0	0	0	0	0	1	0	0	0	0	0	0	0	0	0	0	0	0	0	0	0	0	0	0	0	0	0	0	0	0	0	0	0	0	0	0	0	0	0	0	0	0	0	0	0	0	0	0	0	0	0	0	0	0	0	0	0	0	0	0	0	1	0	0	1	0	0	0	0	0	0	0	0	0	0	0	0	0	1	0	0	0	1	1	0	3	1	0	0	1	0	1	0	0	0	0	0	0	0	0	1	0	0	0	0	0	0	0	0	0	0	0	0	0	0	0	0	0	0	2	0	0	1	0	0	0	1	0	0	0	0	0	0	0	1	0	0	0	0	0	0	0	0	0	0	0	0	1	0	5	3	0	0	0	0	0	0	5	0	0	0	0	1	0	2	0	0	0	0	0	0	0	0	0	0	0	1	0	0	0	0	0	0	0	0	0	0	0	0	0	0	0	0	0	0	0	0	0	0	0	0	0	0	0	0	0	0	0	0	0	0	0	0	0	1	0	0	0	1	0	0	0	0	0	0	0	0	0	0	0	0	0	0	0	0	0	1	0	0	0	1	0	0	0	0	0	0	0	0	0	0	0	0	0	0	0	1	0	0	0	0	0	0	0	0	0	1	0	0	0	0	0	0	0	0	0	0	0	1	0	0	0	0	4	0	0	0	0	0	0	0	0	1	0	0	0	0	0	0	0	0	0	0	0	0	0	0	0	0	0	0	1	0	0	0	0	0	0	0	0	0	0	0	0	0	0	0	0	0	0	0	0	0	0	0	0	0	0	0	0	0	0	0	0	0	0	0	0	0	1	0	0	0	0	0	1	0	0	0	0	0	0	0	0	0	0	0	0	0	0	0	0	0	0	0	0	0	0	0	0	0	0	0	0	0	0	0	0	0	0	0	0	0	0	0	0	0	0	0	0	0	0	0	1	0	0	1	0	0	0	0	0	0	1	0	0	0	0	0	0	0	0	0	0	0	0	0	0	0	0	0	0	0	0	0	0	0	0	0	0	0	0	0	0	0	0	0	0	0	0	0	0	0	0	0	0	0	0	0	0	0	0	0	1	0	0	0	0	0	0	0	0	1	0	0	0	0	1	0	0	0	1	0	0	0	0	0	1	0	0	0	0	0	0	0	0	0	0	0	0	0	0	0	0	0	0	0	0	0	0	0	0	0	0	0	0	0	0	0	0	0	0	0	0	0	0	0	0	0	0	0	0	0	0	0	0	0	0	0	0	0	0	0	0	0	0	0	0	0	0	0	0	0	1	0	0	0	0	0	0	0	0	0	0	0	0	0	0	0	0	0	0	0	0	0	0	0	0	0	0	0	0	0	0	0	0	0	0	0	0	0	0	0	0	0	0	0	0	0	0	0	0	0	0	0	0	0	0	0	0	0	0	0	0	0	0	0	0	0	0	0	0	0	5	1	0	0	0	0	0	0	0	0	0	0	0	0	0	0	0	0	0	0	0	0	0	0	0	0	0	0	0	0	0	0	0	0	2	0	0	0	0	0	0	0	0	3	0	0	0	0	3	0	0	0	0	0	0	0	0	0	0
RS_GCF_003173355.1	GB_GCA_003251955.1	0.063301	0	CBB-positive	99.54	d__Archaea;p__Halobacterota;c__Methanomicrobia;o__Methanomicrobiales;f__Methanospirillaceae;g__Methanospirillum;s__Methanospirillum lacunae	0	0	0	0	0	0	0	0	0	0	0	0	0	0	0	0	0	0	0	0	0	0	0	0	0	0	0	0	0	0	0	0	0	0	0	0	0	0	1	0	0	0	0	0	0	0	1	0	0	0	0	0	0	0	1	0	0	0	0	0	0	0	0	0	0	0	0	0	0	0	0	0	0	0	0	0	0	0	0	0	0	0	0	0	0	0	0	0	0	0	0	0	0	0	0	0	0	0	0	0	1	0	0	0	0	0	0	0	0	0	0	0	0	0	0	0	0	0	0	0	0	0	0	0	0	0	0	0	0	0	0	0	0	0	0	0	0	0	0	0	0	0	0	0	0	0	0	0	0	0	0	0	0	0	0	0	0	0	0	0	0	0	1	1	0	0	0	0	0	0	0	1	0	0	0	0	0	0	0	0	0	0	0	0	0	0	0	0	0	0	0	0	0	0	0	0	0	0	0	0	0	0	0	0	0	0	0	0	0	0	0	0	0	0	0	0	0	0	0	0	0	0	0	0	0	0	0	0	1	0	0	0	0	0	0	0	0	0	0	0	0	0	0	0	0	3	0	0	0	0	0	0	0	0	0	0	0	0	0	0	0	0	0	0	0	0	0	0	0	0	0	0	0	0	0	0	0	0	0	0	0	0	0	0	0	0	0	0	0	0	0	0	0	0	0	0	0	0	0	0	0	0	0	0	0	0	0	0	0	0	0	0	0	0	0	0	0	0	0	0	0	0	0	0	0	0	0	0	0	0	0	0	0	0	0	0	0	0	0	0	0	0	0	0	0	0	0	0	0	0	0	0	0	0	0	0	0	0	0	0	0	0	0	0	0	0	0	0	0	0	0	0	0	0	0	0	0	0	0	0	0	0	0	0	0	0	0	0	0	0	0	0	0	0	0	0	0	0	0	0	0	0	0	0	0	0	0	0	0	0	0	0	0	0	0	0	0	0	0	0	0	0	1	0	0	0	0	0	0	0	0	0	0	0	0	0	0	0	0	0	0	0	0	0	5	0	0	1	0	0	0	0	0	0	0	0	0	0	0	0	0	0	0	0	1	0	0	0	0	0	0	0	0	0	0	1	0	0	0	0	0	1	0	0	0	0	0	0	0	0	0	0	0	0	0	0	0	0	0	0	0	0	0	0	0	0	0	0	1	0	2	1	0	0	0	0	0	0	0	0	0	0	0	0	0	0	0	0	0	0	0	0	0	0	0	0	0	0	0	0	0	0	0	0	0	0	0	0	0	0	0	0	0	0	0	0	0	0	0	0	0	1	0	0	0	0	0	1	0	0	0	0	0	0	0	0	0	0	0	0	0	0	0	0	0	0	0	0	0	0	0	0	0	0	0	0	0	1	0	0	0	0	0	1	0	0	0	0	0	0	0	0	0	0	0	0	0	0	0	0	0	0	0	0	0	0	0	0	0	0	0	0	0	0	0	0	0	0	0	0	0	0	0	0	0	0	0	0	0	0	0	0	0	0	0	0	1	0	0	0	0	0	0	0	0	0	4	0	1	0	0	0	0	0	0	0	0	0	0	0	0	0	0	0	0	0	1	0	0	0	0	0	0	0	0	0	0	0	0	0	0	0	0	1	0	0	0	0	0	0	0	0	2	0	0	0	0	0	0	0	0	0	0	0	0	0	1	0	1	0	0	0	0	0	0	0	0	0	0	0	0	0	0	0	0	1	0	0	0	0	0	0	0	1	0	0	0	1	0	0	0	0	0	0	0	0	0	0	1	0	2	0	0	0	0	0	0	1	0	0	0	0	0	0	1	0	0	0	0	0	0	0	0	0	0	0	0	0	0	0	0	0	0	0	0	0	0	0	0	0	0	0	0	0	0	0	0	0	0	0	0	0	0	1	0	0	0	0	0	0	2	0	0	0	0	0	0	0	0	0	0	0	0	0	0	0	0	0	0	0	2	0	1	1	0	1	0	0	1	0	0	0	1	1	0	0	0	0	0	1	1	0	0	0	2	0	1	1	0	0	2	0	0	0	1	1	0	0	0	0	0	0	0	0	0	0	0	0	0	0	0	0	0	0	0	0	0	0	0	0	1	0	0	0	0	0	0	0	0	0	0	0	0	0	0	0	0	0	0	0	0	0	0	0	0	1	0	0	0	0	0	0	0	0	0	0	0	0	1	1	1	0	0	0	0	0	0	0	1	0	0	0	0	0	0	0	0	0	0	0	0	0	0	0	0	0	0	0	0	0	0	0	0	0	0	0	0	0	0	0	0	0	1	0	0	0	0	0	0	0	0	0	0	0	0	0	0	0	0	0	0	0	0	0	0	0	0	0	0	0	0	0	0	0	0	0	0	0	0	0	1	0	0	0	0	0	0	0	0	0	0	0	0	0	0	0	0	0	0	0	0	0	0	0	0	0	0	0	0	0	0	0	0	0	0	1	0	1	1	0	1	1	1	0	0	0	0	0	0	0	0	0	0	0	0	0	0	1	0	0	0	1	0	1	0	0	0	0	0	0	0	1	0	0	0	0	0	0	1	0	0	0	0	0	0	0	0	0	1	0	0	0	0	1	1	0	1	1	0	0	0	0	0	0	0	0	1	0	0	0	2	0	0	0	0	1	1	0	0	0	0	1	1	0	0	0	0	0	1	0	0	0	0	0	0	0	1	0	0	0	0	1	0	0	0	0	0	0	0	0	0	0	0	1	0	0	0	0	1	0	0	0	0	1	0	0	0	0	0	1	0	0	0	0	0	2	0	0	0	0	0	0	0	0	2	0	0	0	0	0	0	0	0	0	0	1	0	0	0	0	0	0	0	0	0	0	0	0	0	0	1	0	0	0	0	0	0	0	0	0	0	0	0	0	0	0	0	0	1	0	0	0	0	0	0	0	0	0	0	0	0	0	0	0	1	0	0	0	0	0	0	0	2	0	0	0	0	0	0	0	0	0	0	6	0	0	0	0	0	0	0	0	18	0	0	0	0	0	2	1	0	1	0	0	1	0	1	1	0	1	0	0	0	0	2	1	0	0	1	0	0	0	1	0	0	0	0	1	1	0	0	0	1	0	0	0	0	0	0	0	0	0	0	0	0	0	0	3	0	0	0	0	0	1	1	1	0	0	1	0	0	1	1	0	1	0	0	0	0	0	1	0	0	0	0	0	0	0	1	1	0	0	0	0	0	0	0	0	0	0	0	1	1	1	0	0	0	2	0	0	0	1	1	3	0	0	0	0	0	0	0	0	0	0	0	0	0	0	0	0	0	0	0	0	0	0	0	0	0	0	0	0	0	0	0	0	0	0	1	0	0	0	0	0	0	0	0	0	0	0	4	0	0	0	0	0	0	0	0	0	0	0	0	0	0	0	0	0	0	0	1	0	0	0	0	1	0	0	0	0	0	0	0	0	0	0	0	0	0	1	0	0	0	0	1	1	0	0	1	2	0	0	0	0	0	0	0	0	1	0	0	0	1	0	0	0	1	0	0	0	0	0	0	1	1	0	0	0	0	0	0	0	0	0	0	0	0	0	0	0	0	0	0	0	0	0	0	0	0	0	0	0	0	0	0	0	0	0	0	0	0	0	0	0	0	0	0	0	0	0	0	0	0	0	0	0	1	0	0	0	0	0	1	0	0	0	0	0	0	0	0	0	0	0	0	0	0	0	0	4	2	0	0	0	0	0	0	0	0	0	0	0	0	0	0	0	0	0	0	0	0	0	0	0	0	0	0	0	0	0	0	0	0	0	0	0	0	0	0	0	0	0	0	0	0	0	0	0	0	0	0	0	0	0	0	0	0	0	0	0	0	0	0	0	0	0	0	0	0	0	0	0	0	0	0	0	1	0	0	0	0	0	0	0	0	0	0	0	0	0	0	0	0	0	0	0	0	0	0	0	0	0	2	0	0	0	0	0	0	0	0	0	0	0	0	0	0	0	0	0	0	0	0	0	0	0	0	0	0	0	0	0	0	0	0	2	0	0	0	0	0	0	0	0	0	0	0	0	0	0	0	0	0	0	0	0	0	0	2	0	0	0	0	0	0	0	0	0	1	0	0	0	0	0	0	0	0	0	0	0	0	0	0	0	0	0	0	0	0	0	0	0	0	1	0	0	0	0	0	0	0	0	1	0	0	0	0	0	0	0	0	0	0	0	0	0	0	0	0	0	0	0	1	0	0	2	0	1	1	0	0	0	1	0	0	0	0	0	1	0	0	0	0	0	0	0	0	0	0	0	0	0	0	0	0	0	1	1	0	0	0	0	0	1	0	0	0	0	1	0	0	0	0	0	0	0	0	0	1	0	0	0	0	0	0	0	1	1	0	0	2	0	0	0	0	2	0	2	4	0	0	0	0	0	0	0	1	0	0	1	1	0	0	1	0	0	0	0	0	1	0	0	12	2	0	0	0	0	0	0	0	0	0	0	0	0	0	0	0	0	0	0	0	0	0	0	0	0	0	1	0	0	0	0	0	0	1	0	0	1	0	0	1	0	0	0	0	0	0	1	0	0	0	0	1	0	0	0	0	0	0	0	0	0	0	0	0	0	0	0	0	0	0	0	0	0	0	0	0	0	0	0	0	0	0	0	0	0	0	0	0	1	0	0	0	0	0	0	0	0	0	0	0	0	0	0	0	0	2	0	0	0	0	0	0	0	0	0	0	0	0	0	0	0	0	0	0	0	0	2	0	0	0	1	0	0	0	0	0	0	0	0	2	0	0	0	0	0	0	0	0	0	0	0	0	0	1	0	0	0	1	0	0	0	0	0	0	0	0	0	0	0	0	1	1	3	0	0	0	0	2	0	0	0	0	0	0	0	0	0	1	0	0	0	0	0	0	0	0	0	0	0	0	0	0	0	0	0	0	0	1	0	0	0	0	0	0	0	0	0	0	0	0	0	0	0	0	0	0	0	0	0	0	0	0	1	0	1	0	0	0	0	0	0	0	0	0	0	0	0	0	0	0	0	0	1	1	0	0	0	0	1	0	1	0	0	0	0	0	0	0	0	0	0	0	0	0	0	0	0	0	0	0	0	0	0	1	0	0	0	0	0	1	0	0	0	0	0	0	0	0	0	0	0	0	0	1	0	0	0	0	0	0	0	0	2	0	0	0	0	0	0	0	0	0	0	0	0	0	0	0	0	0	0	0	0	0	0	0	0	0	1	0	0	0	0	1	1	0	0	0	0	1	0	0	1	1	0	0	1	0	0	0	0	0	0	0	0	0	0	1	0	0	0	0	0	0	0	0	0	0	0	2	0	0	0	0	0	0	0	0	0	2	1	0	0	0	0	0	0	0	0	0	0	0	1	0	0	0	0	1	0	0	0	0	0	0	0	0	0	0	0	0	2	0	0	0	0	0	0	0	0	0	0	0	0	0	0	0	0	0	0	3	0	1	1	1	0	0	1	1	1	0	1	1	2	1	0	1	0	1	1	1	1	1	1	1	3	0	0	0	0	0	0	1	0	0	0	0	2	0	0	0	0	0	0	0	0	0	0	1	0	0	0	0	0	0	0	0	1	0	1	0	0	0	0	0	0	0	0	0	0	0	0	0	0	0	0	0	0	0	0	1	0	0	1	0	1	1	0	1	0	0	0	0	0	1	1	0	1	0	0	1	1	0	0	2	0	2	1	0	1	1	0	2	0	0	0	0	0	0	0	1	0	0	0	0	0	0	0	22	62	2	0	0	5	2	2	3	0	45	0	0	0	0	0	2	0	1	0	0	0	0	0	0	0	0	40	0	0	0	0	0	1	0	0	0	0	0	0	0	2	0	0	0	0	0	0	0	0	8	5	0	88	0	0	4	0	1	2	0	0	13	17	0	3	0	3	3	0	0	0	0	0	0	0	1	1	0	1	1	3	6	2	0	0	0	8	4	0	1	1	6	0	0	0	0	1	0	0	0	8	5	0	2	2	0	0	0	0	6	3	0	3	0	7	10	0	0	2	0	2	19	5	1	6	1	0	2	1	1	0	0	0	0	0	2	0	0	3	0	2	1	0	2	1	0	0	2	1	0	3	1	1	0	0	0	0	2	0	0	0	5	1	1	3	2	0	0	0	4	0	0	0	3	0	0	1	0	0	0	1	3	2	0	1	0	0	0	1	0	0	0	0	0	0	0	3	0	0	1	0	2	0	1	0	0	0	0	0	13	0	0	0	10	14	0	1	0	0	1	0	1	3	0	0	0	2	1	1	5	0	5	2	0	2	1	1	1	1	0	1	0	0	0	1	0	1	0	1	0	0	1	1	1	0	0	0	3	1	3	1	0	3	2	0	0	1	1	0	0	0	1	0	0	0	2	1	0	3	1	1	0	0	0	2	0	0	1	0	0	0	0	4	0	0	1	2	1	0	1	0	0	4	0	1	0	0	1	0	1	3	7	0	0	0	0	1	2	2	1	0	0	0	8	0	0	0	1	1	0	0	0	2	1	1	0	1	0	1	0	0	0	0	1	0	0	0	0	0	0	0	0	4	0	0	11	0	0	0	0	0	2	0	0	0	0	1	0	0	1	0	1	0	1	4	1	2	0	0	0	3	1	0	0	2	0	1	2	4	7	1	0	0	1	1	0	3	0	4	9	3	0	0	10	0	0	0	0	0	14	3	60	0	0	1	1	0	17	0	0	0	1	0	22	16	0	0	0	3	0	0	0	2	1	1	0	0	0	0	3	0	0	7	1	0	0	0	0	0	1	17	1	1	0	3	0	0	4	2	3	1	7	21	0	0	8	5	1	2	6	2	0	1	1	0	0	2	0	0	0	1	0	0	0	0	0	0	3	0	1	0	0	0	0	0	0	0	0	0	0	0	0	1	1	0	0	0	1	4	1	0	2	0	2	34	1	0	0	0	1	0	0	4	0	2	0	0	1	0	3	3	0	2	1	6	1	0	0	0	1	10	0	0	1	0	2	1	1	0	0	1	0	0	0	0	2	0	0	0	0	5	2	0	3	0	0	0	0	1	1	1	0	0	1	1	0	1	23	0	0	0	0	0	0	0	1	1	0	0	0	0	0	0	1	0	0	0	2	0	0	0	0	0	2	0	1	47	1	0	0	1	1	0	3	1	0	1	0	0	0	1	2	0	0	0	0	0	0	0	0	0	0	0	0	0	1	0	0	0	4	0	5	0	0	0	1	0	0	0	0	0	0	0	0	0	12	0	0	0	2	0	0	0	10	3	5	0	3	1	0	2	0	1	2	3	0	2	0	1	1	0	2	0	1	0	3	1	0	0	0	0	0	0	0	0	0	0	0	0	2	0	0	0	0	1	0	0	0	2	0	0	0	0	0	7	0	0	3	1	1	113	0	0	0	9	0	3	1	0	0	2	0	2	0	0	1	0	0	0	0	0	18	0	2	1	0	0	0	0	6	0	1	0	1	1	2	10	0	0	21	2	1	0	0	5	0	3	4	0	0	9	0	1	2	0	1	2	2	12	0	0	0	2	7	0	0	0	0	0	0	0	0	1	1	6	0	1	0	0	0	0	0	0	0	0	0	0	2	0	0	0	2	1	0	1	0	0	0	2	0	1	0	5	12	1	0	0	1	1	0	2	1	0	0	0	1	0	0	0	1	3	0	0	1	0	3	2	1	1	0	3	0	0	4	0	0	1	0	0	1	0	0	0	1	0	0	0	0	0	0	0	1	2	0	0	0	1	5	2	22	0	4	0	0	0	0	0	0	2	0	0	0	1	0	0	0	0	0	0	1	1	5	0	0	0	1	0	0	1	2	1	1	2	1	4	1	0	1	5	0	1	0	1	0	1	0	0	0	1	1	0	0	0	0	0	0	1	0	2	0	0	0	0	0	0	1	0	0	0	1	0	0	8	2	0	0	0	1	0	0	5	0	5	0	0	0	1	2	0	0	0	0	1	0	0	0	0	0	1	0	0	0	2	13	0	0	0	0	0	1	3	5	0	1	0	0	0	0	0	0	0	1	0	0	0	0	0	2	5	2	3	0	1	0	1	0	0	1	0	0	0	1	0	1	0	3	1	0	0	2	2	0	4	0	0	1	2	0	1	0	0	1	0	0	0	3	0	0	0	0	5	0	0	0	0	0	1	1	0	0	0	1	1	0	0	1	5	1	31	0	0	1	1	0	2	1	0	1	2	0	0	0	0	0	0	2	0	0	0	0	0	2	0	0	1	2	2	2	5	0	0	0	1	4	2	0	5	0	0	0	0	1	7	0	0	0	0	0	0	0	0	2	1	24	0	1	2	0	1	2	2	2	0	0	0	0	0	6	0	0	4	0	0	0	0	0	1	1	3	0	0	0	0	0	1	3	0	15	0	0	0	0	0	3	0	1	0	1	0	0	0	1	16	0	0	0	0	0	0	0	0	0	1	1	0	0	0	0	0	0	0	6	0	0	0	2	0	0	0	0	1	0	0	1	0	0	0	0	1	1	3	1	0	0	0	0	1	6	6	1	0	0	0	0	0	2	2	0	0	0	0	1	1	0	2	0	0	0	0	0	0	0	0	0	0	1	0	0	1	0	0	0	3	0	0	0	1	0	1	0	0	0	0	1	0	2	1	2	2	0	0	1	0	0	0	0	0	0	0	0	5	0	2	2	0	2	6	0	2	0	0	1	0	0	0	5	0	1	1	1	1	1	1	1	0	2	0	1	3	1	1	1	1	0	0	1	0	2	1	1	0	0	0	1	1	1	3	1	1	3	1	0	1	0	1	1	0	0	1	15	0	1	1	2	0	2	6	1	1	1	1	0	1	2	10	1	1	2	0	1	7	2	0	1	0	0	1	1	2	1	1	1	1	1	0	1	0	1	1	1	1	1	1	2	3	6	7	1	2	1	1	0	1	1	1	1	1	9	9	2	1	1	1	1	0	1	1	0	1	1	1	2	1	1	2	2	0	0	1	1	1	1	2	0	0	0	0	0	0	0	0	0	0	0	0	0	0	0	0	0	0	0	0	0	0	0	0	0	0	0	0	0	0	0	0	0	1	0	0	0	0	1	0	3	0	4	0	1	0	0	0	0	0	0	0	0	0	0	0	2	0	0	0	0	0	0	0	0	0	0	1	0	0	0	1	0	2	0	0	0	0	2	0	1	0	1	0	2	0	0	0	0	0	0	0	0	0	0	0	0	1	1	0	0	0	9	0	0	0	0	0	0	0	2	1	2	0	0	0	0	1	0	1	1	0	1	0	0	4	0	0	0	2	0	0	0	0	0	4	0	1	0	0	0	0	0	0	0	0	0	0	0	0	1	0	0	0	0	0	0	0	0	5	4	0	0	0	0	0	0	0	0	0	0	0	0	0	0	0	0	0	0	0	0	0	2	0	2	12	9	0	0	3	4	0	1	0	0	0	0	0	0	6	0	0	0	3	0	0	0	5	2	0	0	0	0	0	1	0	0	0	0	0	0	0	0	0	0	7	1	0	0	0	0	0	1	2	2	1	3	0	0	0	0	2	0	0	4	0	0	6	0	0	0	0	0	0	0	3	0	0	0	0	0	0	0	6	0	0	0	0	0	0	2	0	1	0	0	0	0	0	0	3	0	84	0	0	24	0	2	0	0	0	0	0	0	2	0	3	2	0	1	0	0	0	0	0	0	1	1	1	0	0	0	0	0	0	3	0	0	5	1	3	0	1	0	0	0	0	0	0	0	0	0	2	0	0	1	1	0	0	1	0	0	1	1	0	3	0	0	0	0	1	1	0	0	0	2	1	0	0	0	0	0	0	1	0	0	0	0	0	0	1	1	0	4	0	3	1	0	1	0	2	2	0	2	0	0	1	0	0	0	1	0	1	0	1	6	0	0	1	0	3	1	6	0	0	0	0	0	1	0	0	0	0	0	1	0	0	1	0	0	0	0	4	0	1	0	6	0	0	0	0	0	0	0	0	0	1	3	0	0	0	0	11	0	0	0	2	1	1	0	0	0	0	0	0	0	1	3	7	0	1	0	1	1	1	0	0	0	3	0	0	0	0	7	0	0	0	0	2	10	5	0	1	0	0	0	2	1	1	1	4	1	0	0	0	0	0	0	0	1	0	1	0	0	0	0	3	0	0	0	0	0	0	0	2	0	4	0	3	0	1	1	0	0	0	0	1	1	0	0	1	0	2	1	0	0	1	0	2	0	2	2	2	2	1	0	0	2	3	0	0	0	0	1	2	0	0	1	1	0	0	0	0	0	0	1	0	0	0	0	5	0	0	0	0	0	0	0	3	0	0	0	0	2	2	1	0	1	0	1	0	0	0	0	0	0	0	1	0	0	0	0	0	0	0	0	0	0	0	0	0	1	0	0	0	0	3	0	0	0	0	0	0	1	0	0	0	0	0	0	0	0	0	0	0	1	0	2	1	0	0	0	0	0	1	0	0	2	0	0	0	4	2	0	3	2	0	0	0	0	0	1	0	0	1	0	0	0	0	0	1	0	1	0	1	0	2	1	0	0	0	0	0	0	0	4	3	0	0	0	0	0	0	0	0	1	5	0	0	0	0	0	0	0	0	0	0	1	0	0	0	0	0	0	0	7	0	0	0	0	0	1	0	1	2	0	0	0	0	0	1	0	0	0	0	0	0	2	0	0	0	0	0	0	0	0	2	0	0	0	0	0	0	0	0	0	1	0	0	0	1	0	0	0	0	0	0	0	0	0	0	0	0	0	1	1	0	0	0	0	0	0	0	0	0	0	0	0	0	0	0	0	0	0	0	0	0	2	0	0	0	0	25	0	0	1	0	0	1	0	0	0	0	0	0	0	0	0	0	0	0	0	0	0	0	0	0	0	1	0	2	0	0	0	0	0	0	0	0	0	0	0	0	0	0	1	0	0	0	0	1	0	5	2	1	0	0	0	8	6	0	0	1	3	2	0	0	2	1	2	0	0	2	0	0	0	0	0	0	0	1	0	0	1	1	1	4	0	0	0	0	0	1	0	0	0	0	0	0	0	0	0	0	0	0	0	0	0	0	0	0	0	0	0	0	0	0	3	0	0	5	0	0	0	0	0	0	0	0	0	0	1	0	0	0	1	0	0	0	0	0	0	0	0	0	1	0	0	0	2	5	1	1	1	0	0	0	0	0	0	0	0	0	0	0	0	0	0	0	0	0	0	0	0	0	0	0	0	0	1	1	0	0	0	0	0	0	0	0	0	0	0	0	0	0	0	0	0	0	0	0	1	0	1	0	1	0	0	0	6	0	0	0	0	0	0	0	17	2	5	0	1	0	1	0	0	0	0	0	1	3	3	0	3	0	0	0	3	0	0	0	0	0	1	0	0	0	1	0	1	0	0	1	0	0	0	0	0	0	0	0	0	1	0	0	0	0	0	0	2	0	0	0	0	0	0	0	0	0	0	0	0	0	0	0	0	0	0	0	0	0	6	0	0	0	0	1	0	0	0	0	1	0	0	0	0	0	0	0	1	0	0	0	0	0	1	0	0	14	1	0	1	0	0	0	0	0	0	0	0	0	0	0	1	1	0	0	0	0	0	0	0	0	0	0	0	0	0	0	1	0	0	0	0	0	0	0	0	0	0	0	0	0	0	0	0	0	0	0	0	0	0	0	0	0	0	0	0	1	1	0	2	1	1	2	0	0	0	0	0	0	0	0	0	0	0	0	0	0	1	0	0	0	1	2	0	0	0	0	0	0	0	1	0	0	1	0	0	0	0	0	1	0	0	0	0	0	1	1	0	0	2	2	5	0	0	1	0	1	0	0	0	1	0	0	0	1	0	1	1	0	0	1	0	0	0	0	34	0	5	0	2	0	0	1	2	0	0	0	0	0	0	0	0	0	0	0	0	1	0	0	1	0	1	0	0	0	0	0	0	0	0	1	0	0	1	1	0	0	0	0	0	0	4	0	2	0	0	0	0	0	0	0	0	0	0	0	0	0	0	0	1	0	0	0	0	0	0	0	4	0	0	0	1	0	0	0	0	0	0	1	1	2	0	1	1	1	0	0	0	0	0	0	0	0	0	0	0	0	0	0	0	3	1	0	0	0	0	0	0	0	0	0	0	1	0	0	0	0	0	0	0	0	0	0	0	1	1	0	0	0	0	0	0	0	0	0	0	0	0	0	0	0	1	0	0	0	0	0	1	0	0	0	0	0	0	0	0	0	0	0	0	0	0	1	0	0	0	0	1	1	0	0	0	0	0	0	10	1	0	0	4	0	0	1	0	0	0	0	0	0	0	1	0	0	0	0	0	0	0	0	0	0	0	0	0	0	0	0	0	0	0	0	0	0	0	0	0	0	1	0	0	0	0	0	0	0	0	0	0	0	0	0	0	0	0	3	0	0	0	0	0	1	0	0	0	1	0	0	0	0	1	0	1	0	0	8	0	0	0	0	9	1	0	0	0	0	0	0	1	0	0	0	0	0	0	0	0	1	0	0	0	0	0	0	0	0	0	0	0	1	1	0	0	1	1	0	0	0	0	0	0	0	0	0	0	0	0	3	0	0	0	0	0	0	0	0	0	1	0	0	0	0	0	0	0	0	1	1	1	0	1	1	1	0	0	0	0	0	0	0	0	0	0	0	0	0	0	0	2	0	0	0	0	0	0	0	0	0	0	0	0	0	0	0	0	0	0	0	0	0	0	0	0	0	0	0	1	1	1	0	0	0	0	0	0	0	0	1	1	0	0	0	0	0	0	0	6	0	0	0	0	0	0	0	0	0	0	0	0	0	0	0	0	0	0	0	0	0	0	0	0	0	0	0	0	0	0	0	0	0	0	0	0	0	0	0	0	0	0	0	0	0	0	0	11	0	0	0	0	0	1	0	0	0	5	0	0	0	0	0	0	2	2	2	0	1	0	0	0	0	0	0	0	0	0	1	0	0	0	0	0	0	0	0	0	1	0	0	0	0	0	0	0	0	0	0	0	0	0	0	0	0	0	0	0	0	0	0	0	0	0	0	1	0	1	0	0	0	1	0	0	0	0	0	0	1	2	0	1	0	0	0	0	0	0	1	1	0	0	0	0	0	0	0	0	0	0	0	0	0	0	0	16	0	0	0	0	0	0	0	0	0	0	0	0	0	0	0	0	0	0	0	0	0	1	0	0	0	0	0	0	0	0	0	1	0	0	0	0	0	0	0	0	0	0	0	0	0	0	0	0	0	0	0	0	0	0	0	0	0	0	1	0	0	0	0	0	1	0	0	0	0	0	0	1	4	0	0	0	1	24	0	0	0	0	0	0	1	0	1	0	1	0	0	0	0	0	1	0	0	0	0	0	0	0	0	0	3	1	0	0	0	0	0	0	3	0	0	0	0	0	1	2	0	0	0	0	0	0	0	0	0	0	0	0	0	0	0	0	0	0	0	0	0	0	0	0	0	0	0	0	0	0	0	0	1	0	0	0	0	0	0	0	0	2	0	0	0	0	3	0	0	0	0	1	0	0	0	0	0	0	0	0	0	0	0	8	3	0	0	0	0	0	0	0	0	0	0	0	0	0	0	0	0	1	0	0	0	0	0	0	0	0	0	0	0	0	0	1	0	0	12	0	0	0	0	0	0	0	0	0	0	0	0	0	0	0	0	0	0	0	0	0	0	0	0	0	0	0	0	0	1	0	0	0	0	0	0	0	0	0	0	0	0	0	0	0	0	0	0	0	0	0	0	0	0	0	0	1	0	0	0	0	0	0	0	0	0	0	0	0	0	3	0	0	0	0	0	0	0	0	0	1	0	1	0	0	0	0	1	1	0	0	0	0	1	0	0	0	0	0	0	0	0	0	0	1	0	0	0	0	0	0	0	0	2	0	1	0	1	0	0	0	0	0	0	0	0	0	0	1	0	0	0	0	0	0	0	0	0	0	0	0	0	0	0	0	0	0	0	0	0	0	0	0	0	0	0	0	0	0	0	0	0	0	0	1	1	0	0	0	0	0	0	0	0	0	0	0	0	0	0	0	0	0	0	0	0	0	0	0	0	0	0	2	2	0	0	0	1	0	0	0	0	0	0	0	0	0	0	0	0	0	0	0	0	0	0	0	0	0	0	0	0	0	0	0	0	0	1	0	0	0	0	0	0	0	6	0	0	0	0	0	0	0	0	0	0	0	0	0	0	0	0	0	0	0	1	0	0	0	1	0	0	0	0	0	0	0	0	0	0	0	0	0	2	0	0	0	0	0	0	0	0	0	0	3	0	0	0	0	0	0	0	0	0	0	0	0	0	0	0	0	0	0	0	0	0	0	0	0	0	0	0	0	0	0	0	0	0	0	0	0	0	3	0	0	0	0	0	0	0	0	0	0	0	0	1	0	0	0	0	0	0	0	0	0	0	0	0	0	0	0	0	0	0	0	0	0	0	0	0	0	1	0	0	0	0	0	0	0	0	0	0	0	0	0	0	0	0	0	0	0	1	1	1	0	0	0	0	0	0	0	0	0	0	0	0	2	0	0	0	0	0	0	0	0	0	2	0	0	0	0	0	0	0	0	0	1	1	0	0	0	0	0	14	0	0	0	0	0	0	0	0	0	0	0	0	0	0	0	0	0	0	0	0	0	0	0	0	0	1	0	0	0	0	0	2	0	1	0	0	1	0	0	0	0	0	0	0	0	0	0	3	0	0	0	0	1	0	0	0	1	0	0	0	0	0	0	0	0	0	0	0	0	0	0	0	0	0	0	0	4	0	0	0	0	0	0	0	0	0	0	0	0	0	0	0	0	1	0	3	0	0	1	1	0	5	0	0	0	0	0	0	0	0	0	0	0	0	0	1	0	0	0	0	0	0	0	0	0	0	0	0	0	0	0	0	0	0	0	0	0	0	0	0	0	0	1	0	0	0	0	0	0	0	1	0	0	0	1	0	0	0	0	0	0	0	2	0	0	0	0	1	1	0	1	4	0	0	0	6	0	0	0	0	0	0	0	0	0	0	0	0	0	0	0	0	1	0	0	0	0	0	0	0	0	0	0	0	0	0	0	0	0	0	0	0	0	0	0	0	0	0	0	0	0	0	0	0	0	0	0	0	0	0	0	0	0	0	0	0	0	0	0	0	1	0	0	0	0	0	0	1	0	0	0	0	0	0	0	0	0	0	0	0	0	0	0	0	0	0	0	0	1	0	0	0	0	0	0	0	0	1	0	0	0	0	0	0	0	0	0	0	0	0	0	0	0	0	1	0	0	0	1	0	1	0	0	0	0	0	0	0	0	0	0	0	0	0	0	0	0	0	0	0	0	0	0	0	1	0	6	0	0	0	0	0	0	0	0	0	0	0	0	0	0	0	0	0	0	0	0	0	0	0	0	0	0	0	0	0	0	0	0	0	1	0	0	0	0	0	0	0	0	0	0	0	0	1	0	0	0	0	0	0	0	0	0	0	0	0	0	0	0	0	0	0	0	0	0	0	0	0	0	0	0	0	0	0	0	0	0	0	0	0	0	0	1	0	0	0	0	0	0	0	0	0	0	0	0	0	0	0	0	0	0	0	0	0	4	0	0	0	0	0	0	0	0	0	0	0	0	0	0	0	0	0	0	0	0	0	0	0	0	0	0	0	0	0	0	0	0	0	0	0	0	0	0	0	0	0	0	0	0	0	0	0	0	0	0	0	0	0	0	0	0	0	0	0	0	0	0	0	0	0	0	0	0	0	0	0	0	0	0	0	2	0	0	0	0	0	0	0	0	0	0	0	0	0	0	0	0	0	0	0	0	0	0	0	0	0	0	0	0	0	0	0	0	0	0	0	0	0	0	0	0	0	0	1	0	0	0	0	0	0	0	0	0	0	0	0	0	0	0	1	0	3	0	0	0	0	0	0	0	0	0	0	0	1	0	0	1	0	0	1	0	0	0	0	0	0	2	0	0	0	0	0	0	0	2	0	0	0	0	0	0	7	0	0	1	0	0	1	0	0	0	0	0	0	0	0	0	11	0	0	0	0	0	0	1	0	0	0	0	0	0	0	0	0	0	0	0	0	0	0	0	0	0	0	0	0	0	0	0	0	0	0	0	0	0	0	0	0	0	0	0	0	1	0	0	0	1	0	0	4	0	0	0	0	0	0	0	0	0	2	0	2	0	0	0	0	0	0	0	0	0	0	6	0	1	0	25	1	0	6	0	0	0	0	0	0	0	0	0	0	17	0	0	0	6	0	0	0	63	12	2	8	7	6	0	13	0	0	0	0	0	0	0	0	0	0	0	0	0	0	1	0	0	0	0	0	0	0	1	0	0	2	0	0	0	0	0	0	1	0	0	0	7	0	0	1	0	0	0	0	0	1	0	0	0	0	0	0	0	0	0	0	0	1	0	0	0	0	0	0	0	0	0	0	0	0	1	0	0	0	2	0	0	0	0	0	0	0	0	0	0	0	0	0	0	0	0	5	0	2	0	0	0	0	0	0	0	0	0	0	0	0	0	0	0	0	0	0	0	0	0	0	0	0	0	1	0	0	0	0	0	0	0	0	0	0	0	0	0	8	0	0	1	0	0	0	1	0	0	0	0	0	3	10	8	0	0	0	1	0	1	1	0	0	1	0	0	0	0	0	0	0	0	0	0	0	0	0	0	0	0	1	0	0	0	0	0	0	0	0	1	0	0	0	1	1	0	0	0	0	0	0	0	0	0	0	0	0	0	0	0	0	0	0	0	0	0	0	0	0	0	0	0	0	0	0	0	0	1	0	0	0	1	0	0	0	0	0	0	0	0	0	0	0	0	48	29	0	0	0	0	4	0	0	1	9	1	0	0	0	0	0	0	0	10	0	1	6	0	0	0	0	0	0	0	1	0	0	0	0	25	0	0	0	0	0	0	0	0	2	0	1	0	0	0	3	0	0	0	0	0	0	0	0	0	0	0	0	0	0	0	1	0	4	0	0	0	0	0	0	0	0	0	0	0	0	0	0	0	1	1	0	0	0	0	0	2	0	0	0	0	0	0	0	1	3	0	0	0	0	0	1	0	0	1	2	0	3	0	63	103	0	1	0	0	1	0	2	0	1	0	0	0	0	0	0	0	0	0	0	0	0	1	0	0	0	2	0	1	1	0	1	1	2	0	0	0	0	0	0	0	0	0	0	0	0	0	0	0	0	0	0	2	0	0	0	0	0	1	2	1	2	0	0	0	0	0	0	0	0	0	0	0	0	0	0	0	0	0	0	0	0	0	0	1	0	0	0	0	1	0	0	0	0	0	0	0	0	0	0	0	0	0	0	1	0	0	0	0	0	0	0	0	0	0	1	0	0	0	0	0	0	0	0	1	0	0	0	0	0	0	0	0	0	0	0	0	2	0	1	0	0	1	1	0	0	0	0	0	0	0	0	0	0	0	0	0	0	1	0	0	2	0	0	0	0	0	0	0	0	0	0	0	0	0	0	0	1	0	0	0	0	0	0	0	0	0	0	0	0	0	0	0	0	0	0	0	0	0	0	0	0	0	0	0	0	0	1	0	0	0	0	0	1	0	0	0	0	0	0	0	0	0	0	0	6	0	0	0	0	0	1	0	0	0	0	0	0	0	0	0	0	0	0	0	0	0	0	0	0	1	0	0	0	0	0	0	0	0	0	0	0	2	1	0	0	0	0	0	0	0	0	0	1	0	0	0	0	0	0	0	0	0	0	0	1	0	0	0	0	0	0	0	0	0	0	0	0	0	0	0	0	0	0	0	0	0	0	0	0	0	0	1	0	0	0	0	0	0	0	1	0	0	0	0	0	0	0	0	0	0	0	0	0	0	0	0	0	0	0	0	0	0	0	0	0	0	0	0	0	0	0	2	0	0	0	5	0	0	0	0	0	0	0	0	0	0	0	0	0	0	0	0	0	0	0	0	0	0	0	0	0	0	1	0	0	0	3	0	0	0	0	0	0	0	0	0	0	0	0	0	0	0	0	0	1	0	0	1	0	1	0	0	0	0	0	0	0	1	0	0	0	0	0	0	0	0	0	0	0	0	0	0	0	0	0	1	0	1	0	0	1	0	0	0	0	0	0	0	0	0	0	1	0	0	0	0	0	0	0	0	0	0	0	6	0	1	0	0	0	0	0	0	0	0	0	0	0	0	0	0	0	0	0	5	3	0	0	0	8	0	0	0	0	0	0	0	0	0	0	0	0	0	1	1	0	0	0	0	0	0	1	0	1	0	0	0	0	1	0	1	0	0	0	0	0	0	0	2	0	0	0	0	0	0	0	1	0	0	0	0	0	0	0	0	1	5	0	0	0	0	1	0	0	0	0	0	0	0	0	0	0	0	0	0	0	0	0	0	0	0	0	0	0	0	0	0	0	0	0	0	0	0	0	0	0	0	0	0	0	0	0	0	0	0	0	0	0	0	0	0	0	0	0	1	0	0	0	0	0	0	0	0	0	0	0	0	0	0	0	0	0	0	0	0	0	0	1	0	0	0	0	0	0	0	0	0	0	1	0	0	2	0	0	0	0	0	0	0	0	0	0	0	0	0	0	0	0	0	0	0	0	0	0	0	0	0	0	0	0	0	0	0	0	0	0	0	0	0	0	0	0	0	0	0	0	0	0	0	0	0	0	0	0	0	1	0	0	0	0	0	0	0	0	0	0	0	0	0	0	0	0	0	0	0	0	0	0	0	0	0	0	0	0	1	0	1	0	0	0	0	0	0	0	0	0	2	0	0	0	0	0	0	0	0	0	0	0	0	1	0	0	0	0	0	1	0	2	0	0	0	0	0	0	0	0	0	0	0	0	0	0	1	0	1	1	0	0	0	0	1	4	0	0	0	0	1	0	0	0	0	0	0	0	0	0	0	0	1	2	1	0	0	0	0	0	0	0	0	1	1	1	1	3	0	0	0	0	0	0	1	0	0	0	0	0	0	0	0	0	0	0	0	0	0	0	1	0	1	1	0	1	0	0	0	0	0	0	0	0	0	0	0	0	1	0	0	0	4	0	0	0	0	0	0	0	0	0	0	0	1	0	0	0	0	0	0	1	0	0	1	1	0	6	0	0	0	0	0	0	0	0	0	0	0	0	0	0	0	0	0	0	0	0	1	0	0	0	0	0	0	0	0	0	0	0	0	0	0	0	0	0	0	0	0	0	0	0	0	0	0	0	0	0	0	0	0	0	0	0	0	0	0	0	0	0	3	0	0	0	0	0	0	0	3	0	0	0	0	0	0	0	0	0	0	0	0	0	0	0	0	0	0	0	0	0	0	0	1	0	0	0	0	0	0	0	0	0	0	2	0	0	0	1	0	0	0	5	0	0	4	0	0	0	0	0	2	0	0	0	0	0	0	0	1	0	0	0	0	0	0	0	0	0	0	0	1	0	0	0	0	0	0	0	0	0	0	0	0	0	0	0	0	0	0	0	0	0	0	0	0	0	0	0	0	1	0	0	0	0	0	0	0	0	0	0	3	0	0	0	0	0	0	0	0	0	0	0	0	0	0	0	0	0	0	0	0	0	0	0	0	0	0	0	0	0	0	0	0	0	0	1	0	0	0	0	1	2	0	0	0	0	0	0	0	1	2	0	1	0	0	0	0	0	0	0	0	1	0	0	0	0	0	0	0	0	0	0	0	0	0	0	0	0	0	1	0	0	0	0	0	0	0	0	0	0	0	0	0	0	0	0	0	0	1	0	0	0	0	0	0	0	0	1	0	1	0	0	0	0	0	0	1	0	10	0	0	2	0	0	0	0	0	0	0	0	0	0	0	0	0	0	0	11	0	0	0	0	0	0	0	0	0	0	0	0	0	0	0	1	0	0	0	0	0	0	0	0	0	0	0	0	0	0	1	0	0	0	0	0	0	0	0	0	0	0	0	0	0	0	0	0	0	0	0	0	0	0	0	0	0	0	0	0	0	0	0	0	0	0	0	0	0	0	0	0	0	0	0	0	0	0	0	0	0	0	0	0	0	0	0	0	0	0	0	0	0	0	0	0	0	0	0	0	0	0	0	0	0	0	0	0	0	0	0	0	0	0	1	0	0	0	0	0	0	0	0	0	0	0	0	0	0	0	0	0	0	0	0	0	0	0	0	0	0	0	0	0	0	0	0	0	2	0	0	0	0	0	0	0	0	0	0	0	0	0	0	0	0	0	0	0	0	0	0	0	0	0	0	0	0	0	0	0	0	1	0	0	0	0	0	0	0	0	0	0	0	0	0	0	0	0	0	0	0	0	0	0	0	0	0	1	0	0	0	0	0	0	0	0	0	0	0	0	0	0	0	0	0	0	0	0	0	0	0	0	0	0	0	0	0	0	0	0	0	0	0	0	0	0	0	0	0	0	0	0	0	0	0	0	0	0	0	0	0	0	0	0	0	0	0	0	0	0	0	0	0	0	0	0	0	0	0	0	1	0	0	0	0	0	0	0	0	0	0	0	0	0	0	0	0	0	0	0	0	0	0	0	0	0	0	0	0	0	0	0	0	0	0	0	0	0	0	0	0	0	0	0	0	0	0	0	0	0	0	0	0	0	0	0	0	0	0	0	0	0	0	0	0	2	0	0	0	0	0	0	0	0	0	0	0	0	0	0	0	0	0	0	0	0	0	0	0	0	0	0	0	0	0	0	0	0	0	0	0	0	0	0	0	0	0	0	0	0	0	0	0	0	0	0	0	0	0	0	0	0	0	0	0	0	0	0	0	0	0	0	0	0	0	0	0	0	0	0	0	0	0	0	0	0	0	0	0	0	0	0	0	0	0	0	0	0	0	0	0	0	0	0	0	0	0	0	0	0	0	0	0	0	0	0	0	0	0	0	0	0	1	0	0	0	0	0	0	0	0	0	0	0	0	0	0	0	0	0	0	0	0	0	0	0	0	0	0	0	0	0	0	0	0	0	0	0	0	0	0	0	0	0	0	0	0	0	0	0	0	0	0	0	0	0	0	0	0	0	0	0	0	0	0	0	0	0	0	0	0	0	0	0	0	0	0	0	0	0	0	0	0	0	0	0	0	0	0	0	0	0	0	0	0	0	0	0	0	0	0	0	0	0	0	0	0	0	0	0	0	0	0	0	0	0	0	0	0	0	0	0	0	0	0	0	0	0	0	0	0	0	0	0	0	0	0	0	1	0	0	0	0	0	0	0	0	0	0	0	0	0	0	0	0	1	0	0	0	0	0	0	0	0	0	0	0	0	0	0	0	0	0	0	0	0	0	0	0	0	0	0	1	0	0	0	0	0	0	0	0	0	0	0	0	0	0	0	0	0	0	0	1	0	0	0	0	1	1	1	0	0	0	0	0	0	0	0	0	0	0	0	0	0	0	0	0	0	0	0	0	0	0	0	0	0	0	1	0	0	0	0	0	0	0	0	0	0	0	0	1	0	0	0	0	0	0	0	0	0	0	0	0	0	0	0	0	0	0	0	0	0	0	0	0	2	0	0	0	0	0	0	0	1	0	0	0	0	0	0	0	0	0	0	0	0	0	0	0	0	0	0	0	0	0	0	0	0	0	0	0	0	0	0	0	0	0	1	0	0	0	0	0	0	0	0	0	0	0	0	0	1	0	0	0	0	0	0	0	0	0	0	0	0	0	0	0	0	0	0	0	0	0	0	0	0	0	0	0	0	0	0	1	0	0	0	0	0	0	0	0	0	0	0	0	0	0	0	0	0	0	0	0	0	0	0	0	0	0	0	0	0	0	0	0	0	0	0	0	0	0	0	0	0	0	0	5	0	0	0	0	0	0	0	1	0	0	0	0	0	0	1	0	0	0	0	0	0	0	0	0	0	0	0	0	0	0	0	0	0	0	0	0	0	0	0	0	0	0	0	0	0	0	0	0	0	0	0	0	0	0	0	0	0	0	0	0	0	0	0	0	0	0	0	0	0	0	0	0	0	0	0	0	0	1	0	0	0	0	0	2	0	0	0	0	0	0	0	1	0	0	7	0	0	0	0	0	1	0	0	0	2	0	0	0	0	0	1	0	0	1	0	0	0	0	0	0	2	0	0	0	0	0	1	0	0	0	0	0	0	0	0	0	0	0	0	0	0	0	0	0	0	0	0	0	0	0	0	0	0	0	0	0	0	0	0	0	0	0	0	0	0	0	0	0	0	0	0	0	0	0	0	0	0	0	0	0	0	0	0	0	0	0	0	0	8	0	0	0	0	0	0	0	0	0	0	0	0	0	0	0	0	0	0	0	0	0	0	0	0	0	0	0	0	0	0	0	0	0	0	1	0	0	0	0	0	0	0	0	1	0	0	0	0	0	0	0	0	0	0	0	0	0	0	1	5	0	0	0	1	3	1	1	0	0	0	0	0	1	0	0	0	0	0	0	0	5	8	0	0	0	0	6	3	13	0	0	2	0	0	0	2	0	0	0	0	1	0	3	1	14	1	0	0	0	0	0	0	0	0	0	3	0	0	0	0	0	0	0	0	0	0	0	0	0	0	3	0	0	0	0	0	0	0	0	0	0	0	0	0	14	0	0	6	3	21	8	0	0	0	0	0	0	0	0	1	0	0	2	0	0	7	2	0	0	0	1	22	24	13	0	0	0	1	0	0	0	3	5	0	0	0	0	11	0	0	8	0	0	0	0	0	0	0	0	0	0	0	0	0	0	0	0	32	0	1	0	0	3	0	0	0	0	0	0	2	0	0	0	0	0	0	0	0	0	0	0	0	0	0	0	0	0	0	0	0	0	0	0	0	0	0	0	0	0	0	9	0	0	0	0	0	2	0	0	0	0	0	0	0	0	0	0	0	0	0	0	0	0	0	0	0	0	0	0	0	0	0	0	0	0	0	0	0	0	0	0	0	0	0	0	0	0	1	0	1	0	0	0	2	1	4	0	2	0	0	0	0	0	0	0	0	0	0	0	0	0	0	0	0	0	0	0	0	0	0	1	0	0	0	0	0	0	0	4	37	4	40	2	1	55	0	8	2	5	6	34	92	1	1	9	1	7	0	0	0	4	0	0	0	0	0	0	0	3	1	0	0	0	0	0	0	0	16	1	5	0	25	8	0	0	2	3	0	0	3	2	3	0	0	0	0	0	0	0	3	0	0	0	0	0	0	0	0	0	0	0	0	0	0	0	0	0	0	0	1	0	2	0	0	0	0	0	7	49	0	0	1	0	0	0	0	0	0	0	0	0	0	0	0	0	0	0	0	0	0	0	0	0	0	0	0	0	2	1	0	1	0	1	11	0	0	0	0	2	3	0	0	0	0	0	0	0	0	1	32	0	26	0	0	1	1	4	3	1	0	1	0	4	0	1	0	1	8	0	1	0	0	0	0	8	0	0	1	0	0	2	0	0	0	2	22	0	55	1	1	1	1	4	3	0	44	0	113	0	56	9	0	48	50	3	0	0	0	1	0	19	1	0	0	2	0	0	0	1	1	9	0	0	0	0	0	0	0	6	1	4	0	12	0	0	2	0	1	0	0	0	0	1	1	0	6	3	1	0	0	3	1	3	13	0	0	0	0	37	0	0	2	2	1	0	0	4	0	0	0	0	4	1	9	0	2	0	0	3	0	1	0	0	0	3	3	3	4	0	14	0	0	1	0	2	0	8	0	1	20	0	0	3	2	0	0	2	0	0	2	1	0	0	3	0	0	0	0	5	0	0	1	0	0	0	0	1	0	0	0	0	0	0	2	0	0	0	1	0	0	8	2	2	0	0	0	0	0	0	4	0	0	0	0	7	2	0	1	0	2	0	1	2	0	0	3	0	0	0	0	11	0	0	0	0	11	0	0	0	0	0	0	0	0	1	0	2	0	0	0	0	0	0	12	0	0	0	0	3	0	44	0	0	0	0	1	2	0	0	0	0	1	0	0	0	0	0	1	0	3	3	13	0	2	0	0	0	0	0	0	0	0	4	1	0	0	0	2	0	23	0	0	0	0	0	0	1	0	0	0	0	0	0	0	0	3	0	0	0	0	0	1	0	0	0	0	0	0	1	0	3	0	0	0	0	4	0	1	1	0	0	0	0	0	3	0	0	0	0	1	0	0	0	0	0	0	0	0	0	1	0	0	0	0	0	0	0	0	0	0	0	0	0	0	0	0	0	0	1	0	0	0	0	0	0	0	0	1	0	0	0	0	0	0	0	0	0	0	0	0	0	0	0	0	0	0	0	0	0	2	0	0	0	34	0	0	0	0	0	0	0	0	0	0	0	0	0	0	0	0	0	0	0	0	0	0	0	0	0	0	0	2	0	0	1	0	0	1	0	0	0	0	0	0	0	0	0	0	0	0	0	0	0	0	0	5	0	0	0	0	0	0	0	0	0	0	0	1	0	0	0	0	0	0	0	2	0	0	0	0	0	0	0	0	0	0	0	0	0	0	0	0	0	0	0	0	1	0	0	0	0	0	0	0	0	0	0	0	0	0	0	0	0	0	0	0	0	0	0	0	0	0	0	0	0	0	0	0	0	0	0	0	0	0	0	0	0	0	0	0	0	0	0	0	2	0	0	0	0	0	0	0	0	0	0	0	0	0	0	0	0	0	0	0	0	0	0	0	0	2	0	0	0	0	0	0	0	0	0	0	0	0	0	0	0	0	0	0	0	0	0	0	0	0	0	0	0	0	0	0	0	0	0	0	0	0	0	0	0	0	0	0	0	0	0	0	0	0	0	0	0	0	0	0	1	0	0	0	0	0	0	0	0	0	0	0	0	0	0	0	0	0	0	0	0	0	0	1	0	0	0	0	0	0	0	0	1	0	0	0	0	0	0	0	1	0	0	0	0	0	0	0	0	0	0	0	0	0	0	0	0	0	0	0	0	0	0	0	0	0	0	0	0	0	0	0	0	0	0	0	0	0	0	0	0	0	0	0	0	0	1	0	0	0	0	0	0	0	0	0	0	0	0	0	0	0	0	0	0	0	0	0	0	0	0	0	0	0	0	0	0	0	0	0	0	0	0	0	0	0	0	0	0	0	0	0	1	0	0	0	0	0	0	0	0	0	0	0	0	1	0	0	0	0	0	0	0	0	0	0	0	0	0	0	0	0	2	0	0	0	1	0	0	0	0	0	0	0	0	0	0	0	0	0	0	0	0	0	1	0	0	0	0	0	0	0	1	0	0	0	0	0	0	0	0	0	0	1	0	0	0	0	0	0	0	2	0	0	0	1	0	0	0	4	0	0	0	0	0	0	5	0	0	0	2	0	3	0	0	0	0	0	0	0	2	0	0	0	0	0	0	0	0	0	1	0	0	59	0	6	0	0	0	0	0	0	1	0	3	1	0	0	0	1	0	0	0	0	0	0	0	0	1	0	7	0	1	4	0	0	0	0	0	0	0	1	0	0	0	0	1	0	0	0	1	0	0	0	0	0	0	0	0	1	0	0	0	0	0	0	0	0	2	0	0	1	0	0	0	5	1	0	0	0	0	0	0	0	0	0	0	0	0	0	0	0	0	0	0	0	0	0	0	0	0	0	0	0	0	2	0	0	0	0	0	0	0	0	0	0	0	0	0	0	0	0	0	0	0	0	0	0	0	0	0	0	0	1	0	0	0	0	0	0	0	1	1	0	0	0	0	0	0	0	0	0	13	0	0	2	1	0	0	0	0	0	0	0	0	0	1	0	0	0	0	0	0	0	0	1	0	0	0	0	0	0	1	0	1	0	0	0	0	0	0	0	0	0	0	0	0	0	0	0	0	0	0	0	0	0	0	0	0	0	0	0	0	0	0	0	0	0	0	0	0	0	0	0	0	0	0	0	0	0	0	0	0	0	0	0	0	0	0	0	0	0	0	0	0	0	0	0	0	0	0	0	0	0	0	0	0	0	0	0	0	0	0	0	0	0	0	0	0	0	0	0	0	0	0	0	0	0	0	0	0	1	0	0	0	0	0	2	0	0	0	0	0	0	0	0	0	0	0	0	0	0	0	0	0	0	0	0	0	0	0	0	0	0	0	0	0	0	0	0	0	0	0	0	0	0	0	0	0	0	1	0	0	0	0	0	0	0	0	0	0	0	0	0	0	0	0	0	0	0	0	0	0	0	0	0	0	0	0	0	0	0	0	0	0	0	0	0	0	0	0	0	0	0	0	0	0	0	0	0	0	0	0	0	0	0	0	0	0	0	0	0	0	0	0	0	0	0	0	1	0	0	0	0	0	0	0	0	0	0	0	0	0	0	0	0	0	0	0	0	0	0	0	1	0	0	0	0	0	0	2	0	0	0	0	0	0	0	0	0	1	1	0	0	0	0	0	0	0	0	0	0	0	0	0	0	0	0	0	2	0	0	0	0	0	0	0	0	0	0	0	0	0	0	0	0	0	0	0	0	0	0	0	0	0	0	0	0	0	0	0	0	0	0	0	1	0	0	0	0	0	0	0	0	0	0	0	0	0	0	0	0	0	0	0	0	0	0	0	0	2	13	0	0	0	0	0	0	0	0	0	0	0	0	0	0	0	0	0	0	0	0	0	0	0	0	0	0	0	0	0	0	1	0	0	0	0	0	0	0	0	0	0	0	0	0	0	0	0	0	0	0	0	0	0	0	0	0	0	0	0	0	0	0	0	0	0	0	0	0	0	0	0	0	0	0	0	0	0	0	0	0	0	0	0	0	1	0	0	0	0	0	0	2	0	1	0	0	0	1	0	0	1	0	0	0	0	0	0	0	0	0	0	0	0	0	0	0	0	0	0	0	0	0	0	0	0	0	0	0	0	0	0	0	0	0	0	0	0	0	0	0	0	0	0	0	0	0	0	0	0	0	0	0	0	0	0	0	0	0	0	0	0	0	4	0	0	0	0	0	0	0	0	0	0	1	1	0	0	0	0	0	0	0	0	0	0	0	0	0	0	0	1	0	0	0	0	0	1	0	0	0	0	0	1	0	0	0	0	2	0	1	0	1	0	0	0	10	0	0	0	0	0	0	0	0	0	0	0	0	0	0	0	0	0	0	0	0	0	0	0	0	0	0	0	0	1	0	0	0	0	0	0	0	0	0	0	4	0	0	0	0	0	0	0	0	0	0	0	0	0	0	0	0	0	0	0	0	0	0	0	0	0	0	1	0	0	0	0	0	0	0	0	0	1	0	0	0	0	0	1	1	3	0	0	0	0	0	0	0	0	2	0	0	0	1	1	0	0	0	0	0	0	0	0	0	0	0	0	0	0	0	0	0	0	0	0	0	0	0	0	0	0	9	2	2	2	0	1	0	0	0	0	0	1	0	0	0	0	0	0	0	0	0	0	0	0	0	0	0	0	0	0	0	0	0	0	0	0	0	0	0	0	0	0	0	0	0	0	0	0	0	0	0	0	0	1	0	0	0	0	0	0	0	0	0	0	0	0	0	0	0	0	0	0	0	1	0	0	0	0	0	0	0	0	0	0	0	0	0	0	0	0	0	0	0	0	0	0	0	0	0	0	0	0	0	0	0	0	0	0	0	0	0	0	0	0	0	0	0	0	0	0	0	0	0	0	0	0	0	0	2	3	0	0	0	0	0	0	0	0	1	0	0	0	0	0	0	0	0	0	0	0	0	0	0	0	0	0	2	1	0	3	1	1	0	1	0	0	0	1	0	0	0	0	0	0	1	0	0	0	1	0	0	0	0	1	0	0	0	0	0	0	0	0	0	0	0	0	0	0	0	0	0	0	0	0	0	0	0	0	1	0	0	0	0	0	0	0	0	0	0	0	0	1	0	6	2	1	0	0	0	1	0	2	0	0	0	1	2	0	2	0	0	0	0	0	0	0	0	0	0	0	1	0	0	0	0	0	0	0	0	0	0	0	0	0	0	0	0	0	0	0	0	0	0	0	0	0	0	1	0	0	0	0	0	0	0	0	0	0	0	0	0	0	0	0	0	0	0	0	0	0	0	0	0	0	0	0	0	0	0	0	1	0	0	0	1	0	0	0	0	0	1	0	0	0	0	0	0	0	0	0	0	0	0	0	0	0	0	0	0	0	0	0	0	0	0	0	0	0	0	0	0	0	1	0	0	0	0	3	0	0	0	0	0	0	0	0	1	0	1	0	0	0	0	0	0	0	0	0	0	0	0	0	0	0	0	0	0	0	0	0	0	0	0	0	0	0	0	0	0	0	0	0	0	0	0	0	0	0	0	0	0	0	0	0	0	0	0	0	0	0	0	0	0	0	0	0	0	0	0	3	0	0	0	0	0	0	0	0	0	0	0	0	0	0	0	0	0	0	0	0	0	0	0	0	0	0	0	0	0	0	0	0	0	0	0	0	0	0	0	1	0	0	0	0	0	0	0	0	0	0	0	0	0	0	0	0	0	0	0	0	0	0	0	0	0	0	0	0	0	0	0	0	0	0	0	0	0	0	0	0	0	0	0	0	0	0	0	0	0	0	0	0	0	0	0	0	0	0	0	0	0	0	0	0	0	0	0	1	0	0	0	0	0	0	0	0	1	0	0	0	0	1	0	0	0	0	0	0	0	0	0	0	0	0	0	0	0	0	0	0	0	0	0	0	0	0	0	0	0	0	0	0	0	0	0	2	0	0	0	0	0	0	0	0	0	1	0	0	0	0	0	0	0	1	0	0	0	0	0	0	0	0	0	0	0	0	0	0	0	0	1	0	0	0	0	0	0	0	0	0	0	0	0	0	0	0	0	0	0	0	0	0	0	0	0	0	0	0	0	0	0	0	0	0	0	0	0	0	0	0	0	0	0	0	0	0	0	0	0	0	0	0	0	0	0	0	0	0	0	0	0	0	0	0	0	0	0	0	0	0	0	0	0	0	0	0	0	14	2	0	0	0	0	0	0	0	0	0	0	0	0	0	0	0	0	0	0	0	0	0	0	0	0	0	0	0	0	0	0	0	0	0	0	0	0	0	0	0	0	0	1	0	0	0	0	1	0	0	0	0	0	0	0	0	0	0
GB_GCA_003157895.1	GB_GCA_002502245.1	0.074316	0	CBB-positive	90.28	d__Archaea;p__Halobacterota;c__Methanomicrobia;o__Methanomicrobiales;f__Methanoregulaceae;g__Methanoregula;s__Methanoregula sp003157895	0	1	0	0	0	0	0	0	0	0	0	0	0	0	0	0	0	0	0	0	0	0	0	0	0	0	0	0	0	0	0	0	0	0	0	0	0	0	1	0	0	0	0	0	0	0	0	0	0	0	0	0	0	0	1	0	0	0	0	0	0	0	0	0	0	0	0	0	0	0	0	0	0	0	0	0	0	0	0	0	0	0	0	0	0	0	0	0	0	0	0	0	0	0	0	0	0	0	0	0	0	0	0	0	0	0	0	0	0	0	0	0	0	0	0	0	0	0	0	0	0	0	0	0	0	0	0	0	0	0	0	0	0	0	0	0	0	0	0	0	0	0	0	0	0	0	0	0	0	0	0	0	0	0	0	0	0	0	0	0	0	0	0	1	0	0	0	0	0	0	0	0	0	0	0	0	0	0	0	0	0	0	0	0	0	0	0	0	0	0	0	0	0	0	0	0	0	0	0	0	0	0	0	0	0	0	0	0	0	0	0	0	0	0	0	0	0	0	0	0	0	0	0	0	0	0	0	0	1	0	0	0	0	0	0	0	0	0	0	0	0	0	0	0	0	1	0	0	0	0	0	0	0	0	0	0	0	0	0	0	0	0	0	0	0	0	0	0	0	0	0	0	0	0	0	0	0	0	0	0	0	0	0	0	0	0	0	0	0	0	0	0	0	0	0	0	0	0	0	0	0	0	0	0	0	0	0	0	0	0	0	0	0	0	0	0	0	0	0	0	0	0	0	0	0	0	0	0	0	0	0	0	0	0	0	0	0	0	0	0	0	0	0	0	0	0	0	0	0	0	0	0	0	0	0	0	0	0	0	0	0	0	0	0	0	0	0	0	0	0	0	0	0	0	0	0	0	0	0	0	0	0	0	0	0	0	0	0	0	0	0	0	0	0	0	0	0	0	0	0	0	0	0	0	0	0	0	0	0	0	0	0	0	0	0	0	0	0	0	0	0	0	1	0	0	0	0	0	0	0	0	0	0	0	0	0	0	0	0	0	0	0	0	0	1	0	0	1	0	0	0	0	0	0	0	0	0	0	0	0	0	0	0	0	1	0	0	0	0	0	0	0	0	0	0	1	0	0	0	0	0	1	0	0	0	0	0	0	0	0	0	0	0	0	0	0	0	0	0	0	0	0	0	0	0	0	0	0	2	0	3	0	0	0	0	0	0	0	0	0	0	0	0	0	0	0	0	0	0	1	0	0	0	0	0	0	0	0	0	0	0	0	0	0	0	0	0	0	0	0	0	0	0	0	0	0	0	0	0	0	0	1	0	0	0	0	0	1	0	0	0	0	0	0	0	0	0	0	0	0	0	0	0	0	0	0	0	0	0	0	0	0	0	0	0	0	0	0	0	0	0	0	0	0	0	1	0	0	0	0	0	0	0	0	0	0	0	0	0	0	0	0	0	0	0	0	0	0	0	0	0	0	0	0	0	0	0	0	0	0	0	0	0	0	0	0	0	0	0	0	0	0	0	0	0	0	1	0	0	0	0	1	0	0	0	0	2	0	0	0	0	0	0	0	0	0	0	0	0	0	0	0	0	0	0	0	0	0	0	0	0	0	0	0	0	0	0	1	0	0	0	0	0	0	0	0	0	0	0	0	0	0	1	0	0	0	0	0	0	0	0	0	0	0	0	0	0	0	2	0	0	0	0	0	0	0	0	0	0	0	0	0	0	0	0	1	0	0	0	0	0	0	0	1	0	0	0	1	0	0	0	0	0	0	0	0	0	0	1	1	2	0	0	0	0	0	0	1	0	0	0	0	0	0	0	0	0	1	0	0	0	0	0	0	0	0	0	0	0	0	0	0	0	0	0	0	0	0	0	0	0	0	0	0	0	0	0	0	0	0	0	0	0	0	0	0	0	0	0	0	0	0	0	0	0	0	0	0	0	0	0	0	0	0	0	0	0	0	2	0	2	0	0	0	0	1	0	0	0	0	0	0	1	1	0	0	0	0	0	0	1	0	0	0	0	0	0	0	0	0	0	0	0	0	1	1	0	0	0	0	0	0	0	0	1	0	0	0	0	0	0	0	0	0	0	0	0	0	0	0	1	0	0	0	0	0	0	0	0	0	0	0	0	0	0	0	0	0	0	0	0	0	0	0	0	1	0	0	0	0	0	0	0	0	0	0	0	0	1	0	1	0	0	0	0	0	0	0	0	0	0	0	0	0	0	0	0	0	0	0	0	0	1	0	0	0	0	0	0	0	0	0	0	0	0	0	1	0	0	0	0	0	2	0	0	0	0	0	0	0	0	0	0	0	0	0	0	0	0	0	0	0	0	0	0	0	0	0	0	0	0	0	0	0	0	0	0	0	0	0	0	0	0	0	0	0	0	0	0	0	0	0	0	0	0	0	0	0	0	0	0	0	0	0	0	0	0	0	0	0	0	0	0	0	0	0	0	2	1	0	2	1	0	0	0	0	0	0	0	0	0	0	0	0	0	0	0	1	0	0	0	0	1	0	0	0	0	0	0	0	0	0	0	0	0	0	0	0	0	0	0	0	0	0	1	0	0	0	1	0	0	0	0	1	1	0	0	1	0	0	0	0	0	0	0	0	1	0	0	0	0	1	0	0	0	2	0	0	0	0	0	0	1	0	0	0	0	0	2	0	0	0	0	0	0	0	1	0	0	0	0	1	0	0	0	0	0	0	0	0	0	0	0	1	0	0	0	0	0	0	0	0	0	0	0	0	0	0	0	1	0	0	0	0	0	1	0	0	0	0	0	0	0	0	0	0	0	0	0	0	0	0	1	0	0	1	0	0	0	0	0	0	0	0	0	0	0	0	0	0	1	0	0	0	0	0	0	0	0	0	0	0	0	0	0	0	0	0	1	0	0	0	0	0	0	1	0	0	0	0	0	0	0	0	1	0	0	0	0	0	0	0	1	0	0	0	0	0	0	0	0	0	0	4	1	0	0	0	0	0	0	0	1	0	0	0	0	0	0	1	0	1	0	0	1	0	0	1	0	1	0	0	0	0	0	1	0	0	1	0	0	0	1	0	1	0	0	0	0	0	0	1	0	0	0	0	0	0	0	0	0	0	0	0	0	0	0	1	0	0	0	0	0	0	0	0	0	0	1	0	0	0	0	0	0	0	0	0	0	0	0	0	0	0	0	0	0	0	1	0	0	0	0	0	0	0	0	0	0	0	0	0	0	0	0	0	0	0	0	0	0	2	0	1	0	0	0	0	0	0	0	0	0	0	0	0	0	0	0	0	0	0	0	0	0	0	0	0	0	0	0	0	0	0	0	0	0	0	1	0	0	0	0	0	0	0	0	0	0	0	0	0	0	0	0	0	0	0	0	0	0	0	0	0	0	0	0	0	0	0	1	0	0	0	0	0	0	0	0	0	0	0	0	0	0	0	0	0	0	0	0	0	0	0	1	0	0	0	1	2	0	0	0	0	0	0	0	0	1	0	0	0	1	0	0	0	0	0	0	0	0	0	0	0	1	0	0	0	0	0	0	0	0	0	0	0	0	0	0	0	0	0	0	0	0	0	0	0	0	0	0	0	0	0	0	0	0	0	0	0	0	0	0	0	0	0	0	0	0	0	0	0	0	0	0	0	0	0	0	0	0	0	0	0	0	0	0	0	0	0	0	0	0	0	0	0	0	0	0	0	0	0	0	0	0	0	0	0	0	0	0	0	0	0	0	0	0	0	0	0	0	0	0	0	0	0	0	0	0	0	0	0	0	0	0	0	0	0	0	0	0	0	0	0	0	0	0	0	0	0	0	0	0	0	0	0	0	1	0	0	0	0	0	0	0	0	0	0	0	0	0	0	0	0	0	0	0	0	0	0	0	0	0	0	0	1	0	0	0	0	0	0	0	0	0	0	0	0	0	0	0	0	1	0	0	0	0	0	0	0	0	0	0	0	0	0	0	0	0	0	0	0	0	0	0	0	0	0	0	0	0	0	0	0	0	2	0	0	0	0	0	0	0	0	0	0	0	0	0	0	0	0	0	0	0	0	0	0	0	0	0	0	0	0	0	0	0	0	0	0	0	0	0	0	0	0	0	0	0	0	0	0	0	0	0	0	0	0	0	0	0	0	0	1	0	0	0	0	0	0	0	0	1	0	0	0	0	0	0	0	0	0	0	0	0	0	0	0	0	0	0	0	1	0	0	1	0	1	1	0	0	0	0	0	0	0	0	0	1	0	0	0	0	0	0	0	0	0	0	0	0	0	0	0	0	0	1	0	0	0	0	0	0	0	0	0	0	0	0	0	0	0	0	0	0	0	0	0	1	0	0	0	0	0	0	0	1	2	0	0	3	0	0	0	0	0	1	0	2	0	0	0	0	0	0	0	1	0	0	0	0	0	0	0	0	0	0	0	0	0	0	0	4	0	0	0	0	0	0	0	0	0	0	0	0	0	0	0	0	0	0	0	0	0	0	0	0	0	0	0	0	0	0	0	1	0	0	0	0	1	1	0	0	0	0	0	0	0	0	0	0	0	0	0	1	0	0	0	0	0	0	0	0	0	0	0	0	0	0	0	0	0	0	0	0	0	0	0	0	0	0	0	0	0	0	0	0	0	0	0	0	2	0	0	0	0	0	0	0	0	0	0	0	0	0	0	0	0	2	0	0	0	0	0	0	0	0	0	0	0	0	0	0	0	0	0	0	0	0	1	0	0	0	1	0	1	0	0	0	0	0	0	1	0	0	0	0	0	0	0	0	0	0	0	0	0	0	0	0	0	1	0	0	0	0	0	0	0	0	0	0	0	0	1	0	3	0	1	0	0	2	2	0	0	0	0	0	0	0	0	0	0	0	0	0	0	0	0	0	0	0	0	0	0	0	0	0	0	0	0	1	0	0	0	0	0	0	0	0	0	0	0	0	0	0	0	0	0	0	0	0	0	0	0	0	1	0	0	0	0	0	0	0	0	0	0	0	0	0	0	0	0	0	0	0	1	1	0	0	0	2	1	0	1	0	0	0	0	0	0	0	0	0	0	0	0	0	0	0	0	0	0	0	0	0	0	0	0	0	0	0	0	1	0	0	0	0	0	0	0	0	0	0	0	0	0	1	0	0	0	0	0	0	0	0	0	0	0	1	0	0	0	0	0	0	0	0	0	0	0	0	0	0	0	0	0	0	0	0	0	0	0	0	0	0	0	3	1	0	0	0	0	1	0	0	1	1	0	0	1	0	0	0	0	0	0	0	0	0	0	1	0	0	0	0	0	0	0	0	0	0	0	1	0	0	0	0	0	0	0	0	0	1	0	1	0	0	0	0	0	0	0	0	0	0	1	0	0	0	0	1	0	0	0	0	0	0	0	0	0	0	0	0	1	0	1	0	0	0	0	0	0	0	0	0	0	0	0	0	0	0	0	2	0	1	1	1	0	1	1	1	1	0	1	1	2	0	0	1	0	1	0	1	1	1	1	0	2	0	0	0	0	0	0	1	0	0	0	0	1	0	0	1	0	0	0	0	0	0	0	2	0	0	0	0	0	0	0	0	2	0	1	0	1	0	0	0	0	0	0	0	1	0	1	0	0	0	0	0	0	0	0	0	0	0	0	0	0	1	0	1	0	0	0	0	0	1	1	0	1	0	0	1	1	0	1	2	0	1	1	0	1	0	0	2	0	0	0	0	0	0	0	1	0	0	0	0	0	0	0	15	28	4	0	0	5	3	2	2	0	0	0	0	0	0	0	2	0	0	0	0	0	0	0	0	0	0	18	0	0	0	0	0	1	0	0	0	0	0	0	0	1	0	0	0	0	0	0	0	0	3	3	1	19	0	0	0	0	0	3	0	1	0	8	0	3	0	3	0	0	0	0	0	0	0	0	0	2	0	0	0	3	0	1	0	0	0	4	6	0	2	1	6	0	0	1	0	2	0	0	0	7	4	0	1	2	0	0	0	0	3	0	0	2	0	3	9	0	0	2	0	3	13	4	0	2	2	0	1	1	1	0	0	0	0	0	2	0	0	1	1	0	1	0	3	1	0	0	2	0	0	1	1	0	0	0	0	0	1	0	0	0	2	1	1	1	2	0	0	0	3	0	0	0	3	0	0	1	0	0	0	0	2	2	0	1	0	0	0	0	0	0	0	0	0	0	0	3	0	0	1	0	4	0	0	0	0	0	0	0	9	0	0	0	4	5	0	1	0	0	0	0	0	1	0	0	0	3	1	1	4	0	2	1	0	0	1	0	1	1	0	0	0	0	0	0	0	1	0	1	0	0	1	0	1	0	0	0	5	0	0	1	0	2	3	0	0	0	1	0	0	0	1	0	0	0	0	1	0	1	1	2	0	0	0	2	0	0	0	0	0	0	0	3	0	0	1	0	1	0	1	0	0	1	2	0	0	0	1	0	2	0	3	0	0	0	0	1	2	2	1	0	0	0	3	3	0	0	3	0	0	0	0	1	0	0	0	0	0	1	0	0	1	0	1	0	0	0	0	0	0	0	0	3	0	0	1	0	0	0	0	0	2	0	0	0	0	1	0	0	1	0	2	0	0	1	0	2	0	0	0	1	1	0	0	2	0	0	2	3	5	2	0	0	1	1	0	1	0	0	1	1	0	0	12	0	0	0	0	0	1	6	10	0	0	1	1	0	5	0	0	0	0	0	5	9	0	0	0	1	0	0	0	2	2	1	0	0	0	0	3	0	0	3	1	0	0	0	0	0	0	16	0	1	0	2	0	0	3	2	0	1	5	6	0	1	5	4	1	0	6	1	0	0	0	0	0	1	0	0	0	1	0	0	0	0	0	1	4	0	0	0	0	0	0	0	0	0	0	1	0	0	0	0	0	0	0	0	1	1	1	0	1	0	2	2	0	0	0	0	1	0	0	4	0	1	0	0	0	0	2	3	0	2	2	6	1	0	0	0	1	8	0	1	1	0	2	1	1	0	0	0	0	0	0	0	0	0	0	0	0	4	2	0	5	0	0	0	0	1	0	1	0	0	1	1	0	1	11	0	0	0	0	0	0	0	0	1	0	0	0	0	0	0	1	0	0	0	1	0	0	0	0	0	3	0	0	10	0	0	0	1	2	0	2	1	0	1	0	0	0	1	1	0	0	0	1	0	0	0	0	0	0	0	0	0	2	0	0	0	3	0	0	0	0	0	1	0	0	0	0	0	0	0	0	0	9	1	0	0	1	0	0	0	7	2	0	0	2	1	0	1	0	0	1	3	0	0	0	1	1	0	1	0	1	0	0	0	0	0	0	0	0	0	0	0	0	0	0	0	1	0	0	0	0	1	0	0	0	1	0	0	0	0	2	4	0	0	2	1	1	18	0	0	0	3	0	1	1	0	0	3	0	3	0	0	1	0	0	0	1	0	5	0	1	1	0	0	0	0	0	0	1	0	1	0	3	5	0	0	6	0	1	0	0	2	0	1	1	0	0	7	0	2	1	0	1	3	2	2	0	0	0	0	3	0	0	0	0	0	0	0	0	1	1	1	0	0	0	0	0	0	0	0	0	0	0	0	2	0	0	0	2	1	0	0	0	0	0	1	0	1	0	4	3	1	0	0	1	1	0	1	1	0	0	0	1	0	0	0	3	3	0	0	1	0	4	3	1	2	0	3	0	0	1	0	0	0	0	0	0	0	1	0	1	0	0	0	0	0	0	0	1	2	0	0	0	0	3	1	9	0	4	0	0	0	2	0	0	1	0	0	0	0	0	0	0	0	0	0	1	1	4	0	0	0	0	0	0	1	2	1	0	0	0	2	1	0	1	2	0	1	0	0	0	2	0	0	0	1	0	0	0	0	0	0	0	1	0	2	0	0	1	0	0	0	1	0	0	0	1	0	0	4	2	0	0	0	1	0	0	4	0	0	0	0	1	1	2	0	1	0	0	1	0	0	0	0	0	0	0	0	0	2	5	0	0	0	0	0	1	3	4	0	2	0	0	0	0	0	0	0	1	0	0	0	0	0	1	4	1	3	0	1	0	1	0	0	0	0	0	0	0	0	0	0	0	0	0	0	2	2	0	0	0	0	1	1	0	1	0	0	1	0	0	0	2	0	0	0	0	5	0	0	0	0	0	0	1	0	0	0	1	5	0	0	3	2	2	0	0	0	1	0	0	2	1	0	0	2	0	0	0	0	0	1	2	0	1	0	0	0	1	0	0	2	2	1	2	1	0	0	0	1	5	2	0	3	0	0	0	0	2	3	1	0	0	0	0	0	0	0	0	1	0	0	1	0	0	1	2	3	1	0	0	0	0	0	1	0	0	1	0	0	0	0	0	1	1	0	0	0	0	0	0	2	2	0	2	0	1	0	0	0	2	0	1	0	0	0	0	0	0	10	0	0	0	0	0	0	0	0	0	2	1	0	2	0	0	0	0	0	2	0	0	0	1	0	0	0	0	1	0	0	1	0	0	0	0	1	0	1	2	0	0	0	0	0	0	0	0	0	0	0	0	0	1	2	0	0	0	0	2	1	0	1	0	0	0	0	1	0	0	0	0	0	0	0	0	1	0	0	0	1	0	0	0	1	0	1	0	0	0	0	1	0	2	1	2	0	0	0	0	0	0	0	0	0	0	0	0	5	0	0	1	0	1	6	0	2	0	0	0	5	0	0	4	0	0	1	1	1	2	1	1	0	1	1	0	2	1	1	0	0	0	0	1	0	0	1	1	0	0	0	1	1	1	1	1	1	2	1	0	1	0	0	1	0	0	1	8	0	1	2	2	0	1	0	0	0	0	1	0	1	2	7	1	1	0	0	0	3	1	1	1	0	0	0	1	1	1	0	1	1	0	0	1	0	1	1	0	0	1	1	1	2	2	7	1	1	1	1	0	1	1	1	1	1	1	6	2	1	1	0	1	1	1	2	1	1	0	2	2	1	1	2	2	0	0	0	1	1	1	1	0	0	1	0	0	0	0	0	0	0	0	0	0	0	0	0	0	0	0	0	0	0	0	0	0	0	0	0	0	0	0	0	0	0	0	0	0	0	1	0	3	0	2	0	1	0	0	0	0	0	0	0	0	0	0	0	2	0	0	0	0	0	0	0	0	0	0	0	0	0	0	0	0	2	0	0	0	0	2	0	1	0	0	0	2	0	0	0	0	0	0	0	0	0	0	0	0	1	1	0	0	0	0	0	0	1	0	0	0	0	2	2	1	0	0	0	1	1	1	1	1	0	1	0	0	4	0	0	0	0	0	0	0	0	0	3	0	0	0	0	0	0	0	0	0	0	0	0	0	0	0	0	0	0	0	0	0	0	0	1	1	0	0	0	0	0	0	0	0	0	0	0	0	0	0	0	0	0	0	0	0	0	1	0	0	4	3	0	0	2	2	0	1	0	0	0	0	0	0	3	0	0	0	0	2	0	0	3	0	0	0	0	0	0	1	0	0	0	0	0	0	0	0	0	0	4	1	0	0	0	0	0	1	1	1	0	0	0	0	2	0	1	0	0	1	0	0	6	0	0	0	0	0	0	0	4	0	0	0	0	0	0	0	2	0	0	0	0	0	0	1	0	1	0	0	0	0	0	0	1	0	13	0	0	11	0	0	0	0	0	0	0	0	0	0	4	1	0	0	1	0	0	0	0	0	1	1	0	0	0	0	0	0	0	1	0	0	0	1	4	0	1	0	0	0	0	0	1	0	0	0	2	0	0	0	1	0	1	1	0	0	0	0	0	3	0	0	0	0	0	1	0	0	0	0	0	0	0	0	0	0	0	1	0	0	0	0	0	0	1	0	0	2	0	3	0	0	1	0	2	1	0	2	0	0	0	0	0	0	1	0	0	2	1	5	0	0	0	0	1	1	1	0	0	0	0	0	1	0	0	0	0	0	0	0	0	1	0	0	0	0	1	0	0	0	3	0	0	0	1	0	1	0	0	0	2	1	0	0	0	0	3	0	0	0	2	1	1	0	0	0	0	0	0	0	2	2	1	0	1	0	0	1	2	0	0	0	2	0	0	0	0	5	0	0	0	0	2	6	1	1	1	0	2	0	0	1	1	1	2	1	0	0	0	0	0	0	0	1	0	0	0	0	0	0	2	0	0	0	0	0	0	0	2	0	3	0	1	0	1	2	0	0	0	0	1	1	0	1	0	0	1	0	0	0	1	0	2	0	2	2	2	1	0	0	0	1	0	0	0	0	0	0	3	0	0	0	1	0	0	0	0	0	0	1	0	0	0	0	2	0	0	0	0	0	0	0	3	0	0	0	0	2	2	1	0	0	0	0	0	0	0	0	0	0	0	0	0	0	0	0	0	0	0	0	0	1	0	0	0	1	0	0	0	0	9	0	0	0	0	0	0	1	0	0	0	0	0	0	0	0	0	0	0	0	0	1	1	0	0	0	0	0	0	0	0	4	0	0	0	4	2	0	3	0	0	0	0	0	0	2	0	0	0	0	0	1	0	0	0	0	0	0	1	0	0	1	1	0	0	0	0	0	0	3	10	0	0	0	0	0	0	0	0	1	4	0	0	0	0	0	0	0	0	0	0	0	1	0	0	0	0	0	0	1	0	0	0	0	0	1	0	1	0	0	0	0	0	0	1	0	2	0	0	0	0	0	0	0	0	0	0	0	0	0	0	0	0	0	0	0	0	0	0	0	2	0	0	0	2	0	0	0	0	0	0	0	0	0	0	0	0	0	1	0	0	0	0	0	0	0	0	0	0	0	0	0	0	0	0	0	0	0	0	0	0	0	0	0	0	0	11	0	0	1	0	0	0	0	0	0	0	0	0	0	0	0	0	0	0	0	0	0	0	0	0	0	0	1	0	0	0	0	0	0	0	0	0	0	0	0	0	3	0	1	0	0	0	0	1	0	4	2	1	0	0	0	2	2	0	0	0	2	0	0	0	2	1	2	0	0	1	0	0	0	0	0	0	0	0	0	0	1	1	1	2	0	0	0	0	0	0	0	0	0	0	0	0	0	0	0	0	0	0	0	0	0	0	0	0	0	0	0	0	0	0	0	0	0	2	0	0	0	0	0	0	0	0	0	0	0	0	0	0	0	0	0	0	0	0	0	0	0	0	0	0	0	0	2	5	1	0	3	0	0	0	0	0	0	0	0	0	0	0	0	0	0	0	0	0	0	0	0	0	0	0	0	0	0	0	0	0	0	0	0	0	0	0	0	0	0	0	0	0	0	0	0	0	0	0	0	0	0	0	1	0	0	0	5	0	0	0	0	0	0	1	3	0	3	0	2	0	2	0	0	0	0	0	0	2	1	0	4	0	0	0	1	0	0	0	0	0	1	0	0	0	1	0	0	0	0	2	0	0	0	0	0	0	0	0	0	1	0	0	0	0	0	0	0	0	0	0	0	0	0	0	0	0	0	0	0	0	0	0	1	0	0	0	0	0	4	0	0	0	0	2	0	0	0	0	0	0	0	0	0	0	0	0	2	0	0	0	0	0	0	0	0	2	0	0	0	0	0	0	0	0	0	0	0	0	0	1	0	0	0	0	0	0	0	0	0	0	0	1	0	0	0	0	1	0	0	0	0	0	0	0	0	0	0	0	0	0	0	0	0	0	0	0	0	0	0	0	0	0	0	0	0	0	1	0	2	1	2	1	0	0	0	0	0	0	0	0	0	0	0	0	0	0	0	0	0	0	0	1	0	0	0	0	0	0	0	1	0	0	0	0	1	0	0	0	1	0	0	0	1	0	1	1	0	0	2	3	0	0	0	0	0	1	0	0	0	0	0	0	0	1	0	1	0	0	0	1	0	0	0	0	20	0	3	0	2	0	0	1	0	0	0	0	0	0	0	0	0	0	0	0	0	0	0	0	1	0	1	0	0	0	0	0	0	0	0	1	0	0	1	0	0	0	1	0	1	0	3	0	1	0	0	0	0	0	0	0	0	0	0	0	0	0	0	0	1	0	0	0	0	0	0	0	3	0	0	0	2	0	0	0	0	0	0	1	0	1	0	1	0	0	0	0	0	0	0	0	0	0	0	0	0	0	0	0	0	0	0	0	0	0	0	0	0	0	0	0	0	0	0	0	0	0	0	0	0	0	0	0	0	0	1	0	0	0	0	0	0	0	0	0	0	0	0	0	0	0	0	0	0	0	0	0	1	0	0	0	0	0	0	0	0	0	0	0	0	0	0	2	0	0	0	0	1	0	0	0	0	0	0	0	2	1	0	0	0	0	0	1	0	0	0	0	0	0	0	0	0	1	0	0	0	0	0	0	0	0	0	0	0	0	0	0	0	0	0	0	0	0	0	0	0	0	1	0	0	0	0	0	0	0	0	0	0	0	0	0	1	0	0	0	0	0	0	0	0	1	0	0	0	0	0	0	0	0	1	0	1	0	0	4	0	0	0	0	5	0	0	0	0	0	0	0	1	0	0	0	0	0	0	0	1	1	0	0	0	0	0	0	0	0	0	0	0	0	1	0	0	1	1	0	0	0	0	0	0	0	0	0	0	0	0	0	0	0	0	0	1	0	0	0	0	3	0	0	0	0	0	0	0	0	1	1	1	0	1	1	1	0	0	0	0	0	0	0	0	0	0	0	0	0	0	1	1	0	0	0	0	0	0	0	0	0	0	0	0	0	0	0	0	0	0	0	0	0	0	0	0	0	0	0	1	0	1	0	0	0	0	0	0	0	0	1	0	0	0	0	0	0	0	0	1	0	0	0	0	0	0	0	0	0	0	0	0	0	0	0	0	0	0	0	0	0	0	0	0	0	0	0	0	0	0	0	0	0	0	0	0	0	0	0	0	0	0	0	0	0	0	0	4	0	0	0	0	0	1	0	0	0	2	0	6	0	0	0	0	1	1	1	0	1	0	0	0	0	0	0	0	0	0	0	0	0	0	0	0	0	0	0	0	0	0	0	0	0	0	0	0	0	0	0	0	0	0	0	0	0	0	0	0	0	0	0	0	0	0	0	1	0	1	0	0	0	0	0	0	0	0	0	0	1	2	0	1	0	0	0	0	0	0	1	1	0	0	0	0	0	0	0	0	0	0	0	0	0	0	0	1	0	0	0	0	0	0	0	0	0	0	0	0	0	0	0	0	0	0	0	0	0	0	0	0	0	0	0	0	0	0	0	1	0	0	0	0	0	0	0	0	0	0	0	0	0	0	0	0	0	0	0	0	0	0	0	0	0	0	0	0	0	0	0	0	1	0	0	0	0	0	0	0	2	0	0	0	1	9	0	0	0	0	0	0	1	0	1	0	1	0	0	0	0	0	1	0	0	0	0	0	0	0	0	0	0	1	1	0	0	0	0	0	0	0	0	0	0	0	1	0	0	0	0	0	0	0	0	0	0	0	0	0	0	0	0	0	0	0	0	0	0	0	0	0	0	0	0	0	0	0	0	0	1	0	0	0	0	0	0	0	0	2	0	0	0	0	0	0	0	0	0	0	0	0	0	0	0	0	0	0	0	0	0	4	0	0	0	0	0	0	0	0	0	0	0	0	0	0	0	0	0	0	0	0	0	0	0	0	0	0	0	0	0	0	0	1	0	0	9	0	0	0	0	0	0	0	0	0	0	0	0	0	0	0	0	0	0	0	0	0	0	0	0	0	0	0	0	0	0	0	0	0	0	0	0	0	0	0	0	0	0	0	0	0	0	0	0	0	0	0	0	0	0	0	0	0	0	0	0	0	0	0	0	0	0	0	0	0	0	0	0	0	0	0	0	0	0	0	0	1	0	0	0	0	0	0	1	1	0	0	0	0	3	0	0	0	0	0	0	0	0	0	0	0	1	0	0	1	0	0	0	0	2	0	1	0	0	0	0	0	0	0	0	0	0	0	0	1	0	0	0	0	0	0	0	0	0	0	0	0	0	0	0	0	0	0	0	0	0	0	0	0	0	0	0	0	0	0	0	0	0	0	0	1	1	0	0	0	0	0	0	0	0	0	0	0	0	0	0	0	0	0	0	0	0	0	0	0	0	0	0	2	2	0	0	0	0	0	0	0	0	0	0	0	0	0	0	0	0	0	0	0	0	0	0	0	0	0	0	0	0	0	0	0	0	1	0	0	0	0	0	0	0	0	3	0	0	0	0	0	0	0	0	0	0	0	0	0	0	0	0	0	0	0	0	0	0	0	1	0	0	0	0	0	0	0	0	0	0	0	0	0	0	0	0	0	0	0	0	0	0	0	0	2	0	0	0	0	0	0	0	0	0	0	0	0	0	0	0	0	0	0	0	0	0	0	0	0	0	0	0	0	0	0	0	0	0	0	0	0	0	1	0	0	0	0	0	0	0	0	0	0	0	0	0	0	0	0	0	0	0	0	0	0	0	0	0	0	0	0	0	0	0	0	0	0	0	0	0	0	0	0	0	1	0	0	0	0	0	0	0	0	0	0	0	0	0	0	0	0	1	0	0	0	0	0	0	0	0	1	0	0	0	0	0	2	0	0	0	0	0	0	0	0	0	2	0	0	0	0	0	0	0	0	0	0	0	0	0	0	0	0	4	0	0	0	0	0	0	0	0	0	0	0	0	0	0	0	0	0	0	0	0	0	0	0	0	0	1	0	0	0	0	0	1	0	1	0	0	1	0	0	0	0	0	0	0	0	0	0	0	0	0	0	0	1	0	0	0	1	0	0	0	0	0	0	0	0	0	0	0	0	0	0	0	0	0	0	0	3	0	0	0	0	0	0	0	0	0	0	0	0	0	0	0	0	1	0	1	0	0	1	1	0	4	0	0	0	0	0	0	0	0	0	0	0	0	0	0	0	0	0	0	0	0	0	0	0	0	0	0	0	0	0	0	0	0	0	0	0	0	0	0	0	0	0	0	0	0	0	0	0	0	0	0	0	0	0	0	0	0	0	0	0	0	2	0	0	0	0	1	1	0	0	1	0	0	0	5	0	0	0	0	0	0	0	0	0	0	0	0	0	0	0	0	1	0	0	0	0	0	0	0	0	0	0	0	0	0	0	0	0	0	0	0	0	0	0	0	0	0	0	0	0	0	0	0	0	0	0	0	0	0	0	0	0	0	0	0	0	0	0	0	1	0	0	0	0	0	0	1	0	0	0	0	0	0	1	0	0	0	0	0	0	0	0	0	0	0	0	0	1	0	0	0	0	0	0	0	0	0	0	0	0	0	0	0	0	0	0	0	0	0	0	0	0	0	0	0	0	0	2	0	0	0	0	0	0	0	0	0	1	0	0	0	0	0	0	0	0	0	0	0	0	0	0	0	0	0	0	0	0	0	0	0	0	0	0	0	0	0	0	0	0	0	0	0	0	0	0	0	0	0	0	0	0	0	0	0	0	0	0	0	1	0	0	0	0	0	0	0	0	0	0	0	0	0	0	0	0	0	0	0	0	0	0	0	0	0	0	1	0	0	0	0	0	0	0	0	0	0	0	0	0	0	0	0	0	0	0	0	0	0	0	0	0	0	0	0	0	0	0	0	0	0	0	0	0	0	0	0	0	0	0	0	0	0	0	0	0	0	0	0	0	0	0	0	0	0	0	0	0	0	0	0	0	0	0	0	0	0	0	0	1	0	0	0	0	0	0	0	0	0	0	0	0	0	0	0	0	0	0	1	0	0	0	0	0	0	0	0	0	0	0	0	0	0	0	0	0	0	0	0	0	0	0	0	0	0	0	0	0	0	1	0	0	0	0	0	0	0	0	0	0	0	0	0	0	0	0	0	0	0	0	0	0	0	0	0	0	0	0	0	0	0	0	0	0	0	1	0	0	0	1	0	0	1	0	0	0	0	0	0	0	0	0	0	0	0	0	0	0	1	0	2	0	0	0	0	0	0	0	0	0	0	0	0	0	0	1	0	0	1	0	0	0	0	0	0	0	0	0	0	0	0	0	0	1	0	1	0	0	0	0	1	0	0	1	0	0	0	0	0	0	0	0	0	0	0	0	2	0	0	0	0	0	0	0	0	0	0	0	0	0	0	0	0	0	0	0	0	0	0	0	0	0	0	0	0	0	0	0	0	0	0	0	0	0	0	0	0	0	0	0	0	0	0	0	0	2	0	0	2	0	0	0	0	0	0	0	0	0	1	0	1	0	0	1	0	0	0	0	0	0	0	4	0	1	0	8	0	1	0	0	0	0	0	0	0	0	1	0	0	6	0	0	0	3	0	0	0	10	0	1	4	6	2	0	7	0	0	0	0	0	0	0	0	0	0	0	0	0	0	0	0	0	0	0	0	1	0	0	0	0	0	0	0	0	0	0	0	1	0	0	0	1	0	0	0	0	0	0	0	0	1	0	0	0	0	0	0	0	0	0	0	0	1	0	0	0	0	0	0	0	0	0	0	0	0	1	1	0	0	2	0	0	0	0	0	0	0	0	0	0	0	0	0	0	0	0	2	0	1	0	0	0	0	0	0	0	0	0	0	0	0	0	0	0	0	0	0	0	0	0	0	0	0	0	1	0	0	0	0	0	0	0	0	0	0	0	0	0	6	0	0	0	0	0	0	0	0	0	0	0	0	2	5	2	0	0	0	1	0	1	0	0	0	0	0	0	0	0	0	1	0	0	0	0	0	0	0	0	0	0	2	0	0	0	0	0	0	0	0	0	0	0	1	1	1	0	0	0	0	0	0	0	0	0	0	0	0	0	0	0	0	0	0	0	0	0	0	0	0	0	0	0	0	0	0	0	0	0	0	0	0	0	0	0	0	0	0	0	0	0	0	0	0	0	17	9	0	0	0	0	4	0	0	1	1	1	0	0	0	0	0	0	0	3	0	0	4	0	0	0	0	0	0	0	0	0	0	0	0	20	0	0	0	0	0	0	0	0	0	0	0	0	0	0	0	0	0	0	0	0	0	0	0	0	0	0	0	0	0	0	1	0	0	0	0	0	0	0	0	0	0	0	0	0	0	0	0	0	0	0	0	0	0	0	0	1	0	0	0	0	0	0	0	0	3	0	0	2	0	0	1	0	0	1	3	0	1	0	9	18	0	2	0	0	1	0	1	0	0	0	0	0	0	0	0	1	0	0	0	0	0	0	0	0	0	3	0	1	0	0	1	1	2	0	0	0	0	0	0	0	0	0	0	0	0	0	0	0	0	0	0	3	0	0	0	0	0	1	1	0	2	0	0	0	0	0	0	0	0	0	0	0	0	0	0	0	0	0	0	0	0	0	0	1	0	0	0	0	1	0	0	0	0	0	0	0	0	0	0	0	0	0	0	0	0	0	0	2	0	0	0	0	0	0	0	0	0	0	0	0	0	0	0	1	0	0	0	0	0	0	0	0	0	0	0	0	1	0	0	0	0	1	1	0	0	0	0	0	0	0	0	0	0	0	0	0	0	1	0	0	0	0	0	0	0	0	0	0	0	0	0	2	0	0	0	0	0	0	0	0	0	0	0	0	0	0	0	0	0	0	0	0	0	0	0	0	0	0	0	0	1	0	0	0	0	0	1	0	0	0	0	0	0	0	0	0	0	0	0	0	0	0	0	0	0	0	0	0	0	0	0	0	0	0	0	0	0	0	0	0	0	0	0	0	0	0	0	0	0	0	0	0	0	0	0	0	0	0	0	0	0	0	1	0	0	0	0	0	0	0	0	0	1	0	0	0	0	0	0	0	0	0	0	0	0	0	0	0	0	0	0	0	0	0	0	0	0	0	0	0	0	0	0	0	0	0	0	0	0	0	0	0	0	0	0	0	0	0	0	0	0	0	0	0	0	0	0	0	0	0	0	0	0	0	0	0	0	0	0	0	0	0	0	0	0	0	0	0	0	0	0	1	0	1	0	2	0	0	0	0	0	0	0	0	0	0	0	0	0	0	0	0	0	0	0	0	0	0	0	0	0	0	0	0	0	0	2	0	0	0	0	0	0	0	0	0	0	0	0	0	0	0	0	0	0	0	0	1	0	0	0	0	0	0	0	0	0	1	0	0	0	0	0	0	0	0	0	0	0	0	0	0	0	0	0	0	0	1	0	0	1	0	0	0	0	0	0	0	0	0	0	0	0	0	0	0	0	0	0	0	0	0	0	1	0	2	0	0	0	0	0	0	0	0	0	0	0	0	0	0	0	0	0	4	2	0	0	0	1	0	0	0	0	0	0	0	0	0	0	0	0	0	0	1	0	0	0	0	0	0	1	0	0	0	0	0	1	1	0	0	0	0	0	0	0	0	0	2	0	0	0	0	0	0	0	0	0	0	1	0	0	0	0	0	0	1	0	0	0	0	0	0	0	0	0	0	0	0	0	0	0	0	0	0	0	0	0	0	0	0	0	0	0	0	0	0	0	0	0	0	0	0	0	0	0	0	0	0	0	0	0	0	0	0	0	0	0	0	0	0	0	0	0	0	0	0	0	0	0	0	0	0	0	0	0	0	0	0	0	0	0	0	0	0	0	0	0	0	0	0	0	0	0	0	0	0	0	0	0	0	0	0	0	0	0	0	0	0	0	0	0	0	0	0	0	0	0	0	0	1	0	0	0	0	0	0	0	0	0	0	0	0	0	0	0	0	0	0	0	0	0	0	0	0	0	0	0	0	0	0	0	0	0	0	0	0	0	0	0	0	0	0	0	0	0	1	0	0	0	0	0	0	0	0	0	0	0	0	0	0	0	0	0	1	0	0	0	0	0	0	0	0	0	0	0	3	0	0	0	0	0	0	0	0	0	0	0	0	0	0	0	0	0	0	1	0	1	0	0	0	0	0	0	0	0	0	0	0	0	0	0	2	0	1	0	0	0	0	0	0	0	0	0	0	0	0	0	0	0	0	0	0	0	0	0	0	0	1	1	1	0	0	0	0	0	0	0	0	1	2	1	1	2	0	0	0	0	0	0	0	0	0	0	0	0	0	0	0	0	0	0	0	0	0	0	1	0	1	0	0	1	0	0	0	0	0	0	0	0	0	0	0	0	0	0	0	0	1	0	0	0	0	0	0	0	0	0	0	0	0	0	0	0	0	0	0	0	0	0	0	1	0	0	0	0	0	0	0	0	0	0	0	0	0	0	0	0	0	0	0	0	0	0	1	0	0	0	0	0	0	0	0	0	0	1	0	0	0	0	0	0	0	0	0	0	0	0	0	0	0	0	0	2	0	0	0	0	0	0	0	0	0	0	0	0	1	0	0	0	0	0	0	1	1	0	0	0	0	0	0	0	0	0	0	0	0	0	0	0	0	0	0	0	0	0	0	0	0	0	0	0	0	0	0	0	0	0	0	0	0	0	0	1	0	0	0	2	0	0	0	0	0	0	0	0	1	0	0	0	0	0	0	0	0	1	0	0	0	0	0	0	0	0	0	0	2	0	0	0	0	0	0	0	0	0	0	0	0	0	0	0	0	0	0	0	0	0	0	0	0	0	0	0	0	1	0	0	0	0	0	0	0	1	0	0	0	0	1	0	0	0	0	0	0	0	0	0	0	1	0	0	0	0	0	0	0	0	0	0	1	0	0	0	0	0	0	0	0	0	0	0	0	0	0	0	1	0	0	0	0	0	0	0	0	1	1	0	1	0	0	0	0	0	0	0	0	0	0	0	0	0	0	0	0	0	0	0	0	0	0	0	0	0	0	0	0	0	0	0	0	0	0	0	0	0	0	0	0	0	0	0	0	0	1	0	0	0	0	0	0	0	1	1	0	0	0	0	0	0	0	0	0	0	3	0	0	0	0	0	0	0	0	0	0	0	0	0	0	0	0	0	0	4	0	0	0	0	0	0	0	0	0	0	0	0	0	0	0	0	0	0	0	0	0	0	0	0	0	0	0	0	0	0	0	0	0	0	0	0	0	0	0	0	0	0	0	0	0	0	0	0	0	0	3	0	0	0	0	0	0	0	0	0	0	0	0	0	0	0	0	0	0	0	0	0	0	0	0	0	0	0	0	0	0	0	0	0	0	0	0	0	0	0	0	0	0	0	0	0	0	0	0	0	0	0	0	0	0	0	0	0	0	0	0	0	0	0	0	0	0	0	0	0	0	0	0	0	0	0	0	0	0	0	0	0	0	0	0	0	0	0	0	0	0	0	0	0	0	0	0	0	1	0	0	0	0	0	0	0	0	0	0	0	0	0	0	0	0	0	0	0	0	0	0	0	0	0	0	0	0	0	0	0	0	3	0	0	0	0	0	0	0	0	0	0	0	0	0	0	0	0	0	0	0	0	0	0	0	0	0	0	0	0	0	0	0	0	0	0	0	0	0	0	0	0	0	0	0	0	0	0	0	0	0	0	0	0	0	0	0	0	0	0	0	0	0	0	0	0	0	0	0	0	0	0	0	0	0	0	0	0	0	0	0	0	0	0	0	0	0	0	0	0	0	0	0	0	0	0	0	0	0	0	0	0	0	0	0	0	0	0	0	0	0	0	0	0	0	0	0	0	0	0	0	0	0	0	0	0	0	0	0	0	0	0	0	0	0	0	0	0	0	0	0	0	0	0	0	0	0	0	0	0	0	0	0	0	0	0	0	0	0	0	0	0	0	0	0	0	0	0	0	0	0	0	0	0	0	0	0	0	0	0	0	0	0	0	0	0	0	0	0	0	0	0	0	0	0	0	0	0	0	0	0	0	0	0	0	0	0	0	0	0	0	0	0	0	0	0	0	0	0	0	0	0	0	0	0	0	0	0	0	0	0	0	0	0	0	0	0	0	0	0	0	0	0	0	0	0	0	0	0	0	0	0	0	0	0	0	0	0	0	0	0	0	0	0	0	0	0	0	0	0	0	0	0	0	0	0	0	0	0	0	0	0	2	0	0	0	0	0	0	0	0	0	0	0	0	0	0	0	0	0	0	0	0	0	0	0	0	0	0	0	0	0	0	0	0	0	0	0	0	0	0	0	0	0	0	0	0	0	0	0	0	0	0	0	0	0	0	0	0	0	0	0	0	0	0	0	0	0	0	0	0	0	0	0	0	0	0	0	0	0	0	0	0	0	0	0	0	0	0	1	0	0	0	0	0	0	2	0	0	0	0	0	0	0	0	0	0	0	0	0	0	0	0	0	0	0	0	0	0	0	0	0	0	0	0	0	1	0	0	0	0	0	0	0	0	0	0	0	0	0	0	0	0	0	0	0	0	0	0	0	0	0	0	0	0	0	0	0	0	0	0	0	0	0	0	0	0	0	0	0	0	0	0	0	0	0	0	0	0	0	0	0	1	0	0	0	0	0	0	0	0	0	0	0	0	0	0	0	0	0	0	0	1	0	0	0	0	0	0	1	0	0	0	0	0	0	0	0	0	0	0	0	0	0	0	0	0	0	0	0	0	0	0	0	0	0	0	1	0	0	0	0	0	0	0	0	0	0	0	0	2	0	0	0	0	0	0	0	0	0	0	0	0	0	0	0	0	0	0	0	0	0	0	0	0	0	0	0	0	0	0	0	0	0	0	0	0	0	0	0	0	0	0	0	0	0	0	0	0	0	0	0	0	0	0	0	2	0	0	0	0	0	0	0	0	0	0	0	0	0	0	0	0	0	0	0	0	0	0	0	0	1	0	0	0	0	0	0	0	0	0	0	0	0	0	0	0	0	0	0	0	0	0	0	0	0	0	0	0	0	0	0	0	0	0	0	0	0	0	0	0	0	0	0	0	0	0	0	0	0	0	0	0	0	0	0	0	0	0	0	0	0	0	0	0	0	0	0	0	0	0	0	0	0	0	0	2	0	0	0	0	0	0	0	0	0	0	0	0	0	0	1	0	0	0	0	0	0	0	0	0	0	0	0	0	0	0	0	0	0	0	0	0	0	0	0	0	0	0	0	0	0	0	0	0	0	0	0	0	0	0	0	0	0	0	0	0	0	0	0	0	0	0	0	0	0	0	0	0	0	0	0	0	0	0	0	0	0	0	0	2	0	0	0	0	0	0	0	1	0	0	1	0	0	0	0	0	1	0	0	0	0	0	0	0	0	0	1	0	0	1	0	0	0	0	0	0	0	0	0	0	0	0	0	0	0	0	0	0	0	0	0	0	0	0	0	0	0	0	0	1	0	0	0	0	0	0	0	0	0	0	0	0	0	0	0	0	0	0	0	0	0	0	0	0	0	0	0	0	0	0	0	0	0	0	0	0	0	0	0	0	0	0	0	0	1	0	0	0	0	0	0	0	0	0	0	0	0	0	0	0	0	0	0	0	0	0	0	0	0	0	0	0	0	0	0	0	0	0	0	2	0	0	0	0	0	0	0	0	0	0	0	0	0	0	0	0	0	0	0	0	0	0	0	0	1	0	0	0	3	1	0	3	0	0	0	0	0	1	0	0	0	0	0	0	0	3	4	0	0	0	0	5	1	7	0	0	1	0	0	0	5	0	0	0	0	1	0	2	0	0	0	0	0	0	0	0	0	0	0	0	1	0	0	0	0	0	0	0	0	0	0	0	0	6	0	2	0	0	0	0	0	0	0	0	0	0	0	0	0	9	0	0	4	0	6	6	0	0	0	0	0	0	0	0	0	0	0	1	0	0	3	2	0	0	0	0	11	11	4	0	0	0	1	0	1	0	2	5	0	0	0	0	6	0	0	2	0	0	0	0	1	0	0	0	0	0	0	0	0	0	0	2	4	0	2	0	0	1	0	0	0	0	0	0	0	0	0	0	0	0	0	0	0	0	0	1	0	0	0	0	0	0	0	0	0	1	0	0	0	0	0	0	0	0	0	1	0	0	0	0	0	1	0	0	0	0	0	0	0	0	0	0	0	0	0	0	0	0	0	0	0	0	0	0	0	0	0	0	0	0	0	0	0	0	0	0	0	0	0	0	0	0	1	0	1	0	0	2	1	1	2	0	1	0	0	0	0	0	0	0	0	0	0	0	0	0	0	0	0	0	0	0	0	0	2	0	0	0	0	0	0	0	0	2	4	2	6	2	1	9	0	5	1	1	1	13	18	1	0	5	0	9	0	0	0	4	0	0	0	0	0	0	0	4	0	0	0	0	0	0	0	0	1	1	6	0	12	7	0	15	4	2	0	0	0	2	1	5	0	0	1	0	0	0	2	0	0	0	0	0	0	0	0	0	0	0	0	0	0	0	0	0	0	0	0	0	3	0	0	1	0	0	1	21	0	0	1	0	0	0	0	0	0	0	0	0	0	0	0	0	1	0	0	0	0	0	0	0	0	0	0	0	1	1	0	0	0	0	9	0	0	0	0	2	0	0	0	0	0	0	0	0	0	2	6	0	2	0	0	0	1	1	3	1	0	2	4	0	0	0	0	1	6	0	0	0	0	0	0	4	0	0	1	0	0	0	0	0	0	0	4	0	8	2	0	2	2	2	1	0	8	0	18	0	10	1	0	8	8	1	0	0	0	2	0	6	1	0	0	1	0	0	0	0	1	5	0	0	0	0	0	0	0	1	2	0	1	1	0	0	0	0	0	0	0	0	0	4	0	0	5	0	0	1	0	3	2	4	6	0	0	0	0	12	0	0	2	2	0	0	0	3	0	0	0	0	3	1	2	0	0	0	0	8	1	0	0	0	0	1	5	1	4	0	3	0	0	0	2	0	0	2	0	2	13	0	0	4	0	0	0	2	0	0	0	0	0	0	2	0	0	0	0	2	0	0	0	0	1	2	0	3	0	0	0	0	0	0	1	0	0	0	0	0	1	3	1	2	0	0	0	0	0	0	1	0	0	0	0	2	1	0	0	0	0	0	1	0	0	0	2	0	0	0	0	6	0	0	0	0	5	0	0	0	0	0	0	0	0	1	0	1	0	0	0	0	0	0	6	0	0	0	0	11	0	15	0	0	0	0	1	0	0	0	0	0	2	0	0	0	0	0	0	0	3	2	5	0	0	0	0	0	0	0	0	1	0	1	0	0	0	0	0	0	4	0	0	0	0	0	0	0	0	0	0	1	0	0	0	0	2	0	0	0	0	0	0	0	0	0	0	1	0	0	0	4	0	0	0	0	2	0	0	0	0	0	0	0	0	0	0	0	0	0	0	0	0	0	0	0	0	0	0	0	0	0	0	0	0	0	0	0	0	0	0	0	0	0	0	0	0	0	0	1	0	0	0	0	1	0	0	0	0	0	0	0	0	0	0	0	0	0	0	0	0	0	0	0	0	0	0	0	0	0	2	0	0	0	13	0	0	0	1	0	0	0	0	0	0	0	0	0	0	0	0	0	0	0	0	0	0	0	0	0	0	0	0	0	0	1	0	1	0	0	0	0	0	0	0	0	0	0	0	0	0	0	0	0	0	0	0	0	0	0	0	0	0	0	0	0	0	0	2	0	0	0	0	0	0	0	0	0	0	0	0	0	0	0	0	0	0	0	0	0	0	0	0	0	0	0	0	0	0	0	0	0	0	0	0	0	0	0	0	0	0	0	0	0	0	0	0	0	0	0	0	0	0	0	0	0	0	0	0	0	0	0	0	0	0	0	0	0	0	0	0	0	0	0	0	0	0	0	0	0	0	0	0	0	0	0	0	0	0	0	0	0	0	0	0	0	0	0	0	0	0	0	0	0	0	1	0	0	0	0	0	0	0	0	0	0	0	0	0	0	0	0	0	0	0	0	0	0	0	0	0	0	0	0	0	0	0	0	0	0	0	0	0	0	0	0	0	0	0	0	0	0	0	0	0	1	0	0	0	0	0	0	0	0	0	0	0	0	0	0	0	0	0	0	0	0	0	0	1	0	0	0	0	0	0	0	0	0	0	0	0	0	0	0	0	1	0	0	0	0	0	0	0	0	0	0	0	0	0	0	0	0	0	0	0	0	0	0	0	0	0	0	0	0	0	0	0	0	0	0	0	0	0	0	0	0	1	0	0	0	0	0	0	0	0	0	0	0	0	0	0	0	0	0	0	0	0	0	0	0	0	1	0	0	0	0	0	0	0	0	0	0	0	0	0	0	0	0	0	0	0	0	0	0	0	0	0	0	0	0	0	1	0	0	0	0	0	0	0	0	1	0	0	0	0	0	0	0	0	0	0	0	0	0	0	0	0	0	0	0	0	0	0	0	0	0	0	0	0	0	0	0	0	0	0	0	0	0	0	0	0	0	0	0	0	0	0	0	0	0	0	0	0	0	0	0	0	0	1	0	0	0	0	0	0	0	0	0	0	0	0	0	0	0	3	0	0	0	0	0	0	4	0	0	0	0	0	0	0	0	0	0	0	0	0	2	0	1	0	0	0	0	0	0	0	0	0	0	10	0	1	0	0	0	0	0	0	1	0	2	1	0	0	0	1	0	0	0	0	0	0	0	0	0	0	1	0	1	4	0	0	0	0	0	0	0	0	0	0	0	0	0	0	0	0	0	0	0	0	0	0	0	0	0	1	0	0	0	0	0	0	0	0	0	0	0	0	0	0	0	4	1	0	0	0	0	0	0	0	0	0	0	0	0	0	0	0	0	0	0	0	0	0	0	0	0	0	0	0	0	0	0	0	0	0	0	0	0	0	0	0	0	0	0	0	0	0	0	0	0	0	0	0	0	1	0	0	0	0	0	0	0	0	0	0	0	1	0	0	0	0	0	0	0	0	0	0	2	0	0	0	0	0	0	0	0	0	0	0	0	0	1	0	0	0	0	0	0	0	0	0	0	0	0	0	0	0	0	0	1	0	0	0	0	0	0	0	0	0	0	0	0	0	0	0	0	0	0	0	0	0	0	0	0	0	0	0	0	0	0	0	0	0	0	0	0	0	0	0	0	0	0	0	0	0	0	0	0	0	0	0	0	0	0	0	0	0	0	0	0	0	0	0	0	0	0	0	0	0	0	0	0	0	0	0	0	0	0	0	0	0	0	0	0	0	0	0	0	0	0	0	0	0	0	0	0	0	0	0	0	0	0	2	0	0	0	0	0	0	0	0	0	0	0	0	0	0	0	0	0	0	0	0	0	0	0	0	0	0	0	0	0	0	0	0	0	0	0	0	0	0	0	0	0	0	1	0	0	2	0	0	0	0	0	0	0	0	0	0	0	0	0	0	0	0	0	0	0	0	0	0	0	0	0	0	0	0	0	0	0	0	0	0	0	0	0	0	0	0	0	0	0	0	0	0	0	0	0	0	0	0	0	0	0	0	0	0	0	0	0	0	0	0	0	0	0	0	0	0	0	0	0	0	0	0	0	0	0	0	0	0	0	0	0	0	0	0	0	0	0	0	0	0	0	0	1	0	0	0	0	0	0	0	0	0	1	1	0	0	0	0	0	0	0	0	0	0	0	0	0	0	0	0	0	1	0	0	0	0	0	0	0	0	0	0	0	0	0	0	0	0	0	0	0	0	0	0	0	0	0	0	0	0	0	0	0	0	0	0	0	0	0	0	0	0	0	0	0	0	0	0	0	0	0	0	0	0	0	0	0	0	0	0	0	0	0	5	0	0	0	0	0	0	0	0	0	0	0	0	0	0	0	0	0	0	0	0	0	0	0	0	0	0	0	0	0	0	0	0	0	0	0	0	0	0	0	0	0	0	0	0	0	0	0	0	0	0	0	0	0	0	0	0	0	0	0	0	0	1	0	0	0	0	0	0	0	0	0	0	0	0	0	0	0	0	0	0	0	0	1	0	1	0	0	0	0	0	0	0	0	0	0	0	0	0	0	0	1	0	0	0	0	0	0	0	0	0	0	0	0	0	0	0	0	0	0	0	0	0	0	0	0	0	0	0	0	0	0	0	0	0	0	0	0	0	0	0	0	0	0	0	0	0	0	0	0	0	0	0	0	0	0	0	0	0	0	0	0	0	2	0	0	0	0	0	0	0	0	0	0	0	0	0	0	0	0	0	0	0	0	0	0	0	0	0	0	0	2	0	0	0	0	0	1	0	0	0	0	0	1	0	0	0	0	1	0	1	0	0	0	0	0	1	0	0	0	0	0	0	0	0	0	0	0	0	0	0	0	0	0	0	0	0	0	0	0	0	0	0	0	0	1	0	0	0	0	0	0	0	0	0	0	1	0	0	0	1	0	0	0	0	0	0	0	0	0	0	0	0	0	0	0	0	0	0	0	0	0	0	0	0	0	0	0	0	0	0	0	0	0	0	0	0	0	0	0	0	3	0	0	0	0	0	0	0	0	0	0	0	0	0	0	0	0	0	0	0	0	0	0	0	0	1	0	0	0	0	0	0	0	0	0	0	0	0	0	0	0	1	0	0	0	0	1	0	0	0	0	0	1	0	0	0	0	0	0	0	0	0	0	0	0	0	0	0	0	0	0	0	0	0	0	0	0	0	0	0	0	0	0	0	0	0	0	0	0	0	0	0	0	0	1	0	0	0	0	0	0	0	0	0	0	0	0	0	0	0	0	0	0	0	0	0	0	0	0	0	0	0	0	0	0	0	0	0	0	0	0	0	0	0	0	0	0	0	0	0	0	0	0	0	0	0	0	0	0	0	0	0	0	0	0	0	0	0	0	0	0	0	0	0	0	0	0	0	0	1	2	0	0	0	0	0	0	0	0	0	0	0	0	0	0	0	0	0	0	0	0	0	0	0	0	0	0	0	1	0	3	0	0	0	1	0	1	0	0	0	0	0	0	0	0	0	0	0	0	0	0	0	0	0	1	0	0	0	0	0	0	0	0	0	0	0	0	0	0	0	0	0	0	0	0	0	0	0	0	1	0	0	0	0	0	0	0	0	0	0	0	0	1	0	6	0	1	0	0	0	0	0	0	0	0	0	0	2	0	1	0	0	0	0	0	0	0	0	0	0	0	1	0	0	0	0	0	0	0	0	0	0	0	0	0	0	0	0	0	0	0	0	0	0	0	0	0	0	1	0	0	0	0	0	0	0	0	1	0	0	0	0	0	0	0	0	0	0	0	0	0	0	0	0	0	0	0	0	0	0	0	0	0	0	0	1	0	0	0	0	0	0	0	0	0	0	0	0	0	0	0	1	0	0	0	0	0	0	0	0	0	0	0	0	0	0	0	0	0	0	0	0	0	1	0	0	0	0	1	0	0	0	0	0	0	0	0	1	0	0	0	0	0	0	0	0	0	0	0	0	0	0	0	0	0	0	0	0	0	0	0	0	0	0	0	0	0	0	0	0	0	0	0	0	0	0	0	0	0	0	0	0	0	0	0	0	0	0	0	0	0	0	0	0	0	0	0	0	0	0	0	0	0	0	0	0	0	0	0	0	0	0	0	0	0	0	0	0	0	0	0	0	0	0	0	0	0	0	0	0	0	0	0	0	0	0	0	0	0	0	0	0	0	0	0	0	0	0	1	0	0	0	0	0	0	0	0	0	0	0	0	0	0	0	0	0	0	0	0	0	0	0	0	0	0	0	0	0	0	0	0	0	0	0	0	0	0	0	0	0	0	0	0	0	0	0	0	0	0	0	0	0	0	0	0	0	0	0	0	0	0	0	0	0	0	0	0	1	0	0	0	0	0	0	0	0	0	0	0	0	0	0	0	0	0	0	0	0	0	0	0	0	0	0	0	0	0	0	0	0	0	0	0	0	0	0	1	0	0	0	0	0	0	0	0	0	0	0	0	0	0	0	0	0	0	0	0	0	0	0	0	0	0	0	0	0	0	0	0	0	0	1	0	0	0	0	0	0	0	0	0	0	0	0	0	0	0	0	0	0	0	0	0	0	0	0	0	0	0	0	0	0	0	0	0	0	0	0	0	0	0	0	0	0	0	0	0	0	0	0	0	0	0	0	0	0	0	0	0	0	0	0	0	0	0	0	0	0	0	0	0	0	0	0	0	0	0	0	6	0	0	0	0	0	0	0	0	0	0	0	0	0	0	0	0	0	0	0	0	0	0	0	0	0	0	0	0	0	0	0	0	0	0	0	0	0	0	0	0	0	0	1	0	0	0	0	1	0	0	0	0	0	0	0	0	0	0
GB_GCA_002502785.1	GB_GCA_001509375.1	0.078894	0	CBB-positive	98.85	d__Archaea;p__Halobacterota;c__Methanosarcinia;o__Methanotrichales;f__Methanotrichaceae;g__Methanothrix_A;s__Methanothrix_A harundinacea_A	0	0	0	0	0	0	0	0	0	0	0	0	0	0	0	0	0	0	0	0	0	0	0	0	0	0	0	0	0	0	0	0	0	0	0	0	0	0	0	0	0	0	0	0	0	0	1	0	0	0	0	0	0	0	1	0	0	0	0	0	0	0	0	0	0	0	0	0	0	0	0	0	0	0	0	0	0	1	0	0	0	0	0	0	0	0	0	0	0	0	0	0	0	0	0	0	0	0	0	0	0	0	0	0	0	0	0	0	0	0	0	0	0	0	0	0	0	0	0	0	0	1	0	0	0	0	0	0	0	0	0	0	0	0	0	0	0	0	0	0	0	0	0	0	0	0	0	0	0	0	0	0	0	0	0	0	0	0	0	0	0	0	0	1	0	1	0	0	0	0	0	1	0	0	0	0	0	0	0	0	0	0	0	0	0	0	0	0	0	0	0	0	0	0	0	0	0	0	0	0	0	0	0	0	0	0	0	0	0	0	0	0	0	0	0	0	0	0	0	0	0	0	0	0	0	0	0	0	1	0	0	0	0	1	0	0	1	0	0	0	0	1	1	0	0	0	0	5	0	0	0	0	0	0	0	0	0	0	0	0	0	0	0	0	0	0	0	0	0	0	0	0	0	0	0	0	0	0	0	0	0	0	0	0	0	0	0	0	0	0	0	0	0	0	0	0	0	0	0	0	0	0	0	0	0	0	0	0	0	0	0	0	0	0	0	0	0	0	0	0	0	0	0	0	0	0	0	0	0	0	0	0	0	0	0	0	0	0	0	0	0	0	0	0	0	0	0	0	0	0	0	0	0	0	0	0	0	0	0	0	0	0	0	0	0	0	0	0	0	0	0	0	0	0	0	0	0	0	0	0	0	0	0	0	0	0	0	0	0	0	0	0	0	0	0	0	0	0	0	0	0	0	0	0	0	0	0	0	0	0	0	0	0	0	0	0	0	0	0	0	0	0	0	0	0	0	0	0	0	0	0	0	0	0	0	0	0	0	0	0	0	0	0	0	5	0	0	1	0	0	0	0	0	0	0	0	0	0	0	0	0	0	0	0	1	0	0	0	0	0	0	0	0	0	0	0	0	0	0	0	0	1	0	0	0	0	0	0	0	0	0	0	0	0	0	0	0	0	0	0	0	0	0	0	0	0	0	0	1	0	1	2	0	2	0	0	0	0	0	0	0	0	0	0	0	0	0	0	0	1	0	0	0	0	0	0	0	0	0	0	0	0	0	0	0	0	0	0	0	0	0	0	0	0	0	0	0	0	0	0	0	0	0	0	0	0	0	1	0	0	0	0	0	0	0	0	0	0	0	0	0	0	0	0	0	0	0	0	0	0	0	0	0	0	1	0	0	1	0	1	0	0	0	1	0	1	0	0	0	0	0	0	0	0	0	0	0	0	0	0	0	0	0	0	0	0	0	0	0	0	0	0	0	0	0	0	0	0	0	0	0	0	0	0	0	0	0	0	0	0	0	0	0	0	0	0	1	1	0	1	0	0	0	0	0	0	0	0	0	0	0	0	0	0	0	0	0	0	0	0	0	0	0	0	0	0	0	0	0	0	0	3	0	0	0	0	0	0	0	0	0	0	0	0	0	0	0	0	0	0	0	0	2	0	0	0	0	0	0	0	0	0	0	0	0	0	0	0	0	0	0	0	0	0	0	0	0	0	0	0	0	0	0	0	0	0	0	0	0	0	0	0	0	0	0	0	0	1	0	0	0	0	0	0	0	0	0	0	1	0	1	0	0	0	0	0	0	1	0	0	0	0	0	0	1	2	0	0	0	0	0	0	0	0	0	0	0	0	0	0	0	0	0	0	0	0	0	0	0	0	0	0	0	0	0	0	0	0	0	0	0	0	0	0	0	0	0	0	0	0	0	0	0	0	0	0	0	0	0	0	0	0	0	0	0	0	0	0	1	0	1	0	0	4	0	1	0	0	0	0	0	0	0	0	0	0	0	0	0	1	1	0	0	0	0	0	2	0	0	0	2	0	0	0	1	1	0	0	0	0	0	0	0	0	0	0	2	0	0	0	0	0	0	0	0	0	0	0	0	0	1	0	0	0	0	0	0	0	0	0	0	0	0	0	0	0	0	0	0	0	0	0	0	0	0	1	0	0	0	0	0	0	0	0	0	0	0	0	0	0	1	0	0	0	0	0	0	0	0	0	0	0	0	0	0	0	0	0	0	0	0	0	0	0	0	0	0	0	0	0	0	0	0	0	0	0	0	0	0	0	0	0	2	0	0	0	0	0	0	0	0	0	0	0	0	0	0	0	0	0	0	0	0	0	0	0	0	0	0	0	0	0	0	0	0	0	0	0	0	0	0	0	0	0	0	0	0	0	0	0	0	0	0	0	0	0	0	0	0	0	0	0	0	0	0	0	0	0	0	0	0	0	0	0	0	0	0	1	1	0	1	1	1	0	0	0	0	0	0	0	0	0	0	0	0	0	0	1	0	0	0	1	0	0	0	0	0	0	0	0	0	0	0	0	0	0	1	0	1	0	0	0	0	0	1	0	0	0	0	0	0	0	0	1	0	0	1	0	0	0	0	0	0	0	0	1	1	0	0	0	1	1	0	0	1	1	1	0	0	0	0	1	1	0	0	0	0	0	2	0	0	0	0	0	0	0	1	0	0	0	0	1	0	0	0	0	0	0	0	0	0	0	0	1	0	0	0	0	0	0	0	0	0	0	0	0	1	0	0	1	0	0	0	0	0	1	0	0	0	0	0	0	0	0	0	0	0	0	0	0	0	0	0	0	0	0	0	0	0	0	0	0	0	0	0	0	0	0	0	0	0	0	0	0	0	0	0	0	0	0	0	0	0	0	0	0	0	0	1	0	0	0	0	0	0	0	0	0	0	0	0	0	0	0	0	0	0	0	0	0	0	0	1	0	0	0	0	0	0	0	0	0	0	1	0	0	0	0	0	0	0	0	2	0	0	0	0	0	1	0	0	1	0	0	0	0	0	1	0	0	0	0	0	0	1	1	0	0	1	1	0	0	1	0	0	0	0	1	2	0	0	1	0	0	0	0	0	0	0	0	0	0	0	0	0	0	0	3	0	0	0	0	0	1	1	0	0	0	1	0	0	0	1	0	0	0	0	0	0	0	1	0	0	0	0	0	0	0	1	1	0	0	0	0	0	0	0	0	0	0	0	0	1	0	0	0	0	0	0	0	0	1	0	0	0	0	0	0	0	0	0	0	0	0	0	0	0	0	0	0	0	1	0	0	0	0	0	0	0	0	0	0	0	0	0	0	0	0	0	0	0	0	0	0	0	0	0	0	0	0	0	0	0	0	0	0	0	0	0	0	0	0	0	0	0	0	0	0	0	0	0	0	0	0	0	1	0	0	0	0	0	0	0	0	0	0	0	0	0	1	0	0	0	0	0	2	0	0	1	4	0	0	0	0	0	0	0	0	1	0	1	0	0	0	0	0	0	0	1	0	0	0	0	0	1	0	0	0	0	0	0	0	0	0	0	0	0	0	0	0	0	0	0	0	0	0	0	0	0	0	0	0	0	0	0	0	0	0	0	0	0	0	0	0	0	0	0	0	0	0	0	0	0	0	0	0	0	0	0	0	0	0	0	0	0	0	0	0	0	1	0	1	0	0	0	0	0	0	0	0	0	0	0	0	0	0	0	0	0	0	0	0	0	0	0	0	0	0	0	0	0	0	0	0	0	0	0	0	0	0	0	0	0	0	0	0	0	0	0	0	0	0	0	1	0	0	0	0	0	0	0	0	0	0	0	0	0	1	0	0	0	0	0	0	0	0	0	0	0	0	0	0	0	0	0	0	0	0	0	0	0	0	0	0	0	0	0	0	0	0	0	0	0	0	0	0	0	0	0	0	0	0	1	0	0	0	0	0	0	0	0	0	0	0	0	0	0	0	0	0	0	0	0	0	0	0	0	0	0	0	0	0	0	0	0	2	0	0	0	0	0	0	0	0	0	0	0	0	0	0	0	0	0	0	0	0	0	0	2	0	0	0	0	0	0	0	0	0	0	0	0	0	0	0	0	0	0	0	0	0	0	0	0	0	0	0	0	0	0	0	0	0	0	1	0	0	0	0	0	0	0	0	1	0	0	0	0	0	0	0	0	0	0	0	0	0	0	0	0	0	0	0	0	0	0	0	0	1	1	0	1	0	1	0	0	0	0	0	1	0	0	2	0	0	0	0	0	0	0	0	0	0	0	0	0	0	1	0	0	0	0	0	0	0	0	0	0	0	0	0	0	0	0	0	0	0	0	0	1	0	0	0	0	0	0	0	0	2	0	0	3	0	0	0	0	2	0	1	1	0	0	0	0	0	0	0	1	0	1	0	0	0	0	0	0	1	0	0	0	0	1	0	9	2	0	1	0	0	0	0	0	0	0	0	0	0	0	0	0	0	0	0	0	0	0	0	0	0	0	1	0	0	0	0	0	0	1	0	0	1	1	0	0	0	0	0	0	0	0	0	0	0	0	0	0	0	0	0	0	0	0	1	0	0	0	0	0	0	0	0	1	0	0	0	0	0	0	0	1	0	0	0	0	0	0	0	0	0	0	0	0	2	0	0	0	0	0	0	0	0	0	0	0	0	0	0	0	0	2	0	0	0	0	0	0	0	0	0	0	0	0	0	0	0	0	1	0	0	0	2	0	0	0	1	1	0	1	0	0	0	1	0	1	0	1	0	0	0	0	0	0	0	0	0	0	0	1	0	0	0	1	0	0	0	0	0	0	0	0	0	0	0	0	1	0	3	0	1	0	0	3	0	0	0	0	0	0	0	0	0	0	0	0	0	0	0	0	0	0	0	0	0	0	0	0	0	0	0	0	0	1	0	0	0	0	0	0	0	0	0	0	0	0	0	0	0	0	0	0	0	0	0	0	0	0	1	0	2	0	0	0	0	0	0	0	0	0	0	0	0	0	0	0	0	0	1	1	0	0	0	2	1	0	1	0	0	0	0	0	0	0	0	0	0	0	0	0	0	0	0	0	0	0	0	0	1	0	0	0	0	0	0	1	0	0	0	0	0	0	0	0	0	0	0	0	0	1	0	0	0	0	0	0	0	0	0	0	0	0	0	0	0	0	0	0	0	0	0	0	0	0	0	0	0	0	0	0	0	0	0	0	1	0	0	0	0	2	1	0	0	0	0	1	0	0	1	1	0	0	0	0	1	0	0	0	0	0	0	0	0	1	0	0	0	0	0	0	0	0	0	0	0	1	0	0	0	0	0	0	0	0	0	0	1	2	0	0	0	0	0	0	1	0	0	0	0	0	0	0	0	1	0	0	0	0	0	0	0	0	0	0	0	0	2	0	0	0	0	0	0	0	0	0	0	0	0	0	0	0	0	0	1	4	0	0	1	1	0	0	1	0	1	0	1	1	2	0	0	1	0	1	1	1	1	1	1	1	3	0	0	0	0	0	0	0	0	0	0	0	0	0	0	0	0	0	0	0	0	0	0	0	0	0	0	0	0	0	0	0	2	0	1	0	0	0	0	0	0	0	0	0	0	0	1	0	0	0	0	0	1	0	0	0	0	0	1	0	0	1	0	1	0	0	0	0	0	1	2	0	1	1	0	1	1	0	1	1	0	2	2	0	1	1	0	2	0	0	0	0	0	0	0	1	0	0	1	0	0	0	0	19	31	4	0	0	5	2	1	4	0	0	0	0	0	0	0	1	0	0	0	0	0	0	0	0	0	0	28	0	0	0	0	0	0	0	0	1	0	0	1	0	0	0	0	1	0	0	0	0	0	0	6	0	7	0	0	0	0	0	0	0	0	4	3	0	3	0	3	5	0	0	0	0	0	0	0	0	2	1	1	1	1	1	1	0	0	0	8	5	0	3	1	4	0	0	0	0	0	1	0	0	6	4	0	0	2	1	0	0	1	5	1	0	1	0	6	7	0	0	2	0	2	12	4	0	6	1	0	1	0	1	0	0	0	0	0	1	0	0	1	3	1	0	0	3	1	0	0	2	0	0	1	1	0	0	0	0	0	1	0	1	0	3	1	1	2	2	0	0	0	0	0	0	0	3	0	0	1	0	0	0	0	1	2	0	1	0	0	0	0	0	0	0	0	0	2	0	1	0	0	1	0	2	0	1	0	0	0	0	0	8	0	0	0	6	8	0	1	0	0	2	0	0	1	0	0	1	4	1	1	5	0	2	2	0	2	1	1	1	0	0	1	0	0	0	1	0	1	0	1	0	0	0	1	1	0	0	0	1	0	3	1	0	1	3	0	0	1	1	0	0	0	1	0	0	0	3	1	0	1	1	2	0	1	0	1	0	0	0	0	0	0	0	3	0	0	1	0	1	0	1	0	0	1	0	0	0	0	0	0	1	3	7	0	0	0	0	1	1	1	0	1	0	0	3	0	0	0	1	0	0	1	0	1	1	0	0	0	0	1	0	0	1	0	1	0	1	0	0	0	0	0	0	1	0	0	0	0	0	0	0	0	2	0	0	0	0	0	0	0	1	0	0	0	0	1	1	2	0	0	0	3	2	0	0	1	0	0	0	0	6	0	0	0	2	1	1	4	0	3	1	0	0	0	8	0	0	0	1	0	4	4	37	0	0	2	1	0	10	0	0	0	1	0	3	2	0	0	0	4	0	0	0	1	0	1	0	0	0	0	3	0	0	6	1	0	0	2	0	0	0	12	1	1	0	5	0	0	4	1	1	7	6	13	0	0	5	5	1	2	6	3	0	0	1	0	0	0	0	0	0	1	0	0	0	0	0	0	4	0	0	0	0	0	0	0	0	0	0	0	0	0	0	3	1	1	0	0	1	0	0	0	0	0	2	1	0	0	0	0	1	0	0	4	0	2	0	0	0	0	2	2	0	1	3	5	1	0	0	0	1	10	0	0	1	0	1	1	1	0	0	0	0	0	0	0	0	0	0	0	0	2	1	0	5	0	0	0	2	1	0	1	0	0	1	1	0	1	16	0	0	0	0	0	0	0	0	1	0	0	0	0	0	0	0	0	0	0	1	0	0	1	0	0	2	0	1	1	5	0	0	0	2	0	1	1	0	1	0	0	0	1	2	0	0	0	1	0	1	0	0	0	0	0	0	0	4	0	0	0	1	0	2	0	0	0	1	0	0	0	0	0	1	0	0	0	5	0	0	3	2	0	0	0	8	3	0	0	1	1	0	1	0	0	3	4	0	1	0	1	1	0	3	1	2	0	0	1	4	10	0	0	0	0	0	0	0	0	0	0	3	0	0	0	0	1	0	0	0	1	0	0	0	0	0	5	0	0	1	1	1	5	0	0	0	3	0	2	1	0	0	2	0	2	0	0	1	0	0	0	0	0	10	0	1	1	0	0	0	0	4	0	0	0	2	0	5	5	0	0	3	1	1	0	0	2	0	2	1	0	0	7	0	1	3	0	2	2	3	1	0	0	0	2	9	0	0	0	0	0	0	0	1	1	1	0	2	1	0	0	0	0	0	0	0	0	0	0	1	0	0	0	2	1	0	0	0	0	0	3	0	1	0	3	8	1	1	1	1	1	1	2	1	0	0	0	1	0	0	1	1	3	0	0	1	0	4	1	1	2	0	1	0	0	3	0	0	1	0	0	1	0	1	0	1	0	0	0	0	0	0	0	1	0	0	0	0	0	5	0	14	0	2	0	0	0	0	0	0	1	0	0	0	2	0	0	0	0	0	0	0	0	5	0	0	0	2	0	0	1	2	1	1	1	1	3	3	0	1	3	0	1	0	0	0	0	0	1	0	1	1	0	0	0	0	0	0	1	0	1	0	0	0	0	0	0	1	0	0	0	2	0	0	1	1	0	0	0	0	0	0	3	0	0	0	0	0	0	21	0	0	0	0	1	0	0	0	0	0	0	0	7	0	2	3	0	0	0	0	0	1	2	4	0	0	1	0	0	0	0	0	0	1	0	0	0	0	0	3	4	2	2	0	2	0	1	0	0	4	0	0	0	1	0	0	0	0	1	0	0	1	2	0	1	0	0	1	3	0	0	0	0	1	0	0	0	3	0	0	0	0	3	0	0	0	0	0	0	1	0	1	0	1	4	0	0	4	3	2	30	0	0	1	0	0	2	1	0	1	2	0	0	0	0	0	0	2	0	0	0	0	0	4	0	0	1	1	4	3	2	1	1	0	1	0	1	2	5	0	0	0	1	0	8	1	0	0	0	0	0	0	0	1	2	0	0	1	3	1	2	0	2	0	0	0	0	0	0	2	0	0	1	0	0	1	0	0	1	0	0	0	1	0	0	0	1	3	0	2	0	1	0	0	0	2	0	0	0	0	0	0	0	0	15	1	0	1	3	1	0	0	0	0	5	1	0	1	0	0	0	0	1	4	0	0	2	2	0	0	0	0	0	0	0	0	0	0	0	0	1	1	2	1	0	0	0	0	2	0	1	1	0	0	0	0	0	0	3	0	0	0	0	0	4	0	1	0	0	0	1	0	0	0	0	0	0	0	0	0	0	0	1	0	4	0	0	0	1	1	1	0	0	0	0	1	0	1	0	2	0	0	1	1	0	0	0	0	0	0	0	0	0	0	0	2	3	1	4	0	0	0	0	1	3	0	0	5	0	0	0	1	1	0	1	1	0	1	0	1	2	1	1	1	1	2	0	1	0	1	2	2	1	1	2	1	1	1	2	0	2	3	1	0	1	0	3	1	0	0	1	6	0	1	1	2	0	2	0	0	0	2	0	0	0	1	10	1	1	2	0	1	4	2	2	1	3	0	1	2	1	0	1	1	1	1	1	0	0	0	1	1	1	1	1	1	3	4	4	1	2	1	1	1	1	1	1	0	1	2	7	2	0	1	1	1	0	1	0	1	1	0	2	2	1	1	2	2	0	0	0	1	2	1	2	0	0	0	0	0	0	0	0	0	0	0	0	0	0	0	0	0	0	0	0	0	0	0	0	0	0	0	0	0	0	0	0	0	0	0	0	0	0	0	0	4	0	2	0	0	0	0	0	0	0	0	0	0	0	0	0	0	0	0	0	0	0	0	0	0	0	1	3	0	0	0	0	0	2	0	0	0	1	2	0	0	0	0	0	3	0	0	0	0	0	0	0	0	0	0	0	0	0	0	0	0	0	0	0	0	0	0	0	0	0	3	2	1	0	0	0	0	1	0	1	1	0	1	0	0	4	0	0	0	2	0	0	0	0	0	3	0	0	1	0	0	0	0	0	0	0	0	0	0	0	1	0	0	0	0	0	0	0	1	3	1	0	0	0	0	0	0	0	0	0	0	0	0	0	0	0	0	0	0	0	0	0	1	0	0	8	4	0	1	4	2	0	0	1	0	0	0	1	0	6	0	0	0	2	4	0	0	3	1	0	0	0	0	0	0	0	0	0	0	0	0	0	0	0	0	8	1	0	0	0	0	0	1	3	1	0	1	0	0	1	0	0	0	0	0	0	0	7	0	0	0	2	0	0	0	3	0	0	0	0	0	0	0	1	0	0	0	0	0	0	0	0	1	0	0	0	0	4	0	3	1	9	0	0	8	0	2	0	0	0	0	1	0	0	0	4	0	0	0	0	0	0	0	2	0	1	1	0	0	0	2	0	0	0	3	0	0	1	1	2	0	2	0	0	0	0	0	1	0	2	0	1	0	0	0	0	0	0	0	0	1	2	1	0	1	1	1	0	0	1	1	0	0	0	0	1	0	0	0	0	0	0	0	0	0	0	0	0	0	1	0	0	1	0	2	0	0	0	1	2	5	0	2	0	0	0	0	0	0	1	0	0	0	1	7	0	0	1	0	0	1	4	0	0	1	0	0	0	0	0	0	0	0	0	0	0	0	0	1	0	0	5	0	1	1	4	0	0	0	0	0	0	0	0	0	0	0	0	0	0	0	1	0	0	0	2	1	1	0	0	0	0	0	0	0	1	0	1	0	1	0	1	1	1	0	0	0	3	0	0	0	0	5	0	0	0	0	2	9	3	0	1	0	1	0	0	1	2	1	4	2	0	0	0	0	0	0	0	0	0	1	2	0	0	0	3	0	0	0	0	0	0	0	2	0	4	0	0	0	1	1	0	0	0	0	1	1	0	0	0	0	0	1	0	0	1	0	4	0	1	1	1	2	0	0	0	3	0	0	0	0	0	0	1	0	0	0	0	0	0	0	0	0	0	0	0	0	1	0	1	0	0	0	0	0	0	0	3	0	0	0	0	4	2	1	0	0	0	0	0	0	0	0	0	0	0	1	0	0	0	0	0	0	0	0	0	0	0	0	0	1	0	0	0	0	8	0	0	0	0	0	0	1	0	0	0	0	0	1	0	0	0	0	0	1	0	0	0	0	0	0	0	0	0	0	0	3	0	0	0	3	2	0	2	1	0	0	0	0	0	1	0	0	0	0	0	0	0	0	1	0	1	0	1	0	0	1	0	0	0	0	0	0	0	4	6	0	0	0	0	0	0	0	0	1	5	0	0	0	0	0	0	0	0	0	0	1	0	0	0	0	0	0	0	2	0	0	0	0	0	1	1	1	2	0	0	0	0	0	0	0	0	0	0	0	0	1	0	0	0	0	0	0	0	0	1	0	0	0	0	0	0	0	0	0	0	0	0	0	0	0	0	0	0	0	0	0	0	0	0	0	0	0	1	1	0	0	0	0	0	0	0	0	0	0	0	0	0	0	0	0	0	0	0	0	0	0	3	0	0	0	8	1	0	1	0	0	0	0	0	1	0	0	0	0	0	0	0	0	1	0	0	1	0	0	0	0	0	0	0	2	0	0	0	0	0	0	0	0	0	0	0	3	0	1	0	0	0	0	1	0	5	2	0	0	0	0	2	2	0	0	0	0	2	0	0	2	3	3	0	0	0	0	0	0	0	0	0	0	2	1	0	1	1	1	6	0	0	0	0	0	0	0	0	0	0	1	0	0	0	0	0	0	0	0	0	0	0	0	0	0	0	0	0	0	0	1	0	0	1	0	0	0	0	0	0	0	0	0	0	0	0	0	0	0	0	0	0	0	0	0	0	0	0	0	0	0	0	0	0	1	0	1	0	0	0	0	0	0	0	0	0	0	0	0	0	0	0	0	0	0	0	1	0	0	0	0	0	2	0	0	0	0	0	0	0	0	0	0	0	0	0	0	0	0	0	0	0	0	0	0	0	1	0	1	0	0	0	4	0	0	0	1	0	0	1	16	0	2	0	0	0	0	0	0	0	0	0	1	1	1	0	0	1	0	0	1	0	0	0	0	0	1	0	0	0	0	0	0	0	0	1	0	1	0	0	0	0	0	0	0	1	0	0	0	0	0	0	4	0	0	0	0	0	0	0	0	0	0	0	0	0	0	0	0	0	0	0	0	0	6	0	0	0	0	0	0	0	0	0	0	0	0	0	0	0	0	0	1	0	0	0	0	0	0	0	0	2	0	0	1	0	0	0	0	0	0	0	0	0	0	0	1	0	0	0	0	0	0	0	0	0	0	2	0	0	0	0	1	0	0	0	0	0	0	0	0	0	0	0	0	0	0	0	0	0	0	0	0	0	0	0	0	0	0	0	0	1	1	0	1	1	3	1	0	0	0	0	0	0	0	0	0	0	0	1	0	0	0	0	0	0	0	0	0	0	0	0	0	0	0	1	0	0	0	0	0	0	0	0	0	0	0	0	0	0	0	0	1	1	0	2	1	0	0	0	0	0	0	0	0	0	0	0	0	0	0	1	1	0	0	1	0	0	0	0	31	0	5	0	2	0	0	2	2	0	0	0	0	1	1	0	0	0	1	0	0	0	0	0	1	0	1	0	0	0	0	0	0	0	0	1	0	1	1	2	0	0	0	0	0	0	2	0	0	0	0	3	0	0	0	0	0	0	0	0	0	0	0	0	1	0	0	0	0	0	0	0	3	0	0	1	0	0	0	0	0	0	0	1	1	2	0	0	1	6	0	0	0	0	0	0	0	0	0	0	0	0	0	0	0	0	0	0	0	0	0	0	0	0	0	0	0	1	0	0	0	0	0	0	0	0	0	0	1	0	1	0	0	0	0	0	0	0	0	0	0	0	0	0	0	0	0	0	0	0	0	0	2	0	0	0	0	0	0	0	0	0	0	0	0	0	0	2	0	1	0	0	1	1	0	0	0	0	0	0	1	0	0	0	2	0	0	0	0	0	0	0	0	0	0	0	0	0	0	0	0	0	0	0	0	0	0	0	0	0	0	0	0	0	0	0	0	0	0	0	0	0	0	0	0	0	1	0	0	0	0	0	0	0	0	0	1	0	0	0	0	0	0	0	0	2	0	0	0	1	0	0	0	0	1	0	1	0	0	1	0	0	0	0	1	1	0	0	0	0	0	0	1	0	0	0	0	0	0	0	0	1	0	0	0	0	0	0	0	0	0	0	0	3	1	1	0	1	1	0	0	0	0	0	0	0	0	0	0	0	0	0	0	0	0	0	0	0	0	0	0	1	0	0	0	0	0	0	0	0	1	1	1	0	1	1	1	0	0	0	0	0	0	0	0	0	0	0	0	0	0	1	1	0	0	0	0	0	0	0	0	0	0	0	0	0	0	0	0	0	0	0	0	0	0	0	0	0	0	0	2	1	1	0	0	0	0	0	2	0	0	1	0	0	0	0	0	0	0	0	4	0	0	0	0	0	0	0	0	0	0	0	0	0	0	0	0	0	0	0	1	0	0	0	0	0	0	0	0	0	0	0	0	0	3	0	0	0	0	0	0	0	0	0	0	0	0	0	9	0	0	0	0	0	0	0	0	0	5	0	0	0	0	0	0	0	1	1	0	1	0	0	0	1	0	0	0	0	0	1	0	0	0	0	0	0	0	0	0	0	0	0	0	0	0	0	0	0	0	0	0	0	0	0	0	0	0	1	0	0	0	0	0	0	0	0	1	0	1	0	0	0	0	0	0	0	0	0	0	1	2	0	1	0	0	0	0	0	0	0	1	0	0	0	0	0	0	0	0	0	0	0	0	0	0	0	22	0	0	0	0	0	0	0	0	0	0	0	0	0	0	0	0	0	0	0	0	1	0	0	0	0	0	0	0	0	0	0	0	0	0	0	0	0	0	0	0	0	0	0	0	0	0	0	0	0	0	0	1	0	0	0	0	0	0	2	0	0	0	0	0	0	0	0	0	0	0	0	0	1	0	0	0	0	14	0	0	0	0	0	0	1	1	1	1	1	0	0	0	0	0	1	0	0	0	0	0	0	0	0	0	0	1	0	0	0	0	0	0	1	0	0	0	0	0	0	0	0	0	0	0	0	0	0	0	0	0	0	0	0	0	0	0	0	0	0	0	0	0	0	0	0	0	0	0	0	0	0	0	1	0	0	0	0	0	0	0	0	1	0	0	0	0	1	0	0	0	0	1	0	0	0	0	0	0	0	0	0	0	0	2	0	0	0	0	0	0	0	0	0	0	0	0	0	0	1	0	0	0	0	0	0	0	0	0	0	0	0	0	0	0	0	0	0	0	7	0	0	0	0	0	0	0	0	0	0	0	0	0	0	0	0	0	0	0	0	0	0	0	0	1	0	0	0	0	0	0	0	0	0	0	0	0	0	0	0	0	0	0	0	0	0	0	0	0	0	0	0	0	0	0	0	1	0	0	0	0	0	0	0	0	0	0	0	0	0	0	0	0	0	0	0	0	0	0	0	1	0	0	0	0	0	0	1	0	0	0	0	0	3	0	1	0	0	0	0	0	0	0	0	0	1	0	0	0	0	0	0	0	1	0	0	0	0	2	0	0	0	0	0	0	0	0	0	1	0	3	0	0	0	0	1	0	0	0	0	0	0	0	0	0	0	0	0	0	0	0	0	0	0	0	1	0	0	0	0	0	0	0	0	1	3	0	0	0	0	0	0	0	0	0	0	0	0	0	0	0	0	0	0	0	0	1	0	0	0	0	0	1	0	0	0	0	0	0	0	0	0	0	0	0	0	1	0	0	0	0	0	0	0	0	0	0	0	0	0	0	0	0	0	0	0	0	0	0	0	0	0	0	0	0	1	0	0	0	0	0	0	0	0	0	0	0	0	0	0	0	0	0	0	0	0	0	0	0	1	0	0	0	0	0	0	0	0	0	0	0	0	0	0	0	0	0	0	0	0	0	0	0	0	5	0	0	0	0	0	0	0	0	0	0	0	0	0	0	0	0	0	0	0	0	0	0	0	0	0	0	0	0	0	0	0	0	0	0	0	0	0	0	0	0	0	0	0	1	0	0	0	0	0	0	1	0	0	0	0	0	0	0	0	1	0	0	1	0	0	0	0	0	0	0	0	0	0	0	0	0	1	0	0	0	0	0	0	0	0	0	0	0	0	0	0	0	0	0	0	0	0	0	0	0	0	0	0	0	0	0	0	0	0	0	0	3	0	0	0	0	0	0	0	0	0	2	0	0	0	0	0	0	0	0	0	0	0	0	0	0	0	0	7	0	0	0	1	0	0	0	0	0	0	0	0	0	0	0	0	0	0	0	0	0	0	2	0	0	0	0	0	0	0	0	3	1	1	0	0	0	0	0	0	0	0	0	0	0	0	0	1	0	0	0	0	1	0	0	0	1	0	0	0	0	0	0	0	0	0	0	0	0	0	0	0	0	0	0	0	4	0	0	0	0	0	0	0	0	0	0	0	0	0	0	0	0	1	0	1	0	0	1	0	0	2	0	0	0	0	0	0	0	0	0	0	0	0	0	0	0	0	0	0	0	0	0	0	0	1	0	0	0	0	0	0	0	0	0	0	0	0	0	0	0	0	1	0	0	0	0	0	0	0	1	0	0	0	0	0	0	0	0	0	0	0	1	0	0	0	0	1	1	0	0	0	1	0	0	4	0	0	0	0	0	0	0	0	0	0	0	0	0	0	0	0	0	0	1	0	0	0	0	0	0	0	0	0	0	0	0	0	0	0	0	0	0	0	0	0	0	1	0	0	0	0	0	0	0	0	0	0	0	0	0	0	0	0	0	0	0	0	0	0	0	0	2	0	0	0	0	1	0	0	1	0	0	0	0	0	0	0	0	1	0	0	0	0	0	0	0	0	0	0	0	0	0	0	0	0	0	0	0	0	0	0	0	0	0	0	0	0	0	0	0	0	0	0	0	0	0	0	2	0	0	0	0	2	0	0	0	0	0	0	0	0	0	0	0	0	0	0	0	0	0	0	0	0	0	0	1	0	0	0	0	0	0	0	0	0	0	0	0	0	0	0	0	0	0	0	0	0	0	0	0	0	0	0	0	0	0	0	0	0	0	0	1	1	0	0	0	0	0	0	0	0	0	0	0	0	0	0	0	0	0	0	0	0	0	0	0	0	0	0	0	0	0	0	0	0	0	0	0	0	0	0	0	0	0	0	0	0	0	0	0	0	0	0	0	0	0	0	0	0	0	0	0	0	0	0	0	0	0	0	0	0	0	0	2	0	0	0	0	0	0	0	0	0	0	0	0	0	0	0	0	0	0	0	0	0	0	0	0	0	1	0	0	0	0	0	0	0	0	0	0	2	0	0	0	0	0	0	0	0	0	0	0	0	0	0	0	0	0	0	0	0	0	0	0	0	0	0	0	0	0	0	0	0	0	0	0	0	0	0	1	0	0	0	0	0	0	0	0	0	0	0	0	0	0	0	0	0	0	0	0	0	0	0	0	0	0	0	0	0	1	0	0	0	0	0	0	0	0	0	0	0	0	0	0	0	0	0	0	0	0	0	0	0	0	0	0	0	0	0	0	5	0	0	0	0	1	0	0	0	0	0	0	0	0	0	0	0	0	0	1	0	0	0	0	0	0	0	0	0	0	0	0	0	1	0	0	0	0	0	0	0	0	0	1	0	1	0	0	0	0	0	0	0	0	0	0	0	0	0	0	0	0	0	1	0	0	0	0	0	0	0	0	0	0	0	0	0	4	0	0	0	0	0	1	0	0	0	0	0	0	0	0	0	0	0	0	0	0	0	0	0	0	0	0	0	0	0	0	4	0	0	0	0	0	0	0	0	0	1	0	2	0	0	1	0	0	1	0	0	0	0	7	0	2	0	9	0	1	1	0	0	0	0	0	0	0	0	0	0	7	0	0	0	0	0	0	0	37	8	11	7	7	8	0	12	0	0	0	0	0	0	0	0	0	0	0	0	0	0	0	0	0	0	9	0	0	0	0	2	0	0	0	0	0	0	0	1	1	0	0	0	0	0	0	1	0	0	0	0	0	1	0	0	0	0	0	0	0	0	0	0	0	1	0	0	0	0	0	0	0	0	0	0	0	0	0	2	0	0	0	0	0	0	0	0	0	0	0	0	0	0	0	0	0	0	0	4	0	6	0	0	0	0	0	0	0	0	0	0	0	0	0	0	0	0	0	0	0	0	0	0	0	0	1	0	0	0	0	0	0	0	0	0	0	0	0	0	0	7	0	0	2	0	0	0	0	0	0	0	0	0	2	8	1	0	0	0	0	0	0	0	8	0	0	0	0	0	0	0	0	0	0	0	0	0	0	0	0	0	0	1	0	0	0	0	0	0	0	0	0	0	0	1	1	1	0	0	0	0	0	0	0	0	3	0	0	0	0	0	0	0	0	0	0	0	0	0	0	0	0	0	0	0	0	0	1	0	1	0	0	0	0	0	0	0	0	0	0	0	0	0	0	0	2	19	13	0	1	0	0	4	0	0	0	4	1	0	0	0	0	0	0	0	4	0	0	5	0	0	0	0	0	0	0	0	0	0	0	0	2	0	0	0	0	0	0	0	0	2	0	0	0	1	0	0	0	0	0	0	0	0	0	0	0	0	0	0	0	0	0	2	0	3	0	0	0	0	0	0	0	0	0	0	0	0	0	0	0	1	0	0	0	0	0	0	0	0	0	0	0	0	0	0	0	2	0	0	1	0	0	1	0	0	2	1	0	6	0	5	5	0	1	0	0	1	0	1	0	1	0	0	0	0	0	0	0	0	0	0	0	0	0	0	0	0	2	0	1	0	0	1	1	2	0	0	0	0	0	0	0	0	0	0	0	0	0	0	0	0	0	0	2	0	0	0	0	1	1	1	2	2	0	2	0	0	0	0	1	0	0	0	0	0	0	0	0	0	0	0	0	0	0	0	1	0	0	0	0	1	0	0	0	0	0	0	0	0	0	0	0	0	0	0	0	0	0	0	3	0	0	0	0	0	0	0	0	0	0	0	0	0	0	0	1	0	0	0	0	0	0	0	0	0	0	0	0	1	0	0	0	0	1	2	0	0	0	0	0	0	1	0	0	1	0	0	0	0	1	0	0	0	0	0	0	0	0	0	0	0	0	0	0	0	0	0	0	0	0	1	0	0	0	0	0	0	0	0	0	0	1	0	0	0	0	0	0	0	0	0	0	0	0	0	0	0	0	1	0	0	0	0	0	2	0	0	0	0	0	0	0	0	0	0	0	0	0	0	0	0	0	1	0	0	0	0	0	0	0	0	0	0	0	0	0	0	0	0	0	0	0	0	0	0	0	0	0	0	0	0	0	0	0	1	0	0	0	0	0	0	0	0	0	1	0	0	0	0	0	0	0	0	0	0	0	0	0	0	0	0	2	0	0	0	0	0	0	0	0	0	0	0	0	0	0	0	0	0	0	0	0	0	0	0	0	0	0	0	0	0	1	0	0	0	0	0	0	0	0	0	0	0	0	0	0	0	0	0	0	0	0	0	0	0	0	0	0	0	0	0	0	0	2	0	0	0	1	0	0	0	0	0	0	0	0	0	0	0	0	0	0	0	0	0	0	0	0	0	0	0	0	0	0	0	0	0	0	2	0	0	0	0	0	0	0	0	0	0	0	0	0	0	0	0	0	1	0	0	1	0	0	0	0	0	0	0	0	0	1	0	0	0	0	0	0	0	0	0	0	0	0	0	0	0	0	0	1	0	0	0	0	1	0	0	0	0	0	0	0	0	0	0	0	0	0	0	0	0	0	0	0	0	0	0	1	0	0	0	0	0	0	0	0	0	0	0	0	0	0	0	0	0	0	0	6	0	0	0	0	1	0	0	0	0	0	0	0	0	0	0	0	0	0	0	0	0	0	0	0	0	0	0	0	1	0	0	0	1	1	1	0	0	0	0	0	0	0	0	0	0	0	0	0	0	0	0	2	0	0	0	0	0	0	0	0	0	2	0	0	0	0	0	0	0	0	0	0	0	0	0	0	0	0	0	0	0	0	0	0	1	0	0	0	0	0	0	0	0	0	0	0	0	0	0	0	0	0	0	0	0	0	0	0	0	0	0	0	0	0	0	0	0	0	0	0	0	0	0	0	0	0	0	0	0	0	0	0	0	0	0	0	0	0	0	0	0	0	0	0	0	0	0	0	0	0	0	0	0	1	0	0	0	0	0	0	0	0	0	0	0	0	0	0	0	0	0	0	0	0	0	0	0	0	0	0	0	0	0	0	0	0	0	0	0	0	0	0	0	0	0	0	0	0	0	0	0	0	0	0	0	0	0	0	0	0	0	0	0	0	0	0	0	0	0	0	0	1	0	0	0	0	0	0	0	0	0	0	0	0	0	0	0	0	0	0	0	1	0	0	0	0	0	0	0	0	0	3	0	0	0	0	0	0	0	0	0	0	0	0	0	0	0	0	0	0	1	0	0	0	0	0	0	0	0	0	0	0	0	0	0	0	0	0	0	1	0	0	3	0	0	0	0	0	0	0	0	0	0	0	1	0	0	0	0	0	0	0	0	0	2	0	0	0	0	0	0	0	0	0	1	1	1	1	0	1	1	0	0	0	0	1	0	0	0	0	0	0	0	0	0	0	0	0	0	0	0	0	0	1	0	0	0	0	0	0	0	0	0	0	0	0	0	0	0	0	0	0	0	1	0	0	0	0	0	0	0	0	0	0	0	1	0	0	0	0	0	0	2	0	0	0	0	1	5	0	0	0	0	0	0	0	0	0	0	0	0	0	0	0	0	0	0	0	0	1	0	0	0	0	0	0	0	0	0	0	0	0	0	0	0	0	0	0	0	0	0	0	0	0	0	0	0	0	0	0	0	0	0	0	1	0	0	0	0	0	0	1	0	0	0	0	0	0	0	0	0	0	0	0	0	0	0	0	0	0	0	0	0	0	0	0	0	0	0	0	0	0	0	1	0	0	0	0	0	0	0	0	0	0	0	0	0	0	0	0	0	0	0	0	0	0	0	0	0	0	0	1	0	0	0	0	1	0	0	0	0	0	0	0	0	0	0	0	0	0	0	1	0	0	0	0	0	0	0	0	0	0	0	0	0	0	0	0	0	0	0	0	0	0	0	0	0	0	0	0	0	0	0	0	0	0	0	0	0	0	0	1	0	0	0	0	0	0	0	0	0	0	0	0	0	0	0	0	0	0	0	0	0	0	0	0	0	0	0	1	0	0	0	0	0	0	0	0	0	0	0	1	0	0	0	0	0	2	0	0	1	6	0	0	0	0	0	0	0	0	0	0	0	1	0	0	0	0	0	0	0	0	0	0	0	0	0	0	0	0	3	0	0	0	0	0	0	1	0	0	0	0	0	0	0	0	0	0	0	1	0	0	0	0	0	0	0	1	1	2	1	0	0	0	0	0	0	1	0	10	0	0	0	0	0	0	0	0	0	0	0	0	0	0	0	0	0	0	3	0	0	0	0	0	0	0	0	0	0	0	0	0	0	0	0	1	0	0	0	2	0	0	0	0	0	0	0	0	0	0	0	0	0	0	0	0	0	0	0	0	0	0	0	0	0	0	0	0	0	0	0	0	0	0	0	0	0	0	0	0	0	0	0	0	0	0	0	0	0	0	0	0	0	0	0	0	0	0	0	0	0	0	0	0	0	0	0	0	0	0	0	0	0	0	0	0	0	0	0	0	0	0	0	0	0	0	0	0	0	0	0	0	0	2	0	0	0	0	0	0	0	0	0	0	0	0	0	0	0	0	0	0	0	0	0	0	0	0	0	0	0	0	0	0	0	0	0	0	0	0	0	0	0	0	0	0	0	0	0	0	0	0	0	0	0	0	0	0	0	0	0	0	0	0	0	0	0	0	0	0	0	0	0	0	0	0	0	0	0	0	0	0	0	0	0	0	0	0	0	0	0	0	0	0	0	0	1	0	0	0	0	0	0	0	0	0	0	0	0	0	0	0	0	0	0	0	0	0	0	0	0	0	0	0	0	0	0	0	0	0	0	0	0	0	0	0	0	0	0	0	0	0	0	0	0	0	0	0	0	0	0	0	0	0	0	0	0	0	0	0	0	0	0	0	0	0	0	0	0	0	0	0	0	0	0	0	0	0	0	0	0	0	0	0	0	0	0	0	0	0	0	0	0	0	0	0	1	0	0	0	0	0	0	0	0	0	0	0	0	0	0	0	0	0	0	0	0	0	0	0	0	0	0	0	0	0	0	0	0	0	0	0	0	0	0	0	0	0	0	0	0	0	0	0	0	0	0	0	0	0	0	0	0	0	0	0	0	0	0	0	0	0	0	0	0	0	0	0	0	0	0	0	0	0	0	0	0	0	0	0	0	0	0	0	0	0	0	0	0	0	0	0	0	0	0	0	0	0	0	0	0	0	0	0	0	0	0	0	0	0	0	0	0	0	0	0	0	0	0	0	0	0	0	0	0	0	0	0	0	0	0	1	0	0	0	0	0	0	0	0	0	0	0	0	0	0	0	0	0	0	0	2	0	0	0	0	0	0	0	0	0	0	0	0	0	0	0	0	0	0	0	0	0	0	0	0	0	0	0	0	0	0	0	0	0	0	0	0	0	0	0	0	0	1	0	0	0	0	0	0	0	0	0	0	0	0	0	0	0	0	0	0	0	0	0	0	0	0	0	0	0	0	0	0	0	0	0	0	0	0	0	0	0	0	0	0	0	0	0	0	0	0	0	0	0	0	0	0	0	0	0	0	0	0	0	0	0	0	0	0	0	0	0	0	0	0	0	0	0	0	0	0	0	0	0	0	0	0	0	0	0	0	0	0	0	0	0	0	0	0	0	0	0	0	0	0	0	0	0	0	0	0	0	0	0	0	0	0	0	0	0	0	0	0	0	0	0	0	0	0	0	0	1	0	0	0	0	0	0	0	0	1	0	0	0	0	0	0	0	0	0	0	0	0	0	0	0	0	0	0	0	1	0	0	0	0	0	1	1	0	0	0	0	0	0	0	0	0	0	0	0	0	0	0	0	0	0	0	0	0	0	0	0	0	0	0	1	0	0	0	1	0	0	0	0	0	0	0	0	1	0	0	0	0	0	0	0	0	0	0	0	0	0	0	0	0	0	0	0	0	0	0	0	0	2	0	0	0	0	0	0	0	0	0	0	0	0	0	0	0	0	0	0	0	0	0	0	0	0	0	0	0	0	0	0	2	0	0	0	0	0	0	1	0	0	0	2	0	0	0	0	0	0	0	0	0	0	0	0	0	1	0	0	0	0	0	0	0	0	0	0	0	0	0	0	0	0	0	0	0	0	0	0	0	0	0	0	0	0	0	0	0	0	0	0	0	0	0	0	0	0	0	0	0	0	0	0	0	0	0	0	0	0	0	0	0	0	0	0	2	0	0	0	0	0	0	0	0	0	0	0	0	0	0	0	4	0	0	0	0	0	0	0	1	0	0	0	0	0	0	1	0	0	0	0	0	0	0	0	0	0	0	0	0	0	0	0	0	0	0	0	0	0	0	0	0	0	0	0	0	0	0	0	0	0	0	0	0	0	0	0	0	0	0	0	0	0	0	0	0	0	0	0	0	0	0	0	0	0	0	0	0	0	0	0	0	1	0	0	2	0	0	0	0	0	0	0	1	0	0	1	0	0	0	0	0	1	0	0	0	0	0	0	0	0	0	1	0	0	0	0	0	0	0	0	0	1	0	0	0	0	0	1	0	0	0	0	0	0	0	0	0	0	0	0	0	0	0	0	0	0	0	0	0	0	0	0	0	0	0	0	0	0	0	0	0	0	0	0	0	0	0	0	0	0	0	0	0	0	1	0	0	0	0	0	0	0	0	0	0	0	0	0	0	12	0	0	0	0	0	0	0	0	0	0	0	0	0	0	0	0	0	0	0	0	0	0	0	0	0	0	0	0	0	0	0	0	0	0	1	0	0	0	0	0	0	0	0	0	0	0	0	0	0	0	0	0	0	0	0	0	0	0	0	1	0	0	0	3	2	0	0	0	0	0	0	0	4	0	0	0	0	0	0	0	6	6	0	0	0	0	4	4	11	0	0	1	0	0	0	5	0	0	0	0	1	0	5	0	0	0	0	0	0	0	0	0	0	0	0	3	0	0	0	0	0	0	0	0	0	3	0	0	0	0	3	0	0	0	0	0	0	0	0	0	0	0	0	0	14	1	0	7	1	3	5	0	0	0	0	0	0	0	0	0	0	0	2	0	0	3	2	0	0	0	2	17	23	10	0	0	0	2	0	0	0	5	4	0	0	0	0	2	0	5	0	0	0	0	0	0	0	0	0	0	0	0	0	0	0	0	0	19	0	1	0	0	3	0	0	0	0	0	0	1	0	0	0	0	0	0	0	0	0	0	0	0	0	0	0	0	0	0	0	0	0	0	0	0	0	0	0	0	0	0	16	0	0	0	0	0	0	0	0	0	0	0	0	0	0	0	0	0	0	0	0	0	0	0	0	0	0	0	0	0	0	0	0	0	0	0	0	0	0	0	0	0	0	0	0	0	0	1	0	0	0	0	0	0	0	0	0	2	0	0	0	0	0	0	0	0	0	0	0	0	0	0	0	0	0	0	0	0	0	1	1	0	0	0	0	0	1	0	4	26	7	31	1	1	34	0	10	1	2	6	18	5	1	1	9	0	5	1	0	0	0	0	0	0	0	0	0	0	4	0	0	0	0	0	0	0	0	22	1	2	0	20	7	1	0	4	1	0	0	1	2	1	0	0	0	0	0	0	0	1	0	0	0	0	0	0	0	0	0	0	0	0	0	0	0	0	0	0	0	3	0	2	0	0	0	0	0	5	29	0	0	1	0	0	0	0	0	0	0	0	0	0	0	0	0	0	0	0	0	0	0	0	2	0	0	0	0	0	1	0	0	0	0	8	0	0	0	0	3	1	0	0	0	0	0	0	0	0	3	23	0	29	0	0	0	0	1	2	1	0	3	1	5	0	0	0	1	8	0	0	0	1	0	0	10	0	0	1	0	0	1	0	0	0	0	6	0	31	0	1	0	0	3	3	1	35	0	5	0	33	4	0	29	29	0	0	0	0	0	0	3	1	0	0	0	0	0	0	0	0	8	0	0	0	0	0	0	0	0	3	1	0	4	0	0	1	0	0	0	0	0	1	0	1	0	7	1	0	2	0	2	0	5	7	0	0	0	0	15	0	0	0	0	0	0	0	4	1	0	0	0	1	1	8	0	2	0	0	5	1	0	0	2	3	5	1	2	3	2	3	0	0	2	1	0	0	5	0	1	11	1	0	2	1	0	0	1	0	0	1	1	0	0	2	0	3	0	0	5	0	0	1	0	1	2	0	1	0	2	1	0	0	0	4	0	0	0	11	0	0	3	0	1	0	0	0	0	0	1	1	0	0	2	2	0	1	1	1	1	0	0	2	3	0	0	1	0	0	0	0	11	0	0	0	0	2	0	0	0	0	0	0	0	0	0	0	0	0	1	0	0	0	0	2	0	0	0	0	8	0	20	0	0	0	0	1	0	1	0	0	0	2	0	0	0	0	0	0	0	6	0	9	0	3	0	0	0	0	0	0	0	0	1	0	0	0	0	0	0	3	0	0	0	0	0	0	0	0	0	0	0	0	0	0	0	1	0	0	0	0	0	0	0	0	0	0	0	0	0	0	3	0	0	0	0	4	0	1	1	0	0	1	0	0	0	0	0	0	0	0	0	0	0	0	0	0	0	0	0	1	0	0	0	0	0	0	0	0	0	0	0	0	0	0	0	0	0	0	1	0	0	0	0	0	0	0	0	0	0	0	0	0	0	0	0	0	0	0	0	0	0	0	0	0	0	0	0	0	0	0	0	0	0	19	0	0	0	0	0	0	0	0	0	0	0	0	0	0	0	0	0	0	0	0	0	0	0	0	0	0	0	0	0	0	1	0	1	0	0	0	0	0	0	0	0	0	0	1	0	0	0	0	0	0	0	0	0	0	0	0	0	0	0	0	0	0	0	0	0	0	0	0	0	0	0	0	0	0	0	0	0	0	0	0	0	0	0	0	0	0	0	0	0	0	0	0	0	0	0	0	0	1	0	0	0	0	0	0	1	0	0	0	0	0	0	0	0	0	0	0	0	0	0	0	0	0	0	0	0	0	0	0	0	0	0	0	0	0	0	0	0	0	0	0	0	0	0	0	0	0	0	0	0	0	0	0	0	0	0	0	0	0	0	0	0	0	0	0	1	1	0	0	0	0	0	0	0	0	0	0	0	0	0	0	0	0	0	0	0	0	0	0	0	0	0	0	0	0	0	0	0	0	0	0	0	2	0	0	0	0	0	0	0	0	0	0	0	0	0	0	0	0	0	0	0	0	0	0	0	0	0	0	0	0	0	0	0	0	0	0	0	0	1	0	0	0	0	0	0	0	0	0	0	0	0	0	0	0	0	0	0	0	0	0	0	0	0	0	0	0	0	0	0	0	0	0	0	0	0	0	0	0	0	0	0	0	0	0	0	0	1	0	0	0	0	0	0	0	0	0	0	0	0	0	0	0	0	0	0	0	1	0	0	0	0	0	0	0	0	0	0	0	0	0	0	0	0	0	0	1	1	0	0	0	0	0	0	0	0	0	0	0	0	0	0	2	0	0	0	0	0	0	0	0	0	0	0	0	0	0	0	0	0	0	0	0	0	0	0	1	0	0	0	0	0	0	0	0	0	0	0	0	0	0	0	0	2	0	0	0	0	0	0	0	0	0	0	0	0	0	0	0	0	0	0	0	0	0	1	0	0	0	0	0	0	0	0	0	0	0	0	0	0	0	0	0	1	1	0	0	0	0	0	0	0	0	0	0	0	0	0	0	0	3	0	0	0	0	0	0	6	0	0	0	0	0	1	0	0	0	0	0	0	1	3	0	1	0	0	0	0	0	0	0	0	0	0	29	0	1	0	0	0	0	0	0	1	0	0	1	0	0	0	0	1	0	0	0	0	0	0	0	0	0	2	0	1	3	0	0	0	0	0	0	0	0	0	0	0	0	1	0	0	0	0	0	0	0	0	0	0	0	0	2	0	0	0	0	0	0	0	0	0	0	0	2	0	0	0	4	1	0	0	0	0	0	0	0	0	0	0	0	0	0	1	0	0	0	0	0	0	0	0	0	0	0	0	0	0	1	0	0	0	0	0	0	0	0	0	0	0	1	0	0	0	0	0	1	0	0	0	0	0	0	0	0	0	1	0	0	0	0	0	0	1	0	0	0	0	0	0	0	0	0	0	0	14	0	0	0	0	0	0	0	0	0	0	0	0	0	0	0	0	0	0	0	0	0	0	0	0	0	0	0	0	0	4	0	0	0	0	0	0	0	0	0	0	0	0	0	0	0	0	0	0	0	0	0	0	0	0	0	0	0	0	0	0	0	0	0	0	0	0	0	0	0	0	0	0	0	0	0	0	0	0	0	0	0	0	0	0	0	0	0	0	0	0	0	0	0	0	0	0	0	0	0	0	0	0	0	0	0	0	0	0	0	0	0	0	0	0	0	0	0	0	0	0	0	0	0	0	0	0	0	0	0	0	0	0	0	0	3	0	0	0	0	0	0	0	0	0	0	0	0	0	0	0	0	0	0	0	0	0	0	0	0	0	0	0	0	0	0	0	0	0	0	0	0	0	0	0	0	0	0	0	0	0	0	0	1	0	0	0	0	0	2	0	0	0	0	0	0	0	0	0	0	0	0	0	0	0	0	0	1	0	0	0	0	0	0	0	0	0	0	0	0	0	0	0	0	0	0	0	0	0	0	0	0	0	0	0	0	0	0	0	0	0	0	0	1	0	0	0	0	0	0	0	0	0	0	0	0	0	0	0	0	0	0	0	0	0	0	0	0	0	0	0	0	0	0	0	0	0	0	3	0	0	0	0	0	0	0	0	0	1	1	0	0	0	0	0	0	0	0	0	0	0	0	0	0	0	0	0	2	0	0	0	0	0	0	0	0	0	0	0	0	0	1	0	0	0	1	0	0	0	0	0	0	0	0	1	0	0	0	0	0	0	0	0	0	0	0	0	0	0	0	0	0	0	0	0	0	0	0	0	0	0	0	0	0	0	0	0	1	0	1	0	0	0	0	0	0	0	0	0	0	0	0	0	0	0	0	0	0	0	0	0	0	0	0	0	0	0	0	0	0	1	0	0	0	0	0	0	0	0	0	0	0	0	0	0	0	0	0	0	0	0	0	0	0	0	0	0	0	0	0	0	0	0	0	0	0	0	0	0	0	0	0	0	0	0	0	0	0	0	0	0	0	0	0	0	0	0	0	0	0	0	0	0	0	1	1	0	0	0	0	1	0	0	0	0	0	0	0	0	0	0	0	0	0	0	0	0	0	0	0	0	0	0	0	0	0	0	0	0	0	1	0	0	0	0	0	0	0	0	0	0	0	0	0	0	0	0	0	0	0	0	0	0	0	0	0	0	0	0	0	0	0	0	0	0	0	0	0	0	0	0	0	0	0	0	0	0	1	0	0	0	0	0	0	0	0	0	0	0	0	2	0	0	0	0	0	1	0	1	0	0	0	0	0	0	0	0	3	0	0	0	1	0	0	0	0	0	0	0	0	0	0	0	0	0	0	0	0	0	0	0	0	0	0	0	0	0	0	0	0	0	0	0	0	1	0	0	0	0	0	0	0	0	1	0	1	0	0	0	0	0	0	0	0	0	0	0	0	0	0	0	0	0	0	0	0	0	0	0	0	0	0	0	0	1	0	0	0	0	0	0	0	1	0	0	0	1	0	1	1	2	0	0	0	0	0	0	0	0	0	0	0	0	0	1	0	1	0	0	0	0	0	0	0	0	2	0	0	0	0	0	0	0	0	0	0	0	0	0	0	0	4	0	0	0	0	1	0	1	0	0	0	1	0	0	0	0	0	0	0	1	0	0	0	0	0	0	0	0	0	0	0	0	0	0	0	0	0	0	0	0	0	0	0	0	0	0	0	0	0	0	0	0	0	0	0	0	0	0	0	0	0	0	0	0	0	0	0	0	0	0	0	0	0	0	0	0	0	0	0	0	0	0	0	0	0	0	0	0	0	0	0	0	0	0	0	0	0	0	0	0	0	0	0	0	0	0	0	0	0	0	0	0	0	0	0	0	0	0	0	0	0	0	0	0	0	0	0	0	0	0	0	0	0	0	0	0	0	0	1	0	0	0	0	0	0	0	0	0	0	0	0	0	1	0	0	0	1	1	1	3	1	0	0	1	0	1	0	0	0	0	0	0	0	0	1	0	0	0	1	0	0	0	0	0	0	0	0	0	0	0	0	0	0	2	0	0	1	0	0	0	0	0	0	0	0	0	0	0	1	0	0	0	0	0	0	0	0	0	0	0	0	1	0	7	2	0	0	0	0	0	0	6	0	0	0	0	1	0	2	0	0	0	0	0	0	0	0	0	0	0	0	0	0	0	0	0	0	0	0	0	0	0	0	0	0	0	0	0	0	0	0	0	0	0	0	0	0	0	0	0	0	0	0	0	0	0	0	0	0	0	0	0	1	0	0	0	0	0	1	0	0	0	0	0	0	0	0	0	0	0	1	0	0	0	1	0	0	0	0	1	0	0	0	0	0	0	0	0	0	0	1	0	0	0	0	0	0	0	0	1	1	0	0	0	0	0	0	1	0	0	0	0	1	0	0	0	0	3	0	0	0	0	0	0	0	0	2	0	0	0	0	0	0	0	0	0	0	0	0	0	0	0	0	0	0	0	0	0	0	0	0	1	0	0	0	0	0	0	0	0	0	0	0	0	0	0	0	0	0	0	0	0	0	0	1	0	1	0	0	0	0	0	0	1	0	0	0	0	0	1	0	0	0	0	0	0	0	0	0	0	0	0	0	0	0	0	0	0	0	0	0	0	0	0	0	0	0	0	0	0	0	0	0	0	0	0	0	0	0	0	0	0	0	0	0	0	0	0	0	0	0	0	0	0	0	0	0	1	0	0	0	0	0	0	0	0	0	0	0	0	0	0	0	0	0	0	0	0	0	0	0	0	0	0	0	0	0	0	0	0	0	0	0	0	0	0	0	0	0	0	0	0	0	0	0	0	0	1	0	0	0	0	0	0	0	0	1	0	0	0	1	1	0	0	0	1	0	0	0	0	0	1	0	0	0	0	0	0	0	0	0	0	0	0	0	0	0	0	0	0	0	0	0	0	0	0	0	0	0	0	0	0	0	0	0	0	0	0	0	0	0	0	0	0	0	0	0	0	0	0	0	0	0	0	0	0	0	0	0	0	0	0	0	0	0	0	0	0	0	0	0	0	0	0	0	0	0	0	0	0	0	0	0	0	0	0	0	0	0	0	0	0	0	0	0	0	0	0	0	0	0	0	0	0	0	0	0	0	0	0	0	0	0	0	0	0	0	0	0	0	0	0	0	0	0	0	0	0	0	0	0	0	0	0	0	0	0	6	2	0	0	0	0	0	0	0	0	0	0	0	0	0	0	0	0	0	0	0	0	0	0	0	0	0	0	0	0	0	0	0	0	1	0	0	0	0	0	0	0	0	3	0	0	0	0	3	0	0	1	1	0	0	0	0	0	0
GB_GCA_002506585.1	GB_GCA_002501655.1	0.082437	0	CBB-positive	93.14	d__Archaea;p__Halobacterota;c__Methanomicrobia;o__Methanomicrobiales;f__Methanocullaceae;g__Methanoculleus;s__Methanoculleus sp002506585	0	0	0	0	0	0	0	0	0	0	0	0	0	0	0	0	0	0	0	0	0	0	0	0	0	0	0	0	0	0	0	0	0	0	0	2	0	0	1	0	0	0	0	0	0	0	1	0	0	0	0	0	0	0	1	0	0	0	0	0	0	0	0	0	0	0	0	0	0	0	0	0	0	0	0	0	0	0	0	0	0	0	0	0	0	0	0	0	0	0	0	0	0	0	0	0	0	0	0	0	2	0	0	0	0	0	0	0	0	0	0	0	0	0	0	0	0	0	0	0	0	0	0	0	0	0	0	0	0	0	0	0	0	0	0	0	0	0	0	0	0	0	0	0	0	0	0	0	0	0	0	0	0	0	0	0	0	0	1	0	0	0	0	1	0	0	0	0	0	0	0	2	0	0	0	0	0	0	0	0	0	0	0	0	0	0	0	0	0	0	0	0	0	0	0	0	0	0	0	0	0	0	0	0	0	0	0	0	0	0	0	0	0	0	0	0	0	0	0	0	0	0	0	0	0	0	0	0	0	0	0	0	0	0	0	0	0	0	0	0	0	0	0	0	0	3	0	0	0	0	0	0	0	0	0	0	0	0	0	0	0	0	0	0	0	0	0	0	0	0	0	0	0	0	0	0	0	0	0	0	0	0	0	0	0	0	0	0	0	0	0	0	0	0	0	0	0	0	0	0	0	0	0	0	0	0	0	0	0	0	0	0	0	0	0	0	0	0	0	0	0	0	0	0	0	0	0	0	0	0	0	0	0	0	0	0	0	0	0	0	0	0	0	0	0	0	0	0	0	0	0	0	0	0	0	0	0	0	0	0	0	0	0	0	0	0	0	0	0	0	0	0	0	0	0	0	0	0	0	0	0	0	0	0	0	0	0	0	0	0	0	0	0	0	0	0	0	0	0	0	0	0	0	0	0	0	0	0	0	0	0	0	1	0	0	0	0	0	0	0	0	0	0	0	0	0	0	0	0	0	0	0	0	0	0	0	0	0	0	1	0	0	0	0	1	0	0	1	0	0	0	0	0	0	0	0	0	0	0	0	0	0	0	0	0	0	0	0	0	0	0	0	0	0	0	1	0	0	0	0	0	0	0	0	0	0	0	0	0	0	0	0	0	0	0	0	0	0	0	0	0	0	0	0	0	0	0	0	1	0	0	0	0	0	0	0	0	0	0	0	0	0	0	0	0	0	0	0	0	0	0	0	0	0	0	0	0	0	0	0	0	0	0	0	0	0	0	0	0	0	0	0	0	0	0	0	0	0	0	0	0	1	0	0	0	0	0	1	0	0	0	0	0	0	0	0	0	0	0	0	0	0	0	0	0	0	0	0	0	0	0	0	0	0	0	0	0	1	0	0	0	0	0	0	0	1	0	0	0	0	0	0	0	0	0	0	0	0	0	0	0	0	0	0	0	0	0	0	0	0	0	0	0	0	0	0	0	0	1	0	0	0	0	0	1	0	0	0	0	0	0	0	0	0	0	0	1	0	0	0	0	0	0	0	0	0	1	0	0	0	0	0	0	0	0	0	0	0	0	0	0	0	0	0	0	0	1	0	0	0	0	0	0	0	0	0	0	1	0	0	0	0	0	0	0	0	0	0	0	0	0	0	1	0	0	0	0	0	0	0	0	0	0	0	0	0	0	0	0	0	0	0	0	0	0	0	0	0	0	0	0	0	0	0	0	1	0	0	0	0	0	0	0	0	0	0	0	1	0	0	0	0	0	0	0	0	0	0	1	2	2	0	0	0	0	0	0	0	0	0	0	0	0	0	1	0	0	0	0	0	0	0	0	0	0	0	0	0	0	0	0	0	0	0	0	0	0	1	0	0	1	0	0	0	0	0	0	0	0	0	0	0	0	1	0	0	0	0	0	0	0	0	0	0	1	0	0	0	0	0	0	0	0	0	0	1	0	0	3	0	2	1	1	2	0	0	0	0	0	0	0	0	1	1	0	0	0	0	0	1	1	0	0	0	0	0	0	1	0	0	2	0	0	0	1	0	0	0	0	0	0	0	0	0	0	0	0	0	0	0	0	0	0	0	0	0	0	0	0	0	1	0	0	0	0	0	0	0	0	0	0	0	0	0	0	0	0	0	0	0	0	0	0	0	0	1	0	0	0	0	0	0	0	0	0	0	0	0	1	1	1	0	0	0	0	0	0	0	0	0	0	0	0	0	0	0	0	0	0	0	0	0	0	0	0	0	0	0	0	0	0	0	0	0	0	0	1	0	0	0	0	0	2	0	0	0	0	0	0	0	0	0	0	0	0	0	0	0	0	0	0	0	0	0	1	0	0	0	0	0	0	0	0	0	0	0	0	0	0	0	0	0	0	0	0	0	0	0	0	0	0	0	0	0	0	0	0	0	0	0	0	0	0	0	0	0	0	0	0	0	0	0	0	0	0	0	0	1	1	0	1	1	0	0	0	0	0	0	0	0	0	0	0	0	0	0	0	1	0	0	0	1	0	0	0	0	0	0	0	0	0	1	0	0	0	0	0	0	1	0	0	0	0	0	1	0	0	0	0	0	0	0	0	1	1	0	0	1	0	0	0	0	0	0	0	1	1	0	0	0	2	1	0	0	0	3	0	0	0	0	0	0	0	0	0	0	0	0	0	0	0	0	0	0	0	0	1	0	0	0	0	1	0	0	0	0	0	0	0	0	0	0	0	0	0	0	0	0	0	0	0	0	0	0	0	0	0	0	0	1	0	0	0	0	0	1	0	0	0	0	0	0	0	0	2	0	0	0	0	0	0	0	0	0	0	1	0	0	0	0	0	0	0	0	0	0	0	0	0	0	0	0	0	0	0	0	0	0	0	0	0	0	0	0	0	0	0	0	0	0	0	0	0	0	0	0	0	0	0	0	1	0	0	0	1	0	0	0	0	0	0	0	1	0	0	0	0	1	0	0	0	0	0	1	0	0	0	0	0	0	0	0	17	0	0	0	0	1	2	1	0	1	0	0	0	0	0	0	0	1	0	0	0	0	2	0	0	0	1	0	0	0	0	0	1	0	0	1	0	0	0	1	0	0	0	0	0	0	0	0	0	0	0	0	0	0	0	2	0	0	0	0	0	0	1	2	0	0	1	0	0	0	1	0	0	0	0	0	1	0	0	0	1	0	0	0	0	0	0	1	0	0	0	0	0	0	0	0	0	0	0	0	2	0	1	0	0	0	0	0	0	2	0	4	0	0	0	0	0	0	0	0	0	0	0	0	0	0	0	0	0	3	0	0	0	0	0	0	0	0	0	0	0	0	0	0	0	0	1	0	0	0	0	0	0	0	0	0	0	0	2	0	0	0	0	0	0	0	0	0	0	0	0	0	0	0	0	0	0	0	1	0	0	0	0	0	0	0	0	0	0	0	0	0	0	0	0	0	0	1	0	0	0	1	0	0	0	0	0	8	0	0	0	0	0	0	0	0	1	0	1	0	1	0	0	0	0	0	0	0	0	0	0	0	1	0	0	0	0	0	0	0	0	0	0	0	0	0	0	0	0	0	0	0	0	0	0	0	0	0	0	0	0	0	0	0	0	0	0	0	0	0	0	0	0	0	0	0	0	0	0	0	0	0	0	0	0	0	0	0	0	0	0	0	0	0	0	0	0	0	0	0	0	0	0	0	0	0	0	2	2	0	0	0	0	0	0	0	0	0	0	0	0	0	0	0	0	0	0	0	0	0	0	0	0	0	0	0	0	0	0	0	0	0	0	0	0	0	0	0	0	0	0	1	0	0	0	0	0	0	0	0	0	0	0	0	0	1	0	0	0	0	0	0	0	1	0	0	0	0	0	0	0	0	0	0	0	0	0	0	0	0	0	0	0	0	0	0	0	0	0	0	0	0	0	0	0	0	0	0	0	0	2	0	0	0	0	0	0	0	0	0	0	0	0	0	0	0	0	0	0	0	0	0	0	0	0	0	0	0	0	0	0	0	0	1	0	0	0	0	0	0	0	0	0	0	0	0	0	0	0	0	0	0	0	0	0	0	2	0	0	0	0	0	0	0	0	0	1	0	0	0	0	0	0	0	0	0	0	0	0	0	0	0	0	0	0	0	0	0	0	0	0	2	0	0	0	0	0	0	0	0	1	0	0	0	0	0	0	0	0	0	0	0	0	0	0	0	0	0	0	0	1	0	0	1	0	1	1	0	0	0	1	0	0	0	0	0	1	0	0	1	0	0	0	1	0	0	0	0	0	0	0	0	0	0	1	0	0	0	0	0	0	0	0	0	0	0	0	0	0	0	0	0	0	0	0	0	0	0	0	0	0	0	0	0	1	1	0	0	6	0	0	0	0	0	0	1	2	0	0	1	1	1	0	0	1	0	2	0	0	0	0	0	0	0	0	1	0	2	1	0	5	4	0	1	0	0	0	0	0	0	0	0	0	0	0	0	0	0	0	0	0	0	0	0	0	0	0	1	0	0	0	0	0	0	0	0	0	1	1	0	0	0	0	0	0	0	0	0	0	0	0	0	0	0	0	0	0	0	0	0	0	0	0	0	0	0	0	0	0	0	0	0	0	0	0	0	1	0	0	0	0	0	0	0	0	0	0	0	0	1	0	0	0	0	0	0	0	0	0	0	0	0	0	0	0	0	2	0	0	0	0	0	0	0	0	0	0	0	0	0	0	0	0	0	0	0	0	2	0	0	0	1	0	1	0	0	0	0	0	0	1	0	0	0	0	0	0	0	0	0	0	0	0	0	1	0	0	0	1	0	0	0	0	0	0	0	0	0	0	0	0	1	0	3	0	1	0	0	1	0	0	0	0	0	0	0	0	0	0	0	0	0	0	0	0	0	0	0	0	0	0	0	0	0	0	0	0	0	0	0	0	0	0	0	0	0	0	0	0	0	0	0	0	0	0	0	0	1	0	0	0	0	0	0	0	0	0	0	0	0	0	0	0	0	0	0	0	0	0	0	0	0	0	1	1	0	0	0	1	1	0	1	0	0	0	0	0	0	0	0	0	0	0	0	0	0	0	0	0	0	0	0	0	0	1	0	0	0	0	0	1	0	0	0	0	0	0	0	0	0	0	0	0	0	1	0	0	0	0	0	0	0	0	2	0	0	1	0	0	0	0	0	0	0	0	0	0	0	0	0	0	0	0	0	0	0	0	0	0	1	0	0	0	0	0	1	0	0	0	0	1	0	0	1	1	0	0	0	0	1	0	0	0	0	0	0	0	0	1	0	0	0	0	0	0	0	0	0	0	0	0	0	0	0	0	0	0	0	0	0	1	1	2	0	0	0	0	0	0	1	0	0	0	1	0	0	0	0	1	0	0	0	0	0	0	0	0	0	0	0	0	0	0	1	0	0	0	0	0	0	0	0	0	0	0	0	0	0	0	1	4	0	1	1	1	0	0	1	0	0	0	1	1	2	1	0	1	0	1	1	1	1	1	1	1	2	0	0	0	0	0	0	0	0	0	0	0	1	0	0	0	0	0	0	0	0	0	0	1	0	0	0	0	0	0	0	0	0	0	0	0	0	0	0	0	0	0	0	0	0	0	0	0	0	0	0	0	0	0	0	1	0	0	1	1	0	1	0	1	0	0	0	0	0	1	1	0	0	0	0	1	1	0	1	1	0	1	2	0	1	1	0	1	0	0	0	0	0	0	0	1	0	1	0	0	0	0	0	14	42	2	0	0	5	4	1	1	0	3	0	0	0	0	0	0	0	0	0	0	0	0	0	0	1	0	30	0	0	0	0	0	2	0	0	0	0	0	0	0	2	0	0	0	0	0	0	0	0	0	6	1	13	0	1	0	0	0	2	0	1	2	4	0	0	1	3	4	0	0	0	0	0	0	0	0	7	5	1	1	1	0	1	0	0	0	5	2	0	2	1	8	0	0	0	0	3	2	0	0	7	4	0	0	1	0	0	0	0	5	0	1	1	0	3	11	0	0	2	0	3	11	5	0	4	1	0	2	0	0	0	0	0	0	0	1	0	0	1	1	0	1	0	2	1	0	0	2	0	0	0	1	0	0	0	0	0	1	0	0	0	2	1	1	3	2	0	0	1	0	0	0	0	3	0	0	0	0	0	0	1	2	1	0	1	0	0	0	1	0	1	0	0	0	0	0	0	0	0	1	0	1	0	1	0	0	0	0	0	11	0	0	0	9	10	0	1	0	0	0	0	0	1	0	0	0	2	1	1	5	0	3	1	0	2	1	0	1	2	0	1	0	0	0	0	0	2	0	1	0	0	0	1	0	0	0	0	2	0	3	0	0	1	1	0	0	1	0	0	0	0	1	0	0	0	3	1	0	1	1	1	0	0	0	2	0	0	1	0	0	0	0	1	0	0	1	2	1	0	2	0	0	2	0	0	0	0	0	0	1	2	7	0	0	0	0	2	0	2	0	0	0	0	5	2	0	0	2	1	0	0	0	2	0	0	0	0	0	0	0	0	0	0	1	0	0	0	0	0	1	0	0	5	0	0	1	0	0	0	0	0	2	1	0	0	0	0	0	0	1	0	1	0	0	2	1	2	0	0	0	3	1	0	0	3	0	0	1	2	6	1	0	0	1	1	0	3	1	1	0	0	0	0	9	0	0	0	0	0	4	6	6	0	0	1	1	0	7	0	0	0	0	0	16	12	0	0	0	1	0	0	0	2	0	1	0	0	0	0	3	0	0	7	1	0	0	0	0	0	1	15	0	1	1	2	0	0	2	2	3	3	5	20	0	0	7	5	1	1	5	2	0	1	1	0	0	3	0	0	0	1	0	0	0	0	0	0	2	0	1	0	0	0	0	0	0	0	0	0	0	0	0	2	0	0	0	0	1	1	0	0	1	0	2	5	0	0	0	0	1	0	0	4	0	1	0	0	1	0	2	3	0	2	1	4	1	0	0	0	1	12	0	0	1	0	4	1	0	0	0	1	0	0	0	2	0	0	0	0	0	3	2	0	7	0	0	1	0	1	0	0	0	0	0	1	0	1	10	0	0	0	0	0	0	0	1	1	0	0	0	0	0	0	1	0	0	0	1	0	0	0	0	0	3	0	1	13	0	0	0	0	1	0	2	1	0	1	0	0	0	1	1	0	0	0	0	0	0	0	0	0	0	0	0	0	2	0	0	1	0	0	1	0	0	0	1	0	0	1	0	0	0	0	0	0	2	0	0	2	0	0	0	0	8	2	0	0	1	1	0	1	0	0	1	2	0	1	0	1	1	0	3	0	1	0	0	2	0	1	1	0	0	0	2	0	0	0	0	0	2	0	0	0	0	0	0	0	0	1	2	0	0	0	0	5	0	1	3	1	1	36	0	0	0	5	0	2	0	0	0	2	0	4	0	0	1	0	0	0	1	0	10	0	1	1	0	0	0	0	4	0	0	0	0	0	5	11	1	0	5	1	1	0	0	4	0	2	4	0	0	3	0	1	3	0	1	3	2	4	0	0	0	3	5	0	0	0	0	0	0	0	0	0	1	0	1	1	0	0	0	0	0	0	0	0	0	0	1	0	0	0	1	1	0	0	0	0	0	1	0	1	0	5	9	1	1	0	1	1	0	2	1	0	0	0	1	1	0	0	2	1	0	0	0	0	6	1	1	1	0	1	0	0	2	0	0	0	0	0	0	0	0	0	0	0	0	0	0	0	0	0	1	2	0	0	1	0	4	1	11	0	7	0	0	0	0	0	0	0	0	0	0	0	0	0	0	0	0	0	0	1	4	0	0	0	1	0	0	1	0	1	0	1	1	6	0	0	0	7	0	2	0	0	0	1	0	0	0	1	0	0	0	0	0	0	0	1	0	2	0	0	1	0	0	0	0	0	0	0	2	0	0	3	2	0	0	0	0	0	0	5	0	3	0	0	0	2	2	0	0	0	0	0	0	0	0	0	0	0	0	0	0	2	6	0	0	0	0	0	1	4	5	0	1	16	0	0	0	0	0	0	1	0	0	0	0	0	2	3	3	3	0	1	0	1	0	0	3	0	0	0	1	0	0	0	0	0	1	0	2	1	0	2	0	0	1	1	0	0	0	0	1	0	0	0	3	0	0	0	0	4	0	0	0	0	0	1	0	0	0	1	1	0	0	0	2	3	1	6	0	0	1	0	0	2	1	0	0	1	0	0	0	0	0	1	2	0	0	0	0	0	1	0	0	1	4	2	4	2	0	0	0	2	6	1	0	5	0	0	0	0	0	6	0	0	0	0	0	0	0	0	0	0	4	0	1	8	0	2	3	2	2	0	0	0	1	0	5	0	0	1	0	0	0	0	0	1	0	2	0	0	0	0	0	2	2	2	1	0	0	0	0	0	4	0	0	0	0	0	0	0	0	10	1	0	0	1	0	0	0	0	0	2	1	0	1	0	0	0	0	0	3	0	0	0	1	0	0	0	0	1	0	0	1	0	0	0	0	0	0	1	2	0	0	0	0	2	2	2	0	0	0	0	0	0	1	2	0	0	0	0	2	1	0	1	0	0	0	1	0	0	0	0	0	0	1	0	0	1	0	0	0	2	0	0	0	1	2	1	0	0	0	0	1	0	1	1	1	0	0	0	1	0	0	0	0	0	0	0	0	1	0	1	2	0	2	7	0	0	0	0	0	3	0	0	4	0	1	1	2	1	1	1	2	1	1	1	1	4	1	1	0	1	0	1	0	0	2	1	1	0	1	0	1	1	1	2	1	1	3	0	0	1	0	0	1	1	0	0	10	0	1	0	2	1	1	5	0	1	0	0	0	1	0	7	0	1	2	0	2	11	3	0	1	0	0	1	1	3	1	1	1	1	1	1	1	0	1	1	1	1	1	1	1	2	2	7	1	1	2	1	1	0	1	1	1	1	5	6	5	1	1	1	1	1	1	0	0	1	1	1	2	1	1	2	1	0	0	1	1	1	1	1	0	0	0	0	0	0	0	0	0	0	0	0	0	0	0	0	0	0	0	0	1	0	0	0	0	0	0	0	0	0	0	0	0	0	0	0	0	0	0	0	4	0	1	0	1	0	0	0	0	0	0	0	0	0	0	0	1	0	0	0	0	0	0	0	0	0	0	0	0	0	1	0	0	2	0	0	0	1	2	0	1	0	0	0	1	0	0	0	0	0	0	0	0	0	0	0	0	1	1	0	0	0	0	0	0	0	0	0	0	0	3	2	2	0	0	0	0	1	0	2	0	1	2	0	0	3	0	0	0	0	0	0	0	0	0	4	0	1	0	0	0	0	0	0	0	0	0	0	0	0	1	0	0	0	0	0	0	0	0	2	3	0	0	0	0	0	0	0	0	0	0	0	0	0	0	0	0	0	0	0	0	0	0	0	4	8	4	0	1	2	4	0	2	0	5	2	0	0	0	2	0	0	0	5	2	1	0	5	1	0	0	0	0	0	1	0	0	0	0	0	0	0	0	0	0	4	1	0	0	0	0	0	1	2	2	1	0	0	0	2	0	1	0	0	2	0	0	5	0	0	0	9	0	0	0	4	0	0	0	0	0	0	0	3	0	0	0	0	0	0	0	0	1	0	0	0	0	1	0	1	2	32	0	0	6	0	0	0	0	0	0	0	0	0	0	2	0	0	0	0	0	0	0	0	0	0	1	0	0	0	2	0	0	0	4	0	0	0	0	3	0	1	0	0	0	0	0	0	0	2	0	1	0	0	0	0	0	0	0	0	0	0	0	0	2	0	0	0	0	0	0	0	0	0	0	0	0	0	0	0	0	0	0	0	0	0	0	0	0	1	0	0	1	0	3	0	0	1	0	2	0	0	1	0	0	0	0	0	0	1	0	0	0	0	5	0	0	0	0	3	0	3	0	0	0	0	0	1	0	0	0	0	0	1	0	0	0	0	0	0	0	3	0	0	0	5	0	1	0	0	0	1	0	0	0	1	0	0	0	0	0	5	0	0	0	2	0	1	0	0	0	0	0	0	0	0	2	1	0	2	0	1	1	2	0	0	0	3	0	0	0	0	7	0	0	0	0	1	8	6	1	1	0	2	0	0	0	0	1	4	1	0	0	0	0	1	0	0	2	0	1	0	1	0	1	3	0	0	0	0	0	0	0	1	0	4	0	1	0	1	1	0	0	0	0	1	1	0	1	0	0	2	1	0	0	2	0	2	0	2	2	2	2	1	0	0	2	2	0	0	0	1	1	2	0	0	1	0	0	0	0	0	0	0	1	0	0	0	0	4	0	0	0	1	0	0	0	3	0	0	0	0	2	1	1	0	0	0	1	0	0	0	0	0	0	0	0	0	0	0	0	0	0	0	0	0	0	1	0	0	1	0	0	0	0	8	0	0	0	0	0	0	1	0	0	0	0	2	1	0	0	0	0	0	3	0	2	1	0	0	0	0	0	0	0	0	1	0	0	0	2	1	0	2	2	0	0	0	0	0	1	0	0	0	0	1	0	0	0	1	0	0	0	1	0	0	1	1	0	0	0	0	0	0	4	8	0	0	0	0	0	0	1	0	1	5	0	0	0	0	0	0	0	0	0	0	1	1	0	0	0	0	0	0	2	0	0	0	0	0	1	0	1	2	0	0	1	0	0	1	0	0	0	0	0	0	1	0	0	0	0	0	0	0	0	1	0	0	0	0	0	0	0	0	0	2	0	0	0	1	0	0	0	0	0	0	0	0	0	0	0	0	0	0	1	0	0	0	0	0	0	0	0	0	0	0	0	0	0	0	0	0	0	0	0	0	0	0	0	0	0	8	0	0	0	0	0	1	0	0	0	0	0	0	0	0	0	0	0	0	0	0	0	0	0	0	0	0	0	0	0	0	0	0	0	0	0	0	0	0	0	0	0	0	0	0	0	0	0	1	0	5	2	0	0	0	0	4	4	0	0	0	3	2	0	0	2	1	2	0	0	2	0	0	0	0	0	2	0	1	0	0	2	1	1	6	0	0	0	0	0	0	0	0	0	0	0	0	0	0	0	0	0	0	0	0	0	0	0	0	0	0	0	0	0	0	1	0	0	0	1	0	0	0	0	0	0	0	0	0	1	0	0	0	1	0	0	0	0	0	0	0	0	0	0	0	0	0	1	0	5	0	2	0	0	0	0	0	0	0	0	0	0	0	0	0	0	0	0	0	0	0	0	0	0	0	0	0	0	1	0	0	0	0	0	0	0	0	0	0	0	0	0	0	0	0	0	0	0	0	0	0	1	1	1	0	0	0	2	0	0	0	0	0	0	3	3	2	3	0	1	0	1	0	0	0	0	0	1	3	4	0	1	0	0	0	2	0	0	0	0	0	1	0	0	0	2	0	0	0	0	3	0	0	0	0	0	0	0	0	0	1	0	0	0	0	0	0	2	0	0	0	0	0	0	0	0	0	0	0	0	0	0	0	2	0	0	0	0	0	6	0	0	0	0	1	0	0	0	0	0	0	0	0	0	0	0	0	1	0	0	0	0	0	0	0	0	3	0	1	1	0	0	0	0	0	0	0	0	0	0	1	0	0	0	0	1	0	0	0	0	0	0	1	0	0	0	0	1	0	0	0	0	0	0	0	0	0	0	0	0	0	0	0	0	0	0	0	0	0	0	0	0	0	0	0	0	0	1	0	0	0	2	1	0	0	0	0	0	0	0	0	0	0	2	1	0	0	0	0	0	0	1	0	0	0	0	0	0	0	0	1	0	0	0	0	0	0	0	0	1	0	0	0	0	0	0	1	0	1	1	2	1	0	1	1	0	1	0	0	0	0	0	0	0	1	0	1	1	0	0	1	0	0	0	0	29	0	1	0	2	0	0	1	0	0	0	0	0	0	0	0	0	0	1	0	0	0	0	0	0	0	1	0	0	0	0	0	0	0	0	1	0	0	1	0	0	0	0	0	1	0	0	0	0	0	0	0	0	0	0	0	0	0	0	0	0	0	0	0	1	0	0	0	0	0	0	0	0	1	0	0	3	0	0	0	0	0	0	1	0	2	0	1	1	0	0	0	0	0	0	0	0	0	0	0	0	0	0	0	0	1	0	0	0	0	0	0	0	0	1	1	0	0	0	0	0	0	0	0	0	0	0	0	0	1	1	0	0	0	0	0	0	0	0	0	0	0	0	0	0	0	1	0	0	0	0	0	1	0	0	0	0	0	0	0	0	0	0	0	0	0	0	2	0	0	0	0	1	3	0	0	0	0	0	0	5	1	0	0	4	0	0	1	0	0	0	0	0	0	0	0	0	1	0	0	0	0	0	0	0	0	0	0	0	0	0	0	0	0	0	0	0	0	0	0	0	0	1	0	0	0	0	0	0	0	0	0	0	0	0	0	2	0	0	0	0	0	0	0	0	0	0	0	0	1	0	0	0	0	1	0	1	0	0	5	0	0	0	0	5	0	0	0	0	0	0	0	1	0	0	0	0	0	0	0	0	1	0	0	0	0	0	1	1	0	0	0	0	1	1	0	0	1	1	0	0	0	0	0	0	0	0	1	0	0	0	1	0	0	0	0	1	0	0	0	0	1	0	0	0	0	0	0	1	0	1	1	1	0	1	1	1	0	0	0	0	0	0	0	0	0	0	0	0	0	0	1	1	0	0	0	0	0	0	0	0	0	0	0	0	0	0	0	0	0	1	0	0	0	0	0	0	0	0	0	1	0	1	0	0	0	0	0	0	0	0	1	0	0	0	0	0	0	0	0	2	0	0	0	0	0	0	0	0	0	0	0	0	0	0	0	0	0	0	0	0	0	0	0	0	0	0	0	0	0	0	0	0	0	2	0	0	0	0	0	0	0	0	0	0	0	0	0	12	0	0	0	0	0	1	0	0	0	4	0	0	0	0	0	0	3	1	1	0	2	0	0	0	0	0	0	0	0	0	1	0	0	0	0	0	0	0	0	0	2	0	0	0	0	0	0	0	0	0	0	0	0	0	0	0	0	0	0	0	0	0	0	0	0	0	0	0	0	1	0	0	0	0	0	0	0	0	0	0	1	2	0	1	0	0	0	0	0	0	1	1	0	1	0	0	0	0	0	0	0	0	0	0	0	0	0	4	0	1	0	0	0	0	0	0	0	0	0	0	0	0	0	0	0	0	0	0	0	0	0	0	0	0	0	1	0	0	0	1	0	0	0	0	0	0	0	0	0	0	0	0	0	0	0	0	0	0	0	0	0	0	0	0	0	0	1	0	0	0	0	0	0	0	0	0	0	0	0	1	2	0	0	0	0	11	1	0	0	0	0	0	1	1	1	0	1	0	0	0	0	0	0	0	0	0	0	0	0	0	0	0	0	1	0	0	0	0	0	0	0	0	0	0	0	0	0	5	0	0	0	0	0	0	0	0	0	0	0	0	0	0	0	0	0	0	0	0	0	0	0	0	0	0	0	0	0	0	0	0	2	0	0	0	0	0	0	0	0	4	0	0	0	0	3	0	0	0	0	0	0	0	0	0	0	0	0	0	0	0	0	3	0	0	0	0	0	0	0	0	0	0	0	0	0	0	0	0	0	1	0	0	0	0	0	0	0	0	0	0	0	0	0	0	0	0	10	0	0	0	0	0	0	0	0	0	0	0	0	0	0	0	0	1	0	0	0	0	1	0	0	0	0	0	0	0	1	0	0	0	0	0	0	0	0	0	0	0	0	0	0	0	0	0	0	1	0	0	0	0	0	0	0	0	0	1	0	0	0	0	0	0	0	0	0	0	0	0	0	0	0	0	0	0	0	0	0	1	0	1	0	0	0	0	1	1	0	0	0	0	2	0	0	0	0	0	0	0	0	0	0	0	0	0	0	0	0	0	0	0	4	0	0	0	0	1	0	0	0	0	0	0	0	0	0	1	0	0	0	0	0	0	0	0	0	0	0	0	0	0	0	0	0	0	0	0	0	0	0	0	0	0	0	0	0	0	0	0	0	0	0	1	2	0	0	0	0	0	0	0	0	0	0	0	0	0	0	0	0	0	0	0	0	1	0	0	0	0	0	1	1	0	0	0	1	0	0	0	0	0	0	0	0	0	0	0	0	0	0	0	0	0	0	0	0	0	0	0	0	0	0	0	0	0	0	0	0	0	0	0	0	0	2	0	0	0	0	0	0	0	0	0	0	0	0	0	0	0	0	0	0	0	0	0	0	0	1	0	0	0	0	0	0	0	0	0	0	0	0	0	0	0	0	0	1	0	0	0	0	0	0	2	0	0	0	0	0	0	1	0	0	0	0	0	0	0	0	0	0	0	0	0	0	0	0	0	0	0	0	0	0	0	0	0	0	0	0	0	0	1	0	0	0	0	0	0	0	0	0	0	0	0	0	0	0	0	0	0	0	0	0	0	0	0	0	0	0	0	0	0	0	0	0	0	0	0	0	0	0	0	0	0	0	0	0	0	0	0	0	0	0	0	0	0	0	0	0	0	1	1	3	0	0	0	0	0	0	0	0	0	0	0	0	2	0	0	0	0	0	0	0	0	0	1	0	0	0	0	0	0	0	0	0	0	1	0	0	0	0	0	7	0	0	0	0	0	0	0	0	0	0	0	0	0	0	0	0	0	0	0	0	0	0	0	0	0	0	0	0	0	0	0	3	0	1	0	0	1	0	0	0	0	0	0	0	2	0	0	1	1	0	0	0	1	0	0	0	1	0	0	0	0	0	0	0	0	0	0	1	0	0	1	0	0	0	0	0	2	0	0	0	0	0	0	0	0	0	0	0	0	0	0	0	0	1	0	0	0	0	1	1	0	3	0	0	0	0	0	0	0	0	0	0	0	0	0	1	0	0	0	1	0	0	0	0	0	0	0	0	0	0	0	0	0	0	0	0	0	0	0	0	0	0	1	0	0	0	0	0	0	0	1	0	0	0	0	0	0	0	0	0	0	0	1	0	0	0	0	1	0	0	0	1	0	0	0	7	0	0	0	0	0	0	0	0	0	0	0	0	0	0	0	0	1	0	0	0	0	0	0	0	0	0	0	0	0	0	0	0	0	0	0	0	0	0	0	0	0	0	0	0	0	0	0	1	0	0	0	0	0	0	0	0	0	0	0	0	0	0	0	0	1	0	0	0	0	0	0	1	0	0	0	0	0	0	0	0	0	0	0	0	0	0	0	0	1	0	0	0	1	0	0	0	0	0	0	0	0	0	0	0	0	0	0	0	0	0	0	0	0	0	0	0	0	0	1	0	0	0	0	0	0	1	0	0	0	0	0	0	0	0	0	0	0	0	0	0	0	0	0	0	0	0	0	0	1	0	1	0	0	0	0	0	0	0	0	0	0	0	0	0	0	0	0	0	0	0	0	0	0	0	0	0	0	0	0	0	1	0	0	0	1	0	1	0	0	0	0	0	0	0	0	0	0	0	0	0	0	0	0	0	0	0	0	0	0	0	0	0	0	0	0	0	0	0	0	0	0	0	0	0	0	0	0	0	0	0	0	0	0	0	0	0	1	0	0	0	0	0	0	0	0	0	0	0	0	0	0	0	0	1	0	0	1	0	2	0	0	0	0	0	0	0	0	0	1	0	0	0	0	0	0	0	0	0	0	0	0	0	0	0	17	0	0	0	0	0	0	0	0	0	0	0	0	0	0	0	0	0	0	0	0	0	0	0	0	0	0	0	0	0	0	0	0	0	0	0	0	0	0	0	0	0	0	0	0	0	0	0	0	0	0	0	0	0	0	0	0	0	0	0	0	0	0	0	0	0	0	0	0	0	0	0	0	0	0	0	0	0	0	0	0	0	0	0	0	0	0	0	0	0	0	0	0	0	0	0	0	0	0	0	0	0	0	0	0	0	0	0	0	0	0	4	0	0	0	0	0	0	0	0	0	0	0	1	0	0	0	0	0	1	0	0	0	0	0	0	0	0	0	0	0	0	0	0	1	0	0	0	0	0	0	0	0	0	1	0	0	1	0	0	0	0	1	0	0	0	0	0	0	0	0	0	0	0	1	0	0	0	0	0	0	0	0	0	0	0	0	0	0	0	0	0	0	0	0	0	0	0	0	1	0	0	0	0	0	0	0	0	0	0	0	0	1	0	0	0	2	0	0	2	0	0	0	0	0	0	0	0	0	1	0	1	0	0	2	0	1	0	0	0	0	0	6	0	1	1	10	0	0	1	0	0	0	0	0	0	0	0	0	0	11	0	0	0	0	0	0	0	6	1	2	4	4	4	0	10	0	0	0	0	0	0	0	0	0	0	0	0	0	0	0	0	0	0	0	0	0	0	0	1	0	2	0	0	0	0	0	1	2	0	0	0	1	0	0	0	0	0	0	0	0	1	0	0	0	0	0	0	0	0	0	0	0	1	0	0	0	0	0	0	0	0	0	0	0	0	0	0	0	0	1	0	0	0	0	0	0	0	0	0	0	0	0	0	0	0	0	5	0	0	0	0	0	0	0	4	0	0	0	0	0	0	0	0	0	0	0	0	0	0	0	2	0	0	0	1	0	0	0	0	0	0	0	0	0	0	0	0	0	6	0	0	1	0	0	0	0	0	0	0	0	0	2	8	4	0	3	0	1	0	0	1	0	0	0	0	0	0	0	0	0	0	0	0	0	0	0	0	0	0	0	2	0	0	0	0	0	0	0	0	0	0	0	0	1	1	0	0	0	0	0	0	0	0	0	0	0	0	0	0	0	0	0	0	0	0	0	0	0	0	0	0	0	0	0	0	0	0	0	0	0	0	0	0	0	0	0	0	0	0	0	0	0	0	4	27	12	0	0	0	0	4	0	0	1	6	1	0	1	0	0	0	0	0	7	0	0	5	0	0	0	0	0	0	0	0	0	0	0	0	9	0	0	0	0	1	0	0	0	2	0	0	0	2	0	1	0	0	0	0	0	0	0	0	0	0	0	0	0	0	0	1	0	1	0	0	0	0	0	0	0	0	0	0	0	0	0	0	0	2	0	0	0	0	0	0	3	0	0	0	0	0	0	0	0	5	0	0	0	0	0	0	0	0	1	2	0	3	0	24	38	0	0	0	0	1	0	1	0	0	0	0	0	0	0	0	0	0	0	0	0	0	0	0	0	0	2	0	2	0	0	1	1	2	0	0	0	0	0	0	0	0	0	0	0	0	0	0	0	0	0	0	1	0	0	0	0	0	1	2	1	1	0	2	0	0	0	0	0	0	0	0	0	0	0	0	0	0	0	0	0	0	0	0	1	0	0	0	0	0	0	0	0	0	0	0	0	0	0	1	0	0	0	0	0	0	0	0	6	0	0	0	0	0	0	0	0	0	0	0	0	0	0	0	1	0	0	0	0	0	0	0	0	0	0	0	0	2	0	0	0	0	1	1	0	0	0	0	0	0	1	0	0	0	0	0	0	0	1	0	0	1	0	0	0	0	0	0	0	0	0	0	0	0	0	0	0	0	0	0	0	0	0	0	0	0	0	0	0	0	0	0	0	0	0	0	0	0	0	0	0	0	0	0	0	0	0	0	0	0	0	0	0	2	0	0	0	0	0	0	0	0	0	0	0	3	0	0	0	0	0	0	0	0	0	0	0	0	0	0	0	0	0	0	0	0	0	0	0	0	0	0	0	0	0	0	0	0	0	0	0	0	0	0	0	0	0	0	0	0	0	0	0	1	0	0	0	0	0	0	0	0	0	0	0	1	0	0	0	0	0	0	0	0	0	0	0	0	0	0	0	0	0	0	0	0	0	0	0	1	0	0	1	0	0	0	0	0	0	0	2	0	0	0	0	0	0	0	0	0	0	0	0	0	0	0	0	0	0	0	0	0	0	0	0	0	0	0	0	0	0	0	2	0	1	0	2	0	0	0	0	0	0	0	0	0	0	0	0	0	0	0	0	0	0	0	0	0	0	0	0	0	0	4	0	0	0	3	0	0	0	0	0	0	0	0	0	0	0	0	0	0	0	0	0	1	0	0	1	0	0	0	0	0	0	0	0	0	0	0	0	0	0	0	0	0	0	1	0	0	0	0	0	0	0	0	1	0	0	0	0	1	0	0	0	0	0	0	0	0	0	0	0	0	0	0	0	0	0	0	0	0	0	0	0	0	1	0	0	0	0	0	0	0	0	0	0	0	0	0	0	0	0	0	4	1	0	0	0	9	0	0	0	0	0	0	0	0	0	0	0	0	0	0	1	0	0	0	0	0	0	0	0	0	0	0	0	1	1	0	1	0	0	0	0	0	0	0	2	0	0	0	0	0	0	0	0	0	0	1	0	0	0	0	0	2	0	0	0	0	0	0	0	0	0	0	0	0	0	0	0	0	0	0	0	0	0	0	0	0	0	0	0	0	0	0	0	0	0	0	0	0	0	0	0	0	0	0	0	0	0	0	0	0	0	0	0	0	0	0	0	0	0	0	1	0	0	0	0	0	0	0	0	0	0	0	0	0	0	0	0	0	0	0	0	0	0	0	0	0	0	0	0	0	0	0	0	0	1	0	0	0	0	0	0	1	0	0	0	0	0	0	0	0	0	0	0	0	0	0	0	0	0	0	0	0	0	0	0	0	0	0	0	0	0	0	0	0	0	0	0	0	0	0	0	0	0	0	0	0	0	0	0	0	0	0	0	0	0	0	0	0	0	0	0	0	0	0	0	0	0	0	0	0	0	0	0	1	0	0	1	0	0	0	1	0	0	0	0	0	0	0	0	0	0	0	2	0	0	0	0	0	0	0	0	0	0	0	0	1	0	0	0	0	0	1	0	1	1	0	0	0	0	0	0	0	0	0	0	0	0	0	1	0	0	0	0	1	0	0	0	0	0	0	0	0	0	0	0	0	0	0	0	0	0	0	0	0	0	0	1	0	0	1	1	0	1	1	0	0	1	1	1	3	0	1	0	0	1	0	1	0	0	0	0	0	0	0	0	0	0	0	0	0	0	0	1	0	1	0	0	1	0	0	0	0	0	0	0	0	0	0	0	0	0	0	0	0	1	0	0	0	0	0	0	0	0	0	0	0	0	0	0	0	0	0	0	0	0	0	1	0	0	1	0	0	0	0	0	0	0	0	0	0	0	0	0	0	0	0	0	0	0	0	1	0	0	0	0	0	0	0	0	0	0	0	0	0	0	0	0	0	0	0	0	0	0	0	0	0	0	0	0	0	0	0	0	0	0	0	0	0	0	0	0	0	1	0	0	0	0	0	0	0	2	0	0	0	0	0	0	0	0	0	0	0	0	0	0	0	0	0	0	0	0	0	0	0	0	0	0	0	0	0	0	0	0	0	0	1	0	0	0	0	0	0	0	2	0	0	0	0	0	1	0	0	1	0	0	0	0	0	0	0	1	0	0	0	0	0	0	0	0	0	0	0	2	0	0	0	0	0	0	0	0	0	0	0	0	0	0	0	0	0	0	0	0	0	0	0	0	0	0	0	0	0	0	0	0	0	0	0	0	0	0	0	0	0	0	0	0	0	0	0	0	0	0	0	0	1	0	0	0	0	0	0	0	0	0	0	1	0	0	0	0	0	0	0	0	0	0	0	0	0	0	0	1	0	0	0	1	0	1	0	0	1	2	0	0	0	0	0	0	0	0	0	0	0	0	0	0	0	0	0	0	0	0	0	0	0	0	0	0	0	0	1	0	0	0	0	0	0	0	0	0	0	0	0	0	0	0	0	0	0	1	0	0	0	0	0	0	0	0	0	0	0	0	0	0	0	0	0	2	0	4	0	0	0	0	0	0	0	0	0	0	0	0	0	0	0	0	0	0	3	0	0	0	0	0	0	0	0	1	0	0	0	0	0	0	0	0	0	0	0	0	0	0	0	0	0	0	0	0	0	0	0	0	0	0	0	0	0	0	0	0	0	0	0	0	0	0	0	0	0	1	0	0	0	0	0	0	0	0	0	0	0	0	0	0	0	0	0	0	0	0	0	0	0	0	0	0	0	0	0	0	0	0	0	0	0	0	0	0	0	0	0	0	0	0	0	0	0	0	0	0	0	0	0	0	0	0	0	0	0	0	0	0	0	1	0	0	0	0	0	0	0	0	0	0	0	1	0	0	0	0	0	0	0	0	0	0	0	0	0	0	0	0	0	0	0	0	0	0	0	0	0	0	0	0	0	0	0	0	0	0	0	0	0	0	0	0	0	0	0	0	0	0	0	0	0	0	0	0	0	0	0	0	0	0	0	0	0	0	0	0	0	0	0	0	0	0	0	0	0	0	0	0	0	0	0	0	1	0	0	0	0	0	0	0	0	0	0	0	0	0	0	0	0	0	0	0	0	0	0	0	0	0	0	0	0	0	0	0	0	0	0	0	0	0	0	0	0	0	0	0	0	0	0	0	0	0	0	0	0	0	0	0	0	0	0	0	0	0	0	0	0	0	0	0	0	0	0	0	0	0	0	0	0	0	0	0	0	0	0	0	0	0	0	0	0	0	0	0	0	0	0	0	0	0	0	0	0	0	0	0	0	0	0	0	0	0	0	0	0	0	0	0	0	0	0	0	0	0	0	0	0	0	0	0	0	0	0	0	0	0	0	0	0	0	0	0	0	0	0	0	0	0	0	0	0	0	0	0	0	0	0	0	0	0	0	0	0	0	0	0	0	0	0	0	0	0	0	0	0	0	0	0	0	0	0	0	0	0	0	0	0	0	0	0	0	0	0	0	0	0	0	0	0	0	0	0	0	0	0	0	0	0	0	0	0	0	0	0	0	0	0	0	0	0	0	0	0	0	0	0	0	0	0	0	0	0	0	0	0	0	0	0	0	0	0	0	0	0	0	0	0	0	3	0	0	0	0	0	0	0	0	1	0	0	0	0	0	0	0	0	0	0	0	0	0	0	0	0	0	0	0	0	0	0	0	0	0	0	0	0	0	0	0	0	0	0	0	0	0	0	0	0	0	0	0	0	0	0	0	0	0	0	0	0	0	0	0	0	0	0	0	0	0	0	0	0	0	0	0	0	0	0	0	0	0	0	0	0	0	0	0	0	0	0	0	0	0	0	1	0	0	0	0	0	0	0	0	0	0	0	0	0	0	0	0	0	0	0	0	0	0	0	0	0	0	0	0	0	0	0	0	0	0	0	0	1	0	0	0	0	0	0	0	0	0	0	0	0	0	0	0	0	0	0	0	0	0	0	0	0	0	0	0	0	0	0	0	0	0	0	0	0	0	0	0	0	0	0	1	0	0	0	0	0	0	0	0	0	0	0	0	1	0	0	0	0	0	0	0	0	0	0	0	0	0	0	0	0	0	0	0	1	0	0	0	0	0	1	1	0	0	0	0	0	0	0	0	0	0	1	0	0	0	0	0	0	6	0	0	0	0	0	0	0	0	0	1	0	0	0	0	0	0	0	0	0	0	0	0	2	0	0	0	0	0	0	1	0	0	0	0	0	0	0	0	0	0	0	0	0	0	0	0	0	2	0	0	0	0	0	0	0	1	0	0	0	0	0	0	0	0	0	0	0	0	0	0	0	1	0	0	0	0	0	0	0	0	0	0	0	1	0	2	0	0	0	0	0	0	0	0	0	0	0	0	0	0	0	0	0	1	0	0	0	0	0	0	0	0	0	0	0	0	0	0	0	0	0	0	0	0	0	0	0	0	0	0	0	0	0	0	1	0	0	0	0	0	0	0	0	0	0	0	0	0	0	0	0	0	0	0	0	0	0	0	0	0	0	0	0	0	0	0	0	0	0	0	0	0	0	0	0	0	0	0	6	0	0	0	0	0	0	0	5	0	0	0	0	0	0	1	0	0	0	0	0	0	0	0	0	0	0	0	0	0	0	0	0	0	0	0	0	0	0	0	0	0	0	0	0	0	0	0	0	0	0	0	0	0	0	0	0	0	0	0	0	0	0	0	0	0	0	0	0	0	0	0	0	0	0	0	0	0	0	0	0	13	0	0	2	0	0	0	0	0	0	0	1	0	0	2	0	0	0	0	0	1	0	0	0	1	0	0	0	0	0	1	0	0	0	0	0	0	0	0	0	0	0	0	0	0	0	0	0	0	0	0	0	0	0	0	1	0	0	0	0	0	0	0	0	0	0	0	0	0	0	0	0	0	0	0	0	0	0	0	0	0	0	0	0	0	0	0	0	0	0	0	0	0	1	0	0	0	0	0	0	0	0	0	0	0	0	0	0	2	0	0	0	0	0	0	0	0	0	0	0	0	0	0	0	0	0	0	0	0	0	0	0	0	0	0	0	0	0	0	0	0	0	0	1	0	0	0	0	0	0	0	0	0	0	0	0	0	0	0	0	0	0	0	0	0	0	0	1	1	0	0	0	6	1	1	3	0	0	0	2	0	0	0	0	1	0	0	0	0	6	3	0	0	0	0	4	2	7	0	2	2	0	0	0	3	0	0	0	0	1	0	3	1	0	0	0	0	0	0	0	0	0	0	0	1	0	0	1	0	0	0	0	0	0	0	0	0	2	0	2	0	0	0	0	0	0	0	0	0	0	0	0	0	11	1	0	8	2	7	8	0	0	0	0	0	0	0	0	0	0	0	1	0	0	4	1	0	0	0	1	17	18	10	0	0	0	0	0	1	0	3	5	0	0	0	0	6	0	0	4	0	0	0	0	0	0	0	0	0	0	0	0	0	0	0	2	3	0	2	0	0	1	0	0	0	0	0	0	0	0	0	0	0	0	0	0	0	0	0	1	0	0	0	0	0	0	0	0	0	0	0	0	0	0	0	0	0	0	0	2	0	0	0	0	0	0	0	0	0	0	0	0	0	0	0	0	0	0	0	0	0	0	0	0	0	0	0	0	0	0	0	0	1	0	0	0	0	0	0	0	0	0	0	0	0	0	0	0	1	1	1	2	0	0	4	0	0	0	0	0	0	0	0	0	0	0	0	0	0	0	0	0	0	0	0	0	0	0	1	0	0	0	0	0	0	0	0	5	4	3	6	2	1	5	0	9	0	8	4	16	33	1	1	12	0	6	0	0	0	4	0	0	0	0	0	0	0	3	0	0	0	0	0	0	0	0	7	1	2	0	15	6	0	1	4	2	1	0	3	2	0	0	0	0	0	0	0	0	3	0	0	0	1	0	0	1	0	0	0	0	0	0	0	0	0	1	0	0	1	0	1	0	0	1	0	0	3	37	0	0	1	0	0	1	0	0	0	0	0	0	0	0	0	0	0	0	0	0	0	0	0	0	0	0	1	0	0	1	3	0	1	0	8	0	0	0	1	5	1	0	0	0	1	0	0	0	0	2	4	0	5	0	0	0	0	1	3	1	0	2	0	2	0	1	0	1	8	0	2	0	0	0	0	12	0	0	1	0	0	0	0	0	0	1	11	0	4	1	0	1	2	3	1	1	6	0	36	0	6	2	0	4	5	0	0	0	0	1	0	12	2	0	0	1	0	0	0	0	0	10	0	0	0	0	0	1	0	0	3	4	0	1	0	0	2	0	0	0	0	0	0	3	2	0	5	4	0	2	2	5	0	2	10	0	0	0	0	16	0	0	6	1	1	0	0	3	0	0	0	0	3	2	10	0	1	0	0	5	1	0	0	0	0	5	2	3	6	0	13	0	0	3	0	0	0	4	0	1	12	0	0	5	1	0	0	2	0	0	1	0	0	0	3	0	0	0	0	6	0	0	0	0	3	5	0	1	0	0	0	0	0	0	5	0	0	0	0	0	2	10	2	1	0	0	0	0	1	0	2	0	0	0	0	6	2	0	0	0	1	3	1	3	0	0	3	0	0	0	0	5	0	0	0	1	9	0	0	0	0	0	0	0	0	0	0	2	1	0	0	0	0	0	9	0	0	0	0	9	0	22	0	0	0	0	2	1	0	0	0	0	1	0	0	0	0	0	0	0	3	1	12	0	0	0	0	1	0	0	0	0	0	2	0	0	0	0	1	0	15	0	0	0	0	0	0	1	0	0	0	1	0	0	0	0	5	0	0	0	0	0	0	0	0	0	0	0	0	0	0	2	0	0	0	1	3	0	1	0	0	0	1	0	0	4	0	0	0	0	0	0	0	0	0	0	1	0	0	0	1	0	0	0	0	0	0	0	0	0	0	0	0	2	0	0	0	0	0	1	0	0	0	0	0	0	0	0	0	0	0	1	0	0	0	0	0	0	0	0	0	0	0	0	0	0	0	0	0	0	2	0	0	0	18	0	0	0	2	0	0	0	0	0	0	0	0	0	0	0	0	0	0	0	0	0	0	0	0	0	0	0	0	0	0	1	0	0	0	0	0	0	0	0	0	0	0	0	0	0	0	0	0	0	0	0	1	0	0	0	0	0	0	0	0	0	0	0	2	0	0	0	0	0	0	0	0	0	0	0	0	0	0	0	0	0	0	0	0	0	0	0	0	0	0	0	0	0	0	0	0	0	0	0	0	0	0	0	0	0	0	0	0	0	0	0	0	0	0	0	0	0	0	0	0	0	0	0	0	0	0	0	0	0	0	0	0	0	0	0	0	0	0	0	0	0	0	0	0	0	0	0	0	0	0	0	1	0	0	0	0	0	0	0	0	0	0	0	0	0	1	0	0	0	0	0	0	0	0	0	0	0	0	0	0	0	0	0	0	0	0	0	0	0	0	0	0	0	0	0	0	0	0	0	0	0	0	0	0	0	0	0	0	0	0	0	0	0	0	0	0	0	0	0	0	1	0	0	0	0	0	0	0	0	0	0	0	0	0	0	0	0	0	0	0	0	0	0	0	0	0	0	0	0	0	0	0	1	0	0	0	0	0	0	0	0	0	0	0	0	0	0	0	0	0	0	0	0	0	0	0	0	0	0	0	0	0	0	0	1	0	0	0	0	0	0	0	0	0	0	0	0	0	0	0	0	0	0	0	0	0	0	0	0	0	0	0	0	0	0	0	0	0	0	0	0	0	0	0	0	0	0	0	0	0	0	0	0	0	0	0	0	0	0	0	0	0	0	0	0	0	0	0	0	0	0	0	0	0	0	0	0	0	0	0	0	0	0	0	0	1	0	0	0	0	0	0	0	0	0	0	0	0	0	0	0	0	2	0	0	0	0	0	0	0	0	0	0	0	0	0	0	0	0	0	0	0	0	0	1	0	0	0	0	0	0	0	1	0	0	0	0	0	0	0	0	0	0	1	0	0	0	0	0	0	0	0	1	0	0	0	0	0	0	2	0	0	0	0	0	0	4	0	0	0	0	0	0	0	2	0	0	0	1	3	2	0	1	0	0	0	0	0	0	0	0	0	0	5	0	1	0	0	0	0	0	0	1	0	1	1	0	0	0	1	0	0	0	0	0	0	0	0	0	0	1	0	1	4	0	0	0	0	0	0	0	1	0	0	0	0	0	0	0	0	0	0	0	0	0	0	0	0	0	3	0	0	0	0	0	0	0	0	1	0	0	0	0	0	0	5	1	0	0	0	0	0	0	0	0	0	0	0	0	0	0	0	0	0	0	0	0	0	0	0	0	0	0	0	0	1	0	0	0	0	0	0	0	0	0	0	0	0	0	0	0	0	0	0	0	0	0	0	0	0	0	0	0	1	0	0	0	0	0	0	0	0	0	0	0	0	0	0	0	0	0	0	3	0	0	1	0	0	0	0	0	0	0	0	0	0	1	0	0	0	0	0	0	0	0	0	0	0	0	0	0	0	1	0	0	0	0	0	0	0	0	0	0	0	0	0	0	0	0	0	0	0	0	0	0	0	0	0	0	0	0	0	0	0	0	0	0	0	0	0	0	0	0	0	0	0	0	0	0	0	0	0	0	0	0	0	0	0	0	0	0	0	0	0	0	0	0	0	0	0	0	0	0	0	0	0	0	0	0	0	0	0	0	0	0	0	0	0	0	0	0	0	0	0	0	0	0	0	0	0	0	0	0	0	0	0	0	2	0	0	0	0	0	0	0	0	0	0	0	0	0	0	0	0	0	0	0	0	0	0	0	0	0	0	0	0	0	0	0	0	0	0	0	0	0	0	0	0	0	0	1	0	1	2	0	0	0	0	0	0	0	2	0	0	0	0	0	0	0	0	0	0	0	0	0	0	0	0	0	0	0	0	0	0	0	0	0	0	0	0	0	0	0	0	0	0	0	0	0	0	0	0	0	0	0	0	0	0	0	0	0	0	0	0	0	0	0	0	0	2	0	0	0	0	0	0	0	0	0	0	0	0	0	0	0	0	0	0	0	0	0	0	0	0	0	0	0	0	0	0	2	0	0	0	0	0	0	0	0	0	1	1	0	0	0	0	0	0	0	0	0	0	0	0	0	0	0	0	0	1	0	0	0	0	0	0	0	0	0	0	0	0	0	0	0	0	0	0	0	0	0	0	0	0	0	0	0	0	0	0	0	0	0	0	0	0	0	0	0	0	0	0	0	0	0	0	0	0	0	0	0	0	0	0	0	0	0	0	0	0	0	5	0	0	0	0	0	0	0	0	0	0	0	0	0	0	0	0	0	0	0	0	0	0	0	0	0	0	0	0	0	0	1	0	0	0	0	0	0	0	0	0	0	0	0	0	0	0	0	0	0	0	0	0	0	0	0	0	0	0	0	0	0	0	0	0	0	0	0	0	0	0	0	0	0	0	0	0	0	0	0	0	0	0	0	1	0	0	0	0	0	0	0	0	0	0	0	0	0	1	0	0	1	0	0	0	0	0	0	0	0	0	0	0	0	0	0	0	0	0	0	0	0	0	0	0	0	0	0	0	0	0	0	0	0	0	0	0	0	0	0	0	0	0	0	0	0	0	0	0	0	0	0	0	1	0	0	0	0	0	0	0	0	0	2	0	0	0	0	0	0	0	0	0	0	0	0	0	0	0	0	0	0	0	0	0	0	0	0	0	0	0	1	0	0	0	0	0	1	0	0	0	0	0	1	0	1	0	0	2	0	1	0	0	0	0	0	1	0	0	0	0	0	0	0	0	0	0	0	0	0	0	0	0	0	0	0	0	0	0	0	0	0	0	0	0	1	0	0	0	0	0	0	0	0	0	0	2	0	0	0	1	0	0	0	0	0	0	0	0	0	0	0	0	0	0	0	0	0	0	0	0	0	0	0	0	0	0	0	0	0	0	0	0	0	0	0	0	0	0	1	1	2	0	0	0	0	0	0	0	0	1	0	0	0	0	0	0	0	0	0	0	0	0	0	0	0	1	0	0	0	0	0	0	0	0	0	0	0	0	0	0	0	6	1	1	1	0	1	0	2	0	0	0	1	0	0	0	0	0	0	0	0	0	0	0	0	0	0	0	0	0	0	0	0	0	0	0	0	0	0	0	0	0	0	0	0	0	0	0	0	0	0	0	0	0	1	0	0	0	0	0	0	0	0	0	0	0	0	0	0	0	0	0	0	0	0	0	0	0	0	0	0	0	0	0	0	0	0	0	0	0	0	0	0	0	0	0	0	0	0	0	0	0	0	0	0	1	0	0	0	0	0	0	0	0	0	0	0	0	0	0	0	0	0	0	0	0	0	3	0	1	1	0	0	0	0	0	0	0	0	0	0	0	0	0	0	0	0	0	0	0	1	0	0	0	0	0	0	1	1	0	3	1	3	0	0	0	0	0	0	0	0	0	0	0	0	1	0	0	0	0	0	0	0	0	1	1	0	0	0	0	0	0	0	0	1	0	0	0	0	0	0	2	0	0	0	0	0	0	0	1	0	0	0	0	0	0	0	0	0	0	0	0	1	0	5	3	0	0	0	0	0	0	1	0	0	0	0	2	0	3	0	0	0	0	0	0	0	1	0	0	0	1	0	0	0	0	0	0	0	0	0	0	0	0	0	0	0	0	0	0	0	0	0	0	0	0	0	0	0	0	0	0	0	0	0	0	0	0	0	0	0	0	0	0	0	0	0	0	0	0	0	0	0	0	0	0	0	0	0	0	0	1	0	0	0	1	0	0	0	0	1	0	0	0	1	0	0	0	0	0	0	0	0	0	0	0	0	0	0	0	0	0	0	0	0	0	0	0	0	0	0	0	0	2	0	0	0	0	1	0	0	0	0	0	0	0	0	0	0	0	0	0	0	0	0	0	0	0	0	0	0	0	0	0	0	0	0	0	0	0	0	0	0	0	0	0	0	0	0	0	0	0	0	0	0	0	0	0	0	0	0	0	0	0	0	0	0	0	0	0	0	0	0	0	0	0	0	0	0	0	4	0	0	0	0	0	0	0	0	0	0	0	0	0	0	0	0	0	0	0	0	0	0	0	0	0	0	0	0	0	0	0	0	0	0	0	0	0	0	0	1	0	0	0	0	0	0	0	1	0	0	0	0	0	0	0	0	0	0	0	0	0	0	0	0	0	0	0	0	0	0	0	0	0	0	0	0	0	0	0	0	0	0	0	0	0	0	0	0	0	0	0	0	0	0	0	0	0	0	0	0	0	0	0	0	0	0	0	0	0	0	0	0	0	0	0	0	1	0	0	0	0	1	0	0	0	0	0	0	0	0	0	0	0	0	0	0	0	0	0	0	0	0	0	0	0	0	0	0	0	0	0	0	0	0	0	1	0	0	0	0	0	0	0	0	0	0	0	0	0	0	0	0	0	0	0	0	0	0	0	0	0	0	0	0	0	0	0	0	0	0	1	0	0	0	0	0	0	0	0	0	0	0	0	0	0	0	0	0	0	0	0	0	0	0	0	0	0	0	0	0	0	0	0	0	0	0	0	0	0	0	0	0	0	0	0	0	0	0	0	0	0	0	0	0	0	0	1	0	0	0	0	0	0	0	0	0	0	0	0	0	0	0	0	0	0	0	0	10	4	0	0	0	0	0	0	0	0	0	0	0	0	0	0	0	0	0	0	0	0	0	0	0	0	0	0	0	0	0	0	0	0	0	0	0	0	0	0	0	0	0	1	0	0	0	0	1	0	0	0	0	0	0	0	0	0	0
RS_GCF_001017125.1	GB_GCA_002839645.1	0.085601	0	CBB-positive	99.02	d__Archaea;p__Halobacterota;c__Methanomicrobia;o__Methanomicrobiales;f__Methanocullaceae;g__Methanoculleus;s__Methanoculleus sediminis	0	0	0	0	0	0	0	0	0	0	0	0	0	0	0	0	0	0	0	0	0	0	0	0	0	0	0	0	0	0	0	0	0	0	0	0	0	0	1	0	0	0	0	0	0	1	1	0	0	0	0	0	0	0	1	0	0	0	0	0	0	0	0	0	0	0	0	0	0	0	0	0	0	0	0	0	0	1	0	0	0	0	0	0	0	0	0	0	0	0	0	0	0	0	0	0	0	0	0	0	0	0	0	0	0	0	0	0	0	0	0	0	0	0	1	0	0	0	0	0	0	0	0	0	0	0	0	0	0	0	0	0	0	0	0	0	0	0	0	0	0	0	0	0	0	0	0	0	0	0	0	0	0	0	0	0	0	0	0	0	0	0	0	0	0	0	0	0	0	0	0	1	0	0	0	0	0	0	0	0	0	0	0	0	0	0	0	0	0	0	0	0	0	0	0	0	0	0	0	0	0	0	0	0	0	0	0	0	0	0	0	0	0	0	0	0	0	0	0	0	0	0	0	0	0	0	0	0	1	0	0	0	0	0	0	0	1	0	0	0	0	0	0	0	0	2	0	0	0	0	0	0	0	0	0	0	0	0	0	0	0	0	0	0	0	0	0	0	0	0	0	0	0	0	0	0	0	0	0	0	0	0	0	0	0	0	0	0	0	0	0	0	0	0	0	0	0	0	0	0	0	0	0	0	0	0	0	0	0	0	0	0	0	0	0	0	0	0	0	0	0	0	0	0	0	0	0	0	0	0	0	0	0	0	0	0	0	0	0	0	0	0	0	0	0	0	0	0	0	0	0	0	0	0	0	0	0	0	0	0	0	0	0	0	0	0	0	0	0	0	0	0	0	0	0	0	0	0	0	0	0	0	0	0	0	0	0	0	0	0	0	0	0	0	0	0	0	0	0	0	0	0	0	0	0	0	0	0	0	0	0	0	0	0	0	0	0	0	0	0	0	0	0	0	0	0	0	0	0	0	0	0	0	0	0	0	0	0	0	0	0	0	0	0	0	0	0	1	0	0	0	0	0	0	0	0	0	0	0	0	0	0	0	0	1	0	0	0	0	0	0	0	0	0	0	1	0	0	0	0	0	1	0	0	0	0	0	0	0	0	0	0	0	0	0	0	0	0	0	0	0	0	0	0	0	0	0	0	0	0	1	0	0	0	1	0	0	0	0	0	0	0	0	0	0	0	0	0	0	0	0	0	0	0	0	0	0	0	0	0	0	0	0	0	0	0	0	0	0	0	0	0	0	0	0	0	0	0	0	0	0	1	0	0	0	0	0	1	0	0	0	0	0	0	0	0	0	0	0	0	0	0	0	0	0	0	0	0	0	0	0	0	0	0	0	0	0	1	0	0	0	0	0	1	0	1	0	0	0	0	0	0	0	0	0	0	0	0	0	0	0	0	0	0	0	0	0	0	0	0	0	0	0	0	0	0	0	0	0	0	0	0	0	0	1	0	0	0	0	0	0	0	0	0	0	0	0	0	0	0	0	0	0	0	0	0	1	0	0	0	0	0	0	0	0	0	0	0	0	0	0	0	0	0	0	0	0	0	0	0	0	1	0	0	0	0	0	0	0	0	0	0	0	0	0	0	0	0	0	0	0	0	0	0	0	0	0	0	0	0	0	0	0	0	0	0	1	0	2	0	0	0	0	0	1	0	0	0	0	0	0	0	0	0	0	1	0	0	0	0	0	0	0	0	0	0	0	1	0	0	0	0	0	0	0	0	0	0	0	0	2	0	0	0	0	0	0	1	0	0	0	0	0	0	1	0	0	0	0	0	0	0	0	1	0	0	0	0	0	0	0	0	0	0	0	0	0	0	0	0	0	0	0	0	0	0	0	0	0	0	0	0	0	1	0	0	0	0	0	0	0	0	0	0	2	0	0	0	0	0	0	0	0	0	0	1	0	0	1	0	2	0	1	2	0	0	0	0	1	0	0	0	0	1	0	0	0	0	0	1	1	0	0	0	0	0	1	0	0	0	0	0	0	0	0	1	0	0	0	0	0	0	0	0	0	0	1	0	0	0	0	0	0	0	0	0	0	0	0	0	1	0	0	0	0	0	0	0	0	0	0	0	0	0	0	0	0	0	0	0	0	0	0	0	0	1	0	0	0	0	0	0	0	0	0	0	0	0	0	0	0	0	0	0	0	0	0	0	0	0	0	0	0	0	0	0	0	0	0	0	0	0	0	0	0	0	0	0	0	0	0	0	0	0	0	0	0	0	0	0	0	0	2	0	0	0	0	0	0	0	0	0	0	0	0	0	0	0	0	0	0	0	0	0	1	0	0	0	0	0	0	0	0	0	0	0	0	0	0	0	1	0	0	0	0	0	0	0	0	0	0	0	0	0	0	0	0	0	0	0	0	0	0	0	0	0	0	0	0	0	0	0	0	0	0	0	0	1	0	0	1	0	0	0	0	0	0	0	0	0	0	0	0	0	0	0	0	1	0	0	0	1	0	0	0	0	0	0	0	0	0	0	0	0	0	0	0	0	0	0	0	0	0	0	1	0	0	0	0	0	0	0	0	0	1	0	0	0	0	0	0	0	0	0	0	1	1	0	0	0	1	0	0	0	0	2	0	0	0	0	0	1	0	0	0	0	0	0	0	0	0	0	0	0	0	0	1	0	0	0	0	1	0	0	0	0	0	0	0	0	0	0	0	0	0	0	0	0	0	0	0	0	0	0	0	0	0	0	0	1	0	0	0	0	0	1	0	0	0	0	0	0	0	0	1	0	0	0	0	0	0	0	0	0	0	0	0	0	0	0	0	0	0	0	0	0	0	0	0	0	0	0	0	0	0	0	0	0	0	0	0	0	0	0	0	0	0	0	1	0	0	0	0	0	0	0	0	0	0	0	0	0	0	0	1	0	0	0	0	0	0	0	0	0	0	0	0	1	0	0	0	0	0	3	0	0	0	0	0	0	0	0	16	0	0	0	0	0	2	1	0	0	0	0	0	0	1	1	0	0	0	0	0	0	1	0	0	0	1	1	0	0	1	0	0	0	0	0	0	1	0	0	0	0	0	0	0	0	0	0	0	0	0	0	0	0	0	1	0	0	0	0	0	0	1	1	0	0	1	0	0	0	0	0	0	0	0	0	0	0	1	0	0	0	0	0	0	0	1	1	0	0	0	0	0	0	0	0	0	0	0	0	1	0	0	0	0	0	0	0	0	0	0	2	0	0	0	0	0	0	0	0	0	0	0	0	0	0	0	0	0	1	0	0	0	0	0	0	0	0	0	0	0	0	0	0	0	0	1	0	0	0	0	0	0	0	0	0	0	0	2	0	0	0	0	0	0	0	0	0	0	0	0	0	0	0	0	0	0	0	0	0	0	0	0	1	0	0	0	0	0	0	0	0	0	0	0	1	0	1	0	0	0	0	0	0	0	0	1	10	0	0	0	0	0	0	0	0	0	0	0	0	1	0	0	0	0	0	0	0	0	0	0	0	0	0	0	0	0	0	0	0	0	0	0	0	0	0	0	0	0	0	0	0	0	0	0	0	0	0	0	0	0	0	0	0	0	0	0	0	0	0	0	0	0	0	0	0	0	0	0	0	0	0	0	0	0	0	0	0	0	0	0	0	0	0	0	0	0	0	0	0	0	0	1	0	0	0	0	0	0	0	0	0	0	0	0	0	0	0	0	0	0	0	0	0	0	0	0	0	0	0	0	0	0	0	0	0	0	0	0	0	0	0	0	0	0	0	0	1	0	0	0	0	0	0	0	0	0	0	0	0	0	0	0	0	0	1	0	0	0	0	0	0	0	0	0	0	0	0	0	0	0	0	0	0	0	0	0	0	0	0	0	0	0	0	0	0	0	0	0	0	0	0	0	0	0	0	0	0	0	0	1	0	0	0	0	0	1	0	0	0	0	0	0	0	0	0	0	0	0	0	0	0	0	0	0	0	0	0	0	0	0	0	0	2	0	0	0	0	0	0	0	0	0	0	0	0	0	0	0	0	0	0	0	0	0	0	1	0	0	0	0	0	0	0	0	0	1	0	0	0	0	0	0	0	0	0	0	0	0	0	0	0	0	0	0	0	0	0	0	0	0	2	0	0	0	0	0	0	0	0	1	0	0	0	0	0	0	0	0	0	0	0	0	0	0	0	0	0	0	0	1	0	0	1	0	0	1	0	0	0	0	0	0	0	0	0	0	0	0	1	0	0	0	1	0	0	0	0	0	0	0	0	0	0	1	0	0	0	0	0	0	0	0	0	0	0	1	0	0	0	0	0	0	0	0	0	1	0	0	0	0	0	0	0	0	1	0	0	2	0	0	0	0	0	0	1	4	2	0	0	1	1	0	0	1	0	0	0	1	0	0	1	0	0	0	1	0	0	0	0	8	3	0	1	0	0	0	0	0	0	0	0	0	0	0	0	0	0	0	0	0	0	0	0	0	0	0	0	0	0	0	0	1	0	1	0	0	1	0	0	0	0	0	0	0	0	0	0	0	0	0	0	0	0	0	0	0	0	0	0	0	0	0	0	0	0	0	0	0	0	0	0	0	0	0	0	0	0	0	0	0	0	0	0	0	0	0	0	0	2	0	0	0	0	0	0	0	0	0	0	0	0	0	0	0	0	1	0	0	0	0	0	0	0	0	0	0	0	0	0	0	0	0	0	0	0	0	2	0	0	0	1	0	1	1	0	0	0	0	0	1	0	0	0	0	0	0	0	0	0	0	0	0	0	1	0	0	0	1	0	0	0	0	0	0	0	0	0	0	0	0	0	0	1	0	1	0	0	2	0	0	0	0	0	0	0	0	1	0	0	0	0	0	0	0	0	0	0	0	0	0	0	0	0	0	0	0	0	0	0	0	0	0	0	0	0	0	0	0	0	0	0	0	0	0	0	0	0	0	0	0	0	0	1	0	0	0	0	0	0	0	0	0	0	0	0	0	0	0	0	0	0	0	1	1	0	0	0	2	1	0	0	0	0	0	0	0	0	0	0	0	0	0	0	0	0	0	0	0	0	0	0	0	0	0	0	0	0	0	0	1	0	0	0	0	0	0	0	0	0	0	0	0	0	1	0	0	0	0	0	0	0	0	1	0	0	1	0	0	0	0	0	0	0	0	0	0	0	0	0	0	0	0	0	0	0	0	0	0	1	0	0	0	0	2	0	0	0	0	0	0	0	0	0	2	0	0	0	0	1	0	0	0	0	0	0	0	0	1	0	0	0	0	0	0	0	0	0	0	0	1	0	0	0	0	0	0	0	0	0	1	1	2	0	0	0	0	0	0	2	0	0	0	1	0	0	0	0	1	0	0	0	0	0	0	0	0	0	0	0	0	0	0	1	0	0	0	0	0	0	0	0	0	0	0	0	0	0	0	1	3	0	1	1	1	0	0	1	0	1	0	0	1	1	1	0	1	0	1	1	1	1	1	1	1	2	0	0	0	0	0	0	0	0	0	0	0	2	0	0	0	0	0	0	0	0	0	0	1	0	0	0	0	0	0	0	0	2	0	0	0	0	0	0	0	0	0	0	0	0	0	0	0	0	0	0	0	0	0	0	1	0	0	1	0	0	1	0	1	0	0	0	0	0	1	1	0	1	0	0	1	1	0	0	1	0	2	0	0	1	1	0	1	0	0	0	0	0	0	0	1	0	1	0	0	0	0	0	12	35	1	0	0	6	4	0	2	0	3	0	0	0	0	0	1	0	0	0	0	0	0	0	0	1	0	26	0	0	0	0	0	1	0	0	0	0	0	0	0	1	0	0	0	0	0	0	0	0	1	6	1	10	0	1	0	0	0	2	0	1	1	2	0	0	1	3	2	0	0	0	0	0	0	0	0	5	1	1	1	1	2	1	0	0	0	6	3	0	3	0	4	0	0	0	0	1	2	0	0	5	4	0	0	2	0	0	0	0	4	2	2	2	0	1	9	0	0	2	0	2	8	3	0	2	1	0	2	0	1	0	1	0	0	0	2	0	0	0	0	0	1	0	2	0	0	0	2	0	0	0	0	1	0	0	0	0	1	0	1	0	2	0	1	1	2	0	0	1	0	0	0	0	3	0	0	1	0	0	0	1	3	2	0	1	0	0	0	1	1	1	0	0	0	0	0	1	0	0	0	0	1	0	3	0	0	0	0	0	6	0	0	0	8	11	0	1	0	0	1	0	1	0	0	0	0	1	1	1	2	0	2	1	0	2	1	0	1	2	0	1	0	0	0	0	0	2	0	0	0	0	0	1	1	0	0	0	1	0	1	0	0	1	2	0	0	1	0	0	0	0	1	0	0	0	2	1	0	2	0	0	0	0	0	2	0	0	0	0	0	0	0	2	0	0	1	2	1	0	1	0	0	4	0	1	0	0	1	0	1	1	8	0	0	0	0	1	0	1	2	0	0	0	4	2	0	0	1	0	0	0	0	2	0	0	0	0	0	0	0	0	0	0	1	0	0	0	0	0	0	0	0	4	0	0	1	0	0	0	0	0	2	0	0	0	0	0	0	0	0	0	1	0	1	2	1	3	0	0	0	2	0	0	0	3	0	1	0	2	8	1	0	0	1	1	1	2	1	0	1	1	0	0	8	0	0	0	0	0	2	7	4	0	0	1	1	0	6	0	0	0	0	0	25	16	0	0	0	1	0	0	0	2	0	1	0	0	0	0	3	0	0	5	1	0	0	0	0	0	1	17	1	1	1	2	0	0	2	2	1	2	5	16	0	1	6	5	1	1	5	1	0	1	1	0	0	1	0	0	0	1	0	0	0	0	0	0	4	0	2	0	0	0	0	0	0	0	0	0	0	0	0	1	0	0	0	0	1	1	0	0	1	0	1	4	1	0	0	0	1	0	0	4	0	1	0	0	0	0	2	2	0	2	2	5	2	0	0	0	1	10	0	0	1	0	3	1	1	0	0	0	0	0	0	0	0	0	0	0	0	4	1	0	5	0	0	1	0	1	0	1	0	0	1	1	0	1	14	0	0	0	0	0	0	0	1	1	0	0	0	0	0	0	1	0	0	0	1	0	0	0	0	0	3	0	1	3	0	0	0	0	0	0	2	1	0	1	0	0	0	1	2	0	0	0	1	0	0	0	0	0	0	0	0	0	2	0	0	1	1	0	1	0	0	0	1	0	0	0	1	0	0	0	0	0	3	0	0	1	1	0	0	0	10	2	1	0	1	1	0	3	0	0	0	1	0	1	0	2	0	0	5	0	1	0	0	1	0	1	0	0	0	0	2	0	0	0	0	0	4	0	0	0	0	1	0	0	0	1	0	0	0	0	0	3	0	1	3	1	1	31	0	0	0	4	0	3	1	0	0	2	0	1	0	0	1	0	0	0	0	0	10	0	0	1	0	0	0	0	7	0	1	0	1	0	5	5	0	0	7	1	1	0	0	1	0	1	4	0	0	3	0	1	2	0	1	3	3	7	0	0	0	2	2	0	0	0	0	0	0	0	0	0	1	2	0	1	0	0	0	0	0	0	0	0	0	0	1	0	0	0	2	0	0	0	0	0	0	3	0	1	0	6	7	0	1	0	1	1	0	1	1	0	0	0	1	1	0	0	1	3	0	0	1	0	2	1	1	1	0	1	0	0	2	0	0	0	0	0	0	0	0	0	1	0	0	0	0	0	0	0	1	1	0	0	1	0	3	0	12	1	4	0	0	0	0	0	0	0	0	0	0	2	0	0	0	0	0	0	0	1	3	0	0	0	0	0	0	0	2	1	0	1	1	6	1	0	1	9	0	0	0	0	0	0	0	0	0	1	0	0	0	0	0	0	0	2	0	1	0	0	0	0	0	0	0	0	0	0	1	0	0	7	1	0	0	0	0	0	0	5	0	2	0	0	0	1	3	0	0	0	0	1	0	0	0	0	0	0	0	0	0	2	8	0	0	0	0	0	1	3	5	0	1	1	0	0	0	0	0	0	1	0	0	0	0	0	2	3	2	3	0	1	0	1	0	0	1	0	0	0	1	0	0	0	1	0	1	0	3	1	0	1	0	0	0	1	0	0	0	0	0	0	0	0	2	0	0	0	0	5	0	0	0	0	0	0	0	0	0	0	1	1	0	0	2	6	1	5	0	0	0	1	0	3	1	0	0	2	0	0	0	0	0	1	2	0	0	0	0	0	1	0	0	0	2	2	3	3	0	0	0	2	3	1	0	4	0	1	0	0	0	7	1	0	0	0	0	0	0	0	0	0	4	0	1	10	0	2	3	1	2	0	0	0	0	0	3	0	0	2	0	0	1	0	0	1	0	2	0	0	0	0	0	2	3	0	0	0	0	0	0	0	4	0	0	0	0	0	0	0	1	9	1	0	0	0	0	0	0	0	0	2	1	0	1	0	0	0	0	0	1	0	0	1	1	0	0	0	0	0	0	0	0	0	0	0	0	1	0	1	1	0	0	0	0	2	2	3	0	0	0	0	0	0	2	2	0	0	0	0	2	0	0	1	0	0	0	1	0	0	0	0	0	0	0	0	0	1	0	1	0	1	0	0	0	1	0	1	0	0	0	0	1	0	1	1	1	1	0	0	1	0	0	0	0	0	0	0	0	0	0	0	2	0	2	6	0	2	0	0	0	1	0	0	5	0	0	1	0	1	1	1	2	0	0	1	1	3	1	1	0	1	0	0	0	0	0	0	0	0	1	0	0	1	1	2	1	0	3	1	0	1	0	1	1	0	0	0	5	0	1	1	1	0	2	2	0	0	0	0	0	0	0	8	1	1	0	0	2	4	4	0	1	0	0	0	1	6	1	2	1	1	1	0	0	0	1	1	0	1	1	0	0	2	1	5	0	1	2	1	1	1	1	0	1	1	6	7	5	1	0	2	0	1	0	1	0	0	0	0	2	1	1	2	2	0	0	0	1	1	1	1	0	0	0	0	0	0	0	0	0	0	0	0	0	1	0	0	0	0	0	0	2	0	0	0	0	0	0	0	0	0	0	0	0	0	0	0	0	0	0	0	4	0	2	0	1	0	0	0	0	0	0	0	0	0	0	0	1	0	0	0	0	0	0	0	0	0	0	0	0	0	1	0	0	2	0	0	0	1	1	0	1	0	0	0	3	0	0	0	0	0	0	0	0	0	0	0	0	1	1	0	0	0	0	0	0	0	0	0	0	0	3	2	1	0	0	0	0	0	0	2	0	0	1	0	0	2	0	0	0	0	0	0	0	0	0	4	0	1	0	0	0	0	0	0	0	0	0	0	0	0	0	0	0	0	0	0	0	0	0	3	5	0	0	0	0	0	0	0	0	0	0	0	0	0	0	0	0	0	0	0	0	0	0	0	2	9	4	0	1	1	2	0	2	0	2	3	0	0	0	2	0	0	0	1	2	1	0	3	2	0	0	0	0	0	1	0	0	0	0	0	0	0	0	0	0	5	0	0	0	0	0	0	1	1	1	2	1	0	0	1	0	1	0	0	1	0	0	5	0	0	0	7	0	0	0	2	0	0	0	0	0	0	0	2	0	0	0	0	0	0	0	0	2	0	0	0	0	1	0	2	3	28	0	0	7	0	1	0	0	0	0	0	0	0	0	2	0	0	0	0	0	0	0	0	0	0	0	0	0	0	3	0	0	0	2	0	0	1	1	3	0	1	0	0	0	0	0	1	0	1	0	3	0	0	0	0	0	1	0	0	0	0	1	0	1	0	0	0	0	1	1	0	0	0	0	1	0	0	0	0	0	0	0	0	0	0	0	0	0	2	0	0	2	0	3	0	0	1	0	1	1	0	2	0	0	0	0	0	0	0	0	0	0	1	5	0	0	1	0	1	0	2	0	0	0	0	0	0	0	0	0	0	0	0	0	0	0	0	0	0	0	0	0	0	0	4	0	1	0	0	0	1	0	0	0	0	0	0	0	0	0	8	0	0	0	2	0	1	0	0	0	0	0	0	0	1	4	1	0	1	0	0	1	1	0	0	0	3	0	0	0	0	6	0	0	0	0	2	8	2	1	1	0	2	0	0	0	1	1	4	1	0	0	0	0	1	0	0	1	0	1	0	1	0	1	5	0	0	0	0	0	0	0	1	0	2	0	1	0	1	1	0	0	0	0	1	1	0	1	0	0	1	1	0	0	2	0	1	0	2	2	2	2	1	0	0	1	2	0	0	0	1	1	1	0	0	1	0	0	0	0	0	0	0	1	0	0	0	0	2	0	0	0	1	0	0	0	2	0	0	0	0	1	2	1	0	0	0	1	0	0	0	0	0	0	0	0	0	0	0	0	0	0	0	0	0	0	0	0	0	1	0	0	0	0	9	0	0	0	0	0	0	1	0	0	0	0	0	1	0	0	0	0	0	2	0	2	1	0	0	0	0	0	0	0	0	1	0	0	0	2	1	0	0	2	0	0	0	0	0	1	0	0	0	0	0	0	0	0	0	0	0	0	0	0	0	1	1	0	0	0	0	0	0	4	9	0	0	0	0	0	0	1	0	1	4	0	0	0	0	0	0	0	0	0	0	1	0	0	0	0	0	0	1	2	0	0	0	0	0	1	0	1	2	0	0	1	0	0	1	0	0	0	0	0	0	0	0	0	0	0	0	0	0	0	0	0	0	0	0	0	0	0	0	0	3	0	0	0	1	0	0	0	0	0	0	0	0	0	0	0	0	0	1	1	0	0	0	0	0	0	0	0	0	0	0	1	0	0	0	0	0	0	0	0	0	0	0	0	0	0	8	0	0	1	0	0	1	0	0	0	0	0	0	0	0	0	0	0	0	0	0	0	0	0	0	0	0	1	0	0	0	0	0	0	0	0	0	0	0	0	0	0	0	1	0	0	0	0	1	0	2	2	0	0	0	0	3	3	0	0	0	3	2	0	0	1	0	1	0	0	2	0	0	0	0	0	0	0	1	0	0	2	1	1	5	0	0	0	0	0	0	0	0	0	0	0	0	0	0	0	0	0	0	0	0	0	0	0	0	0	0	0	0	0	0	0	0	0	0	1	0	0	0	0	0	0	0	0	0	0	0	0	0	1	0	0	0	0	0	0	0	0	0	0	0	0	0	0	0	5	0	1	0	0	0	0	0	0	0	0	0	0	0	0	0	0	0	0	0	0	0	0	0	0	0	0	0	0	1	0	0	0	0	0	0	0	0	0	0	0	0	0	0	0	0	0	0	0	0	0	1	1	1	1	0	0	0	0	0	0	0	0	0	0	0	1	1	3	0	0	0	0	0	0	0	0	0	1	3	4	0	2	0	0	0	2	0	0	0	0	0	1	0	0	0	1	0	0	0	0	2	0	0	0	0	0	0	0	0	0	1	0	0	0	0	0	0	1	0	0	0	0	0	0	0	0	0	0	0	0	0	0	0	2	0	0	0	0	0	2	0	0	0	0	0	0	0	0	0	0	0	0	0	0	0	0	0	1	0	0	0	0	0	0	0	0	1	1	1	1	0	0	0	0	0	0	0	0	0	0	1	0	0	0	0	0	0	0	0	0	0	0	1	0	0	0	0	1	0	0	0	0	0	0	0	0	0	0	0	0	0	0	0	0	0	0	0	0	0	0	0	0	0	0	0	0	0	0	0	0	1	3	1	0	0	0	0	0	0	0	0	0	0	1	1	0	0	0	0	0	0	1	0	0	0	0	0	0	0	0	1	0	0	1	0	0	0	0	0	1	0	0	1	0	0	1	0	0	0	1	2	0	0	1	1	0	1	0	0	0	1	0	0	0	1	0	0	1	0	0	1	0	0	0	0	28	0	1	0	1	1	0	1	0	0	0	0	0	0	0	0	0	0	0	0	0	0	0	0	0	0	1	0	0	0	0	0	0	0	0	1	0	0	1	0	0	0	0	0	1	0	0	0	0	0	0	0	0	0	0	0	0	0	0	0	0	0	0	0	1	0	0	0	0	0	0	0	0	0	0	0	1	0	0	0	0	0	0	1	1	1	0	0	1	0	0	0	0	0	0	0	0	0	0	0	0	0	0	0	0	1	1	0	0	0	0	0	0	0	0	0	0	1	0	0	0	0	0	0	0	0	1	0	0	1	1	0	0	0	0	0	0	0	0	0	0	0	0	0	0	0	1	0	0	0	0	0	1	0	0	0	0	0	0	0	0	0	0	0	0	0	0	1	0	0	0	0	0	1	0	0	0	0	0	0	8	1	0	0	1	0	0	1	0	0	0	0	0	0	0	0	0	1	0	0	0	0	0	0	0	0	0	0	0	0	0	0	0	0	0	0	0	0	0	0	0	0	1	0	0	0	0	0	0	0	0	0	0	0	0	0	1	0	0	0	0	0	0	0	0	1	0	0	0	1	0	0	0	0	1	0	1	0	0	4	0	0	0	0	4	0	0	0	0	0	0	0	1	0	0	0	0	0	0	0	0	1	0	1	0	0	0	0	1	0	0	0	0	1	1	0	0	1	1	0	0	0	0	0	0	0	0	0	0	0	0	1	0	0	0	0	0	1	0	0	0	1	0	0	0	0	0	0	0	0	1	1	1	0	1	1	1	0	0	0	0	0	0	0	0	0	0	0	0	0	0	0	2	0	0	0	0	0	0	0	0	0	0	0	0	0	0	0	0	0	1	0	0	0	0	0	0	0	0	0	1	1	1	0	0	0	0	0	0	0	0	1	0	0	0	0	0	0	0	0	0	0	0	0	0	0	0	0	0	0	0	0	0	0	0	0	0	0	0	0	0	0	0	0	0	0	0	0	0	0	0	0	0	0	4	0	0	0	0	0	0	0	0	0	0	0	0	0	9	0	0	0	0	0	0	0	0	0	4	0	0	0	0	0	0	3	1	1	0	2	0	0	0	0	0	0	0	0	0	1	0	0	0	0	0	0	0	0	0	0	0	0	0	0	0	0	0	0	0	0	0	0	0	0	0	0	2	0	0	0	0	0	0	0	0	0	0	0	1	0	0	0	0	0	0	0	0	0	0	1	2	0	1	0	0	0	0	0	0	1	1	0	0	0	0	0	0	0	0	0	0	0	0	0	0	0	0	0	1	0	0	0	0	0	0	0	0	0	0	0	0	0	0	0	0	0	0	0	0	0	0	0	0	0	0	0	0	0	1	0	0	0	0	0	0	0	0	0	0	0	0	0	0	0	0	0	0	0	0	0	0	0	0	0	0	1	0	0	0	0	0	0	0	0	0	0	0	0	1	1	0	0	0	0	11	1	0	0	0	0	0	1	1	1	0	1	0	0	0	0	0	1	0	0	0	0	0	0	0	0	0	0	1	0	0	0	0	0	0	0	0	0	0	0	0	0	4	0	0	0	0	0	0	0	0	0	0	0	0	0	0	0	0	0	0	0	0	0	0	0	0	0	0	0	0	0	0	0	0	2	0	0	0	0	0	0	0	0	4	0	0	0	0	3	0	0	0	0	0	0	0	0	0	0	0	0	0	0	0	0	2	0	0	0	0	0	0	0	0	0	0	0	0	0	0	0	0	0	2	0	0	0	0	0	0	0	0	0	0	0	0	0	0	0	0	5	0	0	0	0	0	0	0	0	0	0	0	0	0	0	0	0	1	0	0	0	0	1	0	0	0	0	0	0	0	1	0	0	0	0	0	0	0	0	0	0	0	0	0	0	0	0	0	0	0	0	0	0	0	0	1	0	0	0	0	0	0	0	0	0	0	0	0	0	0	0	1	0	0	0	0	0	0	0	0	0	1	0	0	0	0	0	0	1	1	0	0	0	0	1	0	0	0	0	0	0	0	0	0	0	0	0	0	0	0	0	0	0	0	0	0	0	0	0	0	0	0	0	0	0	0	0	0	0	1	0	0	0	0	0	0	0	0	0	0	0	0	0	0	0	0	0	0	0	0	0	0	0	0	0	0	0	0	0	0	0	0	0	0	0	1	2	0	0	0	0	0	0	0	0	0	0	0	0	0	0	0	0	0	0	0	0	1	0	0	0	0	0	0	0	0	0	0	2	0	0	0	0	0	0	0	0	0	0	0	0	0	0	0	0	0	0	0	0	0	0	0	0	0	0	0	0	0	0	0	0	0	0	0	0	0	2	0	0	0	0	0	0	0	0	0	0	0	0	0	0	0	0	0	0	0	0	0	0	0	1	0	0	0	0	0	0	0	0	0	0	0	0	0	0	0	0	0	0	0	0	0	0	0	0	1	0	0	0	0	0	0	0	0	0	0	0	0	0	0	0	0	0	0	0	0	0	0	0	0	0	0	0	0	0	0	0	0	0	0	0	0	0	2	0	0	0	1	0	0	0	0	0	0	0	1	0	0	0	0	0	0	0	0	0	0	0	0	0	0	0	0	0	0	0	0	0	0	0	0	0	0	0	0	0	0	0	0	0	0	0	0	0	0	0	0	0	0	0	0	0	0	1	0	2	0	0	0	0	0	0	0	0	0	0	0	0	1	0	0	0	0	0	0	0	0	0	1	0	0	0	0	0	0	0	0	0	0	0	0	0	0	0	0	5	0	0	0	0	0	0	0	0	0	0	0	0	0	0	0	0	0	0	0	0	0	0	0	0	0	0	0	0	0	0	0	3	0	1	0	0	0	0	0	0	0	0	0	0	2	0	0	2	1	0	0	0	1	0	0	0	1	0	0	0	0	0	0	0	0	0	0	1	0	0	1	0	0	0	0	0	2	0	0	0	0	0	0	0	0	0	0	0	0	0	0	0	0	1	0	0	0	0	1	0	0	2	0	0	0	0	0	0	0	0	0	0	0	0	0	0	0	0	0	0	0	0	0	0	0	1	0	0	0	0	0	0	0	0	0	0	0	0	0	0	0	0	1	0	0	0	0	0	0	0	2	0	0	0	0	0	0	0	0	0	0	0	0	0	0	0	0	0	1	0	0	0	0	0	0	4	0	0	0	0	0	0	0	0	0	0	0	0	0	0	0	0	0	0	1	0	0	0	0	0	0	0	0	0	0	0	0	0	0	0	0	0	0	0	0	0	0	0	0	0	0	0	0	1	0	0	0	0	0	0	0	0	0	0	0	0	0	0	0	0	0	0	0	0	0	0	0	1	0	0	0	0	0	0	0	0	0	0	0	0	0	0	0	0	0	0	0	0	1	0	0	0	0	0	0	0	0	0	0	0	0	0	0	0	0	0	0	0	0	0	0	0	0	0	0	0	0	0	0	0	0	0	0	0	0	0	0	0	0	0	0	0	0	0	0	0	0	0	0	0	0	0	0	0	0	0	2	0	0	0	0	0	0	0	0	0	0	0	0	0	0	0	0	0	0	0	0	0	0	0	0	0	0	0	0	0	0	0	0	0	1	0	1	0	0	0	0	0	0	0	0	0	0	0	0	0	0	0	0	0	0	0	0	0	0	0	0	0	0	0	0	0	0	0	0	0	0	0	0	0	0	0	0	0	0	0	0	0	0	0	0	0	1	0	0	0	0	0	0	0	0	0	0	0	0	0	0	0	0	0	0	0	1	0	2	0	0	0	0	0	0	0	0	0	0	0	0	0	0	0	0	0	0	0	0	0	0	0	0	0	1	0	0	0	0	0	0	0	0	0	0	0	0	0	0	0	0	0	0	0	0	0	0	0	0	0	0	0	0	0	0	0	0	0	0	0	0	0	0	0	0	0	0	0	0	0	0	0	0	0	1	0	0	0	0	0	0	0	0	0	0	0	0	0	0	0	0	0	0	0	0	0	0	0	0	0	0	0	0	0	0	0	0	0	0	0	0	0	0	0	1	0	0	0	0	0	0	0	0	0	0	0	0	0	0	0	0	0	0	1	0	4	1	0	0	0	0	0	0	0	0	0	1	0	0	0	0	0	0	1	0	0	0	0	0	0	0	0	0	0	0	0	0	0	2	0	0	0	0	0	0	0	0	0	1	0	0	0	0	0	0	0	2	0	0	0	0	2	0	0	0	0	0	0	0	0	0	0	0	0	0	0	0	0	0	0	0	0	0	0	0	0	0	0	0	0	0	0	0	0	0	0	0	0	0	0	0	0	0	0	0	0	0	0	0	0	1	0	0	2	0	0	0	0	0	0	0	0	0	2	0	2	0	0	1	0	0	0	0	0	0	0	5	0	1	2	9	0	0	1	0	0	0	0	0	0	0	0	0	0	9	0	0	0	1	0	0	0	4	0	0	4	3	2	0	7	0	0	0	0	0	0	0	0	0	0	0	0	0	0	0	0	0	0	0	0	0	0	0	1	0	1	0	0	0	0	0	1	1	0	0	0	2	0	0	0	0	0	0	0	0	0	0	0	0	0	0	0	0	0	0	0	0	1	0	0	0	0	0	0	0	0	0	0	0	0	0	0	0	0	0	0	0	0	0	0	0	0	0	0	0	0	0	0	0	0	0	6	0	1	0	0	0	0	0	3	0	0	0	0	0	0	0	0	0	0	0	0	0	0	0	0	0	0	0	1	0	0	0	0	0	0	0	0	0	0	0	0	0	6	0	0	1	0	0	0	0	0	0	0	0	0	1	9	7	0	1	0	0	0	0	0	0	0	0	0	0	0	0	0	0	0	0	0	0	0	0	0	0	0	0	2	0	0	0	0	0	0	0	0	0	0	0	1	0	1	0	0	0	0	0	0	0	0	0	0	0	0	0	0	0	0	0	0	0	0	0	0	0	0	0	0	0	0	0	0	0	0	0	0	0	0	1	0	0	0	0	0	0	0	0	0	0	0	0	27	11	0	0	0	0	4	0	0	0	3	1	0	0	0	0	0	0	0	8	0	1	3	0	0	0	0	0	0	0	0	0	0	0	0	5	0	0	0	0	0	0	0	0	4	0	0	0	1	0	0	0	0	0	0	0	0	0	0	0	0	0	0	0	0	0	1	0	0	0	0	0	0	0	0	0	0	0	0	0	0	0	0	0	1	0	0	0	0	0	0	2	0	0	0	0	0	0	0	0	3	0	0	0	0	0	0	0	0	1	2	0	3	0	22	31	0	0	0	0	0	0	1	0	0	0	0	0	0	0	0	0	0	0	0	0	0	0	0	0	0	3	0	2	1	0	1	1	2	0	0	0	0	0	0	0	0	0	0	0	0	0	0	0	0	0	0	3	0	0	0	0	0	1	1	1	1	0	2	0	0	0	0	0	0	0	0	0	0	0	0	0	0	0	0	0	0	0	0	1	0	0	0	0	0	0	0	0	0	0	0	0	0	0	0	0	0	0	0	0	0	0	0	3	0	0	0	0	0	0	0	0	0	0	0	0	0	0	0	0	0	0	0	0	0	0	0	0	0	0	0	0	1	0	0	0	0	0	1	0	0	0	0	0	0	1	0	0	0	0	0	0	0	1	0	0	1	0	0	0	0	0	0	0	0	0	0	0	0	0	0	0	0	0	0	0	0	0	0	0	0	0	0	0	0	0	0	0	0	0	0	0	0	0	0	0	0	0	0	0	0	0	2	0	0	0	0	0	1	0	0	0	0	0	0	0	0	0	0	0	1	0	0	0	0	0	0	0	0	0	0	0	0	0	0	0	0	0	0	0	0	0	0	0	0	0	0	0	0	0	0	0	0	0	0	0	0	0	0	0	0	0	0	0	0	0	0	0	1	0	0	0	1	0	0	0	0	0	0	1	1	0	0	0	0	0	0	0	0	0	0	0	0	0	0	0	0	0	0	0	0	0	0	0	1	0	0	0	0	0	0	0	0	0	0	1	0	0	0	0	0	0	0	0	0	1	0	0	0	0	0	0	0	0	0	0	0	0	0	0	0	0	0	0	0	0	0	2	0	1	0	2	0	0	0	0	0	0	0	0	0	0	0	0	0	0	0	0	0	0	0	0	0	0	0	0	0	0	4	0	0	0	2	0	0	0	0	0	0	0	0	0	0	0	0	0	0	0	0	0	1	0	0	1	0	1	0	0	0	0	0	0	0	1	0	0	0	0	0	0	0	1	1	0	0	0	0	0	0	0	0	0	0	1	0	0	1	0	0	0	0	0	0	0	0	0	0	0	0	0	0	0	0	0	0	0	0	0	0	0	0	0	0	0	0	0	0	0	0	0	0	0	0	0	0	0	0	0	0	4	0	0	0	0	9	0	0	0	0	0	0	0	0	0	0	0	0	0	0	1	0	0	0	0	0	0	0	0	0	0	0	0	1	1	0	1	0	0	0	0	0	0	0	1	0	0	0	0	0	0	0	0	0	0	1	0	0	0	0	0	1	1	0	0	0	0	0	0	0	0	0	0	0	0	0	0	0	0	0	0	0	0	0	0	0	0	0	0	0	0	0	0	0	0	0	0	0	0	0	0	0	0	0	0	0	0	0	0	0	0	0	0	0	0	0	0	0	0	0	0	0	0	0	0	0	0	0	0	0	0	0	0	0	0	0	0	0	0	0	0	0	0	1	0	0	0	0	0	0	0	0	0	0	1	0	0	0	0	0	0	2	0	0	0	0	0	0	0	0	0	0	0	0	0	0	0	0	0	0	0	0	0	0	0	0	0	0	0	0	0	0	0	0	0	0	0	0	0	0	0	0	0	0	0	0	0	0	0	0	0	0	0	0	0	0	0	0	0	0	0	0	0	0	0	0	0	0	0	0	0	0	0	0	0	0	0	0	0	0	1	0	1	0	0	0	0	0	0	0	0	0	1	0	0	0	0	0	0	0	0	0	0	0	0	0	0	0	0	0	0	1	1	1	0	0	0	0	0	0	0	0	0	1	0	0	0	0	1	0	0	1	0	1	0	0	0	0	0	0	0	0	0	0	0	0	0	0	0	0	0	0	0	0	1	1	1	0	0	0	1	0	0	0	0	0	0	0	1	1	0	0	0	0	0	0	0	0	0	0	0	0	0	0	0	0	0	0	0	0	0	0	1	1	0	0	0	1	0	0	0	0	1	0	0	0	0	0	0	0	0	0	0	0	2	1	0	0	0	0	0	0	0	0	0	0	1	0	0	0	0	0	0	0	0	0	1	1	0	0	0	0	0	0	0	0	0	0	0	0	0	0	0	0	0	0	0	0	0	0	1	0	0	0	0	0	0	0	0	0	0	0	0	0	0	0	0	0	0	0	0	0	0	0	0	0	0	0	0	1	0	0	0	0	0	0	0	0	0	0	0	0	0	0	0	0	0	0	0	0	2	0	0	0	0	0	0	0	0	0	0	0	0	0	0	0	0	0	0	0	0	0	0	0	0	0	0	0	0	0	0	0	0	0	0	1	0	0	0	1	0	0	0	2	0	0	0	0	0	0	0	0	1	0	0	0	0	0	0	0	1	0	0	0	0	0	0	0	0	0	0	0	2	0	0	0	0	0	0	0	0	0	0	0	0	0	0	0	0	0	0	0	0	0	0	0	0	0	0	0	0	1	0	0	0	0	0	0	0	0	0	0	0	0	0	0	0	0	0	0	0	0	0	0	0	0	0	0	0	0	0	0	0	0	0	0	1	0	0	0	0	0	0	0	0	0	0	0	0	0	0	0	1	0	0	0	0	0	2	0	0	1	0	0	0	0	0	0	0	0	0	0	0	1	0	0	0	0	0	0	0	0	0	0	0	0	0	0	0	0	0	0	0	0	0	0	0	0	0	0	0	0	0	0	0	0	0	0	0	0	1	0	0	0	0	0	1	0	0	1	0	0	0	0	0	0	0	0	0	0	5	0	0	1	0	0	0	0	0	0	0	0	0	0	0	0	0	0	0	3	0	0	0	0	0	0	0	0	1	0	0	0	0	0	0	0	0	0	0	0	0	0	0	0	0	0	0	0	0	0	0	0	0	0	0	0	0	0	0	0	0	0	0	0	0	0	0	0	0	0	1	0	0	0	0	0	0	0	0	0	0	0	0	0	0	0	0	0	0	0	0	0	0	0	0	0	0	0	0	0	0	0	0	0	0	0	0	0	0	0	0	0	0	0	0	0	0	0	0	0	0	0	0	0	0	0	0	0	0	0	0	0	0	0	1	0	0	0	0	0	0	0	0	0	0	0	2	0	0	0	0	0	0	0	0	0	0	0	0	0	0	0	0	0	0	0	0	0	0	0	0	0	0	0	0	0	0	0	0	0	0	0	0	0	0	0	0	0	0	0	0	0	0	0	0	0	0	0	0	0	0	0	0	0	0	0	0	0	0	0	0	0	0	0	0	0	0	0	0	0	0	0	0	0	0	0	0	1	0	0	0	0	0	0	0	0	0	0	0	0	0	0	0	0	0	0	0	0	0	0	0	0	0	0	0	0	0	0	0	0	0	0	0	0	0	0	0	0	0	0	0	0	0	0	0	0	0	0	0	0	0	0	0	0	0	0	0	0	0	0	0	0	0	0	0	0	0	0	0	0	0	0	0	0	0	0	0	0	0	0	0	0	0	0	0	0	0	0	0	0	0	0	0	0	0	0	0	1	0	0	0	0	0	0	0	0	0	0	0	0	0	0	0	0	0	0	0	0	0	0	0	0	0	0	0	0	0	0	0	0	0	0	0	0	1	0	0	0	0	0	0	0	0	0	0	0	0	0	0	0	0	0	0	0	0	0	0	0	0	0	0	0	0	0	0	0	0	0	0	0	0	0	0	0	0	0	0	0	0	0	0	0	0	0	0	0	0	0	0	0	0	0	0	0	0	0	0	0	0	0	0	0	0	0	0	0	0	0	0	0	0	0	0	0	0	0	0	0	0	0	0	0	0	0	0	0	0	0	0	0	0	0	0	0	0	0	0	0	0	0	0	0	0	4	0	0	0	0	0	0	0	0	0	0	0	0	0	0	0	0	0	0	0	0	0	0	0	0	0	0	0	0	0	0	0	0	0	0	0	0	0	0	0	0	0	0	0	0	0	0	0	0	0	0	1	0	0	0	0	0	0	0	0	0	0	0	0	0	0	0	0	0	0	0	0	0	0	0	0	0	0	0	0	0	0	0	0	0	0	0	0	0	0	0	0	0	0	0	0	1	0	0	0	0	0	0	0	0	0	0	0	0	0	0	0	0	0	0	0	0	0	0	0	0	0	0	0	0	0	0	0	0	0	0	0	0	0	0	0	0	0	0	0	0	0	0	0	0	0	0	0	0	0	0	0	0	0	0	0	0	0	0	0	0	0	0	0	0	0	0	0	0	0	0	0	0	0	0	0	2	0	0	0	0	0	0	0	0	0	0	0	0	1	0	0	0	0	0	0	0	0	0	0	0	0	0	0	0	0	0	0	0	1	0	0	0	0	0	1	1	0	0	0	0	0	0	0	0	0	0	0	0	0	0	0	0	0	0	0	0	0	0	0	0	0	0	0	1	0	0	0	0	0	0	0	0	0	0	0	0	1	0	0	0	0	0	0	1	0	0	0	0	0	0	0	0	0	0	0	0	0	0	0	0	0	2	0	0	0	0	0	0	0	1	0	0	0	0	0	0	0	0	0	0	0	0	0	0	0	1	0	0	0	0	0	0	1	0	0	0	0	1	0	1	0	0	0	2	0	0	0	0	0	0	0	0	0	0	0	0	0	1	0	0	0	0	0	0	0	0	0	0	0	0	0	0	0	0	0	0	0	0	0	0	0	0	0	0	0	0	0	0	1	0	0	0	0	0	0	0	0	0	0	0	0	0	0	0	0	0	0	0	0	0	0	0	0	0	0	0	0	0	0	0	0	0	0	0	0	0	0	0	0	0	0	0	3	0	0	0	0	0	0	0	1	0	0	0	0	0	0	1	0	0	1	0	0	0	0	0	0	0	0	0	0	0	0	0	0	0	0	0	0	0	0	0	0	0	0	0	0	0	0	0	0	0	0	0	0	0	0	0	0	0	0	0	0	0	0	0	0	0	0	0	0	0	0	0	0	0	0	0	0	0	0	0	0	0	0	0	2	0	0	0	0	0	0	0	1	0	0	2	0	0	0	0	0	1	0	0	0	0	0	0	0	0	0	0	0	0	0	0	0	0	0	0	0	0	0	0	0	0	0	0	0	0	0	0	0	0	0	0	0	0	0	0	0	0	0	0	0	0	0	0	0	0	0	0	0	0	0	0	0	0	0	0	0	0	0	0	0	0	0	0	0	0	0	0	0	0	1	0	0	0	0	0	0	0	0	0	0	0	0	0	1	0	0	0	0	0	0	0	0	0	0	0	0	0	0	0	0	0	0	0	0	0	0	0	0	0	0	0	0	0	0	0	0	0	0	0	0	0	0	0	0	0	0	0	0	0	0	0	0	0	0	0	0	0	0	0	0	0	0	0	0	2	0	0	0	5	1	1	0	0	0	0	1	0	0	0	0	0	0	0	0	0	5	3	0	0	0	0	3	3	7	0	0	2	0	0	0	5	0	0	0	0	1	0	2	0	0	1	0	0	0	0	0	1	0	0	0	2	0	0	0	0	0	0	0	0	0	0	0	0	0	0	1	0	0	0	0	0	0	0	0	0	0	0	0	0	9	0	0	5	2	8	8	0	0	0	0	0	0	0	0	0	0	0	1	0	0	6	2	0	0	0	0	13	18	7	0	0	0	2	0	0	0	3	6	0	0	0	0	7	0	0	2	0	0	0	0	0	0	0	0	0	0	0	0	0	0	0	2	2	0	1	0	0	1	0	0	0	0	0	0	0	0	0	0	0	0	0	0	0	0	0	1	0	0	0	0	0	0	0	0	0	0	0	0	0	0	0	0	0	0	0	0	0	0	0	0	0	1	0	0	0	0	0	0	0	0	0	0	0	0	0	0	0	0	0	0	0	0	0	0	0	0	0	0	1	0	0	0	0	0	0	0	0	0	0	0	0	0	1	0	1	1	1	0	0	0	3	0	0	0	0	0	1	0	0	0	0	0	0	0	0	0	0	0	0	0	0	0	0	0	1	0	0	0	0	0	0	0	0	2	1	2	3	1	2	4	0	4	1	10	5	13	26	1	1	7	0	5	0	0	0	4	0	0	0	0	0	0	0	3	0	0	0	0	0	0	0	0	4	0	3	0	11	4	0	0	3	3	0	0	2	2	0	0	0	0	0	0	0	0	3	0	0	0	1	0	0	0	0	0	0	0	0	0	0	0	0	0	0	0	0	0	0	0	0	1	0	0	6	31	0	0	0	0	0	1	0	0	0	0	0	0	0	0	0	0	0	0	0	0	0	0	0	0	0	0	0	0	0	1	2	0	1	0	9	0	0	0	1	3	1	0	0	0	1	1	0	0	0	0	2	0	2	0	0	0	1	1	3	1	0	3	0	1	0	0	0	1	7	0	0	0	0	0	0	7	0	0	1	0	0	0	0	0	0	1	10	0	3	1	0	1	1	4	1	0	3	0	30	0	4	1	0	4	3	1	0	0	0	0	0	18	4	0	0	2	0	0	0	0	0	12	0	0	0	0	0	1	0	2	0	4	0	2	0	0	3	0	0	0	0	0	0	1	0	0	4	6	0	0	6	2	1	1	4	0	0	0	0	14	0	0	6	1	1	0	0	3	0	0	0	0	2	1	6	0	1	0	0	7	0	0	0	0	1	2	1	1	4	1	16	0	0	1	0	0	0	5	0	1	10	0	0	3	1	0	0	2	0	0	1	0	0	0	3	0	1	0	0	3	0	0	0	0	4	2	0	1	0	0	0	0	0	0	2	0	0	0	0	0	0	14	2	1	2	1	0	0	2	0	0	0	0	0	0	5	1	0	0	0	0	1	1	2	0	0	3	0	0	0	0	3	0	0	0	1	4	0	0	0	0	0	0	0	0	0	0	2	1	0	0	0	0	0	14	0	0	0	0	9	0	25	0	0	0	0	2	0	0	0	0	0	1	0	0	0	0	1	0	0	1	0	6	0	0	0	0	0	0	0	0	0	0	2	0	0	1	0	1	0	24	0	0	0	0	0	0	0	0	0	0	1	0	0	0	0	2	0	0	0	0	0	0	0	0	0	0	0	0	0	0	2	0	0	0	0	4	0	0	1	0	0	1	0	0	2	0	0	0	0	0	0	0	0	0	0	0	0	0	0	0	0	0	0	0	0	0	0	0	0	0	0	0	1	0	0	0	0	0	1	0	0	0	0	0	0	0	0	0	0	0	0	0	0	0	0	0	0	0	0	0	0	0	0	0	0	0	0	0	0	1	0	0	0	18	0	0	0	1	0	0	0	0	0	0	0	0	0	0	0	0	0	0	0	0	0	0	0	0	0	0	0	0	0	0	1	0	1	0	0	0	0	0	0	0	0	0	0	0	0	0	0	0	0	0	0	0	0	0	0	0	0	0	0	0	0	0	0	1	0	0	0	0	0	0	0	1	0	0	0	0	0	0	0	0	0	0	0	0	0	0	0	0	0	0	0	0	0	0	0	0	0	0	0	0	0	0	0	0	0	0	0	0	0	0	0	0	0	0	0	0	0	0	0	0	0	0	0	0	0	0	0	0	0	0	0	0	0	0	0	0	0	0	0	1	0	0	0	0	0	0	0	0	0	0	0	0	0	0	0	0	0	0	0	0	0	0	0	0	0	1	0	0	0	0	0	0	0	0	0	0	0	0	0	0	0	0	0	0	0	0	0	0	0	0	0	0	0	0	0	0	0	0	0	0	0	0	0	0	0	0	0	0	0	0	0	0	0	0	0	0	0	0	0	0	1	0	0	0	0	0	0	0	0	0	0	0	0	0	0	0	0	0	0	0	0	0	0	0	0	0	0	0	0	0	0	0	1	0	0	0	0	0	0	0	0	0	0	0	0	0	1	0	0	0	0	0	0	0	0	0	0	0	0	0	0	0	0	1	0	0	0	0	0	0	0	0	0	0	0	0	0	0	0	0	0	0	0	0	0	0	0	0	0	0	0	0	0	0	0	0	0	0	0	0	0	0	0	0	0	0	1	0	0	0	0	0	0	0	0	0	0	0	0	0	0	0	0	0	0	0	0	0	0	0	0	0	0	0	0	0	0	0	0	0	0	0	0	0	0	1	0	0	0	0	0	0	0	0	0	0	0	0	0	0	0	0	1	0	0	0	0	0	0	0	0	0	0	0	0	0	0	0	0	0	0	0	0	0	0	0	0	0	0	0	0	0	0	0	0	0	0	0	0	0	0	0	0	1	0	0	0	0	0	0	0	1	0	0	0	0	0	0	0	2	0	0	0	0	0	0	6	0	0	0	0	0	1	0	1	0	0	0	1	2	2	0	1	0	0	0	0	0	0	0	0	0	0	3	0	1	0	0	0	0	0	0	1	0	0	1	0	0	0	1	0	0	0	0	0	0	0	0	0	0	1	0	1	3	0	0	0	0	0	0	0	2	0	0	0	0	0	0	0	0	0	0	0	0	0	0	0	0	0	4	0	0	0	0	0	0	0	0	0	0	0	1	0	0	0	4	1	0	0	0	0	0	0	0	0	0	0	0	0	0	2	0	0	0	0	0	0	0	0	0	0	0	0	0	0	0	0	0	0	0	0	0	0	0	0	0	0	0	0	0	0	0	0	2	1	0	0	0	0	0	0	0	0	1	0	0	0	0	0	0	0	0	0	0	0	0	0	0	0	0	0	0	2	0	0	0	0	0	0	0	0	0	0	0	0	0	1	0	0	0	0	0	0	0	0	0	0	0	0	0	0	0	0	0	1	0	0	0	0	0	0	0	0	0	0	0	0	0	0	0	0	0	0	0	0	0	0	0	0	0	0	0	0	0	0	0	0	0	0	0	0	0	0	0	0	0	0	0	0	0	0	0	0	0	0	0	0	0	0	0	0	0	0	0	0	0	0	0	0	0	0	0	0	0	0	0	0	0	0	0	0	0	0	0	0	0	0	0	0	0	0	0	0	0	0	0	0	0	0	0	0	0	0	0	0	0	0	4	0	0	0	0	0	0	0	0	0	0	0	0	0	0	0	0	0	0	0	0	0	0	0	0	0	0	0	0	0	0	0	0	0	0	0	0	0	0	0	0	0	0	1	0	0	0	0	0	0	0	0	0	0	0	0	0	0	0	0	0	0	0	0	0	0	0	0	0	0	0	0	0	0	0	0	0	0	0	0	0	0	0	0	0	0	0	0	0	0	0	0	0	0	0	0	0	0	0	0	0	0	0	0	0	0	0	0	0	0	0	0	2	0	0	0	0	0	0	0	0	0	0	0	0	0	0	0	0	0	0	0	0	0	0	0	0	0	0	0	0	0	0	1	0	0	0	0	0	0	0	0	0	1	1	0	0	0	0	0	0	0	0	0	0	0	0	0	0	0	0	0	1	0	0	0	0	0	0	0	0	0	0	0	0	0	0	0	0	0	0	0	0	0	0	0	0	0	0	1	0	0	0	0	0	0	0	0	0	0	0	0	0	0	0	0	0	0	0	0	0	0	0	0	0	0	0	0	0	0	0	0	0	0	8	0	0	0	0	0	0	0	0	0	0	0	0	0	0	0	0	0	0	0	0	0	0	0	0	0	0	0	0	0	0	1	0	0	0	0	0	0	0	0	0	0	0	0	0	0	0	0	0	0	0	0	0	0	0	0	0	0	0	0	0	0	0	0	0	0	0	0	0	0	0	0	0	0	0	0	0	0	0	0	0	0	0	0	0	0	0	0	0	0	0	0	0	0	0	0	0	0	0	0	0	1	0	0	0	0	0	0	0	0	0	0	0	0	0	0	0	0	0	0	0	0	0	0	0	0	0	0	0	0	0	0	0	0	0	0	0	0	0	0	0	0	0	0	0	0	0	0	0	0	0	0	0	0	0	0	0	0	0	0	0	0	0	0	0	0	0	0	0	0	0	0	0	0	0	0	0	0	0	0	0	0	0	0	0	0	0	0	0	0	0	1	0	0	0	0	0	1	0	0	0	0	0	1	0	0	0	0	2	0	0	0	0	0	0	0	0	0	0	0	0	0	0	0	0	0	0	0	0	0	0	0	0	0	0	0	0	0	0	0	0	0	0	0	0	0	0	0	0	0	0	0	0	0	0	0	1	0	0	0	0	0	0	0	0	0	0	0	0	0	0	0	0	0	0	0	0	0	0	0	0	0	0	0	0	0	0	0	0	0	0	0	0	1	0	0	0	0	0	0	1	3	0	0	0	0	0	0	0	0	1	0	0	0	0	0	0	0	0	0	0	0	0	0	0	0	1	0	0	0	0	0	0	0	0	0	0	0	0	0	0	0	3	1	1	1	0	1	0	2	0	0	0	1	0	0	0	0	0	0	0	0	0	0	0	0	0	0	0	0	0	0	0	0	0	0	0	0	0	0	0	0	0	0	0	0	0	0	0	0	0	0	0	0	0	0	0	0	0	0	0	0	0	0	0	0	0	0	0	0	0	0	0	0	0	0	0	0	0	0	0	0	0	0	0	0	0	0	0	0	0	0	0	0	0	0	0	0	0	0	0	0	0	0	0	0	1	0	0	0	0	0	0	0	0	0	0	0	0	0	0	0	0	0	0	0	0	0	2	0	0	0	0	0	0	0	0	0	0	0	0	0	0	0	0	0	0	0	0	0	0	0	0	0	0	0	0	0	1	1	0	3	1	5	0	1	0	0	0	0	0	0	0	0	0	0	1	0	0	0	0	0	0	0	0	1	1	0	0	0	0	0	0	0	0	1	0	0	0	0	0	0	2	0	0	0	0	0	0	0	1	0	0	0	0	0	0	0	0	0	0	0	0	1	0	4	0	0	0	0	0	0	0	0	0	0	0	0	1	0	4	0	0	0	0	0	0	0	1	0	0	0	0	0	0	0	0	0	0	0	0	0	0	0	0	0	0	0	0	0	0	0	0	0	0	0	0	0	0	0	0	0	0	0	0	0	0	0	0	0	0	0	0	0	0	0	0	0	0	0	0	0	0	0	0	0	0	0	0	0	0	0	0	0	0	0	1	0	0	1	0	1	0	0	0	0	0	0	0	0	0	0	0	0	0	0	0	0	0	0	0	0	0	0	0	0	0	0	0	0	0	0	0	0	1	0	0	0	0	2	0	0	0	0	0	0	0	0	1	0	0	0	0	0	0	0	0	0	0	0	0	0	0	0	0	0	0	0	0	0	0	0	0	0	0	0	0	0	0	0	0	0	0	0	0	0	0	0	0	0	0	0	0	0	0	0	0	0	0	0	0	0	0	0	0	1	0	0	0	0	0	3	0	0	0	0	0	0	0	0	0	0	0	0	0	0	0	0	0	0	0	0	0	0	0	0	0	0	0	0	0	0	0	0	0	0	0	0	0	0	0	1	0	0	0	0	0	0	0	1	0	0	0	0	0	0	0	0	0	0	0	0	0	0	0	0	0	0	0	0	0	0	0	0	0	0	0	0	0	0	0	0	0	0	0	0	0	0	0	0	0	0	0	0	0	0	0	0	0	0	0	0	0	0	0	0	0	0	0	0	0	0	0	0	0	0	0	0	1	0	0	0	1	1	0	0	0	0	0	0	0	0	0	0	0	0	0	0	0	0	0	0	0	0	0	0	0	0	0	0	0	0	0	0	0	0	0	1	0	0	0	0	0	0	0	0	0	0	0	0	0	0	0	0	0	0	0	0	0	0	0	0	0	0	0	0	0	0	0	0	0	0	1	0	0	0	0	0	0	0	0	0	0	0	0	0	0	0	0	0	0	0	0	0	0	0	0	0	0	0	0	0	0	0	0	0	0	1	0	0	0	0	0	0	0	0	0	0	0	0	0	0	0	0	0	0	0	0	0	0	0	0	0	0	0	0	0	0	0	0	0	0	0	0	0	0	0	0	0	5	2	0	0	0	0	0	0	0	0	0	0	0	0	0	0	0	0	0	0	0	0	0	0	0	0	0	0	0	0	0	0	0	0	0	0	0	0	0	0	0	0	0	0	0	0	0	0	0	0	0	0	0	0	0	0	0	0	0
RS_GCF_000691865.1	GB_GCA_002503885.1	0.090516	0	CBB-positive	98.47	d__Archaea;p__Halobacterota;c__Methanomicrobia;o__Methanomicrobiales;f__Methanocullaceae;g__Methanoculleus;s__Methanoculleus sp000691865	0	0	0	0	0	0	0	0	0	0	0	0	0	0	0	0	0	0	0	0	0	0	0	0	0	0	0	0	0	0	0	0	1	0	0	0	0	0	0	0	0	0	0	0	0	1	0	0	0	0	0	0	0	0	1	0	0	0	0	0	0	0	0	0	0	0	0	0	0	0	0	0	0	0	0	0	1	1	0	0	0	0	0	0	0	0	0	0	0	0	0	0	0	0	0	0	0	0	0	0	0	0	0	0	0	0	0	0	0	0	0	0	0	0	0	0	0	0	0	0	0	0	0	0	0	0	0	0	0	0	0	0	0	0	0	0	0	0	0	0	1	0	0	0	0	0	0	0	0	0	0	0	0	0	0	0	0	0	0	0	0	0	1	1	0	0	0	0	0	0	0	1	0	0	0	0	0	0	0	0	0	0	0	0	0	0	0	0	0	0	0	0	0	0	0	0	0	0	0	0	0	0	0	0	0	0	0	0	0	0	0	0	0	0	0	0	0	0	0	0	0	0	0	0	0	0	0	0	0	0	0	0	0	0	0	0	1	0	0	0	0	0	0	0	0	3	0	0	0	0	0	0	0	0	0	0	0	0	0	0	0	0	0	0	0	0	0	0	0	0	0	0	0	0	0	0	0	0	0	0	0	0	0	0	0	0	0	0	0	0	0	0	0	0	0	0	0	0	0	0	0	0	0	0	0	0	0	0	0	0	0	0	0	0	0	0	0	0	0	0	0	0	0	0	0	0	0	0	0	0	0	0	0	0	0	0	0	0	0	0	0	0	0	0	0	0	0	0	0	0	0	0	0	0	0	0	0	0	0	0	0	0	0	0	0	0	0	0	0	0	0	0	0	0	0	0	0	0	0	0	0	0	0	0	0	0	0	0	0	0	0	0	0	0	0	0	0	0	0	0	0	0	0	0	0	0	0	0	0	0	0	0	1	0	0	0	0	0	0	0	0	0	0	0	0	0	0	0	0	0	0	0	0	0	0	0	0	0	0	0	0	0	0	0	0	0	0	1	0	0	0	0	0	0	0	0	0	0	0	0	0	0	0	0	1	0	0	0	0	0	0	0	0	0	0	1	0	0	0	0	0	1	0	0	0	0	0	0	0	0	0	0	0	0	0	0	0	0	0	0	0	0	0	0	0	0	0	0	0	0	0	0	0	0	0	0	0	0	0	0	0	0	0	0	0	0	0	0	0	1	0	0	0	0	0	0	0	0	0	0	0	0	0	0	0	0	0	0	0	0	0	0	0	0	0	0	0	0	0	0	0	1	0	0	0	0	0	1	0	0	0	0	0	0	0	0	0	0	0	0	0	0	0	0	0	0	0	0	0	0	0	0	0	0	0	0	0	0	0	0	0	0	0	1	0	0	0	0	0	0	0	0	0	0	0	0	0	0	0	0	0	0	0	0	0	0	0	0	0	0	0	0	0	0	0	0	0	0	0	0	0	0	0	0	1	0	0	0	0	0	0	0	0	0	0	0	1	0	0	0	0	0	0	0	0	0	2	0	0	0	0	0	0	0	0	0	0	0	0	0	0	0	0	0	0	0	0	0	0	0	0	0	0	0	0	0	0	0	0	0	0	0	0	1	0	0	0	0	0	0	0	0	1	0	0	0	0	0	0	0	0	0	0	0	0	0	0	0	3	0	0	0	0	0	0	0	0	0	0	0	0	0	0	0	0	1	0	0	0	0	0	0	0	0	0	0	0	1	0	0	0	0	0	0	0	0	0	0	0	1	0	0	0	0	0	0	0	1	0	0	0	0	0	0	0	0	0	0	0	0	0	0	0	0	0	0	0	0	0	0	0	0	0	0	0	0	0	1	0	0	1	0	0	0	0	0	0	0	0	0	0	0	0	1	0	0	0	0	0	0	0	0	0	0	0	0	0	0	0	0	0	0	0	0	0	0	0	0	3	0	2	0	2	2	0	1	0	0	1	0	0	0	0	0	0	0	0	0	0	1	1	0	0	0	0	0	2	1	0	0	1	0	0	0	1	1	1	0	0	0	0	0	0	0	0	0	1	0	0	0	0	0	0	0	0	0	0	0	0	0	1	0	0	0	0	0	0	0	0	0	0	0	0	0	0	0	0	0	0	0	0	0	0	0	0	1	0	0	0	0	0	0	0	0	0	0	0	0	0	0	1	0	0	0	0	0	0	0	0	0	0	0	0	0	0	0	0	0	0	0	0	0	0	0	0	0	0	0	0	0	0	0	0	0	0	0	0	0	0	0	0	0	2	0	0	0	0	0	0	0	0	0	0	0	0	0	0	0	0	0	0	0	0	0	1	0	0	0	0	0	0	0	0	0	0	0	0	0	0	0	0	0	0	0	0	0	0	0	0	0	0	0	0	0	0	0	0	0	0	0	0	0	0	0	0	0	0	0	0	0	0	0	0	0	0	0	0	1	1	0	1	1	1	0	0	0	0	0	0	0	0	0	0	0	0	0	0	1	0	0	0	1	0	1	0	0	0	0	0	0	0	0	0	0	0	0	0	0	0	0	0	0	0	0	1	0	0	0	0	0	0	0	0	1	0	0	0	0	0	0	0	0	0	0	0	1	1	0	0	0	1	1	0	0	1	2	0	0	0	0	0	1	0	0	0	0	0	0	0	0	1	0	0	0	0	0	1	0	0	0	0	1	0	0	0	0	0	0	0	0	0	0	0	0	0	0	0	0	0	0	0	0	0	0	0	0	0	0	0	1	0	0	0	0	0	2	0	0	0	0	0	0	0	0	1	0	0	0	0	0	0	0	0	0	0	0	0	0	0	0	0	0	0	0	0	0	0	0	0	0	0	0	0	0	0	0	0	0	0	0	0	0	0	0	0	0	0	0	0	0	0	0	0	0	0	0	0	0	0	0	1	0	0	0	1	0	0	0	0	0	0	0	1	0	0	0	0	1	0	0	0	0	0	2	0	0	0	0	0	0	0	0	15	0	0	0	0	1	2	1	0	1	0	0	0	0	1	1	0	1	0	0	0	0	0	1	0	0	1	1	0	0	0	0	1	0	0	0	1	0	0	1	0	0	0	0	0	0	0	0	0	0	0	0	0	0	0	3	0	0	0	0	0	0	1	1	0	0	1	0	0	0	0	0	0	0	0	0	0	0	0	0	0	0	0	0	0	0	0	0	0	0	0	0	0	0	0	0	0	0	0	0	0	0	0	0	0	0	0	0	0	0	0	3	0	0	0	0	0	0	0	0	0	0	0	0	0	0	0	0	0	2	0	0	0	0	0	0	0	0	0	0	0	0	0	0	0	0	1	0	0	0	0	0	0	0	0	0	0	0	2	0	0	0	0	0	0	0	0	0	0	0	0	0	0	0	0	0	0	0	0	0	0	0	0	1	0	0	0	0	0	0	0	0	0	0	0	0	0	1	0	0	0	1	0	1	0	0	1	8	0	0	0	0	0	0	0	0	0	0	0	0	0	0	0	0	0	0	0	0	0	0	0	1	0	0	0	0	0	0	0	0	0	0	0	0	0	0	0	0	0	0	0	0	0	0	0	0	0	0	0	0	0	0	0	0	0	0	0	0	0	0	0	0	0	0	0	0	0	0	0	0	0	0	0	0	0	0	0	0	0	0	0	0	0	0	0	0	0	0	0	0	0	0	0	0	0	0	0	0	0	0	0	0	0	0	0	0	0	0	0	0	0	0	0	0	0	0	0	0	0	0	0	0	0	0	0	0	0	0	0	0	0	0	0	0	0	0	0	1	0	0	0	1	0	0	0	0	0	0	0	0	0	0	0	0	0	0	0	0	0	0	0	0	0	0	0	0	0	0	0	0	0	0	0	0	0	0	0	0	0	0	0	0	0	0	0	0	0	0	0	0	0	0	0	0	0	0	0	0	0	0	2	0	0	0	0	0	0	0	0	0	0	0	0	0	0	0	0	0	0	0	0	0	0	0	0	0	0	0	0	0	0	0	0	2	0	0	0	0	0	0	0	0	0	0	0	0	0	0	0	0	0	0	0	0	0	0	1	0	0	0	0	0	0	0	0	0	0	0	0	0	0	0	0	0	0	0	0	0	0	0	0	0	0	0	0	0	0	0	0	0	0	2	0	0	0	0	0	0	0	0	1	0	0	0	0	0	0	0	0	0	0	0	0	0	0	0	0	0	0	0	0	0	0	1	0	0	1	0	0	0	0	0	0	0	0	0	0	0	0	1	0	0	0	1	0	0	0	0	0	0	0	0	0	0	1	0	0	0	0	0	0	0	0	0	0	0	1	0	0	0	0	0	0	0	0	0	0	0	0	0	0	0	0	0	0	1	0	0	1	0	0	0	0	1	0	1	2	0	0	0	0	1	0	0	0	0	0	0	0	0	0	0	0	0	0	1	0	0	1	0	9	3	0	0	0	0	0	0	0	0	0	0	0	0	0	0	0	0	0	0	0	0	0	0	0	0	0	1	0	0	0	0	1	0	1	0	0	0	1	0	0	0	0	0	0	0	0	0	0	0	0	0	0	0	1	0	0	0	0	0	0	0	0	0	0	0	0	0	0	0	0	0	0	0	0	0	0	0	0	0	0	0	0	0	0	0	0	0	0	2	0	0	0	0	0	0	0	0	0	0	0	0	0	0	0	0	1	0	0	0	0	0	0	0	0	0	0	0	0	0	0	0	0	0	0	0	0	2	0	0	0	1	0	1	1	0	0	0	0	0	2	0	0	0	0	0	0	0	0	0	0	0	0	0	1	0	0	0	1	0	0	0	0	0	0	0	0	0	0	0	0	0	0	2	0	1	0	0	2	0	0	0	0	0	0	0	0	0	0	0	0	0	0	0	0	0	0	0	0	0	0	0	0	0	0	0	0	0	1	0	0	0	0	0	0	0	0	0	0	0	0	0	0	0	0	0	0	0	0	0	0	0	0	0	0	0	0	0	0	0	0	0	0	0	0	0	0	0	0	0	0	0	0	1	1	0	0	0	2	1	0	0	0	0	0	0	0	0	0	0	0	0	0	0	0	0	0	0	0	0	0	0	0	0	1	0	0	0	0	0	1	0	0	0	0	0	0	0	0	0	0	0	0	0	1	0	0	0	0	0	0	0	0	1	0	0	1	0	0	0	0	0	0	0	0	0	0	0	0	0	0	0	0	0	0	0	0	0	0	1	0	0	0	0	2	1	0	0	0	0	0	0	0	1	0	0	0	0	0	1	0	0	0	0	0	0	0	0	1	0	0	0	0	0	0	0	0	0	0	0	1	0	0	0	0	0	0	0	0	0	0	0	1	0	0	0	0	0	0	2	0	0	0	1	0	0	0	0	0	0	0	0	0	0	0	0	0	0	0	0	0	1	0	0	0	0	0	0	0	0	0	0	0	0	0	0	0	0	0	0	1	0	1	1	1	0	0	1	0	1	0	1	1	2	1	0	1	0	1	0	1	1	1	1	1	2	0	0	0	0	0	0	0	0	0	0	0	2	0	0	0	0	0	0	0	0	0	0	1	0	0	0	0	0	0	0	0	2	0	0	0	0	0	0	0	0	0	0	0	0	0	0	0	0	0	0	0	0	0	0	1	0	0	1	0	0	1	0	1	0	0	0	0	0	1	0	0	1	0	0	1	1	0	0	1	0	1	1	0	0	1	0	0	0	0	0	0	0	0	0	0	0	0	0	0	0	0	0	14	32	1	0	0	6	5	1	2	0	2	0	0	0	0	0	2	0	0	0	0	0	0	0	0	1	0	23	0	0	0	0	0	1	0	0	0	0	0	0	0	2	0	0	0	0	0	0	0	0	1	5	2	13	0	1	0	0	0	2	0	1	0	1	0	0	0	3	2	0	0	0	0	0	0	0	0	5	1	1	1	0	0	2	0	0	0	5	3	0	3	1	4	0	0	0	0	1	2	0	0	5	4	0	0	1	0	0	0	0	4	0	0	1	0	2	7	0	0	2	0	2	11	5	0	3	1	0	2	0	0	0	1	0	0	0	2	0	0	0	0	0	1	0	2	0	0	0	2	0	0	0	0	1	0	0	0	0	1	0	1	0	2	1	1	2	2	0	1	2	0	0	0	0	2	0	0	0	0	0	0	1	3	2	0	1	0	0	0	1	0	1	0	0	0	0	0	1	0	0	0	0	1	0	0	0	0	0	0	0	8	0	0	0	10	11	0	1	0	0	1	0	1	1	0	0	0	1	0	1	3	0	2	1	0	1	1	1	1	3	0	0	0	0	0	0	0	2	0	0	0	0	0	1	1	0	0	0	2	0	0	0	0	1	2	0	0	1	1	0	0	0	1	0	0	0	2	1	0	2	0	0	0	0	0	2	0	0	0	0	0	0	0	1	0	0	1	1	1	0	1	0	0	4	0	0	0	0	1	0	1	1	9	0	0	0	0	1	0	1	1	0	0	0	3	1	0	0	1	2	0	0	0	1	0	0	0	0	0	0	0	0	0	0	1	0	0	0	0	0	0	0	0	3	0	0	0	0	0	0	0	0	2	0	0	0	0	0	0	0	0	0	1	0	1	1	1	1	0	0	0	1	0	0	0	3	0	1	1	2	6	1	0	0	1	1	1	3	0	0	1	1	0	0	9	0	0	0	0	0	4	8	5	0	0	1	2	0	7	0	0	0	0	0	20	13	0	0	0	2	0	0	0	2	0	1	0	0	0	0	2	0	0	0	1	0	0	0	0	0	1	14	1	1	0	2	0	0	2	2	2	3	5	11	0	1	4	5	1	1	6	2	0	0	1	0	0	2	0	0	0	1	0	0	0	0	0	0	2	0	3	0	0	0	0	0	0	0	0	0	0	0	0	1	0	0	0	0	1	1	0	0	1	0	2	2	1	0	0	0	1	0	0	4	0	0	0	0	1	0	2	2	0	2	1	6	0	0	0	0	1	10	0	0	1	0	2	1	1	0	0	0	0	0	0	0	0	0	0	0	0	3	1	0	4	0	0	1	0	1	0	1	0	0	1	1	0	1	11	0	0	0	0	0	0	0	1	1	0	0	0	0	0	0	1	0	0	0	1	1	0	0	0	0	2	0	1	1	0	0	0	0	0	0	2	0	0	1	0	0	0	1	2	0	0	0	1	0	0	0	0	0	0	0	0	0	2	0	0	1	1	0	1	0	0	0	1	0	0	2	1	0	0	0	0	0	5	0	0	0	1	0	0	0	11	2	0	1	0	1	0	2	0	0	1	2	0	2	0	1	1	0	3	0	1	0	1	1	1	1	0	0	0	0	2	0	0	0	0	0	3	1	0	0	0	0	0	0	0	1	0	0	0	0	0	3	0	1	6	1	0	31	0	0	0	6	0	3	1	0	0	3	0	2	0	0	1	0	0	0	0	0	14	0	0	1	0	0	0	0	7	0	0	0	2	0	4	8	1	0	9	1	1	0	0	4	0	2	4	0	0	3	0	1	1	0	0	3	2	8	0	0	0	2	3	0	0	0	0	0	0	0	0	1	1	1	0	1	0	0	0	0	0	0	0	0	0	0	1	0	0	0	2	0	0	0	0	0	0	3	0	0	0	6	6	1	1	0	2	0	0	1	1	0	0	0	1	1	0	0	2	3	0	0	1	0	6	2	1	1	0	1	0	0	1	0	0	0	0	0	0	0	0	0	1	0	0	0	0	0	0	0	2	2	0	0	0	0	3	0	14	1	5	0	0	0	0	0	0	0	0	0	0	2	0	0	0	0	0	0	0	1	3	0	0	0	0	0	0	0	2	1	0	1	1	5	0	0	0	9	0	1	0	0	0	0	0	1	0	1	0	0	0	0	0	0	0	1	0	2	0	0	1	0	0	0	1	0	0	0	2	0	0	7	1	0	0	0	0	0	0	6	0	2	0	0	0	0	2	0	0	0	0	1	0	0	0	0	0	0	0	0	0	2	10	0	0	0	0	0	1	2	4	0	1	4	0	0	0	0	0	0	0	0	0	0	0	0	1	3	2	3	0	1	0	0	0	0	4	0	0	0	1	0	1	0	1	0	1	0	2	1	0	1	0	0	1	0	0	0	0	0	1	0	0	0	2	0	0	0	0	3	0	0	0	0	0	1	1	0	0	0	1	1	0	0	2	5	1	9	0	0	0	1	0	3	1	0	0	1	0	0	0	0	0	0	2	0	0	0	0	0	1	0	0	1	3	2	5	3	0	0	0	2	6	0	0	5	0	1	0	0	0	7	1	0	0	0	0	0	1	0	0	0	2	0	1	7	0	2	3	2	2	0	0	0	0	0	3	0	0	1	0	0	0	0	0	1	1	2	0	0	0	0	0	2	3	3	0	0	0	0	0	0	3	0	0	0	0	0	0	0	0	9	1	0	0	1	0	0	0	0	0	1	1	0	1	0	0	0	0	0	2	0	0	1	1	0	0	0	0	0	0	0	0	0	0	0	0	1	0	1	2	0	0	0	0	1	2	0	0	0	0	0	0	0	2	1	0	0	0	0	2	0	0	1	0	0	0	1	0	0	0	0	0	0	0	0	0	1	0	1	0	3	0	0	0	1	0	1	0	0	0	0	0	0	1	1	1	1	0	0	0	0	0	0	0	0	0	0	0	0	0	0	2	0	5	8	0	3	0	0	1	2	0	0	4	0	1	1	2	1	1	1	2	0	1	1	1	2	1	1	1	1	0	1	0	0	0	0	1	0	1	0	0	1	1	0	1	1	4	1	0	1	0	1	1	0	0	1	15	0	1	1	0	0	2	2	0	1	0	0	0	0	1	10	1	1	2	0	2	8	4	2	1	0	3	1	1	7	1	3	1	1	1	0	1	0	1	1	1	1	0	1	0	2	3	9	1	1	1	1	1	1	1	0	0	0	6	7	6	1	0	2	0	1	1	1	0	1	0	0	2	1	1	2	2	0	0	0	1	0	2	1	0	0	0	0	0	0	0	0	0	0	0	0	0	1	0	0	0	0	0	0	1	0	0	0	0	0	0	0	0	0	0	0	0	0	0	0	0	0	0	0	5	0	2	0	1	0	0	0	0	0	0	0	0	0	0	0	1	0	0	0	0	0	0	0	0	0	0	0	0	0	0	0	0	2	0	0	0	1	2	0	1	0	0	0	3	0	0	0	0	0	0	0	0	0	0	0	0	1	0	0	0	0	0	0	0	0	0	0	0	0	1	1	1	0	0	0	0	1	0	2	2	0	2	0	0	3	0	0	0	0	0	0	0	0	0	3	0	1	0	0	0	0	0	0	0	0	0	0	0	0	1	0	0	0	0	0	0	0	0	2	4	0	0	0	0	0	0	0	0	0	0	0	0	0	0	0	0	0	0	0	0	0	1	0	2	12	4	0	1	2	2	0	2	0	1	2	0	0	0	3	0	0	0	4	2	0	0	3	1	0	0	0	0	0	1	0	0	0	0	0	0	0	0	0	0	7	0	0	0	0	0	0	1	0	1	2	0	0	0	2	0	1	0	0	2	0	0	4	0	0	0	6	0	0	0	3	0	1	0	0	0	0	0	2	0	0	0	0	0	0	0	0	1	0	0	0	0	0	0	1	1	28	0	0	6	0	1	0	0	0	0	0	0	0	0	1	0	0	1	0	0	0	0	0	0	0	0	0	0	0	3	0	0	0	6	0	0	1	0	2	0	1	0	1	0	0	0	1	0	2	0	2	0	0	0	0	0	0	0	0	0	0	1	0	2	0	0	0	0	2	1	0	0	0	0	0	0	0	0	0	0	0	1	0	0	0	0	0	0	1	0	0	1	0	3	0	0	1	0	2	1	0	1	0	0	0	0	0	0	0	0	0	0	1	4	0	0	0	0	4	0	3	0	0	0	0	0	0	0	0	0	0	0	0	0	0	0	0	0	0	0	0	0	0	0	4	0	1	0	0	0	0	0	0	0	0	0	0	0	0	0	8	0	0	0	2	1	1	0	0	0	0	0	0	0	1	4	0	0	2	0	0	1	2	0	0	0	3	0	0	0	0	4	0	0	0	0	2	9	4	1	1	0	1	0	0	2	1	0	2	1	0	0	0	0	1	0	0	1	0	1	0	1	0	0	4	0	0	0	0	0	0	0	2	0	4	0	1	0	1	1	0	0	0	0	1	1	0	1	0	0	2	1	0	0	2	0	2	0	1	1	1	2	1	0	0	2	2	0	0	0	1	1	2	0	0	1	0	0	0	0	0	0	0	1	0	0	0	0	2	0	0	0	1	0	0	0	2	0	0	0	0	2	1	1	0	0	0	1	0	0	0	0	0	0	0	1	0	0	0	0	0	0	0	0	0	0	0	0	0	1	0	0	0	0	9	0	0	0	0	0	0	1	0	0	0	0	3	1	0	0	0	0	0	1	0	2	1	0	0	0	0	0	0	0	0	1	0	0	0	0	0	0	0	2	0	0	0	0	0	1	0	0	0	0	0	0	0	0	0	0	0	0	1	0	6	1	1	0	0	0	0	0	0	3	9	0	0	0	0	0	0	0	0	1	4	0	0	0	0	0	0	0	0	0	0	1	0	0	0	0	0	0	0	2	0	0	0	0	0	1	0	1	2	0	0	0	0	0	1	0	0	0	0	0	0	0	0	0	0	0	0	0	0	0	2	0	0	0	0	0	0	0	0	0	3	0	0	0	1	0	0	0	0	0	0	0	0	0	0	0	0	0	1	1	0	0	0	0	0	0	0	0	0	0	0	0	0	0	0	0	0	0	0	0	0	0	0	0	0	0	9	0	0	1	0	0	1	0	0	0	0	0	0	0	0	0	0	0	0	0	0	0	0	0	0	0	0	2	0	0	0	0	0	0	0	0	0	0	0	0	0	0	0	0	0	0	0	0	1	0	7	2	0	0	0	0	5	5	0	0	0	3	2	0	0	1	1	1	0	0	2	0	0	0	0	0	2	0	1	0	0	2	1	1	5	0	0	0	0	0	0	0	0	0	0	0	0	0	0	0	0	0	0	0	0	0	0	0	0	0	0	0	0	0	0	0	0	0	0	1	0	0	0	0	0	0	0	0	0	0	0	0	0	1	0	0	0	0	0	0	0	0	0	1	0	0	0	0	0	4	0	1	0	0	0	0	0	0	0	0	0	0	0	0	0	0	0	0	0	0	0	0	0	0	0	0	0	0	0	0	0	0	0	0	0	0	0	0	0	0	0	0	0	0	0	0	0	0	0	0	2	1	1	0	0	0	0	0	0	0	0	0	0	0	1	2	2	5	0	0	0	0	0	0	0	0	0	1	6	7	0	2	0	0	0	2	0	0	0	0	0	1	0	0	0	2	0	0	0	0	2	0	0	0	0	0	0	0	0	0	1	0	0	0	0	0	0	2	0	0	0	0	0	0	0	0	0	0	0	0	0	0	0	0	0	0	0	0	0	7	0	0	0	0	0	0	0	0	0	0	0	0	0	0	0	0	0	1	0	0	0	0	0	1	0	0	3	0	0	1	0	0	0	0	0	0	0	0	0	0	1	0	0	0	0	0	0	0	0	0	0	0	1	0	0	0	0	1	0	0	0	0	0	0	0	0	0	0	0	0	0	0	0	0	0	0	0	0	0	0	0	0	0	0	0	0	1	0	0	0	1	3	2	0	0	0	0	0	0	0	0	0	0	1	1	0	0	0	0	0	0	1	0	0	0	0	0	0	0	0	1	0	0	0	0	0	0	0	0	1	0	0	1	0	0	1	0	0	1	1	3	1	0	1	1	0	2	1	0	0	1	0	0	0	1	1	0	0	0	0	1	0	0	0	0	26	0	1	0	1	1	0	1	0	0	0	0	0	0	0	0	0	0	0	0	0	0	0	0	0	0	1	0	0	0	0	0	0	0	0	1	0	0	0	0	0	0	0	0	1	0	0	0	0	0	0	0	0	0	0	0	0	0	0	0	0	0	0	0	1	0	0	0	0	0	0	0	0	0	0	0	2	0	0	0	0	0	0	1	1	2	0	1	1	0	0	0	0	0	0	0	0	0	0	0	0	0	0	0	0	1	0	0	0	0	0	0	0	0	0	0	0	1	0	0	0	0	0	0	0	0	1	0	0	1	1	0	0	0	0	0	0	0	0	0	0	0	0	0	0	0	2	0	0	0	0	0	1	0	0	0	0	0	0	0	0	0	0	0	0	0	0	1	0	0	0	0	1	4	0	0	0	0	0	0	8	1	0	0	2	0	0	1	0	0	0	0	0	0	0	0	0	1	0	0	0	0	0	0	0	0	0	0	0	0	0	0	0	0	0	0	0	0	0	0	0	0	1	0	0	0	0	0	0	0	0	0	0	0	0	0	3	0	0	0	0	0	0	0	0	1	0	0	0	0	0	0	0	0	1	0	1	0	0	3	0	0	0	0	3	0	0	0	0	0	0	0	1	0	0	0	0	0	0	0	0	1	0	0	0	0	0	1	1	0	0	0	0	4	1	1	0	1	1	0	0	0	0	0	0	0	0	1	0	0	0	0	0	0	0	0	0	0	0	0	0	1	0	0	0	0	0	0	2	0	1	1	1	0	1	1	1	0	0	0	0	0	0	0	0	0	0	0	0	0	0	1	2	0	0	0	0	0	0	0	0	0	0	0	0	0	0	0	0	0	1	0	0	0	0	0	0	0	0	0	0	0	0	0	0	0	0	0	0	0	0	1	0	0	0	0	0	0	0	0	1	0	0	0	0	0	0	0	0	0	0	0	0	0	0	0	0	0	0	0	0	0	0	0	0	0	0	0	0	0	0	0	0	0	5	0	0	0	0	0	0	0	0	0	0	0	0	0	14	0	0	0	0	0	0	0	0	0	4	0	0	0	0	0	0	2	1	1	0	1	0	0	0	0	0	0	0	0	0	1	0	0	0	0	0	0	0	0	0	0	0	0	0	0	0	0	0	0	0	0	0	0	0	0	0	0	1	0	0	0	0	0	0	0	0	0	1	0	1	0	0	0	0	0	0	0	0	0	0	1	2	0	1	0	0	0	0	0	0	1	1	0	2	0	0	0	0	0	0	0	0	0	0	0	0	0	0	0	1	0	0	0	0	0	0	1	0	0	0	0	0	0	0	0	0	0	0	0	0	0	0	0	0	0	1	0	0	0	1	0	0	0	0	0	0	0	0	0	0	0	0	0	0	0	0	0	0	0	0	0	0	0	0	0	0	2	0	0	0	0	0	0	0	0	0	0	0	0	1	2	0	0	0	0	12	1	0	0	0	0	0	1	1	1	0	1	0	0	0	0	0	1	0	0	0	0	0	0	0	0	0	0	1	0	0	0	0	0	0	0	0	0	0	0	0	0	4	0	0	0	0	0	0	0	0	0	0	0	0	0	0	0	0	0	0	0	0	0	0	0	0	0	0	0	0	0	0	0	0	3	0	0	0	0	0	0	0	0	4	0	0	0	0	3	0	0	0	0	0	0	0	0	0	0	0	0	0	0	0	0	3	0	0	0	0	0	0	0	0	0	0	0	0	0	0	0	0	0	2	0	0	1	0	0	0	0	0	0	0	0	0	0	0	0	0	5	0	0	0	0	0	0	0	0	0	0	0	0	0	0	0	0	1	0	0	0	0	1	0	0	0	0	0	0	0	1	0	0	0	0	0	0	0	0	0	0	0	0	0	0	0	0	0	0	1	0	0	0	0	0	0	0	0	0	0	0	0	0	0	0	0	0	0	0	0	0	0	0	0	0	0	0	0	0	0	0	1	0	0	0	0	0	0	1	1	0	0	0	0	1	0	0	0	0	0	0	0	0	0	0	0	0	0	0	0	0	0	0	0	2	0	0	0	0	0	0	0	0	0	0	0	0	0	0	1	0	0	0	0	0	0	0	0	0	0	0	0	0	0	0	0	0	0	0	0	0	0	0	0	0	0	0	0	0	0	0	0	0	0	0	1	2	0	0	0	0	0	0	0	0	0	0	0	0	0	0	0	0	0	0	0	0	1	0	0	0	0	0	1	0	0	0	0	2	0	0	0	0	0	0	0	0	0	0	0	0	0	0	0	0	0	0	0	0	0	0	0	0	0	0	0	0	0	0	0	0	0	0	0	0	0	1	0	0	0	0	0	0	0	0	0	0	0	0	0	0	0	0	0	0	0	0	0	0	0	1	0	0	0	0	0	0	0	0	0	0	0	0	0	0	0	0	0	1	0	0	0	0	0	0	2	0	0	0	0	0	0	0	0	0	0	1	0	0	0	0	0	0	0	0	0	0	0	0	1	0	0	0	0	0	0	0	0	0	0	0	0	0	2	0	0	0	0	0	0	0	0	0	0	0	1	0	0	0	0	0	0	0	0	0	0	0	0	0	0	0	0	0	0	0	0	0	0	0	0	0	0	0	0	0	0	0	0	0	0	0	0	0	0	0	0	0	0	0	0	0	0	2	0	3	0	0	0	0	0	0	0	0	0	0	0	0	1	0	0	0	0	0	0	0	0	0	1	0	0	0	0	0	0	0	0	0	0	0	0	0	0	0	0	8	0	0	0	0	0	0	0	0	0	0	0	0	0	0	0	0	0	0	0	0	0	0	0	0	0	0	0	0	0	0	0	3	0	1	0	0	0	0	0	0	0	0	0	0	0	0	0	1	0	0	0	0	1	0	0	0	1	0	0	0	0	0	0	0	0	0	0	1	0	0	1	0	0	0	0	0	1	0	0	0	0	0	0	0	0	0	0	0	0	0	0	0	0	1	0	0	0	0	1	2	0	3	0	0	0	0	0	0	0	0	0	0	0	0	0	0	0	0	0	0	0	0	0	0	0	1	0	0	0	0	0	0	0	0	0	0	0	0	0	0	0	0	1	0	0	0	0	0	0	0	0	0	0	0	0	0	0	0	0	0	0	0	1	0	0	0	0	1	0	0	0	0	0	0	0	4	0	0	0	0	0	0	0	0	0	0	0	0	0	0	0	0	1	0	1	0	0	0	0	0	0	0	0	0	0	0	0	0	0	0	0	0	0	0	0	0	0	0	0	0	0	0	0	0	0	0	0	0	0	0	0	0	0	0	0	0	0	0	0	0	1	0	0	0	0	0	0	1	0	0	0	0	0	0	0	0	0	0	0	0	0	0	0	0	0	0	0	0	0	0	0	0	0	0	0	0	0	0	0	0	0	0	0	0	0	0	0	0	0	0	0	0	0	0	1	0	0	0	0	0	0	0	0	0	0	0	0	0	0	0	0	0	0	0	0	0	0	0	0	0	0	0	0	0	1	0	1	0	0	0	0	0	0	0	0	0	0	0	0	0	0	0	0	0	0	0	0	0	0	0	0	0	0	0	0	0	1	0	0	0	1	0	0	0	0	0	0	0	0	0	0	0	0	0	0	0	0	0	0	0	0	0	0	0	0	0	0	0	0	0	0	0	0	0	0	0	0	0	0	0	0	0	0	0	0	0	0	0	0	0	0	0	1	0	0	0	0	0	0	0	0	0	0	0	0	0	0	0	0	1	0	0	0	0	0	0	0	0	0	0	0	0	0	0	0	0	0	0	0	0	0	0	0	0	0	0	0	0	0	0	4	0	0	0	0	0	0	0	0	0	0	0	0	0	0	0	0	0	0	0	0	0	0	0	0	0	0	0	0	0	0	0	0	0	0	0	0	0	0	0	0	0	0	0	0	0	0	0	0	0	2	0	0	0	0	0	0	0	0	0	0	0	0	0	0	0	0	0	0	0	0	0	0	0	0	0	0	0	0	0	0	0	0	0	0	0	0	0	0	0	0	0	0	0	0	0	0	0	0	0	0	0	0	0	0	0	0	0	0	1	0	2	2	0	0	0	0	0	0	0	0	0	1	0	0	0	0	0	0	1	0	0	0	0	0	0	0	0	0	0	0	0	0	0	1	0	0	0	0	0	0	0	0	0	1	0	0	0	0	1	0	0	2	0	0	0	0	0	0	0	0	0	0	0	0	0	0	0	0	0	0	0	0	0	0	0	0	0	0	0	0	0	0	0	0	0	0	0	0	0	0	0	0	0	0	0	0	0	0	0	0	0	0	0	0	0	0	0	0	2	0	0	0	0	0	0	0	0	0	3	2	3	0	0	1	0	0	0	0	0	0	0	2	0	2	0	9	0	0	0	0	0	0	0	0	0	0	0	0	0	8	0	0	0	1	0	0	0	6	0	2	2	4	2	0	9	0	0	0	0	0	0	0	0	0	0	0	0	0	0	0	0	0	0	0	0	0	0	0	2	0	2	0	0	0	0	0	1	1	0	0	0	2	0	0	0	0	0	0	0	0	0	0	0	0	0	0	0	0	0	0	0	0	1	0	0	0	0	0	0	0	0	0	0	0	0	0	0	0	0	0	0	0	0	0	0	0	0	0	0	0	0	0	0	0	0	0	5	0	1	0	0	0	0	0	1	0	0	0	0	0	0	0	0	0	0	0	0	0	0	0	1	0	0	0	1	0	0	0	0	0	0	0	0	0	0	0	0	0	7	0	0	1	0	0	0	0	0	0	0	0	0	2	10	8	0	3	0	0	0	0	0	0	0	0	0	0	0	0	0	0	0	0	0	0	0	0	0	0	0	0	2	0	0	0	0	0	0	0	0	0	0	0	1	0	1	0	0	0	0	0	0	0	0	0	0	0	0	0	0	0	0	0	0	0	0	0	0	0	0	0	0	0	0	0	0	0	0	0	0	0	0	3	0	0	0	0	0	0	0	0	0	0	0	0	25	12	0	0	0	0	4	0	0	0	2	1	0	0	0	0	0	0	0	8	0	1	5	0	0	0	0	0	0	0	0	0	0	0	0	3	0	0	0	0	0	0	0	0	5	0	0	0	0	0	0	0	0	0	0	0	0	0	0	0	0	0	0	0	0	1	1	0	0	0	0	0	0	0	0	0	0	0	0	0	0	0	0	0	0	0	0	0	0	0	0	2	0	0	0	0	0	0	0	0	3	0	0	0	0	0	1	0	0	1	2	0	2	0	19	32	0	0	0	0	1	0	1	0	1	0	0	0	0	0	0	0	0	0	0	0	0	0	0	0	0	2	0	2	0	0	1	1	2	0	0	0	0	0	0	0	0	0	0	0	0	0	0	0	0	0	0	1	0	0	0	0	0	1	1	1	1	0	1	0	0	0	0	0	0	0	0	0	0	0	0	0	0	0	0	0	0	0	0	1	0	0	0	0	0	0	0	0	0	0	0	0	0	0	0	0	0	0	0	0	0	0	0	4	0	0	0	0	0	0	2	0	0	0	0	0	0	0	0	0	0	0	0	0	0	0	0	0	0	0	0	0	0	0	0	0	0	1	1	0	0	0	0	0	0	1	0	0	0	0	0	0	0	2	0	0	1	0	0	0	0	0	0	0	0	0	0	0	0	0	0	0	0	0	0	0	0	0	0	0	0	0	0	0	0	0	0	0	0	0	0	0	0	0	0	0	0	0	1	0	0	0	1	0	0	0	0	0	0	0	0	0	0	0	0	0	0	0	0	0	1	1	0	0	0	0	0	0	0	0	0	0	0	0	0	0	0	0	0	0	0	0	0	0	0	0	0	0	0	0	0	0	0	0	0	0	0	0	0	0	0	0	0	0	0	0	0	0	1	0	0	0	1	0	0	0	0	0	0	0	1	0	0	0	0	0	0	0	0	0	0	0	0	0	0	0	0	0	0	0	0	0	0	0	0	0	0	0	0	0	0	0	0	0	0	1	0	0	0	0	0	0	0	0	0	0	0	0	0	0	0	0	0	0	0	0	0	0	0	0	0	0	0	0	0	0	0	2	0	0	0	2	0	0	0	0	0	0	0	0	0	0	0	0	0	0	0	0	0	0	0	0	0	0	0	0	0	0	3	0	0	0	4	0	0	0	0	0	0	0	0	0	0	0	0	0	0	0	0	0	1	0	0	1	0	1	0	0	0	0	0	0	0	1	0	0	0	0	0	0	0	0	1	0	0	0	0	0	0	0	0	0	0	0	0	0	1	0	0	0	0	0	0	0	0	0	0	0	0	0	0	0	0	0	0	0	0	0	0	0	0	0	0	0	0	0	0	0	0	0	0	0	0	0	0	0	0	0	0	4	0	0	0	0	6	0	0	0	0	0	0	0	0	0	0	0	0	0	0	0	0	0	0	0	0	0	0	0	0	0	0	0	1	1	0	1	0	0	0	0	0	0	0	1	0	0	0	0	0	0	0	0	0	0	1	0	0	0	0	0	2	0	0	0	0	0	0	0	0	0	0	0	0	0	0	0	0	0	0	0	0	0	0	0	0	0	0	0	0	0	0	0	0	0	0	0	0	0	0	0	0	0	1	0	0	0	0	0	0	1	0	0	0	0	0	0	0	0	0	0	0	0	0	0	0	0	0	0	0	0	0	0	0	0	0	0	0	0	0	0	0	0	1	0	0	0	0	0	0	0	0	0	0	1	0	0	0	0	0	0	2	0	0	0	0	0	0	0	0	0	0	0	0	0	0	0	0	0	0	0	0	0	0	0	0	0	0	0	0	0	0	0	0	0	0	0	0	0	0	0	0	0	0	0	0	0	0	0	0	0	0	0	0	0	0	0	0	0	0	0	0	0	0	0	0	0	0	0	0	0	0	0	1	0	0	1	0	0	0	0	0	0	0	0	0	0	0	0	0	0	0	1	0	0	0	0	0	0	0	0	0	0	0	0	0	0	0	0	0	0	2	0	2	1	0	0	0	0	0	0	0	0	1	0	0	0	0	0	0	0	0	0	1	0	0	0	0	0	0	0	0	0	0	0	0	0	0	0	0	0	0	0	0	1	1	1	0	0	0	1	0	0	1	0	0	1	1	0	2	0	1	0	0	0	0	1	0	0	0	0	0	0	0	0	0	0	0	0	0	0	0	1	0	1	0	0	1	0	0	0	0	0	0	0	0	0	0	0	0	0	0	0	0	0	0	0	0	0	0	0	0	0	0	0	0	1	0	0	0	0	0	0	0	0	0	2	1	0	1	0	0	0	0	0	0	0	0	0	0	0	0	0	0	0	0	0	0	0	0	1	0	0	0	0	0	0	0	0	0	0	0	0	0	0	0	0	0	0	0	0	0	0	0	0	0	0	0	0	0	0	0	0	0	0	0	0	0	0	0	0	0	1	0	0	0	0	0	0	0	2	0	0	0	0	0	0	0	0	0	0	0	0	0	0	0	0	0	0	0	1	0	0	0	0	0	0	0	0	0	0	0	0	0	0	1	0	0	0	1	0	0	0	3	0	0	0	0	0	2	0	0	1	0	0	0	1	0	0	0	0	0	0	0	0	0	0	0	0	0	0	0	1	0	0	0	0	0	0	0	0	0	0	0	0	0	0	0	0	0	0	0	0	0	0	0	0	0	0	0	0	2	0	0	0	0	0	0	0	0	0	0	0	0	0	0	0	0	0	0	0	0	0	0	0	0	0	0	0	0	0	0	0	0	0	0	1	0	0	0	0	0	0	0	0	0	0	1	0	0	0	0	1	0	0	0	0	0	3	0	0	0	2	0	0	0	0	0	0	0	0	0	0	0	0	0	0	0	0	0	0	0	0	0	0	0	0	0	0	0	0	0	0	0	0	0	0	0	0	0	0	0	0	0	0	0	1	0	0	0	1	0	0	0	0	0	0	0	0	1	0	0	0	0	0	0	0	0	0	0	6	0	0	1	0	0	0	0	0	0	0	0	0	0	0	0	0	0	0	3	0	0	0	0	0	0	0	0	1	0	0	0	0	0	0	0	0	0	0	0	0	0	0	0	0	0	0	0	0	0	0	0	0	0	0	0	0	0	0	0	0	0	0	0	0	0	0	0	0	0	1	0	0	0	0	0	0	0	0	0	0	0	0	0	0	0	0	0	0	0	0	0	0	0	0	0	0	0	0	0	0	0	0	0	0	0	0	0	0	0	0	0	0	0	0	0	0	0	0	0	0	0	0	0	0	0	0	0	0	0	0	0	0	0	0	0	0	0	0	0	0	0	0	0	0	0	2	0	0	0	0	0	0	0	0	0	0	0	0	0	0	0	0	0	0	0	0	0	0	0	0	0	0	0	0	0	0	0	0	0	0	0	0	0	0	0	0	0	0	0	0	0	0	0	0	0	0	0	0	0	0	0	0	0	0	0	0	0	0	0	0	0	0	0	0	0	0	0	0	0	0	0	0	0	0	0	0	1	0	0	0	0	0	0	0	0	0	0	0	0	0	0	0	0	0	0	0	0	0	0	0	0	0	0	0	0	0	0	0	0	0	0	0	0	0	0	0	0	0	0	0	0	0	0	0	0	0	0	0	0	0	0	0	0	0	0	0	0	0	0	0	0	0	0	0	0	0	0	0	0	0	0	0	0	0	0	0	0	0	0	0	0	0	0	0	0	0	0	0	0	0	0	0	0	0	0	0	0	0	0	0	0	0	0	0	0	0	0	0	0	0	0	0	0	0	0	0	0	0	0	0	0	0	0	0	0	0	0	0	0	0	0	0	0	1	0	0	0	0	0	0	0	0	0	0	0	0	0	0	0	0	0	0	0	0	0	0	0	0	0	0	0	0	0	0	0	0	0	0	0	0	0	0	0	0	0	0	0	0	0	0	0	0	0	0	0	0	0	0	0	0	0	0	0	0	0	0	0	0	0	0	0	0	0	0	0	0	0	0	0	0	0	0	0	0	0	0	0	0	0	0	0	0	0	0	0	0	0	0	0	0	0	0	0	0	0	0	0	0	0	0	0	0	4	0	0	0	0	0	0	0	0	0	0	0	0	0	0	0	0	0	0	0	0	0	0	0	0	0	0	0	0	0	0	0	0	0	0	0	0	0	0	0	0	0	0	0	0	0	0	0	0	0	0	1	0	0	0	0	0	0	0	0	0	0	0	0	0	0	0	0	0	0	0	0	0	0	0	0	0	0	0	0	0	0	0	0	0	0	0	0	0	0	0	0	0	0	0	0	1	0	0	0	0	0	0	0	0	0	0	0	0	0	0	0	0	0	0	0	0	0	0	0	0	0	0	0	0	0	0	0	0	0	0	0	0	0	0	0	0	0	0	0	0	0	0	0	0	0	0	0	0	0	0	0	0	0	0	0	0	0	0	0	0	0	0	0	0	0	0	0	0	0	0	0	0	0	0	0	1	0	0	0	0	0	0	0	0	0	0	0	0	1	0	0	0	0	0	0	0	0	0	0	0	0	0	0	0	0	0	0	0	2	0	0	0	0	0	1	1	0	0	0	0	0	0	0	0	0	0	0	0	0	0	0	0	0	0	0	0	0	0	0	0	0	0	0	1	0	0	0	0	0	1	0	0	0	0	0	0	2	0	0	0	0	0	0	0	0	0	0	0	0	0	0	0	0	0	0	0	0	0	0	0	0	1	0	0	0	0	0	0	0	1	0	0	0	0	0	0	0	0	0	0	0	0	0	0	0	1	0	0	0	0	0	0	2	0	0	0	0	0	0	1	0	0	0	2	0	0	1	0	0	0	0	0	0	0	0	0	0	1	0	0	0	0	0	0	0	0	0	0	0	0	0	0	0	0	0	0	0	0	0	0	0	0	0	0	0	0	0	0	1	0	0	0	0	0	0	0	0	0	0	0	0	0	0	0	0	0	0	0	0	0	0	0	0	0	0	0	0	0	0	0	0	0	0	0	0	0	0	0	0	0	0	0	0	0	0	0	0	0	0	0	3	0	0	0	0	0	0	1	0	0	0	0	0	0	0	0	0	0	0	0	0	0	0	0	0	0	0	0	0	0	0	0	0	0	0	0	0	0	0	0	0	0	0	0	0	0	0	0	0	0	0	0	0	0	0	0	0	0	0	0	0	0	0	0	0	0	0	0	0	0	0	0	0	2	0	0	2	0	0	0	0	0	0	0	1	0	0	2	0	0	0	0	0	1	0	0	0	0	0	0	0	0	0	1	0	0	0	0	0	0	0	0	0	0	0	0	0	0	0	0	0	0	0	0	0	0	0	0	0	0	0	0	0	0	0	0	0	0	0	0	0	0	0	0	0	0	0	0	0	0	0	0	0	0	0	0	0	0	0	0	0	0	0	0	0	0	1	0	0	0	0	0	0	0	0	0	0	0	0	0	0	1	0	0	0	0	0	0	0	0	0	0	0	0	0	0	0	0	0	0	0	0	0	0	0	0	0	0	0	0	0	0	0	0	0	0	1	0	0	0	0	0	0	0	0	0	0	0	0	0	0	0	0	0	0	0	0	0	0	0	1	1	0	0	0	5	2	1	2	0	0	0	0	0	1	0	0	0	0	0	0	0	1	2	0	0	0	0	3	4	8	0	1	3	0	0	0	4	0	0	0	0	2	0	3	1	0	0	0	0	0	0	0	0	0	0	0	2	0	0	0	0	0	0	0	0	0	0	0	0	0	0	2	0	0	0	0	0	0	0	0	0	0	0	0	0	10	2	0	3	1	7	8	0	0	0	0	0	0	0	0	0	0	0	1	0	0	6	3	0	0	0	0	16	14	9	0	0	0	1	1	0	0	1	3	0	0	0	0	4	0	0	2	0	0	0	0	2	0	0	0	0	0	0	0	0	0	0	2	2	0	1	0	0	1	0	0	0	0	0	0	0	0	0	0	0	0	0	0	0	0	0	1	0	0	0	0	0	0	0	0	0	2	0	0	0	0	0	0	0	0	0	2	0	0	0	0	0	1	0	0	0	0	0	0	0	0	0	0	0	0	0	0	0	0	0	0	0	0	0	0	0	0	0	0	1	0	0	0	0	0	0	0	0	0	0	0	0	0	1	0	1	1	1	0	0	0	5	0	0	0	0	0	1	0	0	0	0	0	0	0	0	0	0	0	0	0	0	0	0	0	1	2	0	0	0	0	0	0	0	5	3	4	4	1	1	5	0	5	1	7	3	14	25	1	0	11	0	4	0	0	0	4	0	0	0	0	0	0	0	2	0	0	0	0	0	0	0	0	5	1	4	0	11	5	1	1	1	3	0	0	2	2	0	0	0	0	0	0	0	0	3	0	0	0	0	0	0	1	0	0	0	0	0	0	0	0	0	1	0	0	1	0	1	0	0	1	0	0	2	28	0	0	2	0	0	2	0	0	0	0	0	0	0	0	0	0	0	0	0	0	0	0	0	0	0	0	2	0	0	1	1	1	0	0	7	0	0	0	0	2	1	0	0	0	0	0	0	0	0	1	4	0	3	0	0	0	1	1	3	1	0	3	0	0	0	0	0	1	6	0	1	0	0	0	0	8	0	0	2	0	0	0	0	0	0	0	17	0	5	0	0	1	0	4	1	0	6	0	28	0	6	2	0	5	6	0	0	0	0	0	0	18	5	0	0	1	0	0	0	0	0	11	0	0	0	1	0	1	0	1	3	7	0	2	0	0	0	0	0	0	0	0	0	1	0	0	5	5	0	0	4	2	1	2	8	0	0	0	0	15	0	0	6	0	1	0	0	2	0	0	0	0	3	1	6	0	1	0	0	8	1	0	0	0	1	2	2	3	5	0	15	0	0	1	0	0	0	3	0	1	8	0	0	4	1	0	0	2	0	0	2	0	0	0	2	0	1	0	0	3	0	0	0	0	2	3	0	2	0	0	0	0	0	0	2	0	0	0	0	0	0	14	1	0	2	0	0	0	3	0	1	0	0	0	0	3	2	0	0	0	2	1	1	2	0	0	3	0	0	0	0	4	0	0	0	1	5	0	0	0	0	0	0	0	0	0	0	2	1	0	0	0	0	0	11	0	1	0	0	9	0	24	0	0	0	0	2	0	0	0	0	0	1	0	0	0	0	1	0	0	3	1	8	0	0	0	0	0	0	0	0	0	0	1	0	0	0	0	0	0	20	0	0	0	0	0	0	1	0	0	0	1	0	0	0	0	2	0	0	0	0	0	0	0	0	0	0	0	0	0	0	2	0	0	0	0	4	0	2	1	0	0	0	0	0	2	0	0	0	0	0	0	0	0	0	0	1	0	0	0	0	0	0	0	0	0	0	0	0	0	0	0	0	1	0	0	0	0	0	1	0	0	0	0	0	0	0	0	0	0	0	0	0	0	0	0	0	0	0	0	0	0	0	0	0	0	0	0	0	0	2	0	0	0	20	0	0	0	0	0	0	0	0	0	0	0	0	0	0	0	0	0	0	0	0	0	0	0	0	0	0	0	0	0	0	1	0	1	0	0	0	0	0	0	0	0	0	0	0	0	0	0	0	0	0	0	1	0	0	0	0	0	0	0	0	0	0	0	0	0	0	0	0	0	0	0	0	0	0	0	0	0	0	0	0	0	0	0	0	0	0	0	0	0	0	0	0	0	0	0	0	0	0	0	0	0	0	0	0	0	0	0	0	0	0	0	0	0	0	0	0	0	0	0	0	0	0	0	0	0	0	0	0	0	0	0	0	0	0	0	0	0	0	0	0	0	0	0	0	0	0	0	0	0	0	0	0	0	0	0	0	0	0	0	0	0	0	0	0	0	0	0	0	0	0	0	0	0	0	0	0	0	0	0	0	0	0	0	0	0	0	0	0	0	0	0	0	0	0	0	0	0	0	0	0	0	0	0	0	0	0	0	0	0	0	0	0	0	0	0	0	0	0	0	0	0	0	0	0	0	0	0	0	0	0	0	0	0	0	0	0	0	0	0	0	0	0	0	0	0	0	0	0	0	0	0	0	0	0	0	0	0	0	0	0	2	0	0	0	0	0	3	0	0	0	0	0	0	0	0	0	0	0	0	0	0	0	0	0	0	0	0	0	0	0	0	0	0	0	0	0	0	0	0	0	0	0	0	0	0	0	1	0	0	0	0	0	0	0	0	0	0	0	0	0	0	0	0	0	0	0	0	0	0	0	0	0	0	0	0	0	0	0	0	1	0	0	0	0	0	0	0	0	0	0	0	0	0	0	0	0	0	0	0	0	0	0	0	0	0	1	0	0	0	0	0	0	0	0	0	0	0	0	0	0	0	0	1	0	0	0	0	0	0	0	0	0	0	0	0	0	0	0	0	0	0	0	0	0	0	0	0	0	0	0	0	0	0	0	0	0	0	0	0	0	0	0	0	1	0	0	0	0	0	0	0	0	0	0	0	0	0	0	0	2	0	0	0	0	0	0	5	0	0	0	0	0	0	0	2	0	0	0	1	3	2	0	0	0	0	0	0	0	0	0	0	0	0	6	0	1	0	0	0	0	0	0	1	0	0	1	0	0	0	1	0	0	0	0	0	0	0	0	0	0	0	0	1	4	0	0	0	0	0	0	0	2	0	0	0	0	0	0	0	0	0	0	0	0	0	0	0	0	0	5	0	0	0	0	0	0	0	0	0	0	0	0	0	0	0	3	1	0	0	0	0	0	0	0	0	0	0	0	0	0	2	0	0	0	0	0	0	0	0	0	0	0	0	0	0	0	0	0	0	0	0	0	0	0	0	0	0	0	0	0	0	0	0	2	0	0	0	0	0	0	0	0	0	1	0	0	0	0	0	0	0	0	0	0	0	0	0	0	0	0	0	0	3	0	0	1	0	0	0	0	0	0	0	0	0	0	2	0	0	0	0	0	0	0	0	0	0	0	0	0	0	0	0	0	1	0	0	0	0	0	0	0	0	0	0	0	0	0	0	0	0	0	0	0	0	0	0	0	0	0	0	0	0	0	0	0	0	0	0	0	0	0	0	0	0	0	0	0	0	0	0	0	0	0	0	0	0	0	0	0	0	0	0	0	0	0	0	0	0	0	0	0	0	0	0	0	0	0	0	0	0	0	0	0	0	0	0	0	0	0	0	0	0	0	0	0	0	0	0	0	0	0	0	0	0	0	0	3	0	0	0	0	0	0	0	0	0	0	0	0	0	0	0	0	0	0	0	0	0	0	0	0	0	0	0	0	0	0	0	0	0	0	0	0	0	0	0	0	0	0	1	0	0	0	0	0	0	0	0	0	0	2	0	0	0	0	0	0	0	0	0	0	0	0	0	0	0	0	0	0	0	0	0	0	0	0	0	0	0	0	0	0	0	0	0	0	0	0	0	0	0	0	0	0	0	0	0	0	0	0	0	0	0	0	0	0	0	0	0	2	0	0	0	0	0	0	0	0	0	0	0	0	0	0	0	0	0	0	0	0	0	0	0	0	1	0	0	0	0	0	2	0	0	0	0	0	0	0	0	0	1	1	0	0	0	0	0	0	0	0	0	0	0	0	0	0	0	0	0	1	0	0	0	0	0	0	0	0	0	0	0	0	0	0	0	0	0	0	0	0	0	0	0	0	0	0	1	0	0	0	0	0	0	0	0	0	0	0	0	0	0	0	0	0	0	0	0	0	0	0	0	0	0	0	0	0	0	0	0	0	0	9	0	0	0	0	0	0	0	0	0	0	0	0	0	0	0	0	0	0	0	0	0	0	0	0	0	0	0	0	0	0	1	0	0	0	0	0	0	0	0	0	0	0	0	0	0	0	0	0	0	0	0	0	0	0	0	0	0	0	0	0	0	0	0	0	0	0	0	0	0	0	0	0	0	0	0	0	0	0	0	0	0	0	0	1	0	0	0	0	0	0	0	0	0	0	0	0	0	0	0	0	1	0	0	0	0	0	0	0	0	0	0	0	0	0	0	0	0	0	0	0	0	0	0	0	0	0	0	0	0	0	0	0	0	0	0	0	0	0	0	0	0	0	0	0	0	0	0	0	0	0	0	0	0	0	0	0	0	0	0	0	0	0	0	0	0	0	0	0	0	0	0	0	0	0	0	0	0	1	0	0	0	0	0	0	0	0	0	0	0	0	1	0	0	0	0	0	1	0	0	0	0	0	1	0	0	0	0	2	0	1	0	0	0	0	0	0	0	0	0	0	0	0	0	0	0	0	0	0	0	0	0	0	0	0	0	0	0	0	0	0	0	0	0	0	1	0	0	0	0	0	0	0	0	0	0	2	0	0	0	0	0	0	0	0	0	0	0	0	0	0	0	0	0	0	0	0	0	0	0	0	0	0	0	0	0	0	0	0	0	1	0	0	1	0	0	0	0	0	1	1	2	0	0	0	0	0	0	0	0	1	0	0	0	0	0	0	0	0	0	0	0	0	0	0	0	0	0	0	0	0	0	0	0	0	0	0	0	0	0	0	0	2	1	1	1	0	1	0	2	0	0	0	1	0	0	0	0	0	0	0	0	0	0	0	0	0	0	0	0	0	0	0	0	0	0	0	0	0	0	0	0	0	0	0	0	0	0	0	0	0	0	0	0	0	0	0	0	0	0	0	0	0	0	0	0	0	0	0	0	0	0	0	0	0	0	0	0	0	0	0	0	0	0	0	0	0	0	0	0	0	0	0	0	0	0	0	0	0	0	0	0	0	0	0	0	1	0	0	0	0	0	0	0	0	0	0	0	0	0	0	0	0	0	0	0	0	0	2	0	0	0	0	0	0	0	0	0	0	0	0	0	0	0	0	0	0	0	0	0	0	0	0	0	0	0	0	0	1	1	0	3	1	2	0	1	0	0	0	0	0	0	0	0	0	0	1	0	0	0	0	0	0	0	0	1	0	0	0	0	0	0	0	0	0	1	0	0	0	0	0	0	0	0	0	0	0	0	0	0	1	0	0	0	0	0	0	0	0	0	0	0	0	1	0	5	0	0	0	0	0	0	0	0	0	0	0	0	2	0	5	0	0	0	0	0	0	0	1	0	0	0	0	0	0	0	0	0	0	0	0	0	0	0	0	0	0	0	0	0	0	0	0	0	0	0	0	0	0	0	0	0	0	0	0	0	0	0	0	0	0	0	0	0	0	0	0	0	0	0	0	0	0	0	0	0	0	0	0	0	0	0	0	0	0	0	1	0	0	1	0	0	0	0	0	1	0	0	0	0	0	0	0	0	0	0	0	0	0	0	0	0	0	0	0	0	0	0	0	0	0	0	0	0	1	0	0	0	0	1	0	0	0	0	0	0	0	0	0	0	0	0	0	0	0	0	0	0	0	0	0	0	0	0	0	0	0	0	0	0	0	0	0	0	0	0	0	0	0	0	0	0	0	0	0	0	0	0	0	0	0	0	0	0	0	0	0	0	0	0	0	0	0	0	0	1	0	0	0	0	0	5	0	0	0	0	0	0	0	0	0	0	0	0	0	0	0	0	0	0	0	0	0	0	0	0	0	0	0	0	0	0	0	0	0	0	0	0	0	0	0	1	0	0	0	0	0	0	0	1	0	0	0	0	0	0	0	0	0	0	0	0	0	0	0	0	0	0	0	0	0	0	0	0	0	0	0	0	0	0	0	0	0	0	0	0	0	0	0	0	0	0	0	0	0	0	0	0	0	0	0	0	0	0	0	0	0	0	0	0	0	0	0	0	0	0	0	0	1	0	0	0	1	1	0	0	0	0	0	0	0	0	0	0	0	0	0	0	0	0	0	0	0	0	0	0	0	0	0	0	0	0	0	0	0	0	0	1	0	0	0	0	0	0	0	0	0	0	0	0	0	0	0	0	0	0	0	0	0	0	0	0	0	0	0	0	0	0	0	0	0	0	1	0	0	0	0	0	0	0	0	0	0	0	0	0	0	0	0	0	0	0	0	0	0	0	0	0	0	0	0	0	0	0	0	0	0	1	0	0	0	0	0	0	0	0	0	0	0	0	0	0	0	0	0	0	0	0	0	0	0	0	0	0	0	0	0	0	0	0	0	0	0	0	0	0	0	0	0	15	4	0	0	0	0	0	0	0	0	0	0	0	0	0	0	0	0	0	0	0	0	0	0	0	0	0	0	0	0	0	0	0	0	0	0	0	0	0	0	0	0	0	1	0	0	0	0	1	0	0	0	0	0	0	0	0	0	0
[truncated: 52,201,603 more chars]
