# Supplementary material for: Wide range of metabolic adaptations to the acquisition of the Calvin cycle revealed by comparison of microbial genomes
Source: PLoS Comput Biol. 2021 Feb 8;17(2):e1008742. doi: 10.1371/journal.pcbi.1008742 (PMC7895386; doi:10.1371/journal.pcbi.1008742)
Supplement: S2 Dataset — Results from Wilcoxon rank sum tests to determine significant differences in Pfam and Enzyme Commission (EC) number counts between CBB-positive and CBB-negative genomes (see Materials and methods). The columns contain rank based on ’q’ (’Rank’), feature type (’Feature_Type’; DeepEC or Pfam), feature ID (’Feature’), feature name (’Name’), mean feature count in CBB-negative genomes (’mean_Negative’), mean feature count in CBB-positive genomes (’mean_Positive’), coefficient of variation of feature count in CBB-negative genomes (’CV_Negative’), coefficient of variation of feature count in CBB-positive genomes (’CV_Positive’), Wilcoxon rank sum test p-value (’p’), Benjamini-Hochberg adjusted p-value (’q’), feature description (’Description’; the DESC line from the Pfam HMM database, or the full list of enzyme names from KEGG for DeepEC), and the KEGG EC of the entry (’KEGG_EC’). Note that some DeepEC ECs were transferred to one or more new ECs in KEGG, as indicated by a discrepancy between ’Feature’ (if ’Feature_Type’ is DeepEC) and ’KEGG_EC’. A single feature can therefore be listed more than once. (XLSX) [file pcbi.1008742.s005.xlsx]

## Sheet: Dataset_S2_Enrichment
S2 Dataset. Enrichment analysis. Results from Wilcoxon rank sum tests to determine significant differences in Pfam and Enzyme Commission (EC) number counts between CBB-positive and CBB-negative genomes (see Methods). The columns contain rank based on 'q' ('Rank'), feature type ('Feature_Type'; DeepEC or Pfam), feature ID ('Feature'), feature name ('Name'), mean feature count in CBB-negative genom…
Rank	Feature_Type	Feature	Name	mean_Negative	mean_Positive	CV_Negative	CV_Positive	p	q	Description	KEGG_EC
1	Pfam	PF17866.1	AAA_lid_6	0.397878	0.765306	2.24844	1.36528	5.61877e-26	6.83635e-22	AAA lid domain	NA
2	Pfam	PF00316.20	FBPase	0.554377	0.918367	1.08068	0.794427	4.26797e-24	2.59642e-20	Fructose-1-6-bisphosphatase, N-terminal domain	NA
3	DeepEC	EC3.1.3.11	fructose-bisphosphatase	0.687003	1.05485	0.946124	0.711168	1.76484e-22	7.15761e-19	fructose-bisphosphatase; hexose diphosphatase; FBPase; fructose 1,6-diphosphatase; fructose 1,6-diphosphate phosphatase; D-fructose 1,6-diphosphatase; fructose 1,6-bisphosphatase; fructose diphosphatase; fructose diphosphate phosphatase; fructose bisphosphate phosphatase; fructose 1,6-bisphosphate 1-phosphatase; fructose 1,6-bisphosphate phosphatase; hexose bisphosphatase; D-fructose-1,6-bisphosp…	3.1.3.11
4	Pfam	PF01116.20	F_bP_aldolase	0.814324	1.18367	0.942974	0.756331	7.34676e-20	2.2347e-16	Fructose-bisphosphate aldolase class-II	NA
5	Pfam	PF00343.20	Phosphorylase	0.769231	1.1824	1.00032	0.867029	1.05475e-17	2.56664e-14	Carbohydrate phosphorylase	NA
6	DeepEC	EC2.2.1.1	transketolase	0.981432	1.33291	0.747939	0.626555	2.24197e-17	4.54633e-14	transketolase; glycolaldehydetransferase	2.2.1.1
7	Pfam	PF01058.22	Oxidored_q6	1.66976	2.24362	0.914236	0.703459	2.66065e-16	4.62459e-13	NADH ubiquinone oxidoreductase, 20 Kd subunit	NA
8	Pfam	PF12774.7	AAA_6	0.0384615	0.16199	5.00332	2.3183	2.69149e-15	4.09342e-12	Hydrolytic ATP binding site of dynein motor region	NA
9	Pfam	PF08936.10	CsoSCA	0.0331565	0.155612	5.40358	2.52636	2.27024e-14	3.06911e-11	Carboxysome Shell Carbonic Anhydrase	NA
10	DeepEC	EC4.1.2.13	fructose-bisphosphate aldolase	0.685676	0.993622	0.989323	0.819347	4.67622e-14	5.68955e-11	fructose-bisphosphate aldolase; aldolase; fructose-1,6-bisphosphate triosephosphate-lyase; fructose diphosphate aldolase; diphosphofructose aldolase; fructose 1,6-diphosphate aldolase; ketose 1-phosphate aldolase; phosphofructoaldolase; zymohexase; fructoaldolase; fructose 1-phosphate aldolase; fructose 1-monophosphate aldolase; 1,6-diphosphofructose aldolase; SMALDO; D-fructose-1,6-bisphosphate …	4.1.2.13
11	Pfam	PF12288.8	CsoS2_M	0.0238727	0.117347	6.39869	2.74433	1.16944e-12	1.29351e-09	Carboxysome shell peptide mid-region	NA
12	Pfam	PF00361.20	Proton_antipo_M	4.6618	5.62883	0.518694	0.519722	4.87282e-11	4.64338e-08	Proton-conducting membrane transporter	NA
12	Pfam	PF01155.19	HypA	0.249337	0.424745	1.86671	1.32916	4.96128e-11	4.64338e-08	Hydrogenase/urease nickel incorporation, metallochaperone, hypA	NA
14	DeepEC	EC1.14.99.39	ammonia monooxygenase	0.00132626	0.107143	27.4591	4.95852	6.45149e-11	5.6068e-08	ammonia monooxygenase; AMO	1.14.99.39
15	Pfam	PF14721.6	AIF_C	0.0066313	0.0727041	12.2474	3.64059	7.63536e-11	6.1933e-08	Apoptosis-inducing factor, mitochondrion-associated, C-term	NA
16	DeepEC	EC2.4.1.1	glycogen phosphorylase	0.461538	0.691327	1.34781	1.04837	1.0277e-10	7.81501e-08	glycogen phosphorylase; muscle phosphorylase a and b; amylophosphorylase; polyphosphorylase; amylopectin phosphorylase; glucan phosphorylase; alpha-glucan phosphorylase; 1,4-alpha-glucan phosphorylase; glucosan phosphorylase; granulose phosphorylase; maltodextrin phosphorylase; muscle phosphorylase; myophosphorylase; potato phosphorylase; starch phosphorylase; 1,4-alpha-D-glucan:phosphate alpha-D…	2.4.1.1
17	Pfam	PF00329.19	Complex1_30kDa	0.988064	1.2449	0.779685	0.655233	1.96393e-10	1.4056e-07	Respiratory-chain NADH dehydrogenase, 30 Kd subunit	NA
18	DeepEC	EC1.6.5.11	NADH dehydrogenase (quinone)	4.94297	6.05485	0.584734	0.557023	4.54846e-10	3.0745e-07	NADH dehydrogenase (quinone); reduced nicotinamide adenine dinucleotide (quinone) dehydrogenase; NADH-quinone oxidoreductase; DPNH-menadione reductase; D-diaphorase; NADH2 dehydrogenase (quinone)	1.6.5.11
19	Pfam	PF13698.6	DUF4156	0.030504	0.137755	5.88891	3.05992	4.91575e-10	3.14789e-07	Domain of unknown function (DUF4156)	NA
20	Pfam	PF16733.5	NRho	0.0517241	0.00127551	4.28459	28	5.23236e-10	3.1831e-07	Rhomboid N-terminal domain	NA
21	Pfam	PF10588.9	NADH-G_4Fe-4S_3	1.2122	1.45536	0.664139	0.55478	5.70884e-10	3.30759e-07	NADH-ubiquinone oxidoreductase-G iron-sulfur binding region	NA
22	Pfam	PF00862.19	Sucrose_synth	0.0915119	0.255102	3.53242	2.27178	1.20818e-09	6.39125e-07	Sucrose synthase	NA
22	Pfam	PF16785.5	SMBP	0.0159151	0.188776	12.075	4.54368	1.18505e-09	6.39125e-07	Small metal-binding protein	NA
24	Pfam	PF02823.16	ATP-synt_DE_N	0.541114	0.751276	1.14533	0.937594	2.25757e-09	1.14449e-06	ATP synthase, Delta/Epsilon chain, beta-sandwich domain	NA
25	DeepEC	EC5.1.3.1	ribulose-phosphate 3-epimerase	0.571618	0.753827	0.929633	0.784002	3.70949e-09	1.78595e-06	ribulose-phosphate 3-epimerase; phosphoribulose epimerase; erythrose-4-phosphate isomerase; phosphoketopentose 3-epimerase; xylulose phosphate 3-epimerase; phosphoketopentose epimerase; ribulose 5-phosphate 3-epimerase; D-ribulose phosphate-3-epimerase; D-ribulose 5-phosphate epimerase; D-ribulose-5-P 3-epimerase; D-xylulose-5-phosphate 3-epimerase; pentose-5-phosphate 3-epimerase	5.1.3.1
25	Pfam	PF00146.21	NADHdh	1.03714	1.31378	0.81724	0.71702	3.81645e-09	1.78595e-06	NADH dehydrogenase	NA
27	Pfam	PF17788.1	HypF_C	0.423077	0.604592	1.21826	0.995118	4.2911e-09	1.9337e-06	HypF Kae1-like domain	NA
28	Pfam	PF02769.22	AIRS_C	3.33422	3.6824	0.38577	0.345296	5.11906e-09	2.1677e-06	AIR synthase related protein, C-terminal domain	NA
28	Pfam	PF08406.10	CbbQ_C	0.61008	0.91199	1.29135	1.10621	5.16671e-09	2.1677e-06	CbbQ/NirQ/NorQ C-terminal	NA
30	DeepEC	EC1.7.2.6	hydroxylamine dehydrogenase	0.00928382	0.0969388	10.3371	4.43358	5.4038e-09	2.1916e-06	hydroxylamine dehydrogenase; HAO (ambiguous); hydroxylamine oxidoreductase (ambiguous); hydroxylamine oxidase (misleading)	1.7.2.6
31	Pfam	PF14792.6	DNA_pol_B_palm	0.0212202	0.0905612	6.79605	3.21971	6.32109e-09	2.48093e-06	DNA polymerase beta palm	NA
32	Pfam	PF13436.6	Gly-zipper_OmpA	0.135279	0.345663	3.1207	2.33784	8.29129e-09	3.1525e-06	Glycine-zipper domain	NA
33	Pfam	PF00393.19	6PGD	0.653846	0.864796	1.18841	0.905057	9.26685e-09	3.41666e-06	6-phosphogluconate dehydrogenase, C-terminal domain	NA
34	Pfam	PF08272.11	Topo_Zn_Ribbon	0.0822281	0.0191327	3.34307	7.16465	1.4265e-08	5.10476e-06	Topoisomerase I zinc-ribbon-like	NA
35	Pfam	PF00346.19	Complex1_49kDa	1.10345	1.36097	0.758821	0.67298	2.00102e-08	6.58011e-06	Respiratory-chain NADH dehydrogenase, 49 Kd subunit	NA
35	Pfam	PF00374.19	NiFeSe_Hases	1.04907	1.41454	1.44367	1.13331	1.9682e-08	6.58011e-06	Nickel-dependent hydrogenase	NA
35	Pfam	PF00724.20	Oxidored_FMN	3.56897	2.99362	0.830592	1.01344	1.98599e-08	6.58011e-06	NADH:flavin oxidoreductase / NADH oxidase family	NA
38	Pfam	PF06073.12	DUF934	0.570292	0.405612	1.06309	1.36782	2.52323e-08	8.07899e-06	Bacterial protein of unknown function (DUF934)	NA
39	Pfam	PF07503.12	zf-HYPF	0.359416	0.534439	1.37385	1.15253	2.98677e-08	9.31796e-06	HypF finger	NA
40	Pfam	PF01556.18	DnaJ_C	1.28515	1.5051	0.66483	0.557846	3.38562e-08	1.02982e-05	DnaJ C terminal domain	NA
41	DeepEC	EC2.7.7.27	glucose-1-phosphate adenylyltransferase	0.518568	0.711735	1.13801	0.969548	4.23083e-08	1.25552e-05	glucose-1-phosphate adenylyltransferase; ADP glucose pyrophosphorylase; glucose 1-phosphate adenylyltransferase; adenosine diphosphate glucose pyrophosphorylase; adenosine diphosphoglucose pyrophosphorylase; ADP-glucose pyrophosphorylase; ADP-glucose synthase; ADP-glucose synthetase; ADPG pyrophosphorylase; ADP:alpha-D-glucose-1-phosphate adenylyltransferase	2.7.7.27
42	Pfam	PF00586.24	AIRS	2.98939	3.31378	0.427173	0.385957	4.4237e-08	1.2815e-05	AIR synthase related protein, N-terminal domain	NA
43	Pfam	PF09094.11	DUF1925	0.0251989	0.0931122	6.22379	3.2158	4.69163e-08	1.32751e-05	Domain of unknown function (DUF1925)	NA
44	Pfam	PF02806.18	Alpha-amylase_C	0.689655	0.834184	0.92642	0.675261	5.59648e-08	1.54755e-05	Alpha amylase, C-terminal all-beta domain	NA
45	Pfam	PF09559.10	Cas6	0.0291777	0.0943878	6.03629	3.09949	6.4313e-08	1.73888e-05	Cas6 Crispr	NA
46	Pfam	PF09095.11	DUF1926	0.0251989	0.0905612	6.22379	3.21971	7.37953e-08	1.95189e-05	Domain of unknown function (DUF1926)	NA
47	Pfam	PF00483.23	NTP_transferase	5.7321	6.2449	0.39159	0.357971	7.80733e-08	2.0211e-05	Nucleotidyl transferase	NA
48	Pfam	PF09967.9	DUF2201	0.107427	0.206633	3.03978	2.03557	9.83958e-08	2.49413e-05	VWA-like domain (DUF2201)	NA
49	Pfam	PF05437.12	AzlD	0.781167	0.58801	0.977322	1.23352	1.02721e-07	2.55062e-05	Branched-chain amino acid transport protein (AzlD)	NA
50	Pfam	PF01924.16	HypD	0.38992	0.556122	1.38423	1.13058	1.08473e-07	2.63959e-05	Hydrogenase formation hypA family	NA
51	Pfam	PF13203.6	DUF2201_N	0.116711	0.225765	3.05502	2.08226	1.16707e-07	2.78427e-05	Putative metallopeptidase domain	NA
52	Pfam	PF04893.17	Yip1	0.415119	0.271684	1.91341	2.80623	1.48219e-07	3.46805e-05	Yip1 domain	NA
53	Pfam	PF00499.20	Oxidored_q3	0.736074	0.903061	0.802099	0.701946	1.61313e-07	3.4821e-05	NADH-ubiquinone/plastoquinone oxidoreductase chain 6	NA
53	Pfam	PF04009.12	DUF356	0.0411141	0	5.58659	NaN	1.58929e-07	3.4821e-05	Protein of unknown function (DUF356)	NA
53	Pfam	PF04172.16	LrgB	0.477454	0.322704	1.31342	1.66981	1.67289e-07	3.4821e-05	LrgB-like family	NA
53	Pfam	PF06293.14	Kdo	1.33156	0.992347	1.25089	1.57386	1.68853e-07	3.4821e-05	Lipopolysaccharide kinase (Kdo/WaaP) family	NA
53	Pfam	PF06727.11	DUF1207	0.00795756	0.059949	11.1728	4.388	1.64488e-07	3.4821e-05	Protein of unknown function (DUF1207)	NA
53	Pfam	PF06980.11	DUF1302	0.456233	0.179847	3.22193	4.78405	1.53668e-07	3.4821e-05	Protein of unknown function (DUF1302)	NA
53	Pfam	PF11897.8	DUF3417	0.202918	0.368622	2.12459	1.69719	1.6251e-07	3.4821e-05	Protein of unknown function (DUF3417)	NA
60	Pfam	PF00936.19	BMC	0.128647	0.265306	4.48357	2.71688	1.74422e-07	3.53699e-05	BMC domain	NA
61	Pfam	PF11086.8	DUF2878	0.104775	0.0369898	2.925	5.10566	2.00337e-07	3.99591e-05	Protein of unknown function (DUF2878)	NA
62	Pfam	PF06295.12	DUF1043	0.108753	0.0408163	2.86461	5.00632	2.12217e-07	4.16458e-05	Protein of unknown function (DUF1043)	NA
63	Pfam	PF13447.6	Multi-haem_cyto	0.0689655	0.184949	4.91204	3.08063	2.32987e-07	4.49962e-05	Seven times multi-haem cytochrome CxxCH	NA
64	DeepEC	EC2.4.1.18	1,4-alpha-glucan branching enzyme	0.713528	0.860969	0.939136	0.689389	2.47484e-07	4.70491e-05	1,4-alpha-glucan branching enzyme; branching enzyme; amylo-(1,4->1,6)-transglycosylase; Q-enzyme; alpha-glucan-branching glycosyltransferase; amylose isomerase; enzymatic branching factor; branching glycosyltransferase; enzyme Q; glucosan transglycosylase; glycogen branching enzyme; plant branching enzyme; alpha-1,4-glucan:alpha-1,4-glucan-6-glycosyltransferase; starch branching enzyme; 1,4-alpha…	2.4.1.18
65	Pfam	PF04744.12	Monooxygenase_B	0.0318302	0.123724	6.79605	3.75496	2.55817e-07	4.7885e-05	Monooxygenase subunit B protein	NA
66	Pfam	PF01205.19	UPF0029	0.391247	0.267857	1.2482	1.65433	2.61312e-07	4.81724e-05	Uncharacterized protein family UPF0029	NA
67	Pfam	PF01059.17	Oxidored_q5_N	0.318302	0.447704	1.49103	1.1397	2.86023e-07	5.1941e-05	NADH-ubiquinone oxidoreductase chain 4, amino terminus	NA
68	Pfam	PF00834.19	Ribul_P_3_epim	0.871353	1.03444	0.828591	0.689278	3.03743e-07	5.43477e-05	Ribulose-phosphate 3 epimerase family	NA
69	Pfam	PF03881.14	Fructosamin_kin	0.291777	0.413265	1.71163	1.25345	3.17178e-07	5.5929e-05	Fructosamine kinase	NA
70	Pfam	PF00479.22	G6PD_N	0.964191	1.17602	0.997136	0.816367	3.51122e-07	6.10301e-05	Glucose-6-phosphate dehydrogenase, NAD binding domain	NA
71	Pfam	PF02461.16	AMO	0.030504	0.121173	6.78948	3.83956	3.85481e-07	6.60584e-05	Ammonia monooxygenase	NA
72	Pfam	PF06930.12	DUF1282	0.197613	0.0880102	2.47108	3.60744	4.05334e-07	6.84958e-05	Protein of unknown function (DUF1282)	NA
73	Pfam	PF00549.19	Ligase_CoA	1.54244	1.82143	0.673717	0.607598	4.46899e-07	7.44852e-05	CoA-ligase	NA
74	DeepEC	EC1.4.4.2	glycine dehydrogenase (aminomethyl-transferring)	0.870027	1.04082	0.682194	0.648474	4.53977e-07	7.46425e-05	glycine dehydrogenase (aminomethyl-transferring); P-protein; glycine decarboxylase; glycine-cleavage complex; glycine:lipoylprotein oxidoreductase (decarboxylating and acceptor-aminomethylating); protein P1; glycine dehydrogenase (decarboxylating); glycine cleavage system P-protein; glycine-cleavage complex P-protein	1.4.4.2
75	DeepEC	EC4.3.1.18	D-serine ammonia-lyase	0.0848806	0.0255102	3.34129	6.18456	4.72048e-07	7.60545e-05	D-serine ammonia-lyase; D-hydroxyaminoacid dehydratase; D-serine dehydrase; D-hydroxy amino acid dehydratase; D-serine hydrolase; D-serine dehydratase (deaminating); D-serine deaminase; D-serine hydro-lyase (deaminating)	4.3.1.18
75	Pfam	PF13686.6	DrsE_2	0.254642	0.477041	2.56448	2.10772	4.75067e-07	7.60545e-05	DsrE/DsrF/DrsH-like family	NA
77	Pfam	PF18546.1	MetOD1	0.0318302	0	5.51879	NaN	4.82806e-07	7.62896e-05	Metanogen output domain 1	NA
78	Pfam	PF10388.9	YkuI_C	0.0397878	0.00255102	5.08362	19.7863	5.49387e-07	8.56974e-05	EAL-domain associated signalling protein domain	NA
79	Pfam	PF00165.23	HTH_AraC	15.9668	13.1441	1.00955	1.1602	5.81829e-07	8.9609e-05	Bacterial regulatory helix-turn-helix proteins, AraC family	NA
80	Pfam	PF02781.16	G6PD_C	0.965517	1.16837	0.995101	0.805655	5.93887e-07	9.03227e-05	Glucose-6-phosphate dehydrogenase, C-terminal domain	NA
81	Pfam	PF03065.15	Glyco_hydro_57	0.462865	0.641582	1.80476	1.39174	6.56264e-07	9.6202e-05	Glycosyl hydrolase family 57	NA
81	Pfam	PF04298.12	Zn_peptidase_2	0.0570292	0.127551	4.35968	2.64684	6.53227e-07	9.6202e-05	Putative neutral zinc metallopeptidase	NA
81	Pfam	PF17763.1	Asparaginase_C	0.607427	0.454082	1.19054	1.56288	6.48077e-07	9.6202e-05	Glutaminase/Asparaginase C-terminal domain	NA
84	Pfam	PF13279.6	4HBT_2	2.62732	2.16582	0.694114	0.744618	6.64367e-07	9.62304e-05	Thioesterase-like superfamily	NA
85	DeepEC	EC1.5.99.15	dihydromethanopterin reductase (acceptor)	0.0344828	0.00127551	5.29502	28	7.21877e-07	0.00010333	dihydromethanopterin reductase (acceptor); DmrX	1.5.99.15
86	Pfam	PF00814.25	Peptidase_M22	1.69496	1.85204	0.402141	0.3402	7.74083e-07	0.000109515	Glycoprotease family	NA
87	DeepEC	EC2.1.1.246	[methyl-Co(III) methanol-specific corrinoid protein]:coenzyme M methyltransferase	0.0543767	0	6.09716	NaN	8.425e-07	0.000110081	[methyl-Co(III) methanol-specific corrinoid protein]:coenzyme M methyltransferase; methyltransferase 2 (ambiguous); mtaA (gene name)	2.1.1.246
87	DeepEC	EC2.1.1.247	[methyl-Co(III) methylamine-specific corrinoid protein]:coenzyme M methyltransferase	0.0437666	0	7.14115	NaN	8.42232e-07	0.000110081	[methyl-Co(III) methylamine-specific corrinoid protein]:coenzyme M methyltransferase; methyltransferase 2 (ambiguous); MT2 (ambiguous); MT2-A; mtbA (gene name)	2.1.1.247
87	DeepEC	EC2.4.1.13	sucrose synthase	0.0384615	0.11352	5.17964	3.16216	8.52357e-07	0.000110081	sucrose synthase; UDPglucose-fructose glucosyltransferase; sucrose synthetase; sucrose-UDP glucosyltransferase; sucrose-uridine diphosphate glucosyltransferase; uridine diphosphoglucose-fructose glucosyltransferase; NDP-glucose:D-fructose 2-alpha-D-glucosyltransferase	2.4.1.13
87	DeepEC	EC5.4.99.58	methylornithine synthase	0.030504	0	5.64135	NaN	8.41816e-07	0.000110081	methylornithine synthase; PylB	5.4.99.58
87	DeepEC	EC6.2.1.5	succinate---CoA ligase (ADP-forming)	1.22944	1.49362	0.737644	0.68847	8.44525e-07	0.000110081	succinate---CoA ligase (ADP-forming); succinyl-CoA synthetase (ADP-forming); succinic thiokinase; succinate thiokinase; succinyl-CoA synthetase; succinyl coenzyme A synthetase (adenosine diphosphate-forming); succinyl coenzyme A synthetase; A-STK (adenin nucleotide-linked succinate thiokinase); STK; A-SCS	6.2.1.5
87	Pfam	PF03625.14	DUF302	0.681698	1.03827	1.45775	1.30653	8.50811e-07	0.000110081	Domain of unknown function DUF302	NA
87	Pfam	PF05369.12	MtmB	0.118037	0	6.34592	NaN	8.4259e-07	0.000110081	Monomethylamine methyltransferase MtmB	NA
87	Pfam	PF09892.9	DUF2119	0.030504	0	5.64135	NaN	8.41816e-07	0.000110081	Uncharacterized protein conserved in archaea (DUF2119)	NA
87	Pfam	PF18024.1	HTH_50	0.28382	0.141582	2.3927	3.52733	8.59515e-07	0.000110081	Helix-turn-helix domain	NA
96	Pfam	PF01794.19	Ferric_reduct	0.830239	0.635204	1.05186	1.29482	8.79918e-07	0.00011152	Ferric reductase like transmembrane component	NA
97	DeepEC	EC2.4.1.21	starch synthase (glycosyl-transferring)	0.534483	0.683673	1.25648	0.982871	9.70376e-07	0.000121717	starch synthase (glycosyl-transferring); ADP-glucose---starch glucosyltransferase; adenosine diphosphate glucose-starch glucosyltransferase; adenosine diphosphoglucose-starch glucosyltransferase; ADP-glucose starch synthase; ADP-glucose synthase; ADP-glucose transglucosylase; ADP-glucose-starch glucosyltransferase; ADPG starch synthetase; ADPG-starch glucosyltransferase; starch synthetase; ADP-gl…	2.4.1.21
98	Pfam	PF09363.10	XFP_C	0.413793	0.561224	1.50722	1.18285	1.25165e-06	0.000155396	XFP C-terminal domain	NA
99	Pfam	PF03924.13	CHASE	1.18833	0.784439	1.26563	1.37624	1.26897e-06	0.000155956	CHASE domain	NA
100	DeepEC	EC2.7.1.219	D-threonate 4-kinase	0.00397878	0.0420918	15.8324	4.92223	1.28757e-06	0.000156659	D-threonate 4-kinase; dtnK (gene name)	2.7.1.219
101	DeepEC	EC5.1.2.3	3-hydroxybutyryl-CoA epimerase	0.111406	0.0318878	3.65197	6.35978	1.3569e-06	0.000163459	3-hydroxybutyryl-CoA epimerase; 3-hydroxybutyryl coenzyme A epimerase; 3-hydroxyacyl-CoA epimerase	5.1.2.3
102	Pfam	PF17948.1	DnaT	0.0596817	0.00765306	5.12016	13.1698	1.37998e-06	0.00016461	DnaT DNA-binding domain	NA
103	DeepEC	EC2.1.1.250	trimethylamine---corrinoid protein Co-methyltransferase	0.0517241	0	6.34024	NaN	1.46898e-06	0.000171135	trimethylamine---corrinoid protein Co-methyltransferase; mttB (gene name); trimethylamine methyltransferase	2.1.1.250
103	DeepEC	EC2.1.1.90	methanol---corrinoid protein Co-methyltransferase	0.0623342	0	5.96402	NaN	1.46878e-06	0.000171135	methanol---corrinoid protein Co-methyltransferase; methanol cobalamin methyltransferase; methanol:5-hydroxybenzimidazolylcobamide methyltransferase; MT 1 (ambiguous); methanol---5-hydroxybenzimidazolylcobamide Co-methyltransferase; mtaB (gene name)	2.1.1.90
103	Pfam	PF01112.18	Asparaginase_2	0.151194	0.270408	2.53669	1.97212	1.47687e-06	0.000171135	Asparaginase	NA
106	DeepEC	EC4.2.1.3	aconitate hydratase	1.25729	1.06888	0.710022	0.804008	1.55328e-06	0.000178262	aconitate hydratase; cis-aconitase; aconitase; AcnB; 2-methylaconitate hydratase; citrate(isocitrate) hydro-lyase	4.2.1.3
106	Pfam	PF12176.8	MtaB	0.0809019	0.00255102	5.48113	19.7863	1.56769e-06	0.000178262	Methanol-cobalamin methyltransferase B subunit	NA
108	Pfam	PF12833.7	HTH_18	17.4257	14.4031	1.00045	1.13662	1.74672e-06	0.000196781	Helix-turn-helix domain	NA
109	Pfam	PF12242.8	Eno-Rase_NADH_b	0.132626	0.067602	2.67445	4.34055	1.84423e-06	0.00020586	NAD(P)H binding domain of trans-2-enoyl-CoA reductase	NA
110	DeepEC	EC2.1.1.181	23S rRNA (adenine1618-N6)-methyltransferase	0.0954907	0.0357143	3.07974	5.19947	2.02043e-06	0.000223478	23S rRNA (adenine1618-N6)-methyltransferase; rRNA large subunit methyltransferase F; YbiN protein; rlmF (gene name); m6A1618 methyltransferase	2.1.1.181
111	Pfam	PF07055.12	Eno-Rase_FAD_bd	0.127321	0.065051	2.71197	4.45235	2.06146e-06	0.000225962	Enoyl reductase FAD binding domain	NA
112	Pfam	PF12732.7	YtxH	0.00530504	0.0484694	16.7966	5.42605	2.17202e-06	0.00023419	YtxH-like protein	NA
112	Pfam	PF12804.7	NTP_transf_3	8.15119	8.70408	0.325929	0.307834	2.17502e-06	0.00023419	MobA-like NTP transferase domain	NA
114	Pfam	PF13503.6	DUF4123	0.297082	0.139031	2.9579	4.40624	2.201e-06	0.000234909	Domain of unknown function (DUF4123)	NA
115	Pfam	PF00296.20	Bac_luciferase	8.30637	7.68622	1.58778	1.74587	2.31191e-06	0.0002446	Luciferase-like monooxygenase	NA
116	DeepEC	EC3.1.1.85	pimelyl-[acyl-carrier protein] methyl ester esterase	0.104775	0.191327	2.925	2.07409	2.47283e-06	0.000256251	pimelyl-[acyl-carrier protein] methyl ester esterase; BioH	3.1.1.85
116	Pfam	PF01750.18	HycI	0.440318	0.647959	1.69172	1.40054	2.48522e-06	0.000256251	Hydrogenase maturation protease	NA
116	Pfam	PF04245.13	NA37	0.127321	0.0548469	2.83023	4.35348	2.46578e-06	0.000256251	37-kD nucleoid-associated bacterial protein	NA
119	Pfam	PF08897.11	DUF1841	0.229443	0.336735	1.87462	1.4203	2.53793e-06	0.000259488	Domain of unknown function (DUF1841)	NA
120	Pfam	PF09505.10	Dimeth_Pyl	0.0901857	0	6.31018	NaN	2.56201e-06	0.000259766	Dimethylamine methyltransferase (Dimeth_PyL)	NA
121	DeepEC	EC2.7.1.90	diphosphate---fructose-6-phosphate 1-phosphotransferase	0.132626	0.22449	2.58838	1.8734	2.59589e-06	0.000261026	diphosphate---fructose-6-phosphate 1-phosphotransferase; 6-phosphofructokinase (pyrophosphate); pyrophosphate-fructose 6-phosphate 1-phosphotransferase; inorganic pyrophosphate-dependent phosphofructokinase; inorganic pyrophosphate-phosphofructokinase; pyrophosphate-dependent phosphofructo-1-kinase; pyrophosphate-fructose 6-phosphate phosphotransferase	2.7.1.90
122	Pfam	PF10621.9	FpoO	0.0384615	0.00255102	5.5154	19.7863	2.83906e-06	0.000283138	F420H2 dehydrogenase subunit FpoO	NA
123	Pfam	PF10136.9	SpecificRecomb	0.212202	0.123724	2.00309	2.81528	2.8978e-06	0.000286647	Site-specific recombinase	NA
124	Pfam	PF08442.10	ATP-grasp_2	0.929708	1.09439	0.742966	0.674792	3.01065e-06	0.000295408	ATP-grasp domain	NA
125	Pfam	PF01434.18	Peptidase_M41	1.16313	1.37755	0.806696	0.719054	3.13929e-06	0.000305566	Peptidase family M41	NA
126	Pfam	PF03061.22	4HBT	6.87666	5.875	0.660226	0.746979	3.26623e-06	0.000315399	Thioesterase superfamily	NA
127	Pfam	PF02146.17	SIR2	0.848806	0.686224	0.927561	1.19304	3.54459e-06	0.000339582	Sir2 family	NA
128	Pfam	PF00497.20	SBP_bac_3	11.1273	9.46684	0.954099	1.0502	3.61459e-06	0.000343584	Bacterial extracellular solute-binding proteins, family 3	NA
129	Pfam	PF04017.12	DUF366	0.0397878	0.00510204	4.91583	13.9732	3.77776e-06	0.00035631	Domain of unknown function (DUF366)	NA
130	Pfam	PF02685.16	Glucokinase	0.627321	0.789541	1.05892	0.901037	4.12903e-06	0.000386445	Glucokinase	NA
131	Pfam	PF03200.16	Glyco_hydro_63	0.172414	0.321429	2.83248	2.23196	4.34162e-06	0.000403241	Glycosyl hydrolase family 63 C-terminal domain	NA
132	DeepEC	EC6.1.1.26	pyrrolysine---tRNAPyl ligase	0.0265252	0	6.06207	NaN	4.46669e-06	0.000408618	pyrrolysine---tRNAPyl ligase; PylS; pyrrolysyl-tRNA synthetase	6.1.1.26
132	DeepEC	EC6.3.2.33	tetrahydrosarcinapterin synthase	0.0265252	0	6.06207	NaN	4.46669e-06	0.000408618	tetrahydrosarcinapterin synthase; H4MPT:alpha-L-glutamate ligase; MJ0620; MptN protein	6.3.2.33
134	Pfam	PF00891.18	Methyltransf_2	1.3435	1.59056	1.11047	0.91365	4.90441e-06	0.000444459	O-methyltransferase domain	NA
134	Pfam	PF02446.17	Glyco_hydro_77	0.525199	0.660714	1.06599	0.891641	4.93153e-06	0.000444459	4-alpha-glucanotransferase	NA
136	Pfam	PF13404.6	HTH_AsnC-type	5.47613	4.60459	0.852584	0.98446	5.54853e-06	0.00049639	AsnC-type helix-turn-helix domain	NA
137	Pfam	PF01300.18	Sua5_yciO_yrdC	1.58223	1.78699	0.493662	0.472162	5.91353e-06	0.000525182	Telomere recombination	NA
138	DeepEC	EC1.1.3.48	3-deoxy-alpha-D-manno-octulosonate 8-oxidase	0	0.0267857	NaN	6.03156	6.0887e-06	0.000535316	3-deoxy-alpha-D-manno-octulosonate 8-oxidase; kdnB (gene name)	1.1.3.48
138	Pfam	PF11684.8	DUF3280	0.190981	0.28699	2.89698	2.08527	6.11563e-06	0.000535316	Protein of unknown function (DUF2380)	NA
140	Pfam	PF11745.8	DUF3304	0.20557	0.0408163	5.02385	7.96199	6.26531e-06	0.0005445	Protein of unknown function (DUF3304)	NA
141	Pfam	PF03144.25	GTP_EFTU_D2	4.40451	4.76913	0.374029	0.349808	6.41798e-06	0.000553813	Elongation factor Tu domain 2	NA
142	Pfam	PF03595.17	SLAC1	0.380637	0.534439	1.61274	1.33916	7.07469e-06	0.000606182	Voltage-dependent anion channel	NA
143	DeepEC	EC5.3.3.8	Delta3-Delta2-enoyl-CoA isomerase	0.0769231	0.0216837	3.95056	6.72125	7.22389e-06	0.000614637	Delta3-Delta2-enoyl-CoA isomerase; ECI (gene name); dodecenoyl-CoA isomerase; dodecenoyl-CoA Delta-isomerase; Delta3-cis-Delta2-trans-enoyl-CoA isomerase; acetylene-allene isomerase; dodecenoyl-CoA Delta3-cis-Delta2-trans-isomerase; dodecenoyl-CoA (3Z)-(2E)-isomerase	5.3.3.8
144	Pfam	PF10977.8	DUF2797	0.111406	0.0497449	2.8637	4.4899	7.49866e-06	0.000633585	Protein of unknown function (DUF2797)	NA
145	DeepEC	EC2.1.1.248	methylamine---corrinoid protein Co-methyltransferase	0.0729443	0	7.35917	NaN	7.79944e-06	0.000650206	methylamine---corrinoid protein Co-methyltransferase; mtmB (gene name); monomethylamine methyltransferase	2.1.1.248
145	Pfam	PF03190.15	Thioredox_DsbH	0.567639	0.700255	1.32979	1.04659	7.80226e-06	0.000650206	Protein of unknown function, DUF255	NA
147	Pfam	PF12625.7	Arabinose_bd	1.98408	1.36607	1.60267	1.77775	7.86839e-06	0.000651256	Arabinose-binding domain of AraC transcription regulator, N-term	NA
148	Pfam	PF14720.6	NiFe_hyd_SSU_C	0.445623	0.645408	1.75445	1.47273	7.94514e-06	0.000653166	NiFe/NiFeSe hydrogenase small subunit C-terminal	NA
149	Pfam	PF00440.23	TetR_N	27.244	25.3903	1.30321	1.5131	8.70339e-06	0.000705014	Bacterial regulatory proteins, tetR family	NA
149	Pfam	PF03894.15	XFP	0.460212	0.610969	1.40608	1.14971	8.74966e-06	0.000705014	D-xylulose 5-phosphate/D-fructose 6-phosphate phosphoketolase	NA
149	Pfam	PF18125.1	RlmM_FDX	0.116711	0.0535714	2.75286	4.20586	8.65414e-06	0.000705014	RlmM ferredoxin-like domain	NA
152	DeepEC	EC1.8.5.4	bacterial sulfide:quinone reductase	0.137931	0.239796	2.55686	1.99345	9.0243e-06	0.00072236	bacterial sulfide:quinone reductase; sqr (gene name); sulfide:quinone reductase (ambiguous); sulfide:quinone oxidoreductase	1.8.5.4
153	Pfam	PF01850.21	PIN	3.39523	4.40944	1.3513	1.28993	9.10055e-06	0.000723702	PIN domain	NA
154	Pfam	PF01810.18	LysE	4.1817	3.44005	0.964697	1.1294	9.33954e-06	0.000737884	LysE type translocator	NA
155	Pfam	PF02347.16	GDC-P	1.05438	1.21556	0.725626	0.643154	9.44557e-06	0.000741447	Glycine cleavage system P-protein	NA
156	Pfam	PF07642.11	BBP2	0.16313	0.397959	3.25981	2.54287	9.57382e-06	0.000746697	Putative beta-barrel porin-2, OmpL-like. bbp2	NA
157	Pfam	PF08850.11	DUF1820	0.0941645	0.0382653	3.10363	5.01652	9.74928e-06	0.000755538	Domain of unknown function (DUF1820)	NA
158	Pfam	PF12038.8	DUF3524	0.0477454	0.0102041	4.46888	9.85514	1.01783e-05	0.000783792	Domain of unknown function (DUF3524)	NA
159	Pfam	PF00889.19	EF_TS	0.529178	0.639031	0.963766	0.756205	1.04733e-05	0.000801437	Elongation factor TS	NA
160	Pfam	PF05626.11	DUF790	0.0450928	0.00765306	5.01231	11.3944	1.11775e-05	0.000849555	Protein of unknown function (DUF790)	NA
160	Pfam	PF10447.9	EXOSC1	0.0424403	0.00765306	4.75315	11.3944	1.12418e-05	0.000849555	Exosome component EXOSC1/CSL4	NA
162	Pfam	PF13964.6	Kelch_6	0.262599	0.371173	2.8777	2.04468	1.13395e-05	0.000851649	Kelch motif	NA
163	Pfam	PF01765.19	RRF	0.497347	0.608418	1.00599	0.802763	1.19129e-05	0.000885969	Ribosome recycling factor	NA
163	Pfam	PF09523.10	DUF2390	0.125995	0.0637755	2.66709	4.14858	1.1942e-05	0.000885969	Protein of unknown function (DUF2390)	NA
165	Pfam	PF01081.19	Aldolase	0.843501	0.668367	1.02377	1.24914	1.25891e-05	0.00092831	KDPG and KHG aldolase	NA
166	Pfam	PF01458.17	UPF0051	1.05703	1.26786	0.904654	0.763524	1.3663e-05	0.00100143	Uncharacterized protein family (UPF0051)	NA
167	Pfam	PF09364.10	XFP_N	0.493369	0.656888	1.39065	1.18032	1.37756e-05	0.00100364	XFP N-terminal domain	NA
168	Pfam	PF05016.15	ParE_toxin	0.962865	1.24362	1.57191	1.40616	1.40779e-05	0.00101956	ParE toxin of type II toxin-antitoxin system, parDE	NA
169	DeepEC	EC2.1.1.61	tRNA (5-methylaminomethyl-2-thiouridylate)-methyltransferase	0.306366	0.210459	1.52436	1.98225	1.42783e-05	0.00102796	tRNA (5-methylaminomethyl-2-thiouridylate)-methyltransferase; transfer ribonucleate 5-methylaminomethyl-2-thiouridylate 5-methyltransferase; tRNA 5-methylaminomethyl-2-thiouridylate 5'-methyltransferase	2.1.1.61
170	Pfam	PF11697.8	DUF3293	0.0795756	0.155612	3.52433	2.52636	1.47388e-05	0.00105486	Protein of unknown function (DUF3293)	NA
171	Pfam	PF05116.13	S6PP	0.912467	1.12628	1.05833	0.924273	1.6234e-05	0.00115508	Sucrose-6F-phosphate phosphohydrolase	NA
172	Pfam	PF10531.9	SLBB	2.48806	2.82781	0.656068	0.595954	1.64477e-05	0.00116348	SLBB domain	NA
173	Pfam	PF01012.21	ETF	2.40318	2.1148	1.08372	1.40184	1.67226e-05	0.00117609	Electron transfer flavoprotein domain	NA
174	Pfam	PF02879.16	PGM_PMM_II	2.33289	2.54337	0.42305	0.398547	1.69325e-05	0.00117725	Phosphoglucomutase/phosphomannomutase, alpha/beta/alpha domain II	NA
174	Pfam	PF05683.12	Fumerase_C	0.701592	0.594388	0.814443	1.08393	1.6855e-05	0.00117725	Fumarase C-terminus	NA
176	Pfam	PF02875.21	Mur_ligase_C	3.95623	4.29464	0.43043	0.405355	1.7343e-05	0.00119596	Mur ligase family, glutamate ligase domain	NA
176	Pfam	PF03788.14	LrgA	0.350133	0.233418	1.58382	1.93834	1.73983e-05	0.00119596	LrgA family	NA
178	Pfam	PF09619.10	YscW	0.176393	0.102041	2.27762	3.20673	1.9391e-05	0.00132545	Type III secretion system lipoprotein chaperone (YscW)	NA
179	Pfam	PF01182.20	Glucosamine_iso	0.647215	0.771684	1.05061	0.831182	1.98515e-05	0.00134934	Glucosamine-6-phosphate isomerases/6-phosphogluconolactonase	NA
180	Pfam	PF01037.21	AsnC_trans_reg	5.33687	4.49235	0.907591	1.02919	2.04158e-05	0.00137999	Lrp/AsnC ligand binding domain	NA
181	Pfam	PF05232.12	BTP	0.188329	0.102041	2.2998	3.08985	2.13877e-05	0.0014298	Chlorhexidine efflux transporter	NA
181	Pfam	PF12418.8	AcylCoA_DH_N	1.20822	0.970663	1.09513	1.29873	2.13621e-05	0.0014298	Acyl-CoA dehydrogenase N terminal	NA
183	Pfam	PF02912.18	Phe_tRNA-synt_N	0.698939	0.793367	0.664971	0.514627	2.21616e-05	0.00146544	Aminoacyl tRNA synthetase class II, N-terminal domain	NA
183	Pfam	PF12806.7	Acyl-CoA_dh_C	1.4191	1.14031	0.952425	1.0976	2.21321e-05	0.00146544	Acetyl-CoA dehydrogenase C-terminal like	NA
185	DeepEC	EC5.4.2.11	phosphoglycerate mutase (2,3-diphosphoglycerate-dependent)	0.356764	0.492347	1.39694	1.21014	2.26473e-05	0.00148946	phosphoglycerate mutase (2,3-diphosphoglycerate-dependent); glycerate phosphomutase (diphosphoglycerate cofactor); 2,3-diphosphoglycerate dependent phosphoglycerate mutase; cofactor dependent phosphoglycerate mutase; phosphoglycerate phosphomutase (ambiguous); phosphoglyceromutase (ambiguous); monophosphoglycerate mutase (ambiguous); monophosphoglyceromutase (ambiguous); GriP mutase (ambiguous); …	5.4.2.11
186	DeepEC	EC1.1.5.4	malate dehydrogenase (quinone)	0.189655	0.11352	2.23983	3.09884	2.35203e-05	0.00153033	malate dehydrogenase (quinone); FAD-dependent malate-vitamin K reductase; malate-vitamin K reductase; (S)-malate:(acceptor) oxidoreductase; L-malate-quinone oxidoreductase; malate:quinone oxidoreductase; malate quinone oxidoreductase; MQO; malate:quinone reductase; malate dehydrogenase (acceptor); FAD-dependent malate dehydrogenase	1.1.5.4
186	Pfam	PF09984.9	DUF2222	0.213528	0.116071	2.38092	3.17644	2.35137e-05	0.00153033	Uncharacterised signal transduction histidine kinase domain (DUF2222)	NA
188	DeepEC	EC2.4.99.14	(Kdo)2-lipid IVA (2-8) 3-deoxy-D-manno-octulosonic acid transferase	0.0225464	0	6.58867	NaN	2.37809e-05	0.00153906	(Kdo)2-lipid IVA (2-8) 3-deoxy-D-manno-octulosonic acid transferase; Kdo transferase; waaA (gene name); kdtA (gene name); 3-deoxy-D-manno-oct-2-ulosonic acid transferase; 3-deoxy-manno-octulosonic acid transferase; (KDO)2-lipid IVA (2-8) 3-deoxy-D-manno-octulosonic acid transferase	2.4.99.14
189	Pfam	PF04896.12	AmoC	0.0424403	0.183673	6.90369	4.16191	2.52378e-05	0.00161753	Ammonia monooxygenase/methane monooxygenase, subunit C	NA
189	Pfam	PF13899.6	Thioredoxin_7	1.45756	1.79337	0.905318	0.872383	2.52594e-05	0.00161753	Thioredoxin-like	NA
191	Pfam	PF01643.17	Acyl-ACP_TE	0.981432	0.779337	1.03018	1.18235	2.77809e-05	0.00176968	Acyl-ACP thioesterase	NA
192	Pfam	PF18458.1	XPB_DRD	0.0437666	0.00892857	4.82329	10.5424	2.92792e-05	0.00185542	Xeroderma pigmentosum group B helicase damage recognition domain	NA
193	Pfam	PF04407.12	DUF531	0.0424403	0.00892857	4.75315	10.5424	2.94653e-05	0.00185754	Protein of unknown function (DUF531)	NA
194	Pfam	PF00892.20	EamA	11.1804	9.87245	0.652442	0.764586	3.04446e-05	0.00190938	EamA-like transporter family	NA
195	Pfam	PF00578.21	AhpC-TSA	8.19496	9.01531	0.472466	0.471768	3.11354e-05	0.00194269	AhpC/TSA family	NA
196	Pfam	PF09974.9	DUF2209	0.0344828	0.00510204	5.29502	13.9732	3.1343e-05	0.00194567	Uncharacterized protein conserved in archaea (DUF2209)	NA
197	Pfam	PF00690.26	Cation_ATPase_N	1.28117	1.54592	1.05298	0.924205	3.1654e-05	0.00195499	Cation transporter/ATPase, N-terminus	NA
198	Pfam	PF03846.14	SulA	0.0769231	0.0267857	3.77628	6.3198	3.55846e-05	0.00218597	Cell division inhibitor SulA	NA
198	Pfam	PF09492.10	Pec_lyase	0.181698	0.269133	2.23436	1.7016	3.57532e-05	0.00218597	Pectic acid lyase	NA
200	Pfam	PF01747.17	ATP-sulfurylase	0.17374	0.30102	2.33794	1.947	3.6897e-05	0.00223776	ATP-sulfurylase	NA
200	Pfam	PF02636.17	Methyltransf_28	0.628647	0.725765	0.790636	0.615092	3.69679e-05	0.00223776	Putative S-adenosyl-L-methionine-dependent methyltransferase	NA
202	Pfam	PF00438.20	S-AdoMet_synt_N	0.741379	0.854592	0.756033	0.641631	3.74377e-05	0.00225497	S-adenosylmethionine synthetase, N-terminal domain	NA
203	Pfam	PF06042.11	NTP_transf_6	0.171088	0.0918367	2.39975	3.19443	3.79744e-05	0.00227603	Nucleotidyltransferase	NA
204	Pfam	PF04809.13	HupH_C	0.159151	0.264031	2.51773	2.00003	3.90729e-05	0.00233039	HupH hydrogenase expression protein, C-terminal conserved region	NA
205	DeepEC	EC2.7.2.3	phosphoglycerate kinase	0.765252	0.878827	0.637925	0.596936	3.94724e-05	0.00234274	phosphoglycerate kinase; PGK; 3-PGK; ATP-3-phospho-D-glycerate-1-phosphotransferase; ATP:D-3-phosphoglycerate 1-phosphotransferase; 3-phosphoglycerate kinase; 3-phosphoglycerate phosphokinase; 3-phosphoglyceric acid kinase; 3-phosphoglyceric acid phosphokinase; 3-phosphoglyceric kinase; glycerate 3-phosphate kinase; glycerophosphate kinase; phosphoglyceric acid kinase; phosphoglyceric kinase; pho…	2.7.2.3
206	Pfam	PF05167.12	DUF711	0.0835544	0.0344388	3.31403	5.29838	4.11539e-05	0.00243068	Uncharacterised ACR (DUF711)	NA
207	DeepEC	EC6.4.1.9	coenzyme F430 synthetase	0.0212202	0	6.79605	NaN	4.15796e-05	0.00244395	coenzyme F430 synthetase; cfbE (gene name)	6.4.1.9
208	Pfam	PF13622.6	4HBT_3	1.71751	1.41199	1.51063	1.7637	4.42108e-05	0.00258612	Thioesterase-like superfamily	NA
209	Pfam	PF12241.8	Enoyl_reductase	0.157825	0.0956633	2.55268	3.69487	4.54326e-05	0.00264487	Trans-2-enoyl-CoA reductase catalytic region	NA
210	Pfam	PF00009.27	GTP_EFTU	7.80769	8.25255	0.274671	0.253986	4.57226e-05	0.00264908	Elongation factor Tu GTP binding domain	NA
211	Pfam	PF02880.16	PGM_PMM_III	2.33687	2.53827	0.424338	0.39594	4.62953e-05	0.00266955	Phosphoglucomutase/phosphomannomutase, alpha/beta/alpha domain III	NA
212	DeepEC	EC1.1.1.49	glucose-6-phosphate dehydrogenase (NADP+)	0.706897	0.840561	1.14142	0.932511	4.828e-05	0.00277086	glucose-6-phosphate dehydrogenase (NADP+); NADP-glucose-6-phosphate dehydrogenase; Zwischenferment; D-glucose 6-phosphate dehydrogenase; glucose 6-phosphate dehydrogenase (NADP); NADP-dependent glucose 6-phosphate dehydrogenase; 6-phosphoglucose dehydrogenase; Entner-Doudoroff enzyme; glucose-6-phosphate 1-dehydrogenase; G6PDH; GPD; glucose-6-phosphate dehydrogenase	1.1.1.49
213	Pfam	PF04018.13	DUF368	0.100796	0.0459184	3.03221	4.56117	4.90358e-05	0.00280103	Domain of unknown function (DUF368)	NA
214	Pfam	PF17864.1	AAA_lid_4	0.653846	0.752551	0.732344	0.604413	5.10812e-05	0.00290423	RuvB AAA lid domain	NA
215	Pfam	PF03547.18	Mem_trans	1.34881	1.06633	1.00559	1.08523	5.19219e-05	0.0029383	Membrane transport protein	NA
216	Pfam	PF11946.8	DUF3463	0.185676	0.27551	2.1139	1.66361	5.25581e-05	0.00296053	Domain of unknown function (DUF3463)	NA
217	Pfam	PF00264.20	Tyrosinase	0.071618	0.206633	4.38112	3.37374	5.29294e-05	0.00296454	Common central domain of tyrosinase	NA
217	Pfam	PF09186.11	DUF1949	0.293103	0.204082	1.55402	1.9761	5.31165e-05	0.00296454	Domain of unknown function (DUF1949)	NA
219	Pfam	PF18393.1	MotY_N	0.100796	0.0522959	3.07502	4.87329	5.41622e-05	0.00300909	MotY N-terminal domain	NA
220	Pfam	PF04353.13	Rsd_AlgQ	0.0954907	0.0433673	3.07974	4.69968	5.51862e-05	0.00305205	Regulator of RNA polymerase sigma(70) subunit, Rsd/AlgQ	NA
221	Pfam	PF11666.8	DUF2933	0.112732	0.0510204	3.38142	5.04901	5.60713e-05	0.00308697	Protein of unknown function (DUF2933)	NA
222	Pfam	PF00860.20	Xan_ur_permease	1.32493	1.12372	1.15631	1.44797	5.69584e-05	0.00312168	Permease family	NA
223	DeepEC	EC2.3.1.16	acetyl-CoA C-acyltransferase	0.746684	0.575255	1.1901	1.38852	5.77865e-05	0.00313879	acetyl-CoA C-acyltransferase; beta-ketothiolase; 3-ketoacyl-CoA thiolase; KAT; beta-ketoacyl coenzyme A thiolase; beta-ketoacyl-CoA thiolase; beta-ketoadipyl coenzyme A thiolase; beta-ketoadipyl-CoA thiolase; 3-ketoacyl CoA thiolase; 3-ketoacyl coenzyme A thiolase; 3-ketoacyl thiolase; 3-ketothiolase; 3-oxoacyl-CoA thiolase; 3-oxoacyl-coenzyme A thiolase; 6-oxoacyl-CoA thiolase; acetoacetyl-CoA b…	2.3.1.16
223	Pfam	PF14522.6	Cytochrome_C7	1.27056	1.8176	2.48174	1.85643	5.76483e-05	0.00313879	Cytochrome c7 and related cytochrome c	NA
225	Pfam	PF06884.11	DUF1264	0.0225464	0.0637755	6.97391	3.91494	5.93121e-05	0.00320733	Protein of unknown function (DUF1264)	NA
226	Pfam	PF14789.6	THDPS_M	0.201592	0.125	2.00777	2.64744	5.99554e-05	0.00322778	Tetrahydrodipicolinate N-succinyltransferase middle	NA
227	Pfam	PF04244.13	DPRP	0.269231	0.183673	1.65968	2.1274	6.02246e-05	0.00322798	Deoxyribodipyrimidine photo-lyase-related protein	NA
228	Pfam	PF06790.11	UPF0259	0.0238727	0.00127551	6.39869	28	6.09516e-05	0.00323842	Uncharacterised protein family (UPF0259)	NA
228	Pfam	PF11408.8	Helicase_Sgs1	0.0238727	0.00127551	6.39869	28	6.09516e-05	0.00323842	Sgs1 RecQ helicase	NA
230	Pfam	PF00401.20	ATP-synt_DE	0.225464	0.320153	1.88265	1.50856	6.30632e-05	0.00330728	ATP synthase, Delta/Epsilon chain, long alpha-helix domain	NA
230	Pfam	PF02040.15	ArsB	0.385942	0.529337	1.61542	1.36591	6.30133e-05	0.00330728	Arsenical pump membrane protein	NA
230	Pfam	PF03441.14	FAD_binding_7	0.94695	0.772959	0.928307	1.03753	6.2759e-05	0.00330728	FAD binding domain of DNA photolyase	NA
233	Pfam	PF05597.11	Phasin	0.114058	0.0510204	3.44399	4.85077	6.4616e-05	0.00334546	Poly(hydroxyalcanoate) granule associated protein (phasin)	NA
233	Pfam	PF09842.9	DUF2069	0.306366	0.216837	1.50568	1.90168	6.42723e-05	0.00334546	Predicted membrane protein (DUF2069)	NA
233	Pfam	PF16900.5	REPA_OB_2	0.0450928	0.0114796	4.60484	9.28553	6.44494e-05	0.00334546	Replication protein A OB domain	NA
236	Pfam	PF00224.21	PK	1.04775	1.20536	0.688883	0.650877	6.52359e-05	0.00334905	Pyruvate kinase, barrel domain	NA
236	Pfam	PF14306.6	PUA_2	0.175066	0.298469	2.3263	1.95339	6.50042e-05	0.00334905	PUA-like domain	NA
238	Pfam	PF01455.18	HupF_HypC	0.258621	0.419643	2.02522	1.84808	6.78825e-05	0.00347028	HupF/HypC family	NA
239	Pfam	PF13420.7	Acetyltransf_4	2.52785	2.12883	0.950805	1.07595	6.8331e-05	0.00347859	Acetyltransferase (GNAT) domain	NA
240	Pfam	PF10589.9	NADH_4Fe-4S	1.54244	1.76658	0.637094	0.575843	6.99667e-05	0.00354702	NADH-ubiquinone oxidoreductase-F iron-sulfur binding region	NA
241	Pfam	PF08279.12	HTH_11	6.37533	5.56888	0.723099	0.824922	7.11605e-05	0.00357782	HTH domain	NA
241	Pfam	PF08521.10	2CSK_N	1.49337	1.27551	1.15248	1.38242	7.11623e-05	0.00357782	Two-component sensor kinase N-terminal	NA
243	Pfam	PF13854.6	Kelch_5	0.148541	0.21301	3.65013	2.47386	7.16986e-05	0.00358995	Kelch motif	NA
244	Pfam	PF13784.6	Fic_N	0.240053	0.348214	2.09005	1.67364	7.22055e-05	0.00360051	Fic/DOC family N-terminal	NA
245	DeepEC	EC2.5.1.81	geranylfarnesyl diphosphate synthase	0.0198939	0	7.02368	NaN	7.27667e-05	0.00361368	geranylfarnesyl diphosphate synthase; FGPP synthase; (all-E) geranylfarnesyl diphosphate synthase; GFPS; Fgs	2.5.1.81
246	Pfam	PF06175.11	MiaE	0.0994695	0.0433673	3.1842	4.69968	7.34886e-05	0.0036347	tRNA-(MS[2]IO[6]A)-hydroxylase (MiaE)	NA
247	Pfam	PF02754.16	CCG	2.73607	3.13776	0.808248	0.732039	7.51467e-05	0.00370166	Cysteine-rich domain	NA
248	DeepEC	EC1.6.5.8	NADH:ubiquinone reductase (Na+-transporting)	0.579576	0.294643	2.52585	3.58356	7.5451e-05	0.00370166	NADH:ubiquinone reductase (Na+-transporting); Na+-translocating NADH-quinone reductase; Na+-NQR	7.2.1.1
249	DeepEC	EC2.1.1.245	5-methyltetrahydrosarcinapterin:corrinoid/iron-sulfur protein Co-methyltransferase	0.0477454	0.00892857	5.19246	10.5424	7.62858e-05	0.00372759	5-methyltetrahydrosarcinapterin:corrinoid/iron-sulfur protein Co-methyltransferase; cdhD (gene name); cdhE (gene name)	2.1.1.245
250	Pfam	PF01135.19	PCMT	4.81034	5.17857	0.60006	0.499783	7.76592e-05	0.00376446	Protein-L-isoaspartate(D-aspartate) O-methyltransferase (PCMT)	NA
250	Pfam	PF05491.13	RuvB_C	0.649867	0.743622	0.734501	0.595355	7.75165e-05	0.00376446	RuvB C-terminal winged helix domain	NA
252	Pfam	PF02772.16	S-AdoMet_synt_M	0.748011	0.854592	0.761199	0.644351	7.94593e-05	0.00383643	S-adenosylmethionine synthetase, central domain	NA
253	Pfam	PF00583.25	Acetyltransf_1	19.5637	17.6288	0.618608	0.686424	7.98069e-05	0.00383798	Acetyltransferase (GNAT) family	NA
254	Pfam	PF02878.16	PGM_PMM_I	2.36737	2.57015	0.417964	0.40014	8.21784e-05	0.00392104	Phosphoglucomutase/phosphomannomutase, alpha/beta/alpha domain I	NA
254	Pfam	PF13905.6	Thioredoxin_8	2.71751	3.21173	0.649917	0.698336	8.20607e-05	0.00392104	Thioredoxin-like	NA
256	DeepEC	EC6.3.2.13	UDP-N-acetylmuramoyl-L-alanyl-D-glutamate---2,6-diaminopimelate ligase	0.765252	0.857143	0.601326	0.5174	8.34253e-05	0.00394956	UDP-N-acetylmuramoyl-L-alanyl-D-glutamate---2,6-diaminopimelate ligase; MurE synthetase [ambiguous]; UDP-N-acetylmuramoyl-L-alanyl-D-glutamate:meso-2,6-diamino-heptanedioate ligase (ADP-forming); UDP-N-acetylmuramoyl-L-alanyl-D-glutamyl-meso-2,6-diaminopimelate synthetase; UDP-N-acetylmuramoylalanyl-D-glutamate---2,6-diaminopimelate ligase; UDP-N-acetylmuramoyl-L-alanyl-D-glutamate:meso-2,6-diami…	6.3.2.13
256	Pfam	PF10675.9	DUF2489	0.0676393	0.0255102	3.71519	6.18456	8.33351e-05	0.00394956	Protein of unknown function (DUF2489)	NA
258	Pfam	PF00162.19	PGK	0.831565	0.942602	0.580737	0.573001	8.59277e-05	0.00400499	Phosphoglycerate kinase	NA
258	Pfam	PF00875.18	DNA_photolyase	0.893899	0.75	0.852725	0.96365	8.68952e-05	0.00400499	DNA photolyase	NA
258	Pfam	PF04336.12	ACP_PD	0.0901857	0.0408163	3.17831	4.85077	8.70426e-05	0.00400499	Acyl carrier protein phosphodiesterase	NA
258	Pfam	PF05050.12	Methyltransf_21	1.26923	1.49745	1.30263	1.12141	8.72296e-05	0.00400499	Methyltransferase FkbM domain	NA
258	Pfam	PF06165.11	Glyco_transf_36	0.27321	0.389031	1.93164	1.60783	8.69236e-05	0.00400499	Glycosyltransferase family 36	NA
258	Pfam	PF10613.9	Lig_chan-Glu_bd	1.25597	1	1.3926	1.6157	8.64461e-05	0.00400499	Ligated ion channel L-glutamate- and glycine-binding site	NA
258	Pfam	PF11525.8	CopK	0.0424403	0.00510204	6.23002	13.9732	8.71786e-05	0.00400499	Copper resistance protein K	NA
258	Pfam	PF12007.8	DUF3501	0.122016	0.195153	2.71728	2.04854	8.61879e-05	0.00400499	Protein of unknown function (DUF3501)	NA
266	Pfam	PF16931.5	Phage_holin_8	0.0371353	0.00637755	5.46032	12.49	8.79747e-05	0.00402402	Putative phage holin	NA
267	Pfam	PF00408.20	PGM_PMM_IV	2.27056	2.46173	0.423668	0.39673	8.92501e-05	0.00406706	Phosphoglucomutase/phosphomannomutase, C-terminal domain	NA
268	Pfam	PF00884.23	Sulfatase	3.09151	2.70536	0.94425	1.09911	9.08951e-05	0.00412657	Sulfatase	NA
269	Pfam	PF00076.22	RRM_1	0.161804	0.290816	2.99014	2.43826	9.22957e-05	0.00417458	RNA recognition motif. (a.k.a. RRM, RBD, or RNP domain)	NA
270	Pfam	PF13726.6	Na_H_antiport_2	0.066313	0.0293367	4.20983	7.54136	9.2821e-05	0.00418279	Na+-H+ antiporter family	NA
271	Pfam	PF03916.14	NrfD	0.352785	0.475765	2.23983	1.7989	9.51841e-05	0.00427345	Polysulphide reductase, NrfD	NA
272	Pfam	PF01512.17	Complex1_51K	1.88992	2.12372	0.625967	0.589925	9.66311e-05	0.00432246	Respiratory-chain NADH dehydrogenase 51 Kd subunit	NA
273	Pfam	PF11973.8	NQRA_SLBB	0.169761	0.104592	2.31472	3.19474	9.70894e-05	0.00432706	NQRA C-terminal domain	NA
274	Pfam	PF03591.14	AzlC	0.850133	0.701531	0.941171	1.12321	9.80949e-05	0.00435591	AzlC protein	NA
275	Pfam	PF03352.13	Adenine_glyco	0.782493	0.641582	0.920105	1.05434	9.97664e-05	0.00441403	Methyladenine glycosylase	NA
276	Pfam	PF06519.11	TolA	0.155172	0.233418	2.4047	1.85175	0.000100658	0.00443431	TolA C-terminal	NA
276	Pfam	PF17773.1	UPF0176_N	0.425729	0.326531	1.20552	1.47002	0.000100954	0.00443431	UPF0176 acylphosphatase like domain	NA
278	Pfam	PF12700.7	HlyD_2	0.066313	0.131378	4.62025	3.21244	0.000104961	0.00459375	HlyD family secretion protein	NA
279	Pfam	PF09968.9	DUF2202	0.0596817	0.123724	4.82009	3.25509	0.000110014	0.00479763	Uncharacterized protein domain (DUF2202)	NA
280	Pfam	PF16184.5	Cadherin_3	0.265252	0.1875	2.37543	3.36359	0.000112276	0.00487881	Cadherin-like	NA
281	Pfam	PF13512.6	TPR_18	0.883289	1.04464	0.853266	0.776675	0.000114311	0.00494955	Tetratricopeptide repeat	NA
282	DeepEC	EC1.5.98.2	5,10-methylenetetrahydromethanopterin reductase	0.0424403	0.0102041	4.90582	9.85514	0.000115794	0.00496654	5,10-methylenetetrahydromethanopterin reductase; 5,10-methylenetetrahydromethanopterin cyclohydrolase; N5,N10-methylenetetrahydromethanopterin reductase; methylene-H4MPT reductase; coenzyme F420-dependent N5,N10-methenyltetrahydromethanopterin reductase; N5,N10-methylenetetrahydromethanopterin:coenzyme-F420 oxidoreductase	1.5.98.2
282	Pfam	PF00365.20	PFK	0.56366	0.665816	1.27587	1.00479	0.000115928	0.00496654	Phosphofructokinase	NA
282	Pfam	PF08423.11	Rad51	1.61936	1.79464	0.786594	0.662825	0.000115853	0.00496654	Rad51	NA
285	Pfam	PF00347.23	Ribosomal_L6	0.660477	0.751276	0.721684	0.587426	0.000120394	0.00513979	Ribosomal protein L6	NA
286	DeepEC	EC4.1.99.3	deoxyribodipyrimidine photo-lyase	0.267905	0.184949	1.6764	2.1183	0.000121686	0.00515873	deoxyribodipyrimidine photo-lyase; photoreactivating enzyme; DNA photolyase; DNA-photoreactivating enzyme; DNA cyclobutane dipyrimidine photolyase; DNA photolyase; deoxyribonucleic photolyase; deoxyribodipyrimidine photolyase; photolyase; PRE; PhrB photolyase; deoxyribonucleic cyclobutane dipyrimidine photolyase; phr A photolyase; dipyrimidine photolyase (photosensitive); deoxyribonucleate pyrimi…	4.1.99.3
286	Pfam	PF13100.6	OstA_2	0.0596817	0.121173	3.97196	2.85161	0.00012159	0.00515873	OstA-like protein	NA
288	Pfam	PF02922.18	CBM_48	1.78249	2.07526	0.902414	0.754285	0.00012302	0.00519188	Carbohydrate-binding module 48 (Isoamylase N-terminal domain)	NA
288	Pfam	PF03610.16	EIIA-man	0.490716	0.589286	1.23918	0.942923	0.000123322	0.00519188	PTS system fructose IIA component	NA
290	Pfam	PF03118.15	RNA_pol_A_CTD	0.61008	0.711735	0.896722	0.749565	0.00012443	0.00522048	Bacterial RNA polymerase, alpha chain C terminal domain	NA
291	DeepEC	EC2.7.7.8	polyribonucleotide nucleotidyltransferase	0.607427	0.702806	0.804454	0.666403	0.00012494	0.00522336	polyribonucleotide nucleotidyltransferase; polynucleotide phosphorylase; PNPase; nucleoside diphosphate:polynucleotidyl transferase; polyribonucleotide nucleotidyltransferase; polynucleotide phosphorylase; polyribonucleotide phosphorylase	2.7.7.8
291	Pfam	PF12225.8	MTHFR_C	0.125995	0.0663265	2.69827	3.75432	0.000125357	0.00522336	Methylene-tetrahydrofolate reductase C terminal	NA
293	Pfam	PF08480.10	Disaggr_assoc	0.159151	0.00255102	7.53507	19.7863	0.00012691	0.00524103	Disaggregatase related	NA
293	Pfam	PF09526.10	DUF2387	0.0185676	0	7.27512	NaN	0.00012749	0.00524103	Probable metal-binding protein (DUF2387)	NA
293	Pfam	PF11279.8	DUF3080	0.0676393	0.0267857	3.79251	6.3198	0.000127282	0.00524103	Protein of unknown function (DUF3080)	NA
293	Pfam	PF16703.5	DUF5064	0.0225464	0	7.6867	NaN	0.000127504	0.00524103	Domain of unknown function (DUF5064)	NA
297	DeepEC	EC1.13.11.29	stizolobate synthase	0.0212202	0.059949	6.79605	3.96243	0.000128461	0.00524492	stizolobate synthase	1.13.11.29
297	Pfam	PF02773.16	S-AdoMet_synt_C	0.757294	0.859694	0.767811	0.647427	0.000128147	0.00524492	S-adenosylmethionine synthetase, C-terminal domain	NA
299	DeepEC	EC3.1.22.4	crossover junction endodeoxyribonuclease	0.538462	0.635204	0.926435	0.76247	0.000130412	0.00530678	crossover junction endodeoxyribonuclease; Hje endonuclease; Holliday junction endonuclease CCE1; Holliday junction resolvase; Holliday junction-cleaving endonuclease; Holliday junction-resolving endoribonuclease; RusA Holliday junction resolvase; RusA endonuclease; RuvC endonuclease; SpCCe1 Holliday junction resolvase; crossover junction endoribonuclease; cruciform-cutting endonuclease; endo X3; …	3.1.22.4
300	Pfam	PF09925.9	DUF2157	0.230769	0.153061	1.84055	2.35381	0.000132511	0.00537419	Predicted membrane protein (DUF2157)	NA
301	Pfam	PF01927.16	Mut7-C	0.209549	0.306122	2.10773	1.71784	0.000133214	0.00538478	Mut7-C RNAse domain	NA
302	Pfam	PF02289.16	MCH	0.169761	0.253827	2.31472	1.82754	0.000134792	0.00543051	Cyclohydrolase (MCH)	NA
303	Pfam	PF05681.14	Fumerase	0.69496	0.600765	0.828847	1.0774	0.000136499	0.00548115	Fumarate hydratase (Fumerase)	NA
304	Pfam	PF03477.16	ATP-cone	1.08621	1.2449	0.777745	0.667691	0.000140003	0.00553056	ATP cone domain	NA
304	Pfam	PF08534.10	Redoxin	6.76525	7.34821	0.480453	0.458808	0.000139405	0.00553056	Redoxin	NA
304	Pfam	PF10091.9	Glycoamylase	0.342175	0.455357	2.14519	1.69861	0.000139331	0.00553056	Putative glucoamylase	NA
304	Pfam	PF14561.6	TPR_20	1.40318	1.66327	0.941222	0.909322	0.000139794	0.00553056	Tetratricopeptide repeat	NA
304	Pfam	PF17970.1	bMG1	0.0517241	0.0165816	4.28459	7.70606	0.000138689	0.00553056	Bacterial Alpha-2-macroglobulin MG1 domain	NA
309	DeepEC	EC2.1.1.77	protein-L-isoaspartate(D-aspartate) O-methyltransferase	1.32228	1.5	0.771032	0.690506	0.000141118	0.00555658	protein-L-isoaspartate(D-aspartate) O-methyltransferase; protein-L-isoaspartate O-methyltransferase; protein-beta-aspartate O-methyltransferase; D-aspartyl/L-isoaspartyl methyltransferase; L-isoaspartyl/D-aspartyl protein carboxyl methyltransferase; protein (D-aspartate) methyltransferase; protein D-aspartate methyltransferase; protein L-isoaspartate methyltransferase; protein L-isoaspartyl methy…	2.1.1.77
310	Pfam	PF03726.14	PNPase	0.611406	0.704082	0.8022	0.656606	0.000148541	0.00583	Polyribonucleotide nucleotidyltransferase, RNA binding domain	NA
311	Pfam	PF01344.25	Kelch_1	0.241379	0.322704	2.94329	2.09931	0.000151044	0.00590916	Kelch motif	NA
312	Pfam	PF14340.6	DUF4395	0.0954907	0.184949	3.17291	2.52072	0.000155717	0.00607247	Domain of unknown function (DUF4395)	NA
313	Pfam	PF07167.13	PhaC_N	1.26658	1.04464	1.03796	1.19462	0.000160575	0.00624189	Poly-beta-hydroxybutyrate polymerase (PhaC) N-terminus	NA
314	Pfam	PF00171.22	Aldedh	14.187	13.0013	0.80229	0.935778	0.000162411	0.00627319	Aldehyde dehydrogenase family	NA
314	Pfam	PF01196.19	Ribosomal_L17	0.433687	0.530612	1.14348	0.945948	0.000161946	0.00627319	Ribosomal protein L17	NA
316	Pfam	PF11862.8	DUF3382	0.311671	0.215561	1.60215	1.92319	0.000173903	0.0066958	Domain of unknown function (DUF3382)	NA
317	DeepEC	EC2.1.1.186	23S rRNA (cytidine2498-2'-O)-methyltransferase	0.129973	0.0714286	2.61916	3.60785	0.000174977	0.00671592	23S rRNA (cytidine2498-2'-O)-methyltransferase; YgdE; rRNA large subunit methyltransferase M; RlmM	2.1.1.186
318	DeepEC	EC3.1.3.1	alkaline phosphatase	0.0543767	0.0178571	4.27921	7.42093	0.000177071	0.00676274	alkaline phosphatase; alkaline phosphomonoesterase; phosphomonoesterase; glycerophosphatase; alkaline phosphohydrolase; alkaline phenyl phosphatase; orthophosphoric-monoester phosphohydrolase (alkaline optimum)	3.1.3.1
318	Pfam	PF00245.20	Alk_phosphatase	0.237401	0.15051	2.07376	2.68884	0.000177309	0.00676274	Alkaline phosphatase	NA
320	Pfam	PF16113.5	ECH_2	12.6724	11.4426	0.920763	1.09501	0.00017791	0.00676445	Enoyl-CoA hydratase/isomerase	NA
321	DeepEC	EC4.1.1.3	oxaloacetate decarboxylase	0.334218	0.23852	1.56413	1.89754	0.000180208	0.00677678	oxaloacetate decarboxylase; oxaloacetate beta-decarboxylase; oxalacetic acid decarboxylase; oxalate beta-decarboxylase; oxaloacetate carboxy-lyase	4.1.1.112
321	DeepEC	EC4.1.1.3	oxaloacetate decarboxylase (Na+ extruding)	0.334218	0.23852	1.56413	1.89754	0.000180208	0.00677678	oxaloacetate decarboxylase (Na+ extruding); oxaloacetate beta-decarboxylase (ambiguous); oxalacetic acid decarboxylase (ambiguous); oxalate beta-decarboxylase (ambiguous); oxaloacetate carboxy-lyase (ambiguous)	7.2.4.2
321	Pfam	PF01047.22	MarR	12.0225	10.9209	0.80349	0.932196	0.000180458	0.00677678	MarR family	NA
321	Pfam	PF05922.16	Inhibitor_I9	0.143236	0.0752551	3.54849	4.90208	0.000180462	0.00677678	Peptidase inhibitor I9	NA
321	Pfam	PF16187.5	Peptidase_M16_M	0.0570292	0.0191327	4.45236	7.63609	0.000180336	0.00677678	Middle or third domain of peptidase_M16	NA
325	Pfam	PF06480.15	FtsH_ext	0.832891	0.959184	0.807897	0.719273	0.000181397	0.00679094	FtsH Extracellular	NA
326	DeepEC	EC2.1.1.67	thiopurine S-methyltransferase	0.0941645	0.158163	3.19868	2.37396	0.000185918	0.00691564	thiopurine S-methyltransferase; mercaptopurine methyltransferase; thiopurine methyltransferase; 6-thiopurine transmethylase; TPMT	2.1.1.67
326	Pfam	PF01694.22	Rhomboid	1.10477	0.940051	0.853006	1.02021	0.000185475	0.00691564	Rhomboid family	NA
326	Pfam	PF16234.5	DUF4892	0.0809019	0.0357143	3.49104	5.3886	0.000187001	0.00691564	Domain of unknown function (DUF4892)	NA
326	Pfam	PF18481.1	DUF5616	0.0411141	0.0102041	4.99248	9.85514	0.000186591	0.00691564	Domain of unknown function (DUF5616)	NA
330	Pfam	PF01868.16	UPF0086	0.0397878	0.0102041	4.91583	9.85514	0.00018784	0.00692561	Domain of unknown function UPF0086	NA
331	Pfam	PF13284.6	DUF4072	0.096817	0.160714	3.05633	2.28668	0.000190659	0.00700829	Domain of unknown function (DUF4072)	NA
332	Pfam	PF11791.8	Aconitase_B_N	0.432361	0.322704	1.40798	1.59468	0.000193876	0.00710507	Aconitate B N-terminal domain	NA
333	Pfam	PF00330.20	Aconitase	2.64324	2.50128	0.595082	0.686397	0.000196315	0.00717288	Aconitase family (aconitate hydratase)	NA
334	DeepEC	EC2.6.1.9	histidinol-phosphate transaminase	1.61008	1.7551	0.608742	0.531354	0.000199262	0.00725874	histidinol-phosphate transaminase; imidazolylacetolphosphate transaminase; glutamic-imidazoleacetol phosphate transaminase; histidinol phosphate aminotransferase; imidazoleacetol phosphate transaminase; L-histidinol phosphate aminotransferase; histidine:imidazoleacetol phosphate transaminase; IAP transaminase; imidazolylacetolphosphate aminotransferase	2.6.1.9
335	Pfam	PF04960.15	Glutaminase	0.38992	0.306122	1.46397	1.87707	0.000204408	0.00742399	Glutaminase	NA
336	Pfam	PF07646.15	Kelch_2	0.21618	0.292092	3.03319	2.1753	0.000205995	0.00743723	Kelch motif	NA
336	Pfam	PF08028.11	Acyl-CoA_dh_2	11.4509	10.3673	1.08891	1.23278	0.00020559	0.00743723	Acyl-CoA dehydrogenase, C-terminal domain	NA
338	Pfam	PF02771.16	Acyl-CoA_dh_N	14.6247	13.1161	1.13349	1.27346	0.000207746	0.0074562	Acyl-CoA dehydrogenase, N-terminal domain	NA
338	Pfam	PF14125.6	DUF4292	0.00132626	0.0216837	27.4591	6.72125	0.000207713	0.0074562	Domain of unknown function (DUF4292)	NA
340	Pfam	PF14520.6	HHH_5	3.29841	3.5625	0.445217	0.428772	0.000209676	0.00750332	Helix-hairpin-helix domain	NA
341	Pfam	PF05977.13	MFS_3	4.15517	3.83163	0.879255	1.06644	0.000211471	0.00754534	Transmembrane secretion effector	NA
342	Pfam	PF05430.11	Methyltransf_30	0.473475	0.387755	1.12058	1.4222	0.000214644	0.00759223	S-adenosyl-L-methionine-dependent methyltransferase	NA
342	Pfam	PF13508.7	Acetyltransf_7	11.6393	10.4566	0.650862	0.695376	0.00021362	0.00759223	Acetyltransferase (GNAT) domain	NA
342	Pfam	PF18505.1	DUF5619	0.00928382	0.0433673	14.1175	5.74039	0.000214657	0.00759223	Domain of unknown function (DUF5619)	NA
345	DeepEC	EC2.1.1.249	dimethylamine---corrinoid protein Co-methyltransferase	0.0344828	0	8.12469	NaN	0.000223712	0.00784268	dimethylamine---corrinoid protein Co-methyltransferase; mtbB (gene name); dimethylamine methyltransferase	2.1.1.249
345	Pfam	PF05625.11	PAXNEB	0.0822281	0.139031	4.13139	2.86055	0.000224316	0.00784268	PAXNEB protein	NA
345	Pfam	PF05899.12	Cupin_3	1.76127	1.43495	1.18661	1.34455	0.000224115	0.00784268	Protein of unknown function (DUF861)	NA
345	Pfam	PF09498.10	DUF2388	0.030504	0	8.63953	NaN	0.00022371	0.00784268	Protein of unknown function (DUF2388)	NA
349	Pfam	PF02028.17	BCCT	0.721485	0.497449	2.08839	2.44046	0.000225491	0.00786116	BCCT, betaine/carnitine/choline family transporter	NA
350	Pfam	PF11614.8	FixG_C	0.793103	0.627551	1.10823	1.22568	0.000230453	0.00801122	IG-like fold at C-terminal of FixG, putative oxidoreductase	NA
351	Pfam	PF16864.5	Dimerisation2	0.397878	0.520408	1.93566	1.55032	0.000231194	0.00801408	Dimerisation domain	NA
352	Pfam	PF00175.21	NAD_binding_1	5.84085	5.32653	0.746954	0.863396	0.000237938	0.0082244	Oxidoreductase NAD-binding domain	NA
353	Pfam	PF09818.9	ABC_ATPase	2.10212	1.74107	1.10558	1.19306	0.000239183	0.00824404	Predicted ATPase of the ABC class	NA
354	Pfam	PF01641.18	SelR	0.985411	1.16199	0.758653	0.735829	0.000245983	0.00845447	SelR domain	NA
355	Pfam	PF00507.19	Oxidored_q4	0.70557	0.827806	0.777548	0.747434	0.000247472	0.00848166	NADH-ubiquinone/plastoquinone oxidoreductase, chain 3	NA
356	DeepEC	EC6.1.1.6	lysine---tRNA ligase	0.741379	0.818878	0.630574	0.478628	0.000252259	0.00850205	lysine---tRNA ligase; lysyl-tRNA synthetase; lysyl-transfer ribonucleate synthetase; lysyl-transfer RNA synthetase; L-lysine-transfer RNA ligase; lysine-tRNA synthetase; lysine translase	6.1.1.6
356	Pfam	PF01913.18	FTR	0.175066	0.257653	2.4355	1.93167	0.000251385	0.00850205	Formylmethanofuran-tetrahydromethanopterin formyltransferase	NA
356	Pfam	PF09988.9	DUF2227	0.030504	0.00510204	5.88891	13.9732	0.000251348	0.00850205	Uncharacterized metal-binding protein (DUF2227)	NA
356	Pfam	PF10861.8	DUF2784	0.143236	0.216837	2.49967	1.95798	0.00025105	0.00850205	Protein of Unknown function (DUF2784)	NA
356	Pfam	PF13941.6	MutL	0.179045	0.065051	3.5536	3.87228	0.000250248	0.00850205	MutL protein	NA
356	Pfam	PF18152.1	DAHP_snth_FXD	0.0901857	0.192602	3.65612	2.7641	0.00025183	0.00850205	DAHP synthase ferredoxin-like domain	NA
362	Pfam	PF06434.13	Aconitase_2_N	0.416446	0.32398	1.27183	1.53524	0.00025393	0.00853472	Aconitate hydratase 2 N-terminus	NA
363	Pfam	PF03553.14	Na_H_antiporter	0.311671	0.19898	2.73653	3.95515	0.000257303	0.00860056	Na+/H+ antiporter family	NA
363	Pfam	PF08323.11	Glyco_transf_5	0.952255	1.10077	0.990782	0.835977	0.000257212	0.00860056	Starch synthase catalytic domain	NA
365	Pfam	PF02603.16	Hpr_kinase_N	0.250663	0.335459	1.73014	1.40837	0.000264215	0.0088074	HPr Serine kinase N terminus	NA
366	Pfam	PF03922.14	OmpW	0.580902	0.470663	1.69446	1.98773	0.000265258	0.00881802	OmpW family	NA
367	Pfam	PF00274.19	Glycolytic	0.29443	0.410714	1.69091	1.46053	0.000268688	0.00882882	Fructose-bisphosphate aldolase class-I	NA
367	Pfam	PF00441.24	Acyl-CoA_dh_1	15.7401	14.1429	1.1659	1.30707	0.000267002	0.00882882	Acyl-CoA dehydrogenase, C-terminal domain	NA
367	Pfam	PF02452.17	PemK_toxin	0.599469	0.799745	1.76715	1.52165	0.00027087	0.00882882	PemK-like, MazF-like toxin of type II toxin-antitoxin system	NA
367	Pfam	PF02741.15	FTR_C	0.175066	0.255102	2.4355	1.92581	0.000270987	0.00882882	FTR, proximal lobe	NA
367	Pfam	PF07752.11	S-layer	0.307692	0.0535714	5.26825	10.415	0.000269103	0.00882882	S-layer protein	NA
367	Pfam	PF13412.6	HTH_24	12.8462	11.5395	0.722646	0.830558	0.000271388	0.00882882	Winged helix-turn-helix DNA-binding	NA
367	Pfam	PF13463.6	HTH_27	9.29045	8.51786	0.817368	0.955773	0.000271208	0.00882882	Winged helix DNA-binding domain	NA
367	Pfam	PF17408.2	MCD_N	0.324934	0.242347	1.60731	2.02166	0.000268568	0.00882882	Malonyl-CoA decarboxylase N-terminal domain	NA
375	Pfam	PF05292.11	MCD	0.32626	0.243622	1.6099	2.02448	0.000273776	0.00888276	Malonyl-CoA decarboxylase C-terminal domain	NA
376	Pfam	PF00416.22	Ribosomal_S13	0.472149	0.565051	1.06366	0.88246	0.000275252	0.0089069	Ribosomal protein S13/S18	NA
377	Pfam	PF01557.18	FAA_hydrolase	4.53979	4.19005	0.945081	1.10057	0.00027627	0.00891611	Fumarylacetoacetate (FAA) hydrolase family	NA
378	DeepEC	EC1.12.1.2	hydrogen dehydrogenase	0.0848806	0.158163	4.04047	2.96665	0.000283468	0.00912421	hydrogen dehydrogenase; H2:NAD+ oxidoreductase; NAD+-linked hydrogenase; bidirectional hydrogenase; hydrogenase	1.12.1.2
379	Pfam	PF13249.6	SQHop_cyclase_N	0.290451	0.362245	1.88364	1.44697	0.000286238	0.00918908	Squalene-hopene cyclase N-terminal domain	NA
380	DeepEC	EC1.8.99.2	adenylyl-sulfate reductase	0.0119363	0.0420918	9.10427	4.77354	0.000287803	0.00920913	adenylyl-sulfate reductase; adenosine phosphosulfate reductase; adenosine 5'-phosphosulfate reductase; APS-reductase; APS reductase; AMP, sulfite:(acceptor) oxidoreductase (adenosine-5'-phosphosulfate-forming)	1.8.99.2
380	DeepEC	EC2.3.1.169	CO-methylating acetyl-CoA synthase	0.0530504	0.0140306	4.85141	8.38823	0.000289134	0.00920913	CO-methylating acetyl-CoA synthase	2.3.1.169
380	Pfam	PF02482.19	Ribosomal_S30AE	0.842175	0.980867	0.759678	0.734772	0.000289032	0.00920913	Sigma 54 modulation protein / S30EA ribosomal protein	NA
383	DeepEC	EC2.5.1.6	methionine adenosyltransferase	0.749337	0.83801	0.690553	0.57599	0.000290574	0.00923085	methionine adenosyltransferase; adenosylmethionine synthetase; ATP-methionine adenosyltransferase; methionine S-adenosyltransferase; methionine-activating enzyme; S-adenosyl-L-methionine synthetase; S-adenosylmethionine synthase; S-adenosylmethionine synthetase; AdoMet synthetase	2.5.1.6
384	Pfam	PF06146.12	PsiE	0.331565	0.436224	1.86233	1.54315	0.00029208	0.00925451	Phosphate-starvation-inducible E	NA
385	Pfam	PF00861.22	Ribosomal_L18p	0.424403	0.516582	1.16535	0.967986	0.000295751	0.00928715	Ribosomal L18 of archaea, bacteria, mitoch. and chloroplast	NA
385	Pfam	PF08245.12	Mur_ligase_M	4.79973	5.11097	0.364975	0.367697	0.000295988	0.00928715	Mur ligase middle domain	NA
385	Pfam	PF13163.6	DUF3999	0.0875332	0.0433673	3.2308	4.84202	0.000294785	0.00928715	Protein of unknown function (DUF3999)	NA
385	Pfam	PF13246.6	Cation_ATPase	1.0252	1.22066	1.13555	1.00604	0.000296163	0.00928715	Cation transport ATPase (P-type)	NA
389	Pfam	PF04256.12	DUF434	0.0397878	0.0102041	5.08362	9.85514	0.000299454	0.00932302	Protein of unknown function (DUF434)	NA
389	Pfam	PF14714.6	KH_dom-like	0.689655	0.772959	0.671266	0.554013	0.000299003	0.00932302	KH-domain-like of EngA bacterial GTPase enzymes, C-terminal	NA
389	Pfam	PF17201.4	Cache_3-Cache_2	1.77586	1.34566	1.39286	1.52867	0.000299606	0.00932302	Cache 3/Cache 2 fusion domain	NA
392	DeepEC	EC1.5.5.1	electron-transferring-flavoprotein dehydrogenase	0.615385	0.497449	1.16716	1.35928	0.000304295	0.00935166	electron-transferring-flavoprotein dehydrogenase; ETF-QO; ETF:ubiquinone oxidoreductase; electron transfer flavoprotein dehydrogenase; electron transfer flavoprotein Q oxidoreductase; electron transfer flavoprotein-ubiquinone oxidoreductase; electron transfer flavoprotein reductase	1.5.5.1
392	Pfam	PF05230.11	MASE2	0.0862069	0.0344388	3.71896	5.49786	0.000304369	0.00935166	MASE2 domain	NA
392	Pfam	PF11784.8	DUF3320	0.144562	0.0790816	2.61055	3.41468	0.000301503	0.00935166	Protein of unknown function (DUF3320)	NA
392	Pfam	PF13343.6	SBP_bac_6	5.79178	5.01658	0.982732	1.059	0.000304156	0.00935166	Bacterial extracellular solute-binding protein	NA
392	Pfam	PF13662.6	Toprim_4	1.77188	1.89923	0.455621	0.408384	0.000304098	0.00935166	Toprim domain	NA
397	Pfam	PF08538.10	DUF1749	0.061008	0.118622	4.2739	3.04218	0.000309546	0.00948677	Protein of unknown function (DUF1749)	NA
398	DeepEC	EC2.7.1.33	pantothenate kinase	0.714854	0.808673	0.779307	0.633201	0.000310886	0.00950389	pantothenate kinase; pantothenate kinase (phosphorylating); pantothenic acid kinase; ATP:pantothenate 4'-phosphotransferase; D-pantothenate kinase	2.7.1.33
399	Pfam	PF13484.6	Fer4_16	3.41645	3.72321	0.784795	0.704616	0.000313592	0.00956259	4Fe-4S double cluster binding domain	NA
400	DeepEC	EC2.1.1.201	2-methoxy-6-polyprenyl-1,4-benzoquinol methylase	0.525199	0.625	0.976415	0.843759	0.000316305	0.00957407	2-methoxy-6-polyprenyl-1,4-benzoquinol methylase; ubiE (gene name, ambiguous)	2.1.1.201
400	Pfam	PF01257.19	2Fe-2S_thioredx	1.56499	1.7551	0.664082	0.565377	0.000316717	0.00957407	Thioredoxin-like [2Fe-2S] ferredoxin	NA
400	Pfam	PF14346.6	DUF4398	0.136605	0.247449	3.78145	2.78549	0.000317116	0.00957407	Domain of unknown function (DUF4398)	NA
400	Pfam	PF17167.4	Glyco_hydro_36	0.279841	0.382653	1.92253	1.59919	0.000314886	0.00957407	Glycosyl hydrolase 36 superfamily, catalytic domain	NA
404	Pfam	PF00673.21	Ribosomal_L5_C	0.51061	0.602041	0.984836	0.817868	0.000318641	0.00959541	ribosomal L5P family C-terminus	NA
404	Pfam	PF06938.11	DUF1285	0.298408	0.218112	1.53435	1.89456	0.0003194	0.00959541	Protein of unknown function (DUF1285)	NA
406	Pfam	PF05118.15	Asp_Arg_Hydrox	0.274536	0.202806	2.03128	2.60625	0.000322348	0.00966012	Aspartyl/Asparaginyl beta-hydroxylase	NA
407	DeepEC	EC4.2.1.114	methanogen homoaconitase	0.0424403	0.00892857	5.47408	10.5424	0.000329903	0.0098153	methanogen homoaconitase; methanogen HACN	4.2.1.114
407	Pfam	PF00662.20	Proton_antipo_N	1.65252	1.87117	0.617058	0.627064	0.000329947	0.0098153	NADH-Ubiquinone oxidoreductase (complex I), chain 5 N-terminus	NA
407	Pfam	PF09626.10	DHC	0.159151	0.303571	2.55904	2.32408	0.000328651	0.0098153	Dihaem cytochrome c	NA
410	Pfam	PF09278.11	MerR-DNA-bind	2.8939	2.49362	0.837156	0.929661	0.000333011	0.00988231	MerR, DNA binding	NA
411	Pfam	PF06992.11	Phage_lambda_P	0.0384615	0.00892857	5.35016	10.5424	0.000335867	0.00991869	Replication protein P	NA
411	Pfam	PF16881.5	LIAS_N	0.523873	0.616071	0.993726	0.8233	0.000335382	0.00991869	N-terminal domain of lipoyl synthase of Radical_SAM family	NA
413	Pfam	PF18081.1	FANC_SAP	0.100796	0.0522959	2.9888	4.25971	0.000336794	0.00992197	Fanconi anemia-associated nuclease SAP domain	NA
414	DeepEC	EC4.2.3.153	(5-formylfuran-3-yl)methyl phosphate synthase	0.035809	0.00892857	5.19246	10.5424	0.00033989	0.00993532	(5-formylfuran-3-yl)methyl phosphate synthase; mfnB (gene name); 4-HFC-P synthase; 4-(hydroxymethyl)-2-furaldehyde phosphate synthase	4.2.3.153
414	Pfam	PF00189.20	Ribosomal_S3_C	0.564987	0.654337	0.882778	0.731372	0.000341766	0.00993532	Ribosomal protein S3, C-terminal domain	NA
414	Pfam	PF00707.22	IF3_C	0.571618	0.660714	0.870944	0.721124	0.0003408	0.00993532	Translation initiation factor IF-3, C-terminal domain	NA
414	Pfam	PF08901.11	DUF1847	0.0517241	0.0191327	4.51035	8.08008	0.000342147	0.00993532	Protein of unknown function (DUF1847)	NA
414	Pfam	PF08907.11	DUF1853	0.176393	0.112245	2.16226	2.81411	0.000338446	0.00993532	Domain of unknown function (DUF1853)	NA
414	Pfam	PF18331.1	PKHD_C	0.360743	0.274235	1.49794	1.85232	0.000339697	0.00993532	PKHD-type hydroxylase C-terminal domain	NA
420	Pfam	PF07452.12	CHRD	0.233422	0.334184	2.2019	1.79084	0.000346208	0.0100114	CHRD domain	NA
420	Pfam	PF18055.1	RPN6_N	0.00132626	0.0255102	27.4591	7.34499	0.000346413	0.0100114	26S proteasome regulatory subunit RPN6 N-terminal domain	NA
422	Pfam	PF02770.19	Acyl-CoA_dh_M	13.5212	12.1798	1.08096	1.22503	0.000353891	0.0102033	Acyl-CoA dehydrogenase, middle domain	NA
423	Pfam	PF00398.20	RrnaAD	2.35809	2.55612	0.680911	0.567829	0.000360442	0.0103676	Ribosomal RNA adenine dimethylase	NA
424	Pfam	PF07290.11	DUF1449	0.0702918	0.0306122	3.63923	5.63091	0.000362734	0.0103866	Protein of unknown function (DUF1449)	NA
424	Pfam	PF17939.1	TetR_C_30	0.440318	0.341837	1.52116	1.87711	0.000362809	0.0103866	Tetracyclin repressor-like, C-terminal domain	NA
426	Pfam	PF02601.15	Exonuc_VII_L	0.863395	0.933673	0.432357	0.395096	0.000365269	0.0104325	Exonuclease VII, large subunit	NA
427	Pfam	PF09919.9	DUF2149	0.112732	0.0522959	3.25546	4.36796	0.000369664	0.0105333	Uncharacterized conserved protein (DUF2149)	NA
428	Pfam	PF00953.21	Glycos_transf_4	1.37135	1.56122	0.659555	0.63891	0.000372566	0.0105912	Glycosyl transferase family 4	NA
429	Pfam	PF04958.12	AstA	0.318302	0.188776	2.43301	2.96958	0.000378809	0.0107435	Arginine N-succinyltransferase beta subunit	NA
430	Pfam	PF00448.22	SRP54	2.32891	2.5	0.422901	0.378206	0.000382354	0.0107937	SRP54-type protein, GTPase domain	NA
430	Pfam	PF02590.17	SPOUT_MTase	0.506631	0.596939	0.992705	0.826586	0.000382327	0.0107937	Predicted SPOUT methyltransferase	NA
432	Pfam	PF00281.19	Ribosomal_L5	0.51061	0.600765	0.984836	0.820042	0.000386789	0.0108617	Ribosomal protein L5	NA
432	Pfam	PF03319.13	EutN_CcmL	0.0450928	0.0956633	5.26647	3.54057	0.00038744	0.0108617	Ethanolamine utilisation protein EutN/carboxysome	NA
432	Pfam	PF03749.13	SfsA	0.257294	0.182398	1.70013	2.11855	0.000387421	0.0108617	Sugar fermentation stimulation protein RE domain	NA
435	Pfam	PF05896.11	NQRA	0.359416	0.239796	1.89035	2.25485	0.000391103	0.0109392	Na(+)-translocating NADH-quinone reductase subunit A (NQRA)	NA
436	Pfam	PF05727.11	UPF0228	0.0689655	0	10.4941	NaN	0.000393146	0.0109711	Uncharacterised protein family (UPF0228)	NA
437	Pfam	PF11182.8	AlgF	0.0464191	0.0153061	4.53543	8.02593	0.000396342	0.011035	Alginate O-acetyl transferase AlgF	NA
438	Pfam	PF00689.21	Cation_ATPase_C	1.24271	1.46811	1.04693	0.944403	0.000401618	0.0111564	Cation transporting ATPase, C-terminus	NA
439	Pfam	PF07549.14	Sec_GG	1.23077	1.37883	0.655323	0.602563	0.000403703	0.0111633	SecD/SecF GG Motif	NA
439	Pfam	PF12255.8	TcdB_toxin_midC	0.0212202	0.0586735	6.79605	4.18902	0.00040311	0.0111633	Insecticide toxin TcdB middle/C-terminal region	NA
441	Pfam	PF01070.18	FMN_dh	3.49867	3.15179	0.700003	0.783677	0.000426709	0.0117461	FMN-dependent dehydrogenase	NA
441	Pfam	PF12513.8	SUV3_C	0.0636605	0.0280612	3.92215	6.41625	0.000426195	0.0117461	Mitochondrial degradasome RNA helicase subunit C terminal	NA
443	Pfam	PF06779.14	MFS_4	3.22149	3.26913	1.32435	1.72659	0.000429514	0.0117966	Uncharacterised MFS-type transporter YbfB	NA
444	DeepEC	EC1.2.1.12	glyceraldehyde-3-phosphate dehydrogenase (phosphorylating)	0.721485	0.862245	0.981387	0.907218	0.000434702	0.0119122	glyceraldehyde-3-phosphate dehydrogenase (phosphorylating); triosephosphate dehydrogenase; dehydrogenase, glyceraldehyde phosphate; phosphoglyceraldehyde dehydrogenase; 3-phosphoglyceraldehyde dehydrogenase; NAD+-dependent glyceraldehyde phosphate dehydrogenase; glyceraldehyde phosphate dehydrogenase (NAD+); glyceraldehyde-3-phosphate dehydrogenase (NAD+); NADH-glyceraldehyde phosphate dehydrogen…	1.2.1.12
445	Pfam	PF03466.20	LysR_substrate	37.3899	33.6633	1.12415	1.24918	0.00043933	0.012012	LysR substrate binding domain	NA
446	Pfam	PF12802.7	MarR_2	15.3912	14.1288	0.814305	0.93278	0.000443768	0.0121061	MarR family	NA
447	Pfam	PF02421.18	FeoB_N	6.11804	6.51786	0.387332	0.353459	0.000451375	0.0122861	Ferrous iron transport protein B	NA
448	Pfam	PF10067.9	DUF2306	0.176393	0.108418	2.42291	3.19214	0.000453501	0.0123164	Predicted membrane protein (DUF2306)	NA
449	Pfam	PF12139.8	APS-reductase_C	0.0424403	0.0969388	4.90582	3.47071	0.000456905	0.0123812	Adenosine-5'-phosphosulfate reductase beta subunit	NA
450	Pfam	PF01885.16	PTS_2-RNA	0.128647	0.0778061	2.783	3.84982	0.00045827	0.0123906	RNA 2'-phosphotransferase, Tpt1 / KptA family	NA
451	Pfam	PF08004.11	DUF1699	0.257294	0.0535714	5.90823	10.7927	0.000460495	0.0124195	Protein of unknown function (DUF1699)	NA
451	Pfam	PF13742.6	tRNA_anti_2	0.854111	0.917092	0.422275	0.360555	0.000461381	0.0124195	OB-fold nucleic acid binding domain	NA
453	Pfam	PF13458.6	Peripla_BP_6	11.3674	10.1633	1.26687	1.39281	0.000462885	0.0124325	Periplasmic binding protein	NA
454	Pfam	PF00378.20	ECH_1	13.0491	11.8393	0.919424	1.07611	0.000468675	0.0125327	Enoyl-CoA hydratase/isomerase	NA
454	Pfam	PF13743.6	Thioredoxin_5	0.221485	0.307398	2.24403	1.78944	0.000467912	0.0125327	Thioredoxin	NA
456	DeepEC	EC4.6.1.16	tRNA-intron lyase	0.0437666	0.0140306	4.67734	8.38823	0.000472789	0.0125599	tRNA-intron lyase; transfer ribonucleate intron endoribonuclease; tRNA splicing endonuclease; splicing endonuclease; tRNATRPintron endonuclease; transfer splicing endonuclease	4.6.1.16
456	Pfam	PF07103.11	DUF1365	0.456233	0.367347	1.10983	1.32751	0.00047221	0.0125599	Protein of unknown function (DUF1365)	NA
456	Pfam	PF08939.10	DUF1917	0.0198939	0.0548469	7.02368	4.25484	0.000471798	0.0125599	Domain of unknown function (DUF1917)	NA
459	Pfam	PF00126.27	HTH_1	37.7135	34.0064	1.11058	1.23068	0.000482288	0.0127013	Bacterial regulatory helix-turn-helix protein, lysR family	NA
459	Pfam	PF04457.12	MJ1316	0.0106101	0.0382653	9.66301	5.01652	0.000480579	0.0127013	MJ1316 RNA cyclic group end recognition domain	NA
459	Pfam	PF14467.6	DUF4426	0.112732	0.0625	2.80732	3.87546	0.000481774	0.0127013	Domain of unknown function (DUF4426)	NA
459	Pfam	PF14811.6	TPD	0.0371353	0.0102041	5.09539	9.85514	0.000481608	0.0127013	Protein of unknown function TPD sequence-motif	NA
463	Pfam	PF13673.7	Acetyltransf_10	12.9562	11.7219	0.65459	0.6994	0.000499145	0.0131168	Acetyltransferase (GNAT) domain	NA
464	Pfam	PF17746.1	SfsA_N	0.258621	0.184949	1.69425	2.1006	0.00050255	0.0131779	SfsA N-terminal OB domain	NA
465	DeepEC	EC1.1.99.1	choline dehydrogenase	0.420424	0.336735	1.49059	1.8839	0.000511148	0.0133745	choline dehydrogenase; choline oxidase; choline-cytochrome c reductase; choline:(acceptor) oxidoreductase; choline:(acceptor) 1-oxidoreductase	1.1.99.1
466	Pfam	PF03092.16	BT1	0.112732	0.191327	3.12442	2.4015	0.00051708	0.0135007	BT1 family	NA
467	Pfam	PF00466.20	Ribosomal_L10	0.665782	0.748724	0.713197	0.599012	0.000523853	0.0136146	Ribosomal protein L10	NA
467	Pfam	PF01628.21	HrcA	0.672414	0.753827	0.706806	0.583496	0.00052439	0.0136146	HrcA protein C terminal domain	NA
467	Pfam	PF07610.11	DUF1573	0.0543767	0.123724	4.8684	3.86446	0.000525342	0.0136146	Protein of unknown function (DUF1573)	NA
467	Pfam	PF16750.5	HK_sensor	0.0437666	0.00892857	5.61994	10.5424	0.000525921	0.0136146	Sensor domain of 2-component histidine kinase	NA
471	DeepEC	EC1.8.2.3	sulfide-cytochrome-c reductase (flavocytochrome c)	0.0450928	0.0994898	5.38906	3.80552	0.000530702	0.0137092	sulfide-cytochrome-c reductase (flavocytochrome c)	1.8.2.3
472	Pfam	PF14567.6	SUKH_5	0.0862069	0.0433673	3.5719	5.37379	0.00053313	0.0137428	SMI1-KNR4 cell-wall	NA
473	Pfam	PF05187.13	ETF_QO	0.754642	0.647959	1.08154	1.33835	0.00054335	0.0139766	Electron transfer flavoprotein-ubiquinone oxidoreductase, 4Fe-4S	NA
474	Pfam	PF07023.12	DUF1315	0.0344828	0.00892857	5.29502	10.5424	0.000548012	0.0140668	Protein of unknown function (DUF1315)	NA
475	Pfam	PF02311.19	AraC_binding	5.22149	4.45536	0.997178	1.06746	0.000552021	0.0141399	AraC-like ligand binding domain	NA
476	Pfam	PF07007.12	LprI	0.720159	0.572704	1.45605	1.68811	0.000557959	0.014262	Lysozyme inhibitor LprI	NA
477	Pfam	PF06580.13	His_kinase	0.614058	0.468112	1.84135	1.91498	0.000567119	0.0144657	Histidine kinase	NA
478	Pfam	PF05742.12	TANGO2	0.33687	0.253827	1.43692	1.72716	0.000570094	0.0144864	Transport and Golgi organisation 2	NA
478	Pfam	PF12893.7	Lumazine_bd_2	0.180371	0.121173	2.43681	3.33002	0.000570312	0.0144864	Putative lumazine-binding	NA
480	DeepEC	EC2.2.1.6	acetolactate synthase	0.862069	0.977041	0.78365	0.677992	0.000576013	0.0145888	acetolactate synthase; alpha-acetohydroxy acid synthetase; alpha-acetohydroxyacid synthase; alpha-acetolactate synthase; alpha-acetolactate synthetase; acetohydroxy acid synthetase; acetohydroxyacid synthase; acetolactate pyruvate-lyase (carboxylating); acetolactic synthetase	2.2.1.6
480	Pfam	PF00392.21	GntR	18.1247	17.0536	0.898661	1.07522	0.00057674	0.0145888	Bacterial regulatory proteins, gntR family	NA
482	Pfam	PF00710.20	Asparaginase	0.649867	0.547194	1.12371	1.37655	0.000594518	0.0150073	Asparaginase, N-terminal	NA
483	Pfam	PF02768.15	DNA_pol3_beta_3	0.757294	0.841837	0.650235	0.570157	0.00059744	0.0150498	DNA polymerase III beta subunit, C-terminal domain	NA
484	Pfam	PF02625.16	XdhC_CoxI	1.21088	1.0676	0.848819	1.03684	0.000603939	0.0151508	XdhC and CoxI family	NA
484	Pfam	PF03091.15	CutA1	0.360743	0.447704	1.35486	1.13409	0.000602704	0.0151508	CutA1 divalent ion tolerance protein	NA
486	Pfam	PF00226.31	DnaJ	2.43501	2.6926	0.64289	0.567602	0.000611878	0.015317	DnaJ domain	NA
486	Pfam	PF05198.16	IF3_N	0.572944	0.658163	0.868592	0.725217	0.000614341	0.015317	Translation initiation factor IF-3, N-terminal domain	NA
486	Pfam	PF12399.8	BCA_ABC_TP_C	6.60477	5.97832	0.958625	1.10054	0.000613094	0.015317	Branched-chain amino acid ATP-binding cassette transporter	NA
489	Pfam	PF01396.19	zf-C4_Topoisom	0.872679	0.730867	0.929804	1.00472	0.000619143	0.0154051	Topoisomerase DNA binding C4 zinc finger	NA
490	Pfam	PF00988.22	CPSase_sm_chain	0.797082	0.864796	0.525182	0.416676	0.000623561	0.0154266	Carbamoyl-phosphate synthase small chain, CPSase domain	NA
490	Pfam	PF11849.8	DUF3369	0.348806	0.211735	2.32507	2.88836	0.00062381	0.0154266	Domain of unknown function (DUF3369)	NA
490	Pfam	PF18276.1	TcA_TcB_BD	0.0291777	0.0739796	5.77208	3.9158	0.000621572	0.0154266	Tc toxin complex TcA C-terminal TcB-binding domain	NA
493	Pfam	PF00350.23	Dynamin_N	2.40053	2.65944	0.62427	0.562156	0.000627223	0.0154796	Dynamin family	NA
494	Pfam	PF03186.13	CobD_Cbib	0.944297	0.836735	0.643059	0.733698	0.000630413	0.0155076	CobD/Cbib protein	NA
494	Pfam	PF09861.9	Lar_N	0.179045	0.0612245	3.73547	4.33129	0.000630908	0.0155076	Lactate racemase N-terminal domain	NA
496	Pfam	PF13541.6	ChlI	2.47082	2.63648	0.369566	0.383244	0.000633	0.0155276	Subunit ChlI of Mg-chelatase	NA
497	Pfam	PF02656.15	DUF202	0.262599	0.383929	2.51333	2.12554	0.000634335	0.0155291	Domain of unknown function (DUF202)	NA
498	Pfam	PF03747.14	ADP_ribosyl_GH	0.586207	0.767857	1.53147	1.38514	0.000635959	0.0155376	ADP-ribosylglycohydrolase	NA
499	DeepEC	EC2.7.1.36	mevalonate kinase	0.0530504	0.0204082	4.22773	6.93263	0.000637283	0.0155387	mevalonate kinase; mevalonate kinase (phosphorylating); mevalonate phosphokinase; mevalonic acid kinase; mevalonic kinase; mevalonate 5-phosphotransferase ; MVA kinase; ATP:mevalonate 5-phosphotransferase	2.7.1.36
500	Pfam	PF12800.7	Fer4_4	2.27454	2.51148	0.908614	0.835781	0.000639563	0.0155631	4Fe-4S binding domain	NA
501	Pfam	PF03606.15	DcuC	0.237401	0.154337	3.27977	4.56297	0.000647919	0.0155832	C4-dicarboxylate anaerobic carrier	NA
501	Pfam	PF05191.14	ADK_lid	0.485411	0.598214	1.15902	1.04576	0.000644689	0.0155832	Adenylate kinase, active site lid	NA
501	Pfam	PF05721.13	PhyH	1.38462	1.22194	1.56072	1.77401	0.000647152	0.0155832	Phytanoyl-CoA dioxygenase (PhyH)	NA
501	Pfam	PF06803.12	DUF1232	0.366048	0.264031	1.6388	1.9537	0.000643798	0.0155832	Protein of unknown function (DUF1232)	NA
501	Pfam	PF09346.10	SMI1_KNR4	0.220159	0.158163	2.60383	3.48863	0.000648072	0.0155832	SMI1 / KNR4 family (SUKH-1)	NA
501	Pfam	PF13415.6	Kelch_3	0.187003	0.257653	3.26455	2.34548	0.000645167	0.0155832	Galactose oxidase, central domain	NA
507	DeepEC	EC2.6.1.109	8-amino-3,8-dideoxy-alpha-D-manno-octulosonate transaminase	0	0.0153061	NaN	8.02593	0.00065196	0.0156458	8-amino-3,8-dideoxy-alpha-D-manno-octulosonate transaminase; kdnA (gene name)	2.6.1.109
508	Pfam	PF01000.26	RNA_pol_A_bac	0.645889	0.725765	0.753713	0.615092	0.000654703	0.0156807	RNA polymerase Rpb3/RpoA insert domain	NA
509	Pfam	PF11806.8	DUF3327	0.0384615	0.0114796	5.00332	9.28553	0.000658377	0.0157377	Domain of unknown function (DUF3327)	NA
510	Pfam	PF01988.19	VIT1	0.607427	0.739796	1.26387	1.11725	0.000660683	0.0157618	VIT family	NA
511	Pfam	PF12392.8	DUF3656	0.237401	0.147959	2.05091	2.40124	0.000663428	0.0157963	Collagenase	NA
512	Pfam	PF04548.16	AIG1	1.08223	1.22194	0.774411	0.696639	0.000664854	0.0157994	AIG1 family	NA
513	Pfam	PF00682.19	HMGL-like	3.96154	3.66837	0.483789	0.531252	0.000667232	0.0158061	HMGL-like	NA
513	Pfam	PF08886.11	GshA	0.218833	0.294643	1.91973	1.56711	0.000668215	0.0158061	Glutamate-cysteine ligase	NA
513	Pfam	PF18715.1	Phage_spike	0.035809	0.00765306	6.27612	13.1698	0.000669033	0.0158061	Phage spike trimer	NA
516	Pfam	PF01094.28	ANF_receptor	7.6366	6.83929	1.43951	1.58745	0.000675854	0.0159363	Receptor family ligand binding region	NA
517	Pfam	PF03098.15	An_peroxidase	0.188329	0.304847	2.90419	2.38568	0.000692159	0.0162304	Animal haem peroxidase	NA
517	Pfam	PF10976.8	DUF2790	0.0371353	0	9.76216	NaN	0.000692331	0.0162304	Protein of unknown function (DUF2790)	NA
517	Pfam	PF13652.6	QSregVF	0.0145889	0	8.22406	NaN	0.000692265	0.0162304	Putative quorum-sensing-regulated virulence factor	NA
520	Pfam	PF11154.8	DUF2934	0.275862	0.383929	2.70284	2.17391	0.000701641	0.016417	Protein of unknown function (DUF2934)	NA
521	Pfam	PF05233.13	PHB_acc	0.454907	0.369898	1.09537	1.306	0.00071071	0.016584	PHB accumulation regulatory domain	NA
521	Pfam	PF10962.8	DUF2764	0.0238727	0.00382653	6.39869	16.1451	0.000711503	0.016584	Protein of unknown function (DUF2764)	NA
523	DeepEC	EC3.6.3.41	ABC-type heme transporter	2.52785	2.80357	0.661249	0.621309	0.000715092	0.0166358	ABC-type heme transporter; heme-transporting ATPase	7.6.2.5
524	DeepEC	EC3.5.4.25	GTP cyclohydrolase II	0.517241	0.415816	1.22493	1.41337	0.000719083	0.0166649	GTP cyclohydrolase II; guanosine triphosphate cyclohydrolase II; GTP-8-formylhydrolase	3.5.4.25
524	Pfam	PF01474.16	DAHP_synth_2	0.419098	0.340561	1.2467	1.54961	0.000717874	0.0166649	Class-II DAHP synthetase family	NA
526	Pfam	PF16285.5	DUF4931	0.0159151	0.0459184	7.86864	4.56117	0.000720886	0.0166749	Domain of unknown function (DUF4931)	NA
527	Pfam	PF04445.13	SAM_MT	0.183024	0.121173	2.11417	2.69479	0.000722575	0.0166823	Putative SAM-dependent methyltransferase	NA
528	DeepEC	EC4.1.3.16	4-hydroxy-2-oxoglutarate aldolase	0.0888594	0.0471939	3.25634	4.74433	0.000724383	0.0166924	4-hydroxy-2-oxoglutarate aldolase; 2-oxo-4-hydroxyglutarate aldolase; hydroxyketoglutaric aldolase; 4-hydroxy-2-ketoglutaric aldolase; 2-keto-4-hydroxyglutaric aldolase; 4-hydroxy-2-ketoglutarate aldolase; 2-keto-4-hydroxyglutarate aldolase; 2-oxo-4-hydroxyglutaric aldolase; DL-4-hydroxy-2-ketoglutarate aldolase; hydroxyketoglutarate aldolase; 2-keto-4-hydroxybutyrate aldolase; 4-hydroxy-2-oxoglu…	4.1.3.16
529	Pfam	PF14870.6	PSII_BNR	0.5	0.345663	2.1944	2.88249	0.000725868	0.016695	Photosynthesis system II assembly factor YCF48	NA
530	DeepEC	EC2.1.1.35	tRNA (uracil54-C5)-methyltransferase	0.0941645	0.0497449	3.10363	4.37344	0.000729774	0.0167216	tRNA (uracil54-C5)-methyltransferase; transfer RNA uracil54 5-methyltransferase; transfer RNA uracil54 methylase; tRNA uracil54 5-methyltransferase; m5U54-methyltransferase; tRNA:m5U54-methyltransferase; RUMT; TrmA; 5-methyluridine54 tRNA methyltransferase; tRNA(uracil-54,C5)-methyltransferase; Trm2; tRNA(m5U54)methyltransferase	2.1.1.35
530	Pfam	PF00708.18	Acylphosphatase	0.744032	0.920918	1.17916	1.1739	0.00072842	0.0167216	Acylphosphatase	NA
532	Pfam	PF04069.12	OpuAC	2.81034	2.5727	1.03525	1.20024	0.000737477	0.0168663	Substrate binding domain of ABC-type glycine betaine transport system	NA
533	Pfam	PF00692.19	dUTPase	1.11273	1.23852	0.654524	0.617784	0.000746175	0.0170332	dUTPase	NA
534	DeepEC	EC2.7.8.13	phospho-N-acetylmuramoyl-pentapeptide-transferase	0.656499	0.744898	0.789005	0.676747	0.000752792	0.0171126	phospho-N-acetylmuramoyl-pentapeptide-transferase; MraY transferase; UDP-MurNAc-L-Ala-D-gamma-Glu-L-Lys-D-Ala-D-Ala:C55-isoprenoid alcohol transferase; UDP-MurNAc-Ala-gammaDGlu-Lys-DAla-DAla:undecaprenylphosphate transferase; phospho-N-acetylmuramoyl pentapeptide translocase; phospho-MurNAc-pentapeptide transferase; phospho-NAc-muramoyl-pentapeptide translocase (UMP); phosphoacetylmuramoylpentape…	2.7.8.13
534	Pfam	PF01678.19	DAP_epimerase	0.781167	0.859694	0.595401	0.510081	0.000752923	0.0171126	Diaminopimelate epimerase	NA
534	Pfam	PF04287.12	DUF446	0.0676393	0.0306122	3.71519	5.63091	0.00075387	0.0171126	tRNA pseudouridine synthase C	NA
537	Pfam	PF02403.22	Seryl_tRNA_N	0.786472	0.853316	0.533614	0.423242	0.000757789	0.0171472	Seryl-tRNA synthetase N-terminal domain	NA
537	Pfam	PF09176.11	Mpt_N	0.127321	0.172194	3.6405	2.65581	0.000758215	0.0171472	Methylene-tetrahydromethanopterin dehydrogenase, N-terminal	NA
539	Pfam	PF01835.19	MG2	0.607427	0.464286	1.58933	1.24352	0.000764503	0.0172573	MG2 domain	NA
540	Pfam	PF09623.10	Cas_NE0113	0.0424403	0.0892857	5.47408	3.74939	0.00077686	0.0175038	CRISPR-associated protein NE0113 (Cas_NE0113)	NA
541	Pfam	PF01970.16	TctA	1.67905	1.44515	1.41764	1.62679	0.000784944	0.0176533	Tripartite tricarboxylate transporter TctA family	NA
542	Pfam	PF01663.22	Phosphodiest	2.27851	2	0.837425	0.950566	0.000789444	0.0177217	Type I phosphodiesterase / nucleotide pyrophosphatase	NA
543	DeepEC	EC6.3.4.2	CTP synthase (glutamine hydrolysing)	0.812997	0.875	0.479919	0.378206	0.000796246	0.0178415	CTP synthase (glutamine hydrolysing); UTP---ammonia ligase; cytidine triphosphate synthetase; uridine triphosphate aminase; cytidine 5'-triphosphate synthetase; CTPS (gene name); pyrG (gene name); CTP synthase; UTP:ammonia ligase (ADP-forming)	6.3.4.2
544	Pfam	PF00113.22	Enolase_C	0.81565	0.92602	0.722322	0.694346	0.000805563	0.017984	Enolase, C-terminal TIM barrel domain	NA
544	Pfam	PF12801.7	Fer4_5	1.50796	1.27551	1.01051	1.10324	0.000805149	0.017984	4Fe-4S binding domain	NA
546	Pfam	PF06945.13	DUF1289	0.356764	0.28699	1.65663	2.10009	0.000824962	0.0183834	Protein of unknown function (DUF1289)	NA
547	Pfam	PF10095.9	DUF2333	0.192308	0.133929	2.32949	3.02995	0.00082758	0.018408	Uncharacterized protein conserved in bacteria (DUF2333)	NA
548	Pfam	PF11396.8	PepSY_like	0.00530504	0.0255102	16.7966	6.49414	0.000842334	0.018702	Putative beta-lactamase-inhibitor-like, PepSY-like	NA
549	Pfam	PF03575.17	Peptidase_S51	0.342175	0.25	1.93972	2.37913	0.00084503	0.0187277	Peptidase family S51	NA
550	Pfam	PF00006.25	ATP-synt_ab	3.32361	3.58291	0.472247	0.446579	0.000857976	0.0189457	ATP synthase alpha/beta family, nucleotide-binding domain	NA
550	Pfam	PF08014.11	DUF1704	0.0769231	0.0357143	3.59356	5.19947	0.000857981	0.0189457	Domain of unknown function (DUF1704)	NA
552	Pfam	PF04476.13	4HFCP_synth	0.172414	0.247449	2.23273	1.83816	0.000862285	0.0190062	4-HFC-P synthase	NA
553	Pfam	PF02504.15	FA_synthesis	0.689655	0.766582	0.675412	0.563845	0.000864598	0.0190227	Fatty acid synthesis protein	NA
554	Pfam	PF00160.21	Pro_isomerase	1.25066	1.39796	0.681873	0.640543	0.000866883	0.0190386	Cyclophilin type peptidyl-prolyl cis-trans isomerase/CLD	NA
555	Pfam	PF07683.14	CobW_C	1.84483	1.5676	0.971116	1.04779	0.000881091	0.019281	Cobalamin synthesis protein cobW C-terminal domain	NA
555	Pfam	PF14551.6	MCM_N	0.0331565	0.00892857	5.40358	10.5424	0.000879644	0.019281	MCM N-terminal domain	NA
557	Pfam	PF17291.2	M60-like_N	0.0066313	0.0280612	14.5051	6.15828	0.000885958	0.0193527	N-terminal domain of M60-like peptidases	NA
558	DeepEC	EC2.7.7.7	DNA-directed DNA polymerase	1.43767	1.24745	0.735343	0.753612	0.000900725	0.019535	DNA-directed DNA polymerase; DNA polymerase I; DNA polymerase II; DNA polymerase III; DNA polymerase alpha; DNA polymerase beta; DNA polymerase gamma; DNA nucleotidyltransferase (DNA-directed); deoxyribonucleate nucleotidyltransferase; deoxynucleate polymerase; deoxyribonucleic acid duplicase; deoxyribonucleic acid polymerase; deoxyribonucleic duplicase; deoxyribonucleic polymerase; deoxyribonucl…	2.7.7.7
558	DeepEC	EC6.1.1.7	alanine---tRNA ligase	0.844828	0.909439	0.526261	0.413204	0.000900642	0.019535	alanine---tRNA ligase; alanyl-tRNA synthetase; alanyl-transfer ribonucleate synthetase; alanyl-transfer RNA synthetase; alanyl-transfer ribonucleic acid synthetase; alanine-transfer RNA ligase; alanine transfer RNA synthetase; alanine tRNA synthetase; alanine translase; alanyl-transfer ribonucleate synthase; AlaRS; Ala-tRNA synthetase	6.1.1.7
558	Pfam	PF10070.9	DUF2309	0.172414	0.279337	2.51502	2.16292	0.000898457	0.019535	Uncharacterized protein conserved in bacteria (DUF2309)	NA
558	Pfam	PF13977.6	TetR_C_6	1.2626	1.08801	1.32392	1.58988	0.000896328	0.019535	BetI-type transcriptional repressor, C-terminal	NA
562	Pfam	PF12812.7	PDZ_1	0.0411141	0.0752551	5.72549	3.75605	0.000913376	0.0197741	PDZ-like domain	NA
563	Pfam	PF00432.21	Prenyltrans	0.332891	0.413265	1.8036	1.47287	0.000935321	0.0202132	Prenyltransferase and squalene oxidase repeat	NA
564	DeepEC	EC1.17.99.1	4-methylphenol dehydrogenase (hydroxylating)	0.0145889	0.0420918	8.95067	4.92223	0.000937508	0.0202246	4-methylphenol dehydrogenase (hydroxylating); pchCF (gene names); p-cresol-(acceptor) oxidoreductase (hydroxylating); p-cresol methylhydroxylase; 4-cresol dehydrogenase (hydroxylating)	1.17.9.1
565	Pfam	PF01634.18	HisG	0.750663	0.829082	0.653351	0.553849	0.000942315	0.0202923	ATP phosphoribosyltransferase	NA
566	DeepEC	EC1.10.3.14	ubiquinol oxidase (electrogenic, proton-motive force generating)	0.318302	0.234694	2.0145	2.58779	0.000949112	0.0203666	ubiquinol oxidase (electrogenic, proton-motive force generating); ubiquinol oxidase (electrogenic, non H+-transporting); cytochrome bd-I oxidase; cydA (gene name); cydB (gene name); ubiquinol:O2 oxidoreductase (electrogenic, non H+-transporting)	7.1.1.7
566	Pfam	PF04074.12	DUF386	0.0185676	0.0484694	7.78662	4.55455	0.000948913	0.0203666	YhcH/YjgK/YiaL	NA
568	DeepEC	EC1.2.1.71	succinylglutamate-semialdehyde dehydrogenase	0.124668	0.0714286	2.7465	3.60785	0.000959331	0.0204775	succinylglutamate-semialdehyde dehydrogenase; succinylglutamic semialdehyde dehydrogenase; N-succinylglutamate 5-semialdehyde dehydrogenase; SGSD; AruD; AstD	1.2.1.71
568	Pfam	PF04222.12	DUF416	0.0477454	0.0178571	4.46888	7.42093	0.000957576	0.0204775	Protein of unknown function (DUF416)	NA
568	Pfam	PF09099.10	Qn_am_d_aIII	0.0755968	0.0242347	4.64107	6.34938	0.000958774	0.0204775	Quinohemoprotein amine dehydrogenase, alpha subunit domain III	NA
571	DeepEC	EC1.2.7.7	3-methyl-2-oxobutanoate dehydrogenase (ferredoxin)	0.0676393	0.0165816	5.21107	9.82564	0.000961176	0.020481	3-methyl-2-oxobutanoate dehydrogenase (ferredoxin); 2-ketoisovalerate ferredoxin reductase; 3-methyl-2-oxobutanoate synthase (ferredoxin); VOR; branched-chain ketoacid ferredoxin reductase; branched-chain oxo acid ferredoxin reductase; keto-valine-ferredoxin oxidoreductase; ketoisovalerate ferredoxin reductase; 2-oxoisovalerate ferredoxin reductase	1.2.7.7
572	DeepEC	EC3.1.3.18	phosphoglycolate phosphatase	0.679045	0.807398	1.02436	0.930469	0.000975378	0.0207472	phosphoglycolate phosphatase; phosphoglycolate hydrolase; 2-phosphoglycolate phosphatase; P-glycolate phosphatase; phosphoglycollate phosphatase	3.1.3.18
573	Pfam	PF05548.11	Peptidase_M11	0.0238727	0.00127551	8.01534	28	0.000980472	0.0208192	Gametolysin peptidase M11	NA
574	Pfam	PF02803.18	Thiolase_C	5.88992	5.26276	0.843862	0.945618	0.000984888	0.0208765	Thiolase, C-terminal domain	NA
575	Pfam	PF09455.10	Cas_DxTHG	0.0212202	0.059949	7.21697	4.62458	0.000988204	0.0209104	CRISPR-associated (Cas) DxTHG family	NA
576	Pfam	PF08712.11	Nfu_N	0.18435	0.253827	2.12332	1.72716	0.000993976	0.020996	Scaffold protein Nfu/NifU N terminal	NA
577	Pfam	PF03280.14	Lipase_chap	0.0941645	0.0433673	3.59548	4.84202	0.00100027	0.0210721	Proteobacterial lipase chaperone protein	NA
577	Pfam	PF13433.6	Peripla_BP_5	9.13528	8.18112	1.37602	1.51122	0.00100104	0.0210721	Periplasmic binding protein domain	NA
579	Pfam	PF13102.6	Phage_int_SAM_5	0.399204	0.526786	2.32887	1.93247	0.00101057	0.021207	Phage integrase SAM-like domain	NA
579	Pfam	PF13184.6	KH_5	0.732095	0.809949	0.644969	0.552296	0.00101094	0.021207	NusA-like KH domain	NA
581	Pfam	PF11821.8	DUF3341	0.0344828	0.0803571	5.5019	3.82408	0.00101515	0.0212587	Protein of unknown function (DUF3341)	NA
582	DeepEC	EC5.3.3.18	2-(1,2-epoxy-1,2-dihydrophenyl)acetyl-CoA isomerase	0.145889	0.0931122	2.47223	3.26129	0.00101863	0.0212949	2-(1,2-epoxy-1,2-dihydrophenyl)acetyl-CoA isomerase; paaG (gene name); 1,2-epoxyphenylacetyl-CoA isomerase (misleading)	5.3.3.18
583	Pfam	PF03721.14	UDPG_MGDP_dh_N	3.32626	2.9949	0.633144	0.635685	0.00102202	0.0213291	UDP-glucose/GDP-mannose dehydrogenase family, NAD binding domain	NA
584	Pfam	PF01253.22	SUI1	0.187003	0.126276	2.10458	2.66237	0.00102441	0.0213425	Translation initiation factor SUI1	NA
585	Pfam	PF07884.14	VKOR	0.133952	0.195153	2.87232	2.22132	0.00102928	0.0214073	Vitamin K epoxide reductase family	NA
586	Pfam	PF07063.13	DUF1338	0.221485	0.151786	2.11996	2.65267	0.00103145	0.0214159	Domain of unknown function (DUF1338)	NA
587	Pfam	PF05932.13	CesT	0.1313	0.0395408	5.36754	6.86974	0.00103615	0.0214663	Tir chaperone protein (CesT) family	NA
587	Pfam	PF15418.6	DUF4625	0.0543767	0.0280612	4.48421	7.99218	0.00103741	0.0214663	Domain of unknown function (DUF4625)	NA
589	Pfam	PF10975.8	DUF2802	0.155172	0.0994898	2.33488	3.01046	0.00103924	0.0214676	Protein of unknown function (DUF2802)	NA
590	DeepEC	EC2.1.1.174	23S rRNA (guanine1835-N2)-methyltransferase	0.0809019	0.0382653	3.54868	5.01652	0.0010582	0.0218153	23S rRNA (guanine1835-N2)-methyltransferase; ygjO (gene name); rlmG (gene name); ribosomal RNA large subunit methyltransferase G	2.1.1.174
590	Pfam	PF14691.6	Fer4_20	1.33554	1.49362	0.805804	0.744404	0.00105966	0.0218153	Dihydroprymidine dehydrogenase domain II, 4Fe-4S cluster	NA
592	Pfam	PF05494.12	MlaC	0.600796	0.767857	1.25022	1.16237	0.00106537	0.0218959	MlaC protein	NA
593	Pfam	PF00034.21	Cytochrom_C	10.5239	11.7449	0.757016	0.705996	0.00107556	0.022068	Cytochrome c	NA
594	DeepEC	EC1.1.1.86	ketol-acid reductoisomerase (NADP+)	0.657825	0.741071	0.771042	0.658454	0.00108367	0.0221225	ketol-acid reductoisomerase (NADP+); dihydroxyisovalerate dehydrogenase (isomerizing); acetohydroxy acid isomeroreductase; ketol acid reductoisomerase; alpha-keto-beta-hydroxylacyl reductoisomerase; 2-hydroxy-3-keto acid reductoisomerase; acetohydroxy acid reductoisomerase; acetolactate reductoisomerase; dihydroxyisovalerate (isomerizing) dehydrogenase; isomeroreductase; reductoisomerase; ketol-a…	1.1.1.86
594	Pfam	PF03737.15	RraA-like	1.61804	1.45918	1.14444	1.33262	0.00108278	0.0221225	Aldolase/RraA	NA
594	Pfam	PF05164.13	ZapA	0.380637	0.46301	1.27646	1.07762	0.00108268	0.0221225	Cell division protein ZapA	NA
597	Pfam	PF13243.6	SQHop_cyclase_C	0.381963	0.447704	1.77466	1.396	0.0010889	0.022192	Squalene-hopene cyclase C-terminal domain	NA
598	DeepEC	EC2.1.1.177	23S rRNA (pseudouridine1915-N3)-methyltransferase	0.462865	0.549745	1.07796	0.928617	0.00109132	0.0222042	23S rRNA (pseudouridine1915-N3)-methyltransferase; YbeA; RlmH; pseudouridine methyltransferase; m3Psi methyltransferase; Psi1915-specific methyltransferase; rRNA large subunit methyltransferase H	2.1.1.177
599	Pfam	PF16491.5	Peptidase_M48_N	0.297082	0.375	1.56828	1.3058	0.00109455	0.0222327	CAAX prenyl protease N-terminal, five membrane helices	NA
600	Pfam	PF03358.15	FMN_red	4.85809	4.45663	0.695392	0.78995	0.00110155	0.022297	NADPH-dependent FMN reductase	NA
600	Pfam	PF09520.10	RE_TdeIII	0	0.0140306	NaN	8.38823	0.00110321	0.022297	Type II restriction endonuclease, TdeIII	NA
600	Pfam	PF12863.7	DUF3821	0.0265252	0.121173	10.4151	6.41751	0.00110287	0.022297	Domain of unknown function (DUF3821)	NA
603	Pfam	PF09137.11	Glucodextran_N	0.071618	0.130102	3.67396	2.89046	0.00110535	0.0223032	Glucodextranase, domain N	NA
604	Pfam	PF00137.21	ATP-synt_C	0.309019	0.405612	1.68021	1.45046	0.00111734	0.0224706	ATP synthase subunit C	NA
604	Pfam	PF03843.13	Slp	0.116711	0.219388	3.47318	2.96927	0.00111551	0.0224706	Outer membrane lipoprotein Slp family	NA
606	Pfam	PF02653.16	BPD_transp_2	20.0013	18.0395	1.00181	1.1166	0.00112063	0.0224995	Branched-chain amino acid transport system / permease component	NA
607	Pfam	PF02641.15	DUF190	0.311671	0.403061	1.81801	1.55765	0.00113094	0.022669	Uncharacterized ACR, COG1993	NA
608	Pfam	PF05525.13	Branch_AA_trans	0.0437666	0.0153061	4.96495	8.67861	0.0011351	0.0227151	Branched-chain amino acid transport protein	NA
609	Pfam	PF00305.19	Lipoxygenase	0.0119363	0.0382653	10.0762	5.35297	0.00114897	0.0229548	Lipoxygenase	NA
610	Pfam	PF10974.8	DUF2804	0.0543767	0.0204082	4.58328	7.36167	0.00115283	0.0229566	Protein of unknown function (DUF2804)	NA
610	Pfam	PF17832.1	Pre-PUA	0.0198939	0.00255102	7.02368	19.7863	0.00115141	0.0229566	Pre-PUA-like domain	NA
612	Pfam	PF07396.11	Porin_O_P	0.342175	0.516582	2.48337	2.04026	0.00115689	0.0229998	Phosphate-selective porin O and P	NA
613	Pfam	PF06763.11	Minor_tail_Z	0.0490716	0.0165816	5.10119	7.70606	0.00115923	0.0230087	Prophage minor tail protein Z (GPZ)	NA
614	Pfam	PF09500.10	YiiD_C	0.177719	0.112245	2.37532	2.95468	0.00116606	0.0231066	Putative thioesterase (yiiD_Cterm)	NA
615	Pfam	PF01074.22	Glyco_hydro_38N	0.12069	0.173469	3.59835	2.62543	0.00117197	0.0231108	Glycosyl hydrolases family 38 N-terminal domain	NA
615	Pfam	PF01852.19	START	0.0265252	0.00510204	6.36583	13.9732	0.00117043	0.0231108	START domain	NA
615	Pfam	PF07433.11	DUF1513	0.377984	0.294643	1.49134	1.77819	0.00116852	0.0231108	Protein of unknown function (DUF1513)	NA
618	Pfam	PF10990.8	DUF2809	0.0623342	0.0280612	3.88105	5.88902	0.00117571	0.0231469	Protein of unknown function (DUF2809)	NA
619	Pfam	PF02525.17	Flavodoxin_2	3.8634	3.52934	0.767757	0.875235	0.00120499	0.0236851	Flavodoxin-like fold	NA
620	DeepEC	EC1.2.1.69	fluoroacetaldehyde dehydrogenase	0.00265252	0.0267857	19.4036	8.0536	0.00120734	0.023693	fluoroacetaldehyde dehydrogenase	1.2.1.69
621	DeepEC	EC2.3.1.82	aminoglycoside 6'-N-acetyltransferase	0.00265252	0.0229592	19.4036	7.23196	0.00120991	0.0237053	aminoglycoside 6'-N-acetyltransferase; aminoglycoside N6'-acetyltransferase; aminoglycoside-6'-acetyltransferase; aminoglycoside-6-N-acetyltransferase; kanamycin acetyltransferase	2.3.1.82
622	Pfam	PF02635.15	DrsE	1.14589	1.72066	1.46428	1.43892	0.00121504	0.0237676	DsrE/DsrF-like family	NA
623	DeepEC	EC2.7.1.146	ADP-specific phosphofructokinase	0.0132626	0	8.63127	NaN	0.00122222	0.0237941	ADP-specific phosphofructokinase; ADP-6-phosphofructokinase, ADP-dependent phosphofructokinase	2.7.1.146
623	Pfam	PF06611.12	DUF1145	0.0145889	0	8.95067	NaN	0.00122224	0.0237941	Protein of unknown function (DUF1145)	NA
623	Pfam	PF17393.2	DUF5402	0.0159151	0	9.10427	NaN	0.00122226	0.0237941	Family of unknown function (DUF5402)	NA
626	Pfam	PF06977.11	SdiA-regulated	0.180371	0.0994898	3.11343	4.00379	0.00122637	0.0237978	SdiA-regulated	NA
626	Pfam	PF13252.6	DUF4043	0.0159151	0.0459184	8.50891	4.94354	0.00122462	0.0237978	Protein of unknown function (DUF4043)	NA
628	Pfam	PF04127.15	DFP	0.863395	0.932398	0.508126	0.439383	0.00123645	0.0239171	DNA / pantothenate metabolism flavoprotein	NA
628	Pfam	PF12694.7	cpYpsA	0.0344828	0.0739796	5.29502	3.66969	0.00123619	0.0239171	Circularly permutated YpsA SLOG family	NA
630	DeepEC	EC2.3.1.n2	NA	0.677719	0.752551	0.69005	0.577706	0.00124187	0.0239838	NA	NA
631	Pfam	PF00572.18	Ribosomal_L13	0.65252	0.728316	0.734483	0.611152	0.0012542	0.0241836	Ribosomal protein L13	NA
632	Pfam	PF09976.9	TPR_21	1.187	1.40051	0.908991	0.902977	0.00125682	0.0241958	Tetratricopeptide repeat-like domain	NA
633	Pfam	PF02737.18	3HCDH_N	5.7374	5.13903	0.648803	0.690445	0.00126237	0.0242643	3-hydroxyacyl-CoA dehydrogenase, NAD binding domain	NA
634	Pfam	PF01613.18	Flavin_Reduct	2.79708	2.54209	0.874174	1.00559	0.00126583	0.0242924	Flavin reductase like domain	NA
635	Pfam	PF13302.7	Acetyltransf_3	6.2069	5.54974	0.767845	0.837818	0.00128095	0.0245439	Acetyltransferase (GNAT) domain	NA
636	Pfam	PF00208.21	ELFV_dehydrog	1.02255	0.855867	1.02092	1.03357	0.0012941	0.0247567	Glutamate/Leucine/Phenylalanine/Valine dehydrogenase	NA
637	Pfam	PF16811.5	TAtT	0.0265252	0.0625	6.06207	4.04066	0.00130258	0.0248799	TRAP transporter T-component	NA
638	Pfam	PF02627.20	CMD	4.49867	4.13138	0.889464	1.00667	0.00130696	0.0249245	Carboxymuconolactone decarboxylase family	NA
639	DeepEC	EC2.3.1.8	phosphate acetyltransferase	0.397878	0.318878	1.48433	1.81501	0.00132214	0.0250902	phosphate acetyltransferase; phosphotransacetylase; phosphoacylase; PTA	2.3.1.8
639	DeepEC	EC2.6.1.37	2-aminoethylphosphonate---pyruvate transaminase	0.128647	0.0663265	3.13551	3.97954	0.00131878	0.0250902	2-aminoethylphosphonate---pyruvate transaminase; (2-aminoethyl)phosphonate transaminase; (2-aminoethyl)phosphonate aminotransferase; (2-aminoethyl)phosphonic acid aminotransferase; 2-aminoethylphosphonate-pyruvate aminotransferase; 2-aminoethylphosphonate aminotransferase; 2-aminoethylphosphonate transaminase; AEP transaminase; AEPT	2.6.1.37
639	Pfam	PF04199.13	Cyclase	1.03846	0.892857	1.20948	1.44148	0.0013239	0.0250902	Putative cyclase	NA
639	Pfam	PF17200.4	sCache_2	1.90584	1.49745	1.41191	1.51578	0.00132119	0.0250902	Single Cache domain 2	NA
643	Pfam	PF07879.11	PHB_acc_N	0.461538	0.381378	1.08084	1.28129	0.00132962	0.0251594	PHB/PHA accumulation regulator DNA-binding domain	NA
644	Pfam	PF04093.12	MreD	0.331565	0.410714	1.42928	1.20489	0.00133822	0.0252828	rod shape-determining protein MreD	NA
645	DeepEC	EC4.1.1.79	sulfopyruvate decarboxylase	0.0477454	0.0153061	5.30347	9.28553	0.00134198	0.0253146	sulfopyruvate decarboxylase; sulfopyruvate carboxy-lyase	4.1.1.79
646	DeepEC	EC1.2.1.3	aldehyde dehydrogenase (NAD+)	1.76393	1.56378	1.13119	1.23635	0.00134936	0.0253313	aldehyde dehydrogenase (NAD+); CoA-independent aldehyde dehydrogenase; m-methylbenzaldehyde dehydrogenase; NAD-aldehyde dehydrogenase; NAD-dependent 4-hydroxynonenal dehydrogenase; NAD-dependent aldehyde dehydrogenase; NAD-linked aldehyde dehydrogenase; propionaldehyde dehydrogenase; aldehyde dehydrogenase (NAD)	1.2.1.3
646	Pfam	PF03401.14	TctC	8.14721	7.24235	4.42881	3.58362	0.00134872	0.0253313	Tripartite tricarboxylate transporter family receptor	NA
646	Pfam	PF10568.9	Tom37	0.137931	0.195153	2.93797	2.28091	0.0013512	0.0253313	Outer mitochondrial membrane transport complex protein	NA
646	Pfam	PF17862.1	AAA_lid_3	1.51724	1.60842	0.936503	0.772493	0.00134895	0.0253313	AAA+ lid domain	NA
650	DeepEC	EC1.3.8.4	isovaleryl-CoA dehydrogenase	0.415119	0.327806	1.34594	1.57514	0.00135839	0.0254269	isovaleryl-CoA dehydrogenase; isovaleryl-coenzyme A dehydrogenase; isovaleroyl-coenzyme A dehydrogenase; 3-methylbutanoyl-CoA:(acceptor) oxidoreductase	1.3.8.4
651	Pfam	PF00478.25	IMPDH	2.82626	2.59311	0.77238	0.852587	0.00137486	0.0256957	IMP dehydrogenase / GMP reductase domain	NA
652	DeepEC	EC5.4.99.23	23S rRNA pseudouridine1911/1915/1917 synthase	0.114058	0.173469	2.78886	2.22274	0.00138041	0.0257416	23S rRNA pseudouridine1911/1915/1917 synthase; RluD; pseudouridine synthase RluD	5.4.99.23
652	Pfam	PF09308.10	LuxQ-periplasm	0.035809	0.00892857	5.75983	10.5424	0.00138155	0.0257416	LuxQ, periplasmic	NA
654	Pfam	PF09630.10	DUF2024	0.0066313	0.0280612	12.2474	5.88902	0.00138475	0.0257618	Domain of unknown function (DUF2024)	NA
655	Pfam	PF01497.18	Peripla_BP_2	2.61273	2.48214	0.992841	1.55706	0.00139312	0.0258779	Periplasmic binding protein	NA
656	Pfam	PF00977.21	His_biosynth	2.44297	2.62883	0.512429	0.469543	0.00140391	0.0260387	Histidine biosynthesis protein	NA
657	DeepEC	EC6.1.1.5	isoleucine---tRNA ligase	0.818302	0.881378	0.492107	0.413435	0.00140776	0.0260704	isoleucine---tRNA ligase; isoleucyl-tRNA synthetase; isoleucyl-transfer ribonucleate synthetase; isoleucyl-transfer RNA synthetase; isoleucine-transfer RNA ligase; isoleucine-tRNA synthetase; isoleucine translase	6.1.1.5
658	Pfam	PF18588.1	WcbI	0.0490716	0.0178571	4.64867	7.42093	0.00141128	0.0260959	Polysaccharide biosynthesis enzyme WcbI	NA
659	DeepEC	EC5.1.1.7	diaminopimelate epimerase	0.737401	0.815051	0.613291	0.554934	0.00141791	0.0261735	diaminopimelate epimerase	5.1.1.7
659	Pfam	PF11743.8	DUF3301	0.192308	0.131378	2.06819	2.57295	0.00141979	0.0261735	Protein of unknown function (DUF3301)	NA
661	DeepEC	EC1.12.98.3	Methanosarcina-phenazine hydrogenase	0.066313	0.0229592	6.56435	12.4121	0.00143632	0.0264352	Methanosarcina-phenazine hydrogenase; methanophenazine hydrogenase; methylviologen-reducing hydrogenase	1.12.98.3
661	Pfam	PF14236.6	DUF4338	0.066313	0.237245	10.0235	7.77462	0.00143833	0.0264352	Domain of unknown function (DUF4338)	NA
663	Pfam	PF00587.25	tRNA-synt_2b	3.48674	3.65306	0.33549	0.290802	0.00144742	0.0265222	tRNA synthetase class II core domain (G, H, P, S and T)	NA
663	Pfam	PF02405.16	MlaE	1.9443	2.17857	1.53048	1.51725	0.00144582	0.0265222	Permease MlaE	NA
665	Pfam	PF03264.14	Cytochrom_NNT	0.363395	0.514031	2.32263	2.03627	0.00145309	0.0265861	NapC/NirT cytochrome c family, N-terminal region	NA
666	DeepEC	EC3.4.23.36	signal peptidase II	0.665782	0.767857	0.9788	0.899765	0.00147161	0.0268845	signal peptidase II; premurein-leader peptidase; prolipoprotein signal peptidase; leader peptidase II; premurein leader proteinase; leader peptidase II	3.4.23.36
667	Pfam	PF17886.1	ArsA_HSP20	1.3435	1.625	1.09579	1.08672	0.0014741	0.0268896	HSP20-like domain found in ArsA	NA
668	Pfam	PF00410.19	Ribosomal_S8	0.5	0.581633	1.00596	0.857507	0.00148367	0.0270236	Ribosomal protein S8	NA
669	DeepEC	EC2.1.1.163	demethylmenaquinone methyltransferase	0.555703	0.640306	0.927789	0.80216	0.00148605	0.0270266	demethylmenaquinone methyltransferase; S-adenosyl-L-methione---DMK methyltransferase; demethylmenaquinone C-methylase; 2-heptaprenyl-1,4-naphthoquinone methyltransferase; 2-demethylmenaquinone methyltransferase; S-adenosyl-L-methione:2-demethylmenaquinone methyltransferase	2.1.1.163
670	Pfam	PF00231.19	ATP-synt	0.734748	0.841837	0.822414	0.785508	0.00149028	0.027063	ATP synthase	NA
671	Pfam	PF12727.7	PBP_like	1.91645	2.11352	0.710408	0.65157	0.00149421	0.0270939	PBP superfamily domain	NA
672	Pfam	PF01926.23	MMR_HSR1	15.1512	15.8138	0.259995	0.243991	0.00152257	0.0275081	50S ribosome-binding GTPase	NA
672	Pfam	PF08269.11	dCache_2	1.9191	1.49235	1.44368	1.53857	0.00152383	0.0275081	Cache domain	NA
672	Pfam	PF09084.11	NMT1	8.8687	8.28189	0.943009	1.03667	0.00152237	0.0275081	NMT1/THI5 like	NA
675	DeepEC	EC5.4.99.20	23S rRNA pseudouridine2457 synthase	0.147215	0.209184	2.40842	1.94559	0.00152766	0.0275363	23S rRNA pseudouridine2457 synthase; RluE; YmfC	5.4.99.20
676	Pfam	PF04463.12	DUF523	0.334218	0.221939	1.86251	2.14458	0.00153903	0.0277003	Protein of unknown function (DUF523)	NA
677	Pfam	PF14239.6	RRXRR	0.0477454	0.155612	6.30699	4.98417	0.00154707	0.0278039	RRXRR protein	NA
678	Pfam	PF08770.11	SoxZ	0.586207	0.688776	1.56393	1.33503	0.00155627	0.0279279	Sulphur oxidation protein SoxZ	NA
679	Pfam	PF01687.17	Flavokinase	0.706897	0.778061	0.652545	0.542263	0.00156093	0.0279292	Riboflavin kinase	NA
679	Pfam	PF11818.8	DUF3340	0.153846	0.0982143	2.44053	3.07544	0.00156084	0.0279292	C-terminal domain of tail specific protease (DUF3340)	NA
681	Pfam	PF04760.15	IF2_N	0.758621	0.846939	0.75964	0.664005	0.0015939	0.0284772	Translation initiation factor IF-2, N-terminal region	NA
682	Pfam	PF08529.11	NusA_N	0.649867	0.72449	0.734501	0.617063	0.00159791	0.028507	NusA N-terminal domain	NA
683	Pfam	PF05171.12	HemS	0.295756	0.237245	1.77298	2.24375	0.00161992	0.0287917	Haemin-degrading HemS.ChuX domain	NA
683	Pfam	PF06537.11	DHOR	0.352785	0.270408	1.88829	2.17431	0.0016211	0.0287917	Di-haem oxidoreductase, putative peroxidase	NA
683	Pfam	PF11992.8	DUF3488	0.302387	0.228316	1.60359	1.91786	0.00162228	0.0287917	Domain of unknown function (DUF3488)	NA
683	Pfam	PF17804.1	TSP_NTD	0.153846	0.0994898	2.44053	3.09499	0.00162334	0.0287917	Tail specific protease N-terminal domain	NA
687	Pfam	PF06099.11	Phenol_hyd_sub	0.0543767	0.0216837	4.38291	6.72125	0.00163861	0.0290203	Phenol hydroxylase subunit	NA
688	Pfam	PF18451.1	CdiA_C	0.00132626	0.0204082	27.4591	8.52013	0.00164155	0.0290301	Contact-dependent growth inhibition CdiA C-terminal domain	NA
689	Pfam	PF00085.20	Thioredoxin	4.51592	5.11097	0.471943	0.567679	0.00165787	0.0292094	Thioredoxin	NA
689	Pfam	PF03175.13	DNA_pol_B_2	0.0530504	0.0216837	4.33791	6.72125	0.00165535	0.0292094	DNA polymerase type B, organellar and viral	NA
689	Pfam	PF16220.5	DUF4880	0.734748	0.422194	3.08584	3.8912	0.00165889	0.0292094	Domain of unknown function (DUF4880)	NA
692	Pfam	PF04417.12	DUF501	0.133952	0.0841837	2.57332	3.35456	0.00166378	0.0292146	Protein of unknown function (DUF501)	NA
692	Pfam	PF08774.11	VRR_NUC	0.20557	0.109694	2.71833	2.92424	0.00166399	0.0292146	VRR-NUC domain	NA
694	Pfam	PF12105.8	SpoU_methylas_C	0.0517241	0.0216837	4.28459	6.72125	0.00167224	0.0293173	SpoU, rRNA methylase, C-terminal	NA
695	Pfam	PF06808.12	DctM	5.75332	4.70408	1.36805	1.45207	0.00167751	0.0293673	Tripartite ATP-independent periplasmic transporter, DctM component	NA
696	Pfam	PF00430.18	ATP-synt_B	0.850133	0.980867	0.84226	0.798825	0.00169108	0.0295331	ATP synthase B/B' CF(0)	NA
696	Pfam	PF03952.16	Enolase_N	0.806366	0.905612	0.702644	0.675495	0.00169184	0.0295331	Enolase, N-terminal domain	NA
698	Pfam	PF16983.5	MFS_MOT1	0.0769231	0.125	3.77628	2.82662	0.00169738	0.0295874	Molybdate transporter of MFS superfamily	NA
699	Pfam	PF08761.11	dUTPase_2	0.0344828	0.0727041	5.29502	3.70636	0.00170541	0.0296425	dUTPase	NA
699	Pfam	PF08859.11	DGC	0.1313	0.0905612	3.28401	4.74478	0.00170494	0.0296425	DGC domain	NA
701	Pfam	PF13087.6	AAA_12	0.722812	0.576531	1.24834	1.3487	0.00171747	0.0298094	AAA domain	NA
702	Pfam	PF12008.8	EcoR124_C	0.066313	0.116071	3.91238	2.96018	0.00172428	0.029885	Type I restriction and modification enzyme - subunit R C terminal	NA
703	Pfam	PF10685.9	KGG	0.030504	0.0905612	7.19763	5.39011	0.00173615	0.030048	Stress-induced bacterial acidophilic repeat motif	NA
704	Pfam	PF06224.12	HTH_42	0.697613	0.617347	1.58537	1.91924	0.00175867	0.0303945	Winged helix DNA-binding domain	NA
705	Pfam	PF03799.15	FtsQ	0.6313	0.705357	0.786213	0.650683	0.00177824	0.0306891	Cell division protein FtsQ	NA
706	Pfam	PF01193.24	RNA_pol_L	0.664456	0.737245	0.7797	0.628054	0.00178539	0.0307422	RNA polymerase Rpb3/Rpb11 dimerisation domain	NA
706	Pfam	PF16105.5	DUF4823	0.0278515	0.00637755	6.19477	12.49	0.00178637	0.0307422	Domain of unknown function (DUF4823)	NA
708	Pfam	PF13746.6	Fer4_18	0.928382	0.781888	1.01766	1.1118	0.0017947	0.0308419	4Fe-4S dicluster domain	NA
709	Pfam	PF01106.17	NifU	0.453581	0.580357	1.33203	1.25131	0.00179991	0.0308879	NifU-like domain	NA
710	DeepEC	EC2.1.1.11	magnesium protoporphyrin IX methyltransferase	0.0145889	0.0420918	8.22406	4.92223	0.00180835	0.0309303	magnesium protoporphyrin IX methyltransferase	2.1.1.11
710	Pfam	PF03709.15	OKR_DC_1_N	0.431034	0.345663	1.41702	1.64553	0.00180603	0.0309303	Orn/Lys/Arg decarboxylase, N-terminal domain	NA
710	Pfam	PF06249.12	EutQ	0.245358	0.163265	2.28946	2.81256	0.00181001	0.0309303	Ethanolamine utilisation protein EutQ	NA
713	DeepEC	EC4.1.3.4	hydroxymethylglutaryl-CoA lyase	0.351459	0.288265	1.49492	1.87544	0.00183628	0.0313352	hydroxymethylglutaryl-CoA lyase; hydroxymethylglutaryl coenzyme A-cleaving enzyme; hydroxymethylglutaryl coenzyme A lyase; 3-hydroxy-3-methylglutaryl coenzyme A lyase; 3-hydroxy-3-methylglutaryl CoA cleaving enzyme; 3-hydroxy-3-methylglutaryl-CoA lyase; (S)-3-hydroxy-3-methylglutaryl-CoA acetoacetate-lyase	4.1.3.4
714	Pfam	PF18484.1	CDCA	0	0.0127551	NaN	8.80334	0.00187156	0.0318925	Cadmium carbonic anhydrase repeat	NA
715	DeepEC	EC3.1.3.97	3',5'-nucleoside bisphosphate phosphatase	0.140584	0.200255	2.47413	1.99968	0.00189631	0.0321343	3',5'-nucleoside bisphosphate phosphatase	3.1.3.97
715	Pfam	PF05675.12	DUF817	0.0875332	0.0459184	3.33637	4.56117	0.00189355	0.0321343	Protein of unknown function (DUF817)	NA
715	Pfam	PF14334.6	DUF4390	0.342175	0.418367	1.39561	1.17984	0.00189432	0.0321343	Domain of unknown function (DUF4390)	NA
715	Pfam	PF18793.1	nos_propeller_2	0.155172	0.0982143	2.42753	3.03209	0.00189084	0.0321343	Nitrous oxide reductase propeller repeat 2	NA
719	Pfam	PF02580.16	Tyr_Deacylase	0.44695	0.369898	1.11312	1.31312	0.00192738	0.0326154	D-Tyr-tRNA(Tyr) deacylase	NA
720	Pfam	PF11994.8	DUF3489	0.16313	0.104592	3.70411	5.64988	0.0019576	0.0330808	Protein of unknown function (DUF3489)	NA
721	Pfam	PF00456.21	Transketolase_N	3.09416	3.39796	0.578464	0.564985	0.00196418	0.0331074	Transketolase, thiamine diphosphate binding domain	NA
721	Pfam	PF13522.6	GATase_6	3.76658	4.03444	0.4821	0.463678	0.00196462	0.0331074	Glutamine amidotransferase domain	NA
723	DeepEC	EC6.3.2.14	enterobactin synthase	0.0212202	0.00255102	7.61467	19.7863	0.00197009	0.0331455	enterobactin synthase; N-(2,3-dihydroxybenzoyl)-serine synthetase; 2,3-dihydroxybenzoylserine synthetase; 2,3-dihydroxybenzoate---serine ligase	6.3.2.14
723	Pfam	PF00338.22	Ribosomal_S10	0.533156	0.610969	0.946294	0.802745	0.00197233	0.0331455	Ribosomal protein S10p/S20e	NA
725	Pfam	PF16767.5	KinB_sensor	0.0185676	0.00255102	7.27512	19.7863	0.00197867	0.0332061	Sensor domain of alginate biosynthesis sensor protein KinB	NA
726	Pfam	PF10007.9	DUF2250	0.00265252	0.0280612	19.4036	7.78659	0.00198353	0.0332418	Uncharacterized protein conserved in archaea (DUF2250)	NA
727	Pfam	PF18478.1	PIN_10	0.103448	0.160714	3.92165	2.91416	0.00199147	0.033329	PIN like domain	NA
728	DeepEC	EC1.1.99.11	fructose 5-dehydrogenase	0.0676393	0.0280612	4.295	6.15828	0.00201117	0.0335576	fructose 5-dehydrogenase; fructose 5-dehydrogenase (acceptor); D-fructose dehydrogenase; D-fructose:(acceptor) 5-oxidoreductase	1.1.99.11
728	Pfam	PF07286.12	DUF1445	0.246684	0.177296	1.88094	2.26578	0.00201128	0.0335576	Protein of unknown function (DUF1445)	NA
728	Pfam	PF13292.6	DXP_synthase_N	2.49735	2.71684	0.609478	0.55732	0.0020134	0.0335576	1-deoxy-D-xylulose-5-phosphate synthase	NA
731	Pfam	PF11798.8	IMS_HHH	0.761273	0.644133	1.05426	1.19473	0.00202365	0.0336824	IMS family HHH motif	NA
732	Pfam	PF13418.6	Kelch_4	0.263926	0.332908	2.85815	2.17393	0.00202732	0.0336972	Galactose oxidase, central domain	NA
733	DeepEC	EC2.7.7.3	pantetheine-phosphate adenylyltransferase	0.606101	0.683673	0.828797	0.708188	0.00203965	0.0338098	pantetheine-phosphate adenylyltransferase; dephospho-CoA pyrophosphorylase; pantetheine phosphate adenylyltransferase; dephospho-coenzyme A pyrophosphorylase; 3'-dephospho-CoA pyrophosphorylase	2.7.7.3
733	Pfam	PF11075.8	DUF2780	0.0397878	0.0816327	4.91583	3.57737	0.00203884	0.0338098	Protein of unknown function VcgC/VcgE (DUF2780)	NA
735	DeepEC	EC2.7.7.18	nicotinate-nucleotide adenylyltransferase	0.625995	0.69898	0.820249	0.672398	0.00206807	0.0342342	nicotinate-nucleotide adenylyltransferase; deamido-NAD+ pyrophosphorylase; nicotinate mononucleotide adenylyltransferase; deamidonicotinamide adenine dinucleotide pyrophosphorylase; NaMN-ATase; nicotinic acid mononucleotide adenylyltransferase	2.7.7.18
736	DeepEC	EC1.1.2.8	alcohol dehydrogenase (cytochrome c)	0.0490716	0.0204082	4.40501	6.93263	0.00207338	0.0342755	alcohol dehydrogenase (cytochrome c); type I quinoprotein alcohol dehydrogenase; quinoprotein ethanol dehydrogenase	1.1.2.8
737	Pfam	PF02852.22	Pyr_redox_dim	3.43369	3.74745	0.520278	0.511597	0.002078	0.0343053	Pyridine nucleotide-disulphide oxidoreductase, dimerisation domain	NA
738	Pfam	PF04343.13	DUF488	0.562334	0.697704	1.29864	1.18292	0.00208113	0.0343105	Protein of unknown function, DUF488	NA
739	Pfam	PF09361.10	Phasin_2	1.40186	1.23597	1.38272	1.63547	0.00210661	0.0346366	Phasin protein	NA
739	Pfam	PF09375.10	Peptidase_M75	0.55305	0.428571	1.52036	1.78065	0.00210596	0.0346366	Imelysin	NA
741	Pfam	PF14492.6	EFG_II	1.36207	1.49362	0.628686	0.54559	0.00211319	0.034698	Elongation Factor G, domain II	NA
742	Pfam	PF01235.17	Na_Ala_symp	0.474801	0.353316	1.81956	2.25069	0.00212554	0.0348537	Sodium:alanine symporter family	NA
743	Pfam	PF06468.13	Spond_N	0.0291777	0.0701531	8.22406	5.12315	0.00213384	0.0348549	Spondin_N	NA
743	Pfam	PF07479.14	NAD_Gly3P_dh_C	0.828912	0.91199	0.604288	0.566405	0.00213421	0.0348549	NAD-dependent glycerol-3-phosphate dehydrogenase C-terminus	NA
743	Pfam	PF14622.6	Ribonucleas_3_3	0.795756	0.858418	0.572986	0.469686	0.00213186	0.0348549	Ribonuclease-III-like	NA
746	Pfam	PF18335.1	SH3_13	0.0702918	0.123724	4.49803	3.35605	0.00214273	0.0349472	ATP-dependent RecD-like DNA helicase SH3 domain	NA
747	DeepEC	EC1.10.3.10	ubiquinol oxidase (H+-transporting)	0.0119363	0	9.10427	NaN	0.00216467	0.0352112	ubiquinol oxidase (H+-transporting); cytochrome bb3 oxidase; cytochrome bo oxidase; cytochrome bd-II oxidase; ubiquinol:O2 oxidoreductase (H+-transporting)	7.1.1.3
747	Pfam	PF03224.14	V-ATPase_H_N	0.0132626	0	9.46567	NaN	0.00216471	0.0352112	V-ATPase subunit H	NA
749	Pfam	PF01266.24	DAO	22.4523	21.2462	0.641859	0.720893	0.0021739	0.0352665	FAD dependent oxidoreductase	NA
749	Pfam	PF07592.11	DDE_Tnp_ISAZ013	0.0875332	0.303571	6.0075	9.85339	0.00217241	0.0352665	Rhodopirellula transposase DDE domain	NA
751	DeepEC	EC1.1.1.44	phosphogluconate dehydrogenase (NADP+-dependent, decarboxylating)	0.253316	0.329082	1.93339	1.61476	0.00217905	0.035303	phosphogluconate dehydrogenase (NADP+-dependent, decarboxylating); phosphogluconic acid dehydrogenase; 6-phosphogluconic dehydrogenase; 6-phosphogluconic carboxylase; 6-phosphogluconate dehydrogenase (decarboxylating); 6-phospho-D-gluconate dehydrogenase	1.1.1.44
752	Pfam	PF00725.22	3HCDH	3.18966	2.86607	0.769805	0.891246	0.00219291	0.0354803	3-hydroxyacyl-CoA dehydrogenase, C-terminal domain	NA
753	DeepEC	EC4.2.1.51	prephenate dehydratase	0.0809019	0.128827	3.37279	2.60212	0.00221669	0.0356752	prephenate dehydratase; prephenate hydro-lyase (decarboxylating)	4.2.1.51
753	Pfam	PF12762.7	DDE_Tnp_IS1595	0.319629	0.767857	2.99916	4.83711	0.00221651	0.0356752	ISXO2-like transposase domain	NA
753	Pfam	PF14382.6	ECR1_N	0.0901857	0.0331633	4.46076	7.07767	0.00221354	0.0356752	Exosome complex exonuclease RRP4 N-terminal region	NA
753	Pfam	PF17195.4	DUF5132	0.0119363	0.0497449	9.10427	5.61369	0.00221036	0.0356752	Protein of unknown function (DUF5132)	NA
757	Pfam	PF05746.15	DALR_1	1.48011	1.57015	0.440577	0.411036	0.00222923	0.0358296	DALR anticodon binding domain	NA
758	DeepEC	EC3.1.27.5	pancreatic ribonuclease	0.00530504	0.0242347	13.7022	6.34938	0.00223991	0.0359538	pancreatic ribonuclease; RNase; RNase I; RNase A; pancreatic RNase; ribonuclease I; endoribonuclease I; ribonucleic phosphatase; alkaline ribonuclease; ribonuclease; gene S glycoproteins; Ceratitis capitata alkaline ribonuclease; SLSG glycoproteins; gene S locus-specific glycoproteins; S-genotype-asssocd. glycoproteins; ribonucleate 3'-pyrimidino-oligonucleotidohydrolase	4.6.1.18
759	Pfam	PF07682.11	SOR	0.0066313	0.0280612	14.5051	6.66423	0.00225461	0.0361421	Sulphur oxygenase reductase	NA
760	Pfam	PF12897.7	Aminotran_MocR	1.83554	1.6301	1.08989	1.17217	0.0022585	0.0361568	Alanine-glyoxylate amino-transferase	NA
761	Pfam	PF04560.20	RNA_pol_Rpb2_7	0.816976	0.878827	0.494187	0.429369	0.00228071	0.0363741	RNA polymerase Rpb2, domain 7	NA
761	Pfam	PF13395.6	HNH_4	0.713528	0.850765	1.40067	1.25845	0.00228104	0.0363741	HNH endonuclease	NA
761	Pfam	PF15975.5	Flot	0.217507	0.153061	2.27471	2.83691	0.0022787	0.0363741	Flotillin	NA
764	Pfam	PF10262.9	Rdx	0.143236	0.0931122	2.44733	3.12285	0.00230015	0.0366308	Rdx family	NA
765	Pfam	PF06068.13	TIP49	1.1061	1.23469	0.987024	0.857066	0.0023239	0.0369606	TIP49 P-loop domain	NA
766	Pfam	PF00970.24	FAD_binding_6	4.38329	4.01403	0.779919	0.892121	0.00232701	0.0369618	Oxidoreductase FAD-binding domain	NA
767	Pfam	PF14805.6	THDPS_N_2	0.469496	0.545918	1.07496	0.9126	0.00235822	0.0374086	Tetrahydrodipicolinate N-succinyltransferase N-terminal	NA
768	Pfam	PF13972.6	TetR	0.188329	0.123724	2.25043	2.72493	0.00236659	0.0374926	Bacterial transcriptional repressor	NA
769	DeepEC	EC4.1.1.20	diaminopimelate decarboxylase	0.668435	0.744898	0.8216	0.683516	0.00237522	0.0375316	diaminopimelate decarboxylase; diaminopimelic acid decarboxylase; meso-diaminopimelate decarboxylase; DAP-decarboxylase; meso-2,6-diaminoheptanedioate carboxy-lyase	4.1.1.20
769	Pfam	PF09335.11	SNARE_assoc	2.56366	2.79719	0.680748	0.613084	0.00237414	0.0375316	SNARE associated Golgi protein	NA
771	Pfam	PF07690.16	MFS_1	38.9735	38.648	0.96379	1.07351	0.0023871	0.0376703	Major Facilitator Superfamily	NA
772	DeepEC	EC1.4.1.1	alanine dehydrogenase	0.224138	0.159439	1.97208	2.4044	0.00239465	0.0377405	alanine dehydrogenase; AlaDH; L-alanine dehydrogenase; NAD+-linked alanine dehydrogenase; alpha-alanine dehydrogenase; NAD+-dependent alanine dehydrogenase; alanine oxidoreductase; NADH-dependent alanine dehydrogenase	1.4.1.1
773	Pfam	PF09297.11	zf-NADH-PPase	0.452255	0.372449	1.13608	1.31298	0.00240077	0.0377881	NADH pyrophosphatase zinc ribbon domain	NA
774	Pfam	PF03899.15	ATP-synt_I	0.363395	0.440051	1.32444	1.13458	0.0024362	0.0382961	ATP synthase I chain	NA
775	Pfam	PF01169.19	UPF0016	0.38992	0.32398	1.2861	1.57437	0.00245435	0.0385318	Uncharacterized protein family UPF0016	NA
776	Pfam	PF02873.16	MurB_C	0.798408	0.860969	0.53882	0.446757	0.00246089	0.0385846	UDP-N-acetylenolpyruvoylglucosamine reductase, C-terminal domain	NA
777	DeepEC	EC4.2.1.12	phosphogluconate dehydratase	0.291777	0.227041	1.559	1.88613	0.00248998	0.0388954	phosphogluconate dehydratase; 6-phosphogluconate dehydratase; 6-phosphogluconic dehydrase; gluconate-6-phosphate dehydratase; gluconate 6-phosphate dehydratase; 6-phosphogluconate dehydrase; 6-phospho-D-gluconate hydro-lyase	4.2.1.12
777	Pfam	PF00857.20	Isochorismatase	3.59416	3.1773	0.884487	0.943218	0.0024903	0.0388954	Isochorismatase family	NA
777	Pfam	PF12096.8	DUF3572	0.133952	0.0892857	2.54439	3.39038	0.00248637	0.0388954	Protein of unknown function (DUF3572)	NA
780	Pfam	PF06050.13	HGD-D	0.245358	0.16199	3.31319	4.15332	0.00249425	0.0389071	2-hydroxyglutaryl-CoA dehydratase, D-component	NA
781	Pfam	PF00766.19	ETF_alpha	1.13926	1.07908	1.15172	1.44628	0.00250592	0.039008	Electron transfer flavoprotein FAD-binding domain	NA
781	Pfam	PF11873.8	Mltc_N	0.0278515	0.0892857	6.46523	4.38001	0.00250713	0.039008	Membrane-bound lytic murein transglycosylase C, N-terminal domain	NA
783	Pfam	PF13435.6	Cytochrome_C554	0.417772	0.59949	2.6131	2.07554	0.00251693	0.0391105	Cytochrome c554 and c-prime	NA
784	Pfam	PF06228.13	ChuX_HutX	0.299735	0.239796	1.77133	2.20505	0.00252292	0.0391535	Haem utilisation ChuX/HutX	NA
785	Pfam	PF13531.6	SBP_bac_11	6.53183	5.96046	0.695846	0.725597	0.00252625	0.0391553	Bacterial extracellular solute-binding protein	NA
786	DeepEC	EC1.13.11.57	gallate dioxygenase	0.0371353	0.0688776	5.46032	3.6791	0.00253396	0.0392248	gallate dioxygenase; GalA; gallate:oxygen oxidoreductase	1.13.11.57
787	Pfam	PF13020.6	DUF3883	0.190981	0.266582	2.52062	2.0563	0.00254439	0.0393362	Domain of unknown function (DUF3883)	NA
788	Pfam	PF03974.13	Ecotin	0.0291777	0.00765306	6.03629	11.3944	0.00256535	0.0395788	Ecotin	NA
788	Pfam	PF05228.13	CHASE4	0.314324	0.19898	2.46625	2.85651	0.00256659	0.0395788	CHASE4 domain	NA
790	DeepEC	EC1.8.1.2	assimilatory sulfite reductase (NADPH)	0.0941645	0.163265	3.99035	3.01005	0.00257753	0.0396972	assimilatory sulfite reductase (NADPH); sulfite reductase (NADPH); sulfite (reduced nicotinamide adenine dinucleotide phosphate) reductase; NADPH-sulfite reductase; NADPH-dependent sulfite reductase; H2S-NADP oxidoreductase; sulfite reductase (NADPH2); MET5 (gene name); MET10 (gene name); cysI (gene name); cysJ (gene name)	1.8.1.2
791	Pfam	PF13084.6	DUF3943	0.0106101	0.0344388	9.66301	5.49786	0.0026314	0.0404756	Domain of unknown function (DUF3943)	NA
792	Pfam	PF17244.2	CDC24_OB3	0.0424403	0.0165816	4.75315	7.70606	0.00263905	0.0405421	Cell division control protein 24, OB domain 3	NA
793	Pfam	PF05088.12	Bac_GDH	0.632626	0.514031	1.3671	1.36564	0.00264445	0.0405738	Bacterial NAD-glutamate dehydrogenase	NA
794	DeepEC	EC6.3.2.6	phosphoribosylaminoimidazolesuccinocarboxamide synthase	0.736074	0.809949	0.774108	0.618791	0.00267156	0.0408042	phosphoribosylaminoimidazolesuccinocarboxamide synthase; phosphoribosylaminoimidazole-succinocarboxamide synthetase; PurC; SAICAR synthetase; 4-(N-succinocarboxamide)-5-aminoimidazole synthetase; 4-[(N-succinylamino)carbonyl]-5-aminoimidazole ribonucleotide synthetase; SAICARs; phosphoribosylaminoimidazolesuccinocarboxamide synthetase; 5-aminoimidazole-4-N-succinocarboxamide ribonucleotide synthe…	6.3.2.6
794	Pfam	PF02493.20	MORN	0.177719	0.123724	2.90125	3.71025	0.00267624	0.0408042	MORN repeat	NA
794	Pfam	PF04225.12	OapA	0.237401	0.137755	2.56175	3.23109	0.00267334	0.0408042	Opacity-associated protein A LysM-like domain	NA
794	Pfam	PF09906.9	DUF2135	0.0795756	0.0318878	4.56178	7.10597	0.00267205	0.0408042	Uncharacterized protein conserved in bacteria (DUF2135)	NA
794	Pfam	PF15902.5	Sortilin-Vps10	0.580902	0.468112	1.82204	2.2063	0.00267549	0.0408042	Sortilin, neurotensin receptor 3,	NA
799	DeepEC	EC4.1.3.17	4-hydroxy-4-methyl-2-oxoglutarate aldolase	0.259947	0.19898	1.76801	2.17725	0.00269685	0.0409645	4-hydroxy-4-methyl-2-oxoglutarate aldolase; pyruvate aldolase; gamma-methyl-gamma-hydroxy-alpha-ketoglutaric aldolase; 4-hydroxy-4-methyl-2-ketoglutarate aldolase; 4-hydroxy-4-methyl-2-oxoglutarate pyruvate-lyase; HMG aldolase; CHA aldolase; 4-carboxy-4-hydroxy-2-oxoadipate aldolase	4.1.3.17
799	DeepEC	EC4.2.1.17	enoyl-CoA hydratase	1.33024	1.18495	1.03623	1.22736	0.00269294	0.0409645	enoyl-CoA hydratase; enoyl hydrase; unsaturated acyl-CoA hydratase; beta-hydroxyacyl-CoA dehydrase; beta-hydroxyacid dehydrase; acyl coenzyme A hydrase; crotonase; crotonyl hydrase; 2-octenoyl coenzyme A hydrase; enoyl coenzyme A hydratase; 2-enoyl-CoA hydratase; short-chain enoyl-CoA hydratase; ECH; trans-2-enoyl-CoA hydratase; enoyl coenzyme A hydrase (D); enoyl coenzyme A hydrase (L); short ch…	4.2.1.17
799	Pfam	PF00528.22	BPD_transp_1	46.4469	43.7347	0.882367	0.972701	0.00269366	0.0409645	Binding-protein-dependent transport system inner membrane component	NA
802	Pfam	PF08220.12	HTH_DeoR	3.21751	2.86097	1.00263	1.11905	0.00270384	0.0410195	DeoR-like helix-turn-helix domain	NA
803	Pfam	PF13537.6	GATase_7	3.41247	3.68622	0.505282	0.501587	0.00271975	0.0412094	Glutamine amidotransferase domain	NA
804	Pfam	PF08895.11	DUF1840	0.193634	0.262755	2.42282	1.98905	0.0027252	0.0412407	Domain of unknown function (DUF1840)	NA
805	Pfam	PF07044.11	DUF1329	0.660477	0.352041	2.66279	3.73378	0.00273864	0.0413719	Protein of unknown function (DUF1329)	NA
805	Pfam	PF10371.9	EKR	0.106101	0.168367	3.10095	2.52733	0.00274067	0.0413719	Domain of unknown function	NA
807	DeepEC	EC1.1.3.15	(S)-2-hydroxy-acid oxidase	0.104775	0.065051	2.96607	4.02514	0.00274919	0.0413728	(S)-2-hydroxy-acid oxidase; hydroxy-acid oxidase A; hydroxy-acid oxidase B; glycolate oxidase; L-2-hydroxy acid oxidase; hydroxyacid oxidase A; L-alpha-hydroxy acid oxidase	1.1.3.15
807	Pfam	PF01250.17	Ribosomal_S6	0.559682	0.635204	0.887567	0.76247	0.00275093	0.0413728	Ribosomal protein S6	NA
807	Pfam	PF14345.6	GDYXXLXY	0.175066	0.119898	2.19204	2.71105	0.00274909	0.0413728	GDYXXLXY protein	NA
810	DeepEC	EC3.6.1.18	FAD diphosphatase	0.00132626	0.0153061	27.4591	8.02593	0.00276764	0.0415214	FAD diphosphatase; FAD pyrophosphatase; riboflavin adenine dinucleotide pyrophosphatase; flavin adenine dinucleotide pyrophosphatase; riboflavine adenine dinucleotide pyrophosphatase; flavine adenine dinucleotide pyrophosphatase	3.6.1.18
810	Pfam	PF05810.12	NinF	0.00132626	0.0153061	27.4591	8.02593	0.00276764	0.0415214	NinF protein	NA
812	Pfam	PF07720.12	TPR_3	0.303714	0.371173	3.55426	2.95348	0.00277794	0.0416246	Tetratricopeptide repeat	NA
813	Pfam	PF13991.6	BssS	0.00265252	0.0153061	27.4591	8.02593	0.00280737	0.0420138	BssS protein family	NA
814	Pfam	PF06163.11	DUF977	0.0172414	0.0395408	8.65711	4.93167	0.0028114	0.0420225	Bacterial protein of unknown function (DUF977)	NA
815	Pfam	PF01638.17	HxlR	3.25862	2.97832	1.12282	1.27657	0.0028382	0.0423439	HxlR-like helix-turn-helix	NA
815	Pfam	PF07143.11	CrtC	0.385942	0.470663	1.32426	1.16478	0.00283986	0.0423439	CrtC N-terminal lipocalin domain	NA
817	Pfam	PF07283.11	TrbH	0.0225464	0.0727041	6.58867	5.26789	0.0028509	0.0424565	Conjugal transfer protein TrbH	NA
818	Pfam	PF01695.17	IstB_IS21	4.58886	5.09566	0.760327	0.773742	0.00285706	0.0424962	IstB-like ATP binding protein	NA
819	Pfam	PF04397.15	LytTR	0.789125	0.67602	1.27098	1.43583	0.00286215	0.0425199	LytTr DNA-binding domain	NA
820	Pfam	PF00679.24	EFG_C	2.76923	2.94898	0.408552	0.373115	0.00290683	0.043131	Elongation factor G C-terminus	NA
821	Pfam	PF13416.6	SBP_bac_8	9.80769	8.87883	1.05187	1.15937	0.00292418	0.0433356	Bacterial extracellular solute-binding protein	NA
822	Pfam	PF09100.10	Qn_am_d_aIV	0.0557029	0.0178571	4.9678	7.42093	0.00293896	0.0434487	Quinohemoprotein amine dehydrogenase, alpha subunit domain IV	NA
822	Pfam	PF14930.6	Qn_am_d_aII	0.0557029	0.0178571	4.9678	7.42093	0.00293896	0.0434487	Quinohemoprotein amine dehydrogenase, alpha subunit domain II	NA
824	Pfam	PF02515.17	CoA_transf_3	6.33024	6.21556	1.21283	1.39944	0.00294787	0.0435276	CoA-transferase family III	NA
825	DeepEC	EC3.5.1.2	glutaminase	0.82626	0.707908	1.01751	1.17106	0.0029689	0.0436973	glutaminase; glutaminase I; L-glutaminase; glutamine aminohydrolase	3.5.1.2
825	Pfam	PF03652.15	RuvX	0.664456	0.734694	0.715316	0.609128	0.00297014	0.0436973	Holliday junction resolvase	NA
825	Pfam	PF16539.5	FlgT_M	0.0583554	0.0267857	4.11555	6.03156	0.00296499	0.0436973	Flagellar assembly protein T, middle domain	NA
828	Pfam	PF00472.20	RF-1	1.9244	2.07143	0.510483	0.441203	0.00301591	0.0443171	RF-1 domain	NA
829	DeepEC	EC1.11.1.15	peroxiredoxin	1.5809	1.75893	0.858047	0.756248	0.00303351	0.0444431	peroxiredoxin; thioredoxin peroxidase; tryparedoxin peroxidase; alkyl hydroperoxide reductase C22; AhpC; TrxPx; TXNPx; Prx; PRDX	1.11.1.15
829	Pfam	PF11153.8	DUF2931	0.0411141	0.00382653	10.2499	28	0.00303317	0.0444431	Protein of unknown function (DUF2931)	NA
829	Pfam	PF15985.5	KH_6	0.0477454	0.0204082	4.46888	6.93263	0.00303544	0.0444431	KH domain	NA
832	Pfam	PF07729.12	FCD	10.3554	9.89541	1.0072	1.15578	0.00304914	0.0445365	FCD domain	NA
832	Pfam	PF13624.6	SurA_N_3	1.42706	1.5574	0.682589	0.605121	0.00304781	0.0445365	SurA N-terminal domain	NA
834	Pfam	PF03480.13	DctP	5.25597	4.23214	1.36068	1.42239	0.00306107	0.0446571	Bacterial extracellular solute-binding protein, family 7	NA
835	Pfam	PF11939.8	NiFe-hyd_HybE	0.132626	0.193878	2.75784	2.26154	0.00306655	0.0446835	[NiFe]-hydrogenase assembly, chaperone, HybE	NA
836	Pfam	PF15984.5	Collagen_mid	0.16313	0.0829082	4.10055	5.6795	0.00311302	0.0453064	Bacterial collagen, middle region	NA
837	DeepEC	EC1.1.1.343	phosphogluconate dehydrogenase (NAD+-dependent, decarboxylating)	0.0225464	0.0510204	6.58867	4.31552	0.00313838	0.0455241	phosphogluconate dehydrogenase (NAD+-dependent, decarboxylating); 6-PGDH (ambiguous); gntZ (gene name); GNDl	1.1.1.343
837	DeepEC	EC2.3.1.180	beta-ketoacyl-[acyl-carrier-protein] synthase III	0.718833	0.80102	0.907436	0.776547	0.00313921	0.0455241	beta-ketoacyl-[acyl-carrier-protein] synthase III; 3-oxoacyl:ACP synthase III; 3-ketoacyl-acyl carrier protein synthase III; KASIII; KAS III; FabH; beta-ketoacyl-acyl carrier protein synthase III; beta-ketoacyl-ACP synthase III; beta-ketoacyl (acyl carrier protein) synthase III; acetyl-CoA:malonyl-[acyl-carrier-protein] C-acyltransferase	2.3.1.180
837	Pfam	PF08645.11	PNK3P	0.458886	0.556122	1.2436	1.12325	0.0031323	0.0455241	Polynucleotide kinase 3 phosphatase	NA
840	Pfam	PF10721.9	DUF2514	0.0331565	0.00510204	7.46825	13.9732	0.00316354	0.045811	Protein of unknown function (DUF2514)	NA
840	Pfam	PF14305.6	ATPgrasp_TupA	0.0809019	0.17602	4.46068	3.89321	0.00316652	0.045811	TupA-like ATPgrasp	NA
842	Pfam	PF14328.6	DUF4385	0	0.0114796	NaN	9.28553	0.00318501	0.0460237	Domain of unknown function (DUF4385)	NA
843	Pfam	PF11074.8	DUF2779	0.0291777	0.0625	6.53272	4.42678	0.00319315	0.0460866	Domain of unknown function(DUF2779)	NA
844	Pfam	PF01752.17	Peptidase_M9	0.030504	0.00510204	9.57957	13.9732	0.00321028	0.046234	Collagenase	NA
844	Pfam	PF04139.13	Rad9	0.0225464	0.00510204	6.58867	13.9732	0.00322203	0.046234	Rad9	NA
844	Pfam	PF04587.15	ADP_PFK_GK	0.0755968	0.0165816	5.02569	7.70606	0.00322236	0.046234	ADP-specific Phosphofructokinase/Glucokinase conserved region	NA
844	Pfam	PF14094.6	DUF4272	0.0225464	0.00510204	6.58867	13.9732	0.00322203	0.046234	Domain of unknown function (DUF4272)	NA
844	Pfam	PF14336.6	DUF4392	0.0623342	0.0331633	4.21863	6.38776	0.0032209	0.046234	Domain of unknown function (DUF4392)	NA
849	DeepEC	EC3.5.3.10	D-arginase	0.0437666	0.0191327	4.67734	7.63609	0.00324401	0.0463965	D-arginase	3.5.3.10
849	Pfam	PF00332.18	Glyco_hydro_17	0.161804	0.116071	2.72381	3.56988	0.00324513	0.0463965	Glycosyl hydrolases family 17	NA
849	Pfam	PF02104.15	SURF1	0.77321	0.670918	0.879491	0.975067	0.00324392	0.0463965	SURF1 family	NA
852	Pfam	PF01252.18	Peptidase_A8	0.82626	0.904337	0.813539	0.700056	0.00325008	0.0464129	Signal peptidase (SPase) II	NA
853	Pfam	PF00535.26	Glycos_transf_2	12.4536	13.1135	0.548657	0.484987	0.00326337	0.0465425	Glycosyl transferase family 2	NA
853	Pfam	PF03739.14	LptF_LptG	1.42971	1.55485	0.626833	0.581299	0.00326681	0.0465425	Lipopolysaccharide export system permease LptF/LptG	NA
855	Pfam	PF01521.20	Fe-S_biosyn	1.30239	1.48469	0.790953	0.7799	0.00328944	0.0467008	Iron-sulphur cluster biosynthesis	NA
855	Pfam	PF10385.9	RNA_pol_Rpb2_45	0.78382	0.852041	0.594968	0.518528	0.00328821	0.0467008	RNA polymerase beta subunit external 1 domain	NA
855	Pfam	PF17136.4	ribosomal_L24	0.415119	0.489796	1.18778	1.02127	0.0032826	0.0467008	Ribosomal proteins 50S L24/mitochondrial 39S L24	NA
858	Pfam	PF02582.14	DUF155	0.0809019	0.125	3.49104	2.67814	0.00331513	0.0469301	Uncharacterised ACR, YagE family COG1723	NA
858	Pfam	PF07196.13	Flagellin_IN	0.551724	0.445153	1.62931	1.95272	0.00332101	0.0469301	Flagellin hook IN motif	NA
858	Pfam	PF10029.9	DUF2271	0.122016	0.0778061	2.81404	3.68175	0.00331882	0.0469301	Predicted periplasmic protein (DUF2271)	NA
858	Pfam	PF11383.8	DUF3187	0.0159151	0.0459184	7.86864	5.06458	0.00331659	0.0469301	Protein of unknown function (DUF3187)	NA
862	Pfam	PF13641.6	Glyco_tranf_2_3	10.1353	10.773	0.586575	0.525596	0.00333834	0.0471202	Glycosyltransferase like family 2	NA
863	DeepEC	EC1.1.1.193	5-amino-6-(5-phosphoribosylamino)uracil reductase	0.0941645	0.0561224	3.10363	4.20126	0.00336518	0.0473891	5-amino-6-(5-phosphoribosylamino)uracil reductase; aminodioxyphosphoribosylaminopyrimidine reductase	1.1.1.193
863	Pfam	PF13452.6	MaoC_dehydrat_N	3.11936	2.96173	1.07335	1.21545	0.00336192	0.0473891	N-terminal half of MaoC dehydratase	NA
865	Pfam	PF12266.8	DUF3613	0.0636605	0.0318878	3.83769	5.51351	0.00340702	0.0479228	Protein of unknown function (DUF3613)	NA
866	Pfam	PF11004.8	Kdo_hydroxy	0.0702918	0.11352	3.63923	2.79624	0.00342802	0.0481624	3-deoxy-D-manno-oct-2-ulosonic acid (Kdo) hydroxylase	NA
867	Pfam	PF00069.25	Pkinase	5.27321	5.14923	1.50058	1.7288	0.00344726	0.048377	Protein kinase domain	NA
868	Pfam	PF11394.8	DUF2875	0.0384615	0.0102041	8.78079	19.1564	0.00345663	0.0484525	Protein of unknown function (DUF2875)	NA
869	Pfam	PF05854.11	MC1	0.0265252	0.00765306	7.70706	17.4435	0.00348401	0.0487802	Non-histone chromosomal protein MC1	NA
870	DeepEC	EC4.1.1.25	tyrosine decarboxylase	0.0503979	0.0216837	4.46238	6.72125	0.00351034	0.0489427	tyrosine decarboxylase; L-tyrosine decarboxylase; L-(-)-tyrosine apodecarboxylase; L-tyrosine carboxy-lyase	4.1.1.25
870	Pfam	PF02899.17	Phage_int_SAM_1	3.15517	3.59949	1.01487	1.03418	0.00350395	0.0489427	Phage integrase, N-terminal SAM-like domain	NA
870	Pfam	PF07728.14	AAA_5	20.7772	21.75	0.359206	0.349938	0.00350172	0.0489427	AAA domain (dynein-related subfamily)	NA
870	Pfam	PF14537.6	Cytochrom_c3_2	0.958886	1.22194	2.60815	1.96612	0.00351171	0.0489427	Cytochrome c3	NA
874	DeepEC	EC1.1.1.42	isocitrate dehydrogenase (NADP+)	0.438992	0.516582	1.19057	1.03026	0.0035284	0.0490678	isocitrate dehydrogenase (NADP+); oxalosuccinate decarboxylase; oxalsuccinic decarboxylase; isocitrate (NADP) dehydrogenase; isocitrate (nicotinamide adenine dinucleotide phosphate) dehydrogenase; NADP-specific isocitrate dehydrogenase; NADP-linked isocitrate dehydrogenase; NADP-dependent isocitrate dehydrogenase; NADP isocitric dehydrogenase; isocitrate dehydrogenase (NADP-dependent); NADP-depen…	1.1.1.42
874	DeepEC	EC2.5.1.114	tRNAPhe (4-demethylwyosine37-C7) aminocarboxypropyltransferase	0.0291777	0.00892857	5.77208	10.5424	0.00352875	0.0490678	tRNAPhe (4-demethylwyosine37-C7) aminocarboxypropyltransferase; TYW2; tRNA-yW synthesizing enzyme-2; TRM12 (gene name); taw2 (gene name)	2.5.1.114
876	Pfam	PF07714.17	Pkinase_Tyr	5.09019	4.96556	1.51753	1.76445	0.00355764	0.049413	Protein tyrosine kinase	NA
877	Pfam	PF02092.17	tRNA_synt_2f	0.661804	0.733418	0.727938	0.63398	0.00357496	0.049597	Glycyl-tRNA synthetase beta subunit	NA
878	DeepEC	EC5.4.2.2	phosphoglucomutase (alpha-D-glucose-1,6-bisphosphate-dependent)	0.47878	0.577806	1.13958	1.05915	0.00360389	0.0499414	phosphoglucomutase (alpha-D-glucose-1,6-bisphosphate-dependent); glucose phosphomutase; phosphoglucose mutase	5.4.2.2
879	Pfam	PF05818.12	TraT	0.0185676	0.0446429	7.27512	4.62897	0.00361878	0.0500907	Enterobacterial TraT complement resistance protein	NA
880	Pfam	PF04143.14	Sulf_transp	1.05703	1.29209	1.22015	1.1276	0.00363723	0.0502889	Sulphur transport	NA
881	Pfam	PF08468.11	MTS_N	0.0888594	0.0522959	3.20427	4.36796	0.00366236	0.0505788	Methyltransferase small domain N-terminal	NA
882	Pfam	PF06568.11	DUF1127	0.448276	0.362245	2.07655	2.59355	0.00366953	0.0506203	Domain of unknown function (DUF1127)	NA
883	Pfam	PF09312.11	SurA_N	0.628647	0.727041	0.952565	0.878728	0.00370142	0.0510025	SurA N-terminal domain	NA
884	Pfam	PF09699.10	Paired_CXXCH_1	1.02918	1.33418	1.84377	1.70977	0.00371081	0.0510741	Doubled CXXCH motif (Paired_CXXCH_1)	NA
885	Pfam	PF01844.23	HNH	1.74005	1.95026	1.1288	1.16918	0.00372205	0.0511708	HNH endonuclease	NA
886	Pfam	PF02272.19	DHHA1	1.96286	2.0051	0.6053	0.413395	0.00375618	0.0515818	DHHA1 domain	NA
887	Pfam	PF03923.13	Lipoprotein_16	0.0702918	0.0395408	3.63923	5.40578	0.00376639	0.0516637	Uncharacterized lipoprotein	NA
888	Pfam	PF12799.7	LRR_4	0.350133	0.271684	2.05955	2.51351	0.00378976	0.0519257	Leucine Rich repeats (2 copies)	NA
889	Pfam	PF00075.24	RNase_H	0.881963	0.965561	0.661746	0.568669	0.00381814	0.0522557	RNase H	NA
890	Pfam	PF08019.12	EptA_B_N	0.213528	0.144133	2.44132	2.96202	0.00382463	0.0522687	Phosphoethanolamine transferase EptA/EptB	NA
890	Pfam	PF08401.11	DUF1738	0.381963	0.493622	2.34476	1.93177	0.00382768	0.0522687	Domain of unknown function (DUF1738)	NA
892	DeepEC	EC2.1.1.251	methylated-thiol---coenzyme M methyltransferase	0.0119363	0	10.0762	NaN	0.00384909	0.0523846	methylated-thiol---coenzyme M methyltransferase; mtsA (gene name)	2.1.1.251
892	Pfam	PF17992.1	Agarase_CBM	0.0106101	0	9.66301	NaN	0.00384904	0.0523846	Agarase CBM like domain	NA
892	Pfam	PF18629.1	DUF5629	0.0106101	0	9.66301	NaN	0.00384904	0.0523846	Family of unknown function (DUF5629)	NA
895	Pfam	PF09933.9	DUF2165	0.0503979	0.0867347	4.69087	3.40021	0.00387902	0.0527314	Predicted small integral membrane protein (DUF2165)	NA
895	Pfam	PF11136.8	DUF2889	0.356764	0.313776	1.78983	2.33638	0.00388324	0.0527314	Protein of unknown function (DUF2889)	NA
897	Pfam	PF00119.20	ATP-synt_A	0.78382	0.882653	0.826165	0.773743	0.00389651	0.0528527	ATP synthase A chain	NA
898	Pfam	PF13555.6	AAA_29	6.23077	5.86097	0.538776	0.581657	0.00393004	0.0532481	P-loop containing region of AAA domain	NA
899	Pfam	PF01998.17	DUF131	0.0411141	0.0153061	5.29787	8.67861	0.00396266	0.0536303	Protein of unknown function DUF131	NA
900	Pfam	PF18490.1	tRNA_bind_4	0.0371353	0.0140306	5.09539	8.38823	0.00397483	0.0537353	tRNA-binding domain	NA
901	Pfam	PF17900.1	Peptidase_M1_N	0.980106	0.891582	0.791107	0.919098	0.00398321	0.0537888	Peptidase M1 N-terminal domain	NA
902	Pfam	PF01706.16	FliG_C	0.559682	0.651786	1.23852	1.05742	0.00400321	0.0539989	FliG C-terminal domain	NA
903	Pfam	PF00128.24	Alpha-amylase	4.1061	4.51148	0.871004	0.74696	0.00405085	0.0545207	Alpha amylase, catalytic domain	NA
903	Pfam	PF11450.8	DUF3008	0.0159151	0.0382653	8.50891	5.01652	0.00404963	0.0545207	Protein of unknwon function (DUF3008)	NA
905	Pfam	PF01790.18	LGT	0.908488	0.991071	0.746881	0.639921	0.00406995	0.0547172	Prolipoprotein diacylglyceryl transferase	NA
906	Pfam	PF02592.15	Vut_1	0.363395	0.292092	1.44778	1.68695	0.00408294	0.0548313	Putative vitamin uptake transporter	NA
907	DeepEC	EC1.7.2.5	nitric oxide reductase (cytochrome c)	0.0503979	0.0229592	4.34363	6.52763	0.00409467	0.0549223	nitric oxide reductase (cytochrome c)	1.7.2.5
907	Pfam	PF02779.24	Transket_pyr	4.39523	4.75255	0.490674	0.505547	0.00409875	0.0549223	Transketolase, pyrimidine binding domain	NA
909	Pfam	PF00120.24	Gln-synt_C	2.71618	2.47066	0.734034	0.800575	0.00412748	0.0550647	Glutamine synthetase, catalytic domain	NA
909	Pfam	PF00152.20	tRNA-synt_2	1.97215	2.12117	0.583288	0.489888	0.0041219	0.0550647	tRNA synthetases class II (D, K and N)	NA
909	Pfam	PF01554.18	MatE	2.51459	2.22449	0.886321	0.955647	0.00412245	0.0550647	MatE	NA
909	Pfam	PF08445.10	FR47	5.37931	4.98214	0.702443	0.786544	0.00412444	0.0550647	FR47-like protein	NA
913	DeepEC	EC1.6.1.1	NAD(P)+ transhydrogenase (Si-specific)	0.107427	0.0663265	2.88438	3.75432	0.00415955	0.0553711	NAD(P)+ transhydrogenase (Si-specific); pyridine nucleotide transhydrogenase; transhydrogenase; NAD(P)+ transhydrogenase; nicotinamide adenine dinucleotide (phosphate) transhydrogenase; NAD+ transhydrogenase; NADH transhydrogenase; nicotinamide nucleotide transhydrogenase; NADPH-NAD+ transhydrogenase; pyridine nucleotide transferase; NADPH-NAD+ oxidoreductase; NADH-NADP+-transhydrogenase; NADPH:N…	1.6.1.1
913	Pfam	PF13679.6	Methyltransf_32	0.362069	0.276786	1.57269	1.78411	0.00415777	0.0553711	Methyltransferase domain	NA
915	Pfam	PF13534.6	Fer4_17	6.97613	7.2551	0.669823	0.573489	0.00422377	0.0561646	4Fe-4S dicluster domain	NA
916	Pfam	PF18560.1	Lectin_like	0.061008	0.0293367	5.5134	8.97859	0.00423268	0.0562217	Lectin like domain	NA
917	Pfam	PF02915.17	Rubrerythrin	1.36074	1.4949	0.970003	0.843168	0.00424807	0.0563166	Rubrerythrin	NA
917	Pfam	PF06616.11	BsuBI_PstI_RE	0.0172414	0.0420918	7.55485	4.77354	0.00424908	0.0563166	BsuBI/PstI restriction endonuclease domain	NA
919	Pfam	PF01327.21	Pep_deformylase	1.12997	1.23724	0.703074	0.631422	0.00427348	0.0565782	Polypeptide deformylase	NA
920	Pfam	PF07883.11	Cupin_2	8.75066	7.97959	0.796138	0.834043	0.00427914	0.0565916	Cupin domain	NA
921	Pfam	PF09949.9	DUF2183	0.0503979	0.0204082	4.69087	6.93263	0.00429463	0.0567348	Uncharacterized conserved protein (DUF2183)	NA
922	DeepEC	EC6.3.4.6	urea carboxylase	0.200265	0.265306	2.20445	1.83123	0.00432004	0.0570086	urea carboxylase; urease (ATP-hydrolysing); urea carboxylase (hydrolysing); ATP---urea amidolyase; urea amidolyase; UALase; UCA	6.3.4.6
923	Pfam	PF17680.1	FlgO	0.136605	0.0880102	2.90926	3.78586	0.00434211	0.0572378	FlgO protein	NA
924	DeepEC	EC5.3.1.6	ribose-5-phosphate isomerase	0.667109	0.727041	1.0005	0.773435	0.00436175	0.0574171	ribose-5-phosphate isomerase; phosphopentosisomerase; phosphoriboisomerase; ribose phosphate isomerase; 5-phosphoribose isomerase; D-ribose 5-phosphate isomerase; D-ribose-5-phosphate ketol-isomerase	5.3.1.6
924	Pfam	PF01409.20	tRNA-synt_2d	1.64324	1.73597	0.734534	0.578743	0.00436515	0.0574171	tRNA synthetases class II core domain (F)	NA
926	Pfam	PF00011.21	HSP20	1.95756	2.19388	0.935749	0.889907	0.00437842	0.0574783	Hsp20/alpha crystallin family	NA
926	Pfam	PF10101.9	DUF2339	0.356764	0.283163	1.4338	1.65103	0.00438107	0.0574783	Predicted membrane protein (DUF2339)	NA
926	Pfam	PF17172.4	GST_N_4	0.15252	0.201531	2.8817	2.2858	0.00438398	0.0574783	Glutathione S-transferase N-terminal domain	NA
929	Pfam	PF10945.8	CBP_BcsR	0.0198939	0.0459184	7.02368	4.56117	0.00439463	0.0575559	Cellulose biosynthesis protein BcsR	NA
930	Pfam	PF05484.11	LRV_FeS	0.0835544	0.127551	3.48198	2.7055	0.00444013	0.0579868	LRV protein FeS4 cluster	NA
930	Pfam	PF06245.11	DUF1015	0.118037	0.173469	2.73529	2.2606	0.00444147	0.0579868	Protein of unknown function (DUF1015)	NA
930	Pfam	PF09339.10	HTH_IclR	9.59019	9.1875	0.928928	1.05653	0.00445084	0.0579868	IclR helix-turn-helix domain	NA
930	Pfam	PF12760.7	Zn_Tnp_IS1595	0.246684	0.483418	2.93274	5.02575	0.00444753	0.0579868	Transposase zinc-ribbon domain	NA
930	Pfam	PF14436.6	EndoU_bacteria	0.0278515	0.057398	6.46523	4.33233	0.00445136	0.0579868	Bacterial EndoU nuclease	NA
935	Pfam	PF17289.2	Terminase_6C	0.356764	0.284439	1.76636	2.11573	0.00446183	0.058061	Terminase RNaseH-like domain	NA
936	Pfam	PF10923.8	DUF2791	0.114058	0.169643	3.72863	2.9071	0.00446953	0.0580991	P-loop Domain of unknown function (DUF2791)	NA
937	Pfam	PF07721.14	TPR_4	1.40981	1.59439	1.2537	1.12049	0.0045339	0.0588729	Tetratricopeptide repeat	NA
938	Pfam	PF00893.19	Multi_Drug_Res	1.11141	0.943878	0.977447	1.03657	0.00456598	0.0592095	Small Multidrug Resistance protein	NA
938	Pfam	PF10712.9	NAD-GH	1.2679	1.15179	0.760377	0.86262	0.00457442	0.0592095	NAD-specific glutamate dehydrogenase	NA
938	Pfam	PF12837.7	Fer4_6	6.00663	6.2602	0.909943	0.772983	0.00457265	0.0592095	4Fe-4S binding domain	NA
941	Pfam	PF00465.19	Fe-ADH	2.46021	2.23214	0.750824	0.792748	0.00459108	0.059362	Iron-containing alcohol dehydrogenase	NA
942	DeepEC	EC2.7.1.24	dephospho-CoA kinase	0.645889	0.718112	0.78272	0.683622	0.0046345	0.0598598	dephospho-CoA kinase; dephosphocoenzyme A kinase (phosphorylating); 3'-dephospho-CoA kinase; dephosphocoenzyme A kinase; ATP:dephospho-CoA 3'-phosphotransferase	2.7.1.24
943	DeepEC	EC6.3.2.45	UDP-N-acetylmuramate---L-alanyl-gamma-D-glutamyl-meso-2,6-diaminoheptanedioate ligase	0.030504	0.0102041	5.64135	9.85514	0.00464397	0.0599127	UDP-N-acetylmuramate---L-alanyl-gamma-D-glutamyl-meso-2,6-diaminoheptanedioate ligase; murein peptide ligase; Mpl; yjfG (gene name); UDP-MurNAc:L-Ala-gamma-D-Glu-meso-A2pm ligase; UDP-N-acetylmuramate:L-alanyl-gamma-D-glutamyl-meso-diaminopimelate ligase	6.3.2.45
943	Pfam	PF02026.16	RyR	0.0278515	0.0522959	7.21605	4.47359	0.00464844	0.0599127	RyR domain	NA
945	Pfam	PF00207.22	A2M	0.514589	0.436224	1.10244	1.25	0.00467873	0.0602392	Alpha-2-macroglobulin family	NA
946	DeepEC	EC3.5.3.12	agmatine deiminase	0.0517241	0.0242347	4.28459	6.34938	0.0046844	0.0602485	agmatine deiminase; agmatine amidinohydrolase	3.5.3.12
947	Pfam	PF11295.8	DUF3096	0.0318302	0.0625	5.51879	3.87546	0.00470236	0.0604156	Protein of unknown function (DUF3096)	NA
948	Pfam	PF05343.14	Peptidase_M42	0.737401	0.65051	1.28301	1.46409	0.00471506	0.0605149	M42 glutamyl aminopeptidase	NA
949	Pfam	PF14790.6	THDPS_N	0.0238727	0.00637755	6.39869	12.49	0.00473122	0.0606584	Tetrahydrodipicolinate N-succinyltransferase N-terminal	NA
950	DeepEC	EC6.3.4.13	phosphoribosylamine---glycine ligase	0.762599	0.821429	0.558317	0.47059	0.00476989	0.0610556	phosphoribosylamine---glycine ligase; phosphoribosylglycinamide synthetase; glycinamide ribonucleotide synthetase; phosphoribosylglycineamide synthetase; glycineamide ribonucleotide synthetase; 2-amino-N-ribosylacetamide 5'-phosphate kinosynthase; 5'-phosphoribosylglycinamide synthetase; GAR	6.3.4.13
950	Pfam	PF09295.10	ChAPs	0.274536	0.346939	2.60175	2.22274	0.00477224	0.0610556	ChAPs (Chs5p-Arf1p-binding proteins)	NA
952	Pfam	PF00005.27	ABC_tran	83.7958	79.8074	0.577935	0.64016	0.00478228	0.0611197	ABC transporter	NA
953	Pfam	PF07148.12	MalM	0.030504	0.0127551	5.64135	10.4355	0.00480449	0.0613392	Maltose operon periplasmic protein precursor (MalM)	NA
954	Pfam	PF14531.6	Kinase-like	0.181698	0.107143	3.73129	3.72916	0.00484202	0.0617535	Kinase-like	NA
955	Pfam	PF12094.8	DUF3570	0.0517241	0.103316	5.12834	3.86157	0.00484787	0.0617633	Protein of unknown function (DUF3570)	NA
956	Pfam	PF13280.6	WYL	1.813	1.63648	1.12142	1.29109	0.00486131	0.0618052	WYL domain	NA
956	Pfam	PF18147.1	Suv3_C_1	0.0344828	0.0127551	5.29502	8.80334	0.00485856	0.0618052	Suv3 C-terminal domain 1	NA
958	Pfam	PF02033.18	RBFA	0.554377	0.625	0.89716	0.775091	0.00488492	0.0620405	Ribosome-binding factor A	NA
959	DeepEC	EC4.1.3.1	isocitrate lyase	0.437666	0.360969	1.30481	1.51072	0.00489224	0.0620687	isocitrate lyase; isocitrase; isocitritase; isocitratase; threo-Ds-isocitrate glyoxylate-lyase; isocitrate glyoxylate-lyase	4.1.3.1
960	Pfam	PF00696.28	AA_kinase	4.20027	4.37372	0.378458	0.315558	0.00490722	0.062156	Amino acid kinase family	NA
960	Pfam	PF01865.16	PhoU_div	0.498674	0.422194	1.32046	1.53593	0.00491114	0.062156	Protein of unknown function DUF47	NA
960	Pfam	PF12261.8	T_hemolysin	0.102122	0.065051	2.96713	3.94945	0.00491445	0.062156	Thermostable hemolysin	NA
963	Pfam	PF13631.6	Cytochrom_B_N_2	0.799735	0.906888	0.763527	0.758203	0.00493918	0.0624039	Cytochrome b(N-terminal)/b6/petB	NA
964	Pfam	PF14539.6	DUF4442	0.781167	0.654337	1.22265	1.37663	0.0049585	0.0625831	Domain of unknown function (DUF4442)	NA
965	Pfam	PF12705.7	PDDEXK_1	2.11406	2.26148	0.566547	0.526344	0.00496492	0.0625991	PD-(D/E)XK nuclease superfamily	NA
966	Pfam	PF02767.16	DNA_pol3_beta_2	0.819629	0.88648	0.685156	0.588213	0.00498166	0.0627452	DNA polymerase III beta subunit, central domain	NA
967	Pfam	PF08264.13	Anticodon_1	2.92308	3.04847	0.309307	0.264263	0.00499625	0.0628639	Anticodon-binding domain of tRNA	NA
968	DeepEC	EC6.3.4.23	formate---phosphoribosylaminoimidazolecarboxamide ligase	0.0503979	0.0216837	4.57805	6.72125	0.00501467	0.0630305	formate---phosphoribosylaminoimidazolecarboxamide ligase; 5-formaminoimidazole-4-carboxamide ribonucleotide synthetase; 5-formaminoimidazole-4-carboxamide-1-beta-D-ribofuranosyl 5'-monophosphate synthetase; purP (gene name)	6.3.4.23
969	DeepEC	EC2.5.1.7	UDP-N-acetylglucosamine 1-carboxyvinyltransferase	0.687003	0.752551	0.835576	0.684872	0.00503959	0.0630781	UDP-N-acetylglucosamine 1-carboxyvinyltransferase; MurA transferase; UDP-N-acetylglucosamine 1-carboxyvinyl-transferase; UDP-N-acetylglucosamine enoylpyruvyltransferase; enoylpyruvate transferase; phosphoenolpyruvate-UDP-acetylglucosamine-3-enolpyruvyltransferase; phosphoenolpyruvate:UDP-2-acetamido-2-deoxy-D-glucose 2-enoyl-1-carboxyethyltransferase; phosphoenolpyruvate:uridine diphosphate N-ace…	2.5.1.7
969	Pfam	PF01816.17	LRV	0.140584	0.177296	3.31049	2.28364	0.00504605	0.0630781	Leucine rich repeat variant	NA
969	Pfam	PF08497.10	Radical_SAM_N	0.399204	0.331633	1.26108	1.48451	0.00502382	0.0630781	Radical SAM N-terminal	NA
969	Pfam	PF13379.6	NMT1_2	4.83422	4.62372	1.04906	1.16409	0.00504956	0.0630781	NMT1-like family	NA
969	Pfam	PF17186.4	Lipocalin_9	0.355438	0.432398	1.4234	1.24911	0.00504208	0.0630781	Lipocalin-like domain	NA
969	Pfam	PF17728.1	BsuBI_PstI_RE_N	0.0172414	0.0408163	8.12469	5.00632	0.00503696	0.0630781	BsuBI/PstI restriction endonuclease HTH domain	NA
975	Pfam	PF03979.14	Sigma70_r1_1	0.761273	0.877551	0.891754	0.886846	0.00507636	0.0633478	Sigma-70 factor, region 1.1	NA
976	Pfam	PF00881.24	Nitroreductase	3.91114	3.70153	0.666904	0.780666	0.00509089	0.063464	Nitroreductase family	NA
977	DeepEC	EC6.2.1.16	acetoacetate---CoA ligase	0.217507	0.160714	2.06786	2.49355	0.00510568	0.0635832	acetoacetate---CoA ligase; acetoacetyl-CoA synthetase	6.2.1.16
978	DeepEC	EC2.3.1.86	fatty-acyl-CoA synthase system	0.0875332	0.0548469	3.2308	4.44993	0.00513178	0.0638429	fatty-acyl-CoA synthase system; yeast fatty acid synthase; FAS1 (gene name); FAS2 (gene name); fatty-acyl-CoA synthase	2.3.1.86
979	DeepEC	EC1.11.1.5	cytochrome-c peroxidase	0.0795756	0.122449	3.46431	2.71038	0.00513778	0.0638522	cytochrome-c peroxidase; cytochrome peroxidase; cytochrome c-551 peroxidase; apocytochrome c peroxidase; mesocytochrome c peroxidase azide; mesocytochrome c peroxidase cyanide; mesocytochrome c peroxidase cyanate; cytochrome c-H2O oxidoreductase; cytochrome c peroxidase	1.11.1.5
980	DeepEC	EC4.2.1.99	2-methylisocitrate dehydratase	0.289125	0.225765	1.58919	1.86651	0.00516059	0.0640703	2-methylisocitrate dehydratase; (2S,3R)-3-hydroxybutane-1,2,3-tricarboxylate hydro-lyase	4.2.1.99
981	Pfam	PF00108.23	Thiolase_N	7.63395	7.11735	0.861923	0.975898	0.00520923	0.0646083	Thiolase, N-terminal domain	NA
982	Pfam	PF13728.6	TraF	0.269231	0.373724	2.02739	1.86773	0.00521553	0.0646205	F plasmid transfer operon protein	NA
983	Pfam	PF02085.16	Cytochrom_CIII	0.413793	0.503827	2.94851	2.18393	0.00522204	0.0646353	Class III cytochrome C family	NA
984	Pfam	PF00562.28	RNA_pol_Rpb2_6	0.859416	0.915816	0.524667	0.452461	0.00525706	0.0650027	RNA polymerase Rpb2, domain 6	NA
985	Pfam	PF12021.8	DUF3509	0.0212202	0.00127551	9.66301	28	0.00528594	0.0652935	Protein of unknown function (DUF3509)	NA
986	DeepEC	EC3.4.21.100	sedolisin	0.0145889	0.00127551	8.95067	28	0.00530505	0.0653305	sedolisin; Pseudomonas sp. pepstatin-insensitive carboxyl proteinase; pseudomonapepsin; pseudomonalisin; sedolysin	3.4.21.100
986	Pfam	PF16106.5	DUF4824	0.0212202	0.00510204	6.79605	13.9732	0.00530285	0.0653305	Domain of unknown function (DUF4824)	NA
986	Pfam	PF17791.1	MG3	0.0212202	0.00510204	6.79605	13.9732	0.00530285	0.0653305	Macroglobulin domain MG3	NA
989	Pfam	PF05221.17	AdoHcyase	0.749337	0.813776	0.723993	0.60662	0.00531976	0.0654454	S-adenosyl-L-homocysteine hydrolase	NA
990	Pfam	PF07866.11	DUF1653	0.0901857	0.0535714	3.17831	4.20586	0.00536071	0.0658826	Protein of unknown function (DUF1653)	NA
991	Pfam	PF13098.6	Thioredoxin_2	3.51061	4.16837	0.668592	0.760368	0.00541591	0.0664938	Thioredoxin-like domain	NA
992	DeepEC	EC1.12.99.6	hydrogenase (acceptor)	0.188329	0.293367	2.77227	2.30657	0.00544573	0.0666581	hydrogenase (acceptor); H2 producing hydrogenase (ambiguous); hydrogen-lyase (ambiguous); hydrogenlyase (ambiguous); uptake hydrogenase (ambiguous); hydrogen:(acceptor) oxidoreductase	1.12.99.6
992	Pfam	PF11173.8	DUF2960	0	0.0102041	NaN	9.85514	0.00544157	0.0666581	Protein of unknown function (DUF2960)	NA
992	Pfam	PF16475.5	DUF5052	0	0.0102041	NaN	9.85514	0.00544157	0.0666581	Domain of unknown function (DUF5052)	NA
995	DeepEC	EC2.4.1.4	amylosucrase	0.00265252	0.0178571	19.4036	7.94232	0.00546648	0.0668449	amylosucrase; sucrose---glucan glucosyltransferase; sucrose-1,4-alpha-glucan glucosyltransferase; sucrose:1,4-alpha-D-glucan 4-alpha-D-glucosyltransferase	2.4.1.4
996	DeepEC	EC1.1.1.34	hydroxymethylglutaryl-CoA reductase (NADPH)	0.0437666	0.0191327	4.67734	7.16465	0.00549768	0.0671589	hydroxymethylglutaryl-CoA reductase (NADPH); hydroxymethylglutaryl coenzyme A reductase (reduced nicotinamide adenine dinucleotide phosphate); 3-hydroxy-3-methylglutaryl-CoA reductase; beta-hydroxy-beta-methylglutaryl coenzyme A reductase; hydroxymethylglutaryl CoA reductase (NADPH); S-3-hydroxy-3-methylglutaryl-CoA reductase; NADPH-hydroxymethylglutaryl-CoA reductase; HMGCoA reductase-mevalonate…	1.1.1.34
997	Pfam	PF02677.14	QueH	0.0530504	0.0880102	4.33791	3.22111	0.00553673	0.0675004	Epoxyqueuosine reductase QueH	NA
997	Pfam	PF02812.18	ELFV_dehydrog_N	0.843501	0.714286	1.10108	1.18608	0.00553569	0.0675004	Glu/Leu/Phe/Val dehydrogenase, dimerisation domain	NA
999	Pfam	PF06418.14	CTP_synth_N	0.843501	0.892857	0.460339	0.36023	0.0055551	0.0676566	CTP synthase N-terminus	NA
1000	DeepEC	EC2.7.7.23	UDP-N-acetylglucosamine diphosphorylase	0.746684	0.806122	0.606867	0.502599	0.00556163	0.0676683	UDP-N-acetylglucosamine diphosphorylase; UDP-N-acetylglucosamine pyrophosphorylase; uridine diphosphoacetylglucosamine pyrophosphorylase; UTP:2-acetamido-2-deoxy-alpha-D-glucose-1-phosphate uridylyltransferase; UDP-GlcNAc pyrophosphorylase; GlmU uridylyltransferase; Acetylglucosamine 1-phosphate uridylyltransferase; UDP-acetylglucosamine pyrophosphorylase; uridine diphosphate-N-acetylglucosamine …	2.7.7.23
1001	Pfam	PF00376.23	MerR	5.07029	4.67092	0.90724	0.956803	0.00562121	0.0683249	MerR family regulatory protein	NA
1002	Pfam	PF08352.12	oligo_HPY	7.60875	7.06633	1.03813	1.15922	0.00566843	0.0688302	Oligopeptide/dipeptide transporter, C-terminal region	NA
1003	Pfam	PF12441.8	CopG_antitoxin	0.030504	0.0688776	6.12648	4.59059	0.00571139	0.0692287	CopG antitoxin of type II toxin-antitoxin system	NA
1003	Pfam	PF13994.6	PgaD	0.0424403	0.0165816	5.05388	7.70606	0.00571263	0.0692287	PgaD-like protein	NA
1005	Pfam	PF02163.22	Peptidase_M50	1.63263	1.73214	0.544579	0.469457	0.00573273	0.0694031	Peptidase family M50	NA
1006	DeepEC	EC1.1.1.62	17beta-estradiol 17-dehydrogenase	0.00397878	0.0191327	15.8324	7.16465	0.00575895	0.0696513	17beta-estradiol 17-dehydrogenase; 20alpha-hydroxysteroid dehydrogenase; 17beta,20alpha-hydroxysteroid dehydrogenase; 17beta-estradiol dehydrogenase; estradiol dehydrogenase; estrogen 17-oxidoreductase; 17beta-HSD; HSD17B7	1.1.1.62
1007	Pfam	PF18443.1	Tli4_N	0.0623342	0.0433673	5.23133	8.34396	0.00577381	0.0697616	Tle cognate immunity protein 4 N-terminal domain	NA
1008	Pfam	PF02638.15	GHL10	0.0596817	0.0267857	4.41643	6.03156	0.00578802	0.0697947	Glycosyl hydrolase-like 10	NA
1008	Pfam	PF13527.7	Acetyltransf_9	2.11538	1.86224	0.903885	0.95473	0.0057839	0.0697947	Acetyltransferase (GNAT) domain	NA
1010	Pfam	PF06849.12	DUF1246	0.096817	0.0446429	4.48427	6.57382	0.00580392	0.0698266	Protein of unknown function (DUF1246)	NA
1010	Pfam	PF06973.12	DUF1297	0.096817	0.0446429	4.48427	6.57382	0.00580392	0.0698266	Domain of unknown function (DUF1297)	NA
1010	Pfam	PF09930.9	DUF2162	0.0371353	0.0114796	5.966	9.28553	0.00580788	0.0698266	Predicted transporter (DUF2162)	NA
1013	Pfam	PF03840.14	SecG	0.45756	0.529337	1.08953	0.953165	0.00582108	0.0698412	Preprotein translocase SecG subunit	NA
1013	Pfam	PF08659.10	KR	33.9111	31.7181	0.884978	0.957153	0.00582632	0.0698412	KR domain	NA
1013	Pfam	PF11354.8	DUF3156	0.0159151	0.00255102	7.86864	19.7863	0.00582528	0.0698412	Protein of unknown function (DUF3156)	NA
1016	DeepEC	EC1.6.99.3	NADH dehydrogenase	0.136605	0.0867347	2.90926	3.64131	0.00583705	0.0699009	NADH dehydrogenase; cytochrome c reductase; type 1 dehydrogenase; beta-NADH dehydrogenase dinucleotide; diaphorase; dihydrocodehydrogenase I dehydrogenase; dihydronicotinamide adenine dinucleotide dehydrogenase; diphosphopyridine diaphorase; DPNH diaphorase; NADH diaphorase; NADH hydrogenase; NADH oxidoreductase; NADH-menadione oxidoreductase; reduced diphosphopyridine nucleotide diaphorase; NADH…	1.6.99.3
1017	Pfam	PF14497.6	GST_C_3	4.01989	3.51913	1.08349	1.20361	0.00584405	0.0699159	Glutathione S-transferase, C-terminal domain	NA
1018	Pfam	PF01877.17	RNA_binding	0.0981432	0.0459184	4.40501	6.61977	0.005856	0.0699269	RNA binding	NA
1018	Pfam	PF08750.11	CNP1	0.176393	0.244898	2.16226	1.89693	0.00585646	0.0699269	CNP1-like family	NA
1020	DeepEC	EC3.6.3.14	H+-transporting two-sector ATPase	1.93634	2.10969	0.666173	0.619291	0.00588631	0.0702145	H+-transporting two-sector ATPase; ATP synthase; F1-ATPase; FoF1-ATPase; H+-transporting ATPase; mitochondrial ATPase; coupling factors (Fo, F1 and CF1); chloroplast ATPase; bacterial Ca2+/Mg2+ ATPase	7.1.2.2
1021	DeepEC	EC2.4.2.21	nicotinate-nucleotide---dimethylbenzimidazole phosphoribosyltransferase	0.550398	0.478316	0.974406	1.12725	0.00591223	0.0703994	nicotinate-nucleotide---dimethylbenzimidazole phosphoribosyltransferase; nicotinate mononucleotide-dimethylbenzimidazole phosphoribosyltransferase; nicotinate ribonucleotide:benzimidazole (adenine) phosphoribosyltransferase; nicotinate-nucleotide:dimethylbenzimidazole phospho-D-ribosyltransferase; CobT; nicotinate mononucleotide (NaMN):5,6-dimethylbenzimidazole phosphoribosyltransferase	2.4.2.21
1021	Pfam	PF14351.6	DUF4401	0.0557029	0.0267857	4.22267	6.03156	0.00591339	0.0703994	Domain of unknown function (DUF4401)	NA
1023	DeepEC	EC2.1.2.10	aminomethyltransferase	0.604775	0.672194	0.848371	0.722639	0.00596898	0.0709918	aminomethyltransferase; S-aminomethyldihydrolipoylprotein:(6S)-tetrahydrofolate aminomethyltransferase (ammonia-forming); T-protein; glycine synthase; tetrahydrofolate aminomethyltransferase; [protein]-8-S-aminomethyldihydrolipoyllysine:tetrahydrofolate aminomethyltransferase (ammonia-forming)	2.1.2.10
1024	Pfam	PF05954.11	Phage_GPD	1.28912	0.923469	2.10161	2.16623	0.00600396	0.071338	Phage late control gene D protein (GPD)	NA
1025	Pfam	PF04087.14	DUF389	0.177719	0.215561	2.72179	2.08766	0.00601795	0.0714345	Domain of unknown function (DUF389)	NA
1026	Pfam	PF13937.6	DUF4212	0.228117	0.172194	1.88184	2.25211	0.00606327	0.0719024	Domain of unknown function (DUF4212)	NA
1027	Pfam	PF09098.10	Dehyd-heme_bind	0.0623342	0.0242347	4.60594	6.34938	0.00607205	0.0719363	Quinohemoprotein amine dehydrogenase A, alpha subunit, haem binding	NA
1028	Pfam	PF17392.2	Urocanase_C	0.440318	0.36352	1.2976	1.48246	0.0060803	0.0719641	Urocanase C-terminal domain	NA
1029	Pfam	PF04290.12	DctQ	4.39655	3.61862	1.34943	1.42729	0.00609242	0.0720374	Tripartite ATP-independent periplasmic transporters, DctQ component	NA
1030	Pfam	PF01118.24	Semialdhyde_dh	2.64721	2.44898	0.527113	0.496999	0.0060995	0.0720511	Semialdehyde dehydrogenase, NAD binding domain	NA
1031	Pfam	PF01066.21	CDP-OH_P_transf	2.37135	2.52551	0.502223	0.470912	0.006116	0.0721759	CDP-alcohol phosphatidyltransferase	NA
1032	DeepEC	EC2.6.99.2	pyridoxine 5'-phosphate synthase	0.525199	0.593112	0.966503	0.828793	0.00613501	0.0722045	pyridoxine 5'-phosphate synthase; pyridoxine 5-phosphate phospho lyase; PNP synthase; PdxJ	2.6.99.2
1032	DeepEC	EC2.7.1.25	adenylyl-sulfate kinase	0.611406	0.6875	1.1264	0.953452	0.00613623	0.0722045	adenylyl-sulfate kinase; adenylylsulfate kinase (phosphorylating); 5'-phosphoadenosine sulfate kinase; adenosine 5'-phosphosulfate kinase; adenosine phosphosulfate kinase; adenosine phosphosulfokinase; adenosine-5'-phosphosulfate-3'-phosphokinase; APS kinase	2.7.1.25
1032	DeepEC	EC5.4.99.19	16S rRNA pseudouridine516 synthase	0.066313	0.0267857	4.62025	6.59545	0.00613591	0.0722045	16S rRNA pseudouridine516 synthase; 16S RNA pseudouridine516 synthase; 16S PsiI516 synthase; 16S RNA Psi516 synthase; RNA pseudouridine synthase RsuA; RsuA; 16S RNA pseudouridine 516 synthase	5.4.99.19
1035	Pfam	PF00781.24	DAGK_cat	0.884615	1.01403	1.28762	1.13918	0.00617478	0.0725179	Diacylglycerol kinase catalytic domain	NA
1035	Pfam	PF01869.20	BcrAD_BadFG	0.66313	0.526786	1.42928	1.5039	0.00617385	0.0725179	BadF/BadG/BcrA/BcrD ATPase family	NA
1037	Pfam	PF17868.1	AAA_lid_8	0.0941645	0.0459184	3.83728	4.94354	0.00618099	0.0725208	AAA lid domain	NA
1038	Pfam	PF00557.24	Peptidase_M24	3.61406	3.34184	0.70862	0.703716	0.00620012	0.0726752	Metallopeptidase family M24	NA
1039	DeepEC	EC6.1.1.20	phenylalanine---tRNA ligase	1.57825	1.65561	0.393132	0.351395	0.00621233	0.0726854	phenylalanine---tRNA ligase; phenylalanyl-tRNA synthetase; phenylalanyl-transfer ribonucleate synthetase; phenylalanine-tRNA synthetase; phenylalanyl-transfer RNA synthetase; phenylalanyl-tRNA ligase; phenylalanyl-transfer RNA ligase; L-phenylalanyl-tRNA synthetase; phenylalanine translase	6.1.1.20
1039	Pfam	PF00687.21	Ribosomal_L1	0.494695	0.565051	1.01134	0.88246	0.00621294	0.0726854	Ribosomal protein L1p/L10e family	NA
1041	Pfam	PF02962.15	CHMI	0.251989	0.191327	1.91923	2.29755	0.00622828	0.072725	5-carboxymethyl-2-hydroxymuconate isomerase	NA
1041	Pfam	PF08570.10	DUF1761	0.0782493	0.0420918	3.67837	4.92223	0.00622411	0.072725	Protein of unknown function (DUF1761)	NA
1043	Pfam	PF05973.14	Gp49	0.566313	0.673469	1.77771	1.52361	0.00625458	0.0729621	Phage derived protein Gp49-like (DUF891)	NA
1044	Pfam	PF00474.17	SSF	2.08621	1.83929	0.884409	0.934605	0.00627972	0.0731539	Sodium:solute symporter family	NA
1044	Pfam	PF13286.6	HD_assoc	0.753316	0.821429	0.774185	0.631961	0.00628304	0.0731539	Phosphohydrolase-associated domain	NA
1046	DeepEC	EC1.13.11.2	catechol 2,3-dioxygenase	0.0397878	0.00765306	7.25863	11.3944	0.00636298	0.0740137	catechol 2,3-dioxygenase; 2,3-pyrocatechase; catechol 2,3-oxygenase; catechol oxygenase; metapyrocatechase; pyrocatechol 2,3-dioxygenase; xylE (gene name); catechol:oxygen 2,3-oxidoreductase (decyclizing)	1.13.11.2
1047	Pfam	PF13478.6	XdhC_C	1.32891	1.21173	0.815526	0.968707	0.00638042	0.0741457	XdhC Rossmann domain	NA
1048	Pfam	PF00436.25	SSB	1.03846	1.16454	0.88073	0.817569	0.00640948	0.0743414	Single-strand binding protein family	NA
1048	Pfam	PF04563.15	RNA_pol_Rpb2_1	0.854111	0.910714	0.482627	0.432984	0.00640404	0.0743414	RNA polymerase beta subunit	NA
1050	Pfam	PF04085.14	MreC	0.484085	0.553571	1.03304	0.8986	0.00641688	0.0743563	rod shape-determining protein MreC	NA
1051	Pfam	PF00462.24	Glutaredoxin	1.85676	2.07653	0.735025	0.72597	0.00642887	0.0743885	Glutaredoxin	NA
1051	Pfam	PF13675.6	PilJ	0.643236	0.51148	1.69303	1.93364	0.00643188	0.0743885	Type IV pili methyl-accepting chemotaxis transducer N-term	NA
1053	DeepEC	EC2.7.8.7	holo-[acyl-carrier-protein] synthase	0.493369	0.571429	1.1017	0.9809	0.00647262	0.0747886	holo-[acyl-carrier-protein] synthase; acyl carrier protein holoprotein (holo-ACP) synthetase; holo-ACP synthetase; coenzyme A:fatty acid synthetase apoenzyme 4'-phosphopantetheine transferase; holosynthase; acyl carrier protein synthetase; holo-ACP synthase; PPTase; AcpS; ACPS; acyl carrier protein synthase; P-pant transferase; CoA:apo-[acyl-carrier-protein] pantetheinephosphotransferase; CoA-[4'…	2.7.8.7
1054	Pfam	PF13183.6	Fer4_8	6.1817	6.57015	0.542357	0.524665	0.00650585	0.0751013	4Fe-4S dicluster domain	NA
1055	DeepEC	EC1.3.99.12	2-methylacyl-CoA dehydrogenase	0.354111	0.292092	1.48582	1.76501	0.00657921	0.0758042	2-methylacyl-CoA dehydrogenase; branched-chain acyl-CoA dehydrogenase; 2-methyl branched chain acyl-CoA dehydrogenase; 2-methylbutanoyl-CoA:(acceptor) oxidoreductase	1.3.99.12
1055	Pfam	PF11667.8	DUF3267	0.0291777	0.00892857	6.76729	11.9659	0.00657805	0.0758042	Putative zincin peptidase	NA
1057	DeepEC	EC1.2.7.4	anaerobic carbon-monoxide dehydrogenase	0.133952	0.059949	4.26238	5.5341	0.00662921	0.076236	anaerobic carbon-monoxide dehydrogenase; Ni-CODH; carbon-monoxide dehydrogenase (ferredoxin)	1.2.7.4
1057	Pfam	PF16472.5	DUF5050	0.0795756	0.0293367	4.74211	5.7558	0.00662441	0.076236	Domain of unknown function (DUF5050)	NA
1059	Pfam	PF02417.15	Chromate_transp	1.42308	1.24617	1.05771	1.16752	0.00663735	0.0762574	Chromate transporter	NA
1060	Pfam	PF00109.26	ketoacyl-synt	7.2679	6.89413	0.834782	0.97597	0.00665732	0.0764147	Beta-ketoacyl synthase, N-terminal domain	NA
1061	Pfam	PF04303.13	PrpF	0.47878	0.377551	1.59688	1.72013	0.00669342	0.0767567	PrpF protein	NA
1062	Pfam	PF17149.4	CHASE5	0.175066	0.109694	3.19031	3.80723	0.00670235	0.0767867	Periplasmic sensor domain found in signal transduction proteins	NA
1063	DeepEC	EC4.1.2.14	2-dehydro-3-deoxy-phosphogluconate aldolase	0.0835544	0.0471939	3.48198	4.49611	0.00673792	0.0771216	2-dehydro-3-deoxy-phosphogluconate aldolase; phospho-2-keto-3-deoxygluconate aldolase; KDPG aldolase; phospho-2-keto-3-deoxygluconic aldolase; 2-keto-3-deoxy-6-phosphogluconic aldolase; 2-keto-3-deoxy-6-phosphogluconate aldolase; 6-phospho-2-keto-3-deoxygluconate aldolase; ODPG aldolase; 2-oxo-3-deoxy-6-phosphogluconate aldolase; 2-keto-3-deoxygluconate-6-P-aldolase; 2-keto-3-deoxygluconate-6-pho…	4.1.2.14
1064	DeepEC	EC6.3.4.20	7-cyano-7-deazaguanine synthase	0.639257	0.706633	0.908321	0.767865	0.00674892	0.0771749	7-cyano-7-deazaguanine synthase; preQ0 synthase; 7-cyano-7-carbaguanine synthase; queC (gene name)	6.3.4.20
1065	Pfam	PF11842.8	DUF3362	0.383289	0.320153	1.27641	1.50027	0.00676155	0.0771774	Domain of unknown function (DUF3362)	NA
1065	Pfam	PF13739.6	PdaC	0.0132626	0.0344388	8.63127	5.29838	0.00676219	0.0771774	Deacetylase PdaC	NA
1065	Pfam	PF18301.1	preATP-grasp_3	0.0875332	0.131378	3.33637	2.65783	0.00676817	0.0771774	pre ATP-grasp 3 domain	NA
1068	Pfam	PF02887.16	PK_C	1.00265	1.07781	0.685763	0.589653	0.00678246	0.0772537	Pyruvate kinase, alpha/beta domain	NA
1068	Pfam	PF09486.10	HrpB7	0.0424403	0.0178571	4.90582	7.42093	0.00678756	0.0772537	Bacterial type III secretion protein (HrpB7)	NA
1070	Pfam	PF02277.17	DBI_PRT	0.70557	0.633929	0.824181	0.976324	0.00680101	0.0773345	Phosphoribosyltransferase	NA
1071	DeepEC	EC1.5.7.2	coenzyme F420 oxidoreductase (ferredoxin)	0.00928382	0	10.3371	NaN	0.00687869	0.0775788	coenzyme F420 oxidoreductase (ferredoxin); Fd:F420 oxidoreductase; FpoF protein; ferredoxin:F420 oxidoreductase	1.5.7.2
1071	DeepEC	EC3.1.1.24	3-oxoadipate enol-lactonase	0.00928382	0	10.3371	NaN	0.00687869	0.0775788	3-oxoadipate enol-lactonase; carboxymethylbutenolide lactonase; beta-ketoadipic enol-lactone hydrolase; 3-ketoadipate enol-lactonase; 3-oxoadipic enol-lactone hydrolase; beta-ketoadipate enol-lactone hydrolase	3.1.1.24
1071	DeepEC	EC6.1.1.1	tyrosine---tRNA ligase	0.802387	0.855867	0.57008	0.447218	0.00688626	0.0775788	tyrosine---tRNA ligase	6.1.1.1
1071	Pfam	PF02618.16	YceG	0.720159	0.781888	0.64794	0.555481	0.00688482	0.0775788	YceG-like family	NA
1071	Pfam	PF07095.11	IgaA	0.0106101	0	10.8152	NaN	0.00687876	0.0775788	Intracellular growth attenuator protein IgaA	NA
1071	Pfam	PF08759.11	GT-D	0.00928382	0	10.3371	NaN	0.00687869	0.0775788	Glycosyltransferase GT-D fold	NA
1071	Pfam	PF11162.8	DUF2946	0.387268	0.303571	2.02462	2.32408	0.00685008	0.0775788	Protein of unknown function (DUF2946)	NA
1071	Pfam	PF12112.8	DUF3579	0.190981	0.256378	2.27781	1.93885	0.00684241	0.0775788	Protein of unknown function (DUF3579)	NA
1071	Pfam	PF13411.6	MerR_1	5.7931	5.36607	0.904133	0.939104	0.00682982	0.0775788	MerR HTH family regulatory protein	NA
1071	Pfam	PF18237.1	Tk-SP_N-pro	0.00928382	0	10.3371	NaN	0.00687869	0.0775788	Tk-SP N-propeptide domain	NA
1081	Pfam	PF00866.18	Ring_hydroxyl_B	0.766578	0.590561	2.06392	2.12193	0.00689393	0.0775934	Ring hydroxylating beta subunit	NA
1082	Pfam	PF07224.11	Chlorophyllase	0.352785	0.264031	1.85982	2.11576	0.0069131	0.0777373	Chlorophyllase	NA
1083	Pfam	PF05857.11	TraX	0.0464191	0.0153061	5.62708	8.02593	0.00692973	0.0778523	TraX protein	NA
1084	DeepEC	EC2.7.7.6	DNA-directed RNA polymerase	1.87798	2.04464	0.674657	0.623721	0.00696822	0.0780194	DNA-directed RNA polymerase; RNA polymerase; RNA nucleotidyltransferase (DNA-directed); RNA polymerase I; RNA polymerase II; RNA polymerase III; C RNA formation factors; deoxyribonucleic acid-dependent ribonucleic acid polymerase; DNA-dependent ribonucleate nucleotidyltransferase; DNA-dependent RNA nucleotidyltransferase; DNA-dependent RNA polymerase; ribonucleate nucleotidyltransferase; ribonucl…	2.7.7.6
1084	Pfam	PF00565.17	SNase	1.02785	1.17857	1.34092	1.20185	0.00695957	0.0780194	Staphylococcal nuclease homologue	NA
1084	Pfam	PF03740.13	PdxJ	0.606101	0.670918	0.828797	0.704837	0.00697025	0.0780194	Pyridoxal phosphate biosynthesis protein PdxJ	NA
1084	Pfam	PF05045.12	RgpF	0.155172	0.197704	3.24435	2.57135	0.0069597	0.0780194	Rhamnan synthesis protein F	NA
1088	Pfam	PF01161.20	PBP	0.712202	0.829082	1.27669	1.13316	0.00698318	0.0780923	Phosphatidylethanolamine-binding protein	NA
1089	Pfam	PF07836.11	DmpG_comm	0.415119	0.343112	1.85616	2.2112	0.00699145	0.0781129	DmpG-like communication domain	NA
1090	Pfam	PF08530.10	PepX_C	0.846154	0.762755	2.00631	2.24789	0.00702842	0.0784539	X-Pro dipeptidyl-peptidase C-terminal non-catalytic domain	NA
1091	Pfam	PF12224.8	Amidoligase_2	0.147215	0.103316	2.82957	3.53819	0.00704377	0.0785532	Putative amidoligase enzyme	NA
1092	Pfam	PF01175.18	Urocanase	0.44695	0.367347	1.3106	1.47604	0.00707794	0.0787898	Urocanase Rossmann-like domain	NA
1092	Pfam	PF04361.13	DUF494	0.18435	0.237245	2.15981	1.7942	0.0070724	0.0787898	Protein of unknown function (DUF494)	NA
1094	Pfam	PF05523.11	FdtA	0.132626	0.0931122	2.61738	3.35041	0.00709467	0.0788996	WxcM-like, C-terminal	NA
1094	Pfam	PF17764.1	PriA_3primeBD	0.82626	0.876276	0.463079	0.389042	0.00710725	0.0788996	3′ DNA-binding domain (3′BD)	NA
1094	Pfam	PF17956.1	NAPRTase_C	0.0862069	0.128827	3.25793	2.60212	0.00710686	0.0788996	Nicotinate phosphoribosyltransferase C-terminal domain	NA
1097	Pfam	PF11112.8	PyocinActivator	0.0384615	0.0153061	5.17964	8.02593	0.00713913	0.0791812	Pyocin activator protein PrtN	NA
1098	Pfam	PF03129.20	HGTP_anticodon	2.73077	2.85204	0.347058	0.303544	0.00715277	0.0792603	Anticodon binding domain	NA
1099	DeepEC	EC2.1.1.172	16S rRNA (guanine1207-N2)-methyltransferase	0.0623342	0.0331633	3.88105	5.40288	0.00717528	0.0794374	16S rRNA (guanine1207-N2)-methyltransferase; m2G1207 methyltransferase	2.1.1.172
1100	Pfam	PF07109.11	Mg-por_mtran_C	0.061008	0.0982143	3.92578	3.03209	0.00718579	0.0794813	Magnesium-protoporphyrin IX methyltransferase C-terminus	NA
1101	Pfam	PF06202.14	GDE_C	0.480106	0.567602	1.59976	1.36558	0.00719265	0.0794849	Amylo-alpha-1,6-glucosidase	NA
1102	Pfam	PF04430.14	DUF498	0.482759	0.557398	1.12036	0.99618	0.00721202	0.0796267	Protein of unknown function (DUF498/DUF598)	NA
1103	Pfam	PF07650.17	KH_2	1.72414	1.85459	0.575989	0.502274	0.00722492	0.0796969	KH domain	NA
1104	Pfam	PF05101.13	VirB3	0.328912	0.438776	2.178	1.94634	0.00723774	0.0797659	Type IV secretory pathway, VirB3-like protein	NA
1105	Pfam	PF02593.14	DUF166	0.0941645	0.0433673	4.68122	7.20874	0.0072787	0.0801448	Domain of unknown function	NA
1106	DeepEC	EC6.3.2.31	coenzyme F420-0:L-glutamate ligase	0.115385	0.0752551	2.77071	3.50768	0.00729522	0.080254	coenzyme F420-0:L-glutamate ligase; CofE-AF; MJ0768; CofE	6.3.2.31
1107	DeepEC	EC4.1.1.37	uroporphyrinogen decarboxylase	0.693634	0.757653	0.697447	0.603962	0.00732412	0.0804992	uroporphyrinogen decarboxylase; uroporphyrinogen III decarboxylase; porphyrinogen carboxy-lyase; porphyrinogen decarboxylase; uroporphyrinogen-III carboxy-lyase	4.1.1.37
1108	Pfam	PF06745.13	ATPase	2.89523	2.91454	0.942149	0.685258	0.00733129	0.0805052	KaiC	NA
1109	Pfam	PF10503.9	Esterase_phd	1.31698	1.22577	1.06281	1.26515	0.00733906	0.0805179	Esterase PHB depolymerase	NA
1110	Pfam	PF07703.14	A2M_BRD	0.517241	0.443878	1.10116	1.24605	0.00742656	0.0814045	Alpha-2-macroglobulin bait region domain	NA
1111	Pfam	PF10145.9	PhageMin_Tail	0.251989	0.173469	2.46326	2.7976	0.00747838	0.0818251	Phage-related minor tail protein	NA
1111	Pfam	PF18389.1	TrmO_C	0.106101	0.0688776	2.90451	3.75156	0.00747597	0.0818251	TrmO C-terminal domain	NA
1113	Pfam	PF08992.11	QH-AmDH_gamma	0.0623342	0.0229592	4.75203	6.52763	0.00748559	0.0818303	Quinohemoprotein amine dehydrogenase, gamma subunit	NA
1114	Pfam	PF03462.18	PCRF	1.45889	1.55612	0.487722	0.441469	0.00751232	0.0820489	PCRF domain	NA
1115	Pfam	PF00004.29	AAA	22.1658	23.0969	0.322322	0.306572	0.00752682	0.0821334	ATPase family associated with various cellular activities (AAA)	NA
1116	Pfam	PF00252.18	Ribosomal_L16	0.485411	0.554847	1.0303	0.905493	0.00757778	0.0826155	Ribosomal protein L16p/L10e	NA
1117	Pfam	PF00920.21	ILVD_EDD	2.49072	2.4273	0.724269	0.830755	0.00758791	0.0826518	Dehydratase family	NA
1118	DeepEC	EC5.4.99.2	methylmalonyl-CoA mutase	0.5	0.427296	1.22934	1.42391	0.00763711	0.0830391	methylmalonyl-CoA mutase; methylmalonyl-CoA CoA-carbonyl mutase; methylmalonyl coenzyme A mutase; methylmalonyl coenzyme A carbonylmutase; (S)-methylmalonyl-CoA mutase; (R)-2-methyl-3-oxopropanoyl-CoA CoA-carbonylmutase [incorrect]	5.4.99.2
1118	Pfam	PF03502.13	Channel_Tsx	0.066313	0.0306122	4.20983	5.63091	0.00763422	0.0830391	Nucleoside-specific channel-forming protein, Tsx	NA
1120	Pfam	PF03099.19	BPL_LplA_LipB	1.63395	1.71684	0.421385	0.403167	0.00770512	0.0837038	Biotin/lipoate A/B protein ligase family	NA
1121	Pfam	PF02780.20	Transketolase_C	3.75332	4.0574	0.505081	0.51992	0.00772066	0.0837977	Transketolase, C-terminal domain	NA
1122	Pfam	PF01547.25	SBP_bac_1	11.2918	10.4554	0.922975	1.00493	0.0077472	0.0838614	Bacterial extracellular solute-binding protein	NA
1122	Pfam	PF05231.14	MASE1	0.549072	0.432398	1.6021	1.87453	0.00774145	0.0838614	MASE1	NA
1122	Pfam	PF14709.7	DND1_DSRM	0.0450928	0.0778061	4.60484	3.44494	0.00774246	0.0838614	double strand RNA binding domain from DEAD END PROTEIN 1	NA
1125	Pfam	PF10502.9	Peptidase_S26	1.20557	1.36607	0.934206	0.892505	0.00776347	0.0839627	Signal peptidase, peptidase S26	NA
1126	Pfam	PF00406.22	ADK	0.725464	0.8125	0.79769	0.748296	0.00779355	0.0841385	Adenylate kinase	NA
1126	Pfam	PF11657.8	Activator-TraM	0.0145889	0.0625	8.22406	6.31405	0.00778966	0.0841385	Transcriptional activator TraM	NA
1128	DeepEC	EC2.7.7.1	nicotinamide-nucleotide adenylyltransferase	0.066313	0.0357143	3.91238	5.3886	0.00782024	0.0841813	nicotinamide-nucleotide adenylyltransferase; NAD+ pyrophosphorylase; adenosine triphosphate-nicotinamide mononucleotide transadenylase; ATP:NMN adenylyltransferase; diphosphopyridine nucleotide pyrophosphorylase; nicotinamide adenine dinucleotide pyrophosphorylase; nicotinamide mononucleotide adenylyltransferase; NMN adenylyltransferase	2.7.7.1
1128	DeepEC	EC4.2.1.11	phosphopyruvate hydratase	0.742706	0.82398	0.690576	0.677078	0.00783244	0.0841813	phosphopyruvate hydratase; enolase; 2-phosphoglycerate dehydratase; 14-3-2-protein; nervous-system specific enolase; phosphoenolpyruvate hydratase; 2-phosphoglycerate dehydratase; 2-phosphoglyceric dehydratase; 2-phosphoglycerate enolase; gamma-enolase; 2-phospho-D-glycerate hydro-lyase	4.2.1.11
1128	Pfam	PF02012.20	BNR	0.657825	0.528061	1.75158	2.016	0.00782649	0.0841813	BNR/Asp-box repeat	NA
1128	Pfam	PF06689.13	zf-C4_ClpX	0.72679	0.795918	0.753316	0.655834	0.00782332	0.0841813	ClpX C4-type zinc finger	NA
1128	Pfam	PF17836.1	PglD_N	0.259947	0.340561	1.98779	1.76863	0.00783903	0.0841813	PglD N-terminal domain	NA
1128	Pfam	PF17967.1	Pullulanase_N2	0.0477454	0.0204082	4.96301	7.36167	0.00783677	0.0841813	Pullulanase N2 domain	NA
1134	Pfam	PF00575.23	S1	4.44695	4.62245	0.391502	0.353464	0.00786258	0.0841958	S1 RNA binding domain	NA
1134	Pfam	PF00808.23	CBFD_NFYB_HMF	0.00132626	0.0140306	27.4591	9.12895	0.007859	0.0841958	Histone-like transcription factor (CBF/NF-Y) and archaeal histone	NA
1134	Pfam	PF07938.12	Fungal_lectin	0.00132626	0.0127551	27.4591	8.80334	0.00786805	0.0841958	Fungal fucose-specific lectin	NA
1134	Pfam	PF14445.6	Prok-RING_2	0.00132626	0.0127551	27.4591	8.80334	0.00786805	0.0841958	Prokaryotic RING finger family 2	NA
1138	Pfam	PF12797.7	Fer4_2	4.45358	4.64031	0.897963	0.774927	0.00792931	0.0847767	4Fe-4S binding domain	NA
1139	DeepEC	EC1.3.5.1	succinate dehydrogenase	0.896552	1.00893	0.973771	0.875502	0.00794184	0.0848361	succinate dehydrogenase; succinate dehydrogenase (quinone); succinate dehydrogenase (ubiquinone); succinic dehydrogenase; complex II (ambiguous); succinate dehydrogenase complex; SDH; succinate:ubiquinone oxidoreductase	1.3.5.1
1140	Pfam	PF08905.11	DUF1850	0.193634	0.144133	2.05931	2.48828	0.00799069	0.085283	Domain of unknown function (DUF1850)	NA
1141	Pfam	PF06961.13	DUF1294	0.148541	0.100765	2.49425	3.03101	0.008059	0.0858246	Protein of unknown function (DUF1294)	NA
1141	Pfam	PF09424.10	YqeY	0.599469	0.665816	0.874706	0.752288	0.00807089	0.0858246	Yqey-like protein	NA
1141	Pfam	PF10048.9	DUF2282	0.224138	0.165816	2.29427	2.76376	0.00809073	0.0858246	Predicted integral membrane protein (DUF2282)	NA
1141	Pfam	PF11141.8	DUF2914	0.0742706	0.11352	3.60033	2.83146	0.0080908	0.0858246	Protein of unknown function (DUF2914)	NA
1141	Pfam	PF11700.8	ATG22	0.47878	0.549745	1.12937	0.99028	0.00807533	0.0858246	Vacuole effluxer Atg22 like	NA
1141	Pfam	PF13006.7	Nterm_IS4	0.0795756	0.151786	5.59428	5.12024	0.00808382	0.0858246	Insertion element 4 transposase N-terminal	NA
1141	Pfam	PF13577.6	SnoaL_4	2.24138	2.02041	1.6584	1.82622	0.00808137	0.0858246	SnoaL-like domain	NA
1148	Pfam	PF03797.19	Autotransporter	1.79708	1.46939	1.79484	1.99392	0.00814082	0.0861454	Autotransporter beta-domain	NA
1148	Pfam	PF12792.7	CSS-motif	0.183024	0.128827	2.76429	3.57399	0.00813206	0.0861454	CSS motif domain associated with EAL	NA
1148	Pfam	PF14285.6	DUF4367	0.0729443	0.0306122	5.93202	7.85429	0.00814229	0.0861454	Domain of unknown function (DUF4367)	NA
1151	DeepEC	EC3.5.4.13	dCTP deaminase	0.374005	0.441327	1.32361	1.15459	0.00818901	0.0865644	dCTP deaminase; deoxycytidine triphosphate deaminase; 5-methyl-dCTP deaminase	3.5.4.13
1152	Pfam	PF14701.6	hDGE_amylase	0.133952	0.178571	2.79395	2.25532	0.00820287	0.0866357	Glycogen debranching enzyme, glucanotransferase domain	NA
1153	Pfam	PF01566.18	Nramp	0.931034	1.09439	1.59206	1.45928	0.00827012	0.0871946	Natural resistance-associated macrophage protein	NA
1153	Pfam	PF04333.13	MlaA	0.584881	0.704082	1.22899	1.15671	0.00827009	0.0871946	MlaA lipoprotein	NA
1155	Pfam	PF09000.10	Cytotoxic	0.0066313	0.0382653	12.2474	10.5187	0.00828165	0.0872346	Cytotoxic	NA
1155	Pfam	PF11137.8	DUF2909	0.145889	0.100765	2.49734	3.07223	0.0082949	0.0872346	Protein of unknown function (DUF2909)	NA
1155	Pfam	PF17171.4	GST_C_6	0.140584	0.184949	3.01296	2.41481	0.00829542	0.0872346	Glutathione S-transferase, C-terminal domain	NA
1158	Pfam	PF06039.15	Mqo	0.301061	0.214286	1.97663	2.22503	0.00831524	0.0873675	Malate:quinone oxidoreductase (Mqo)	NA
1159	DeepEC	EC1.2.1.96	4-hydroxybenzaldehyde dehydrogenase (NADP+)	0.0145889	0.0369898	8.22406	5.28532	0.00839623	0.0881069	4-hydroxybenzaldehyde dehydrogenase (NADP+); p-hydroxybenzaldehyde dehydrogenase (ambiguous); pchA (gene name)	1.2.1.96
1159	Pfam	PF00033.19	Cytochrome_B	0.798408	0.899235	0.757402	0.755133	0.0084001	0.0881069	Cytochrome b/b6/petB	NA
1161	Pfam	PF16823.5	PilZ_2	0.0251989	0.0510204	6.22379	4.31552	0.00842239	0.0882646	Atypical PilZ domain, cyclic di-GMP receptor	NA
1162	Pfam	PF13421.6	Band_7_1	0.282493	0.228316	1.74428	2.10076	0.00847846	0.0887758	SPFH domain-Band 7 family	NA
1163	Pfam	PF01997.16	Translin	0.0384615	0.0165816	5.00332	7.70606	0.00851625	0.0890948	Translin family	NA
1164	Pfam	PF01583.20	APS_kinase	1.55836	1.68878	0.719987	0.645361	0.00853059	0.0891121	Adenylylsulphate kinase	NA
1164	Pfam	PF05496.12	RuvB_N	6.57958	6.85204	0.312418	0.287699	0.00853655	0.0891121	Holliday junction DNA helicase RuvB P-loop domain	NA
1164	Pfam	PF10123.9	Mu-like_Pro	0.0875332	0.117347	6.20618	3.56723	0.00853988	0.0891121	Mu-like prophage I protein	NA
1167	Pfam	PF00455.22	DeoRC	1.67109	1.52551	1.28653	1.41055	0.00854858	0.0891264	DeoR C terminal sensor domain	NA
1168	Pfam	PF00573.22	Ribosomal_L4	0.819629	0.868622	0.473614	0.39348	0.00855899	0.0891586	Ribosomal protein L4/L1 family	NA
1169	Pfam	PF00636.26	Ribonuclease_3	0.811671	0.866071	0.587553	0.479327	0.00858429	0.0893457	Ribonuclease III domain	NA
1170	DeepEC	EC5.3.1.16	1-(5-phosphoribosyl)-5-[(5-phosphoribosylamino)methylideneamino]imidazole-4-carboxamide isomerase	0.818302	0.894133	0.734613	0.632226	0.00860163	0.0893732	1-(5-phosphoribosyl)-5-[(5-phosphoribosylamino)methylideneamino]imidazole-4-carboxamide isomerase; N-(5'-phospho-D-ribosylformimino)-5-amino-1-(5''-phosphoribosyl)-4-imidazolecarboxamide isomerase; phosphoribosylformiminoaminophosphoribosylimidazolecarboxamide isomerase; N-(phosphoribosylformimino) aminophosphoribosylimidazolecarboxamide isomerase; 1-(5-phosphoribosyl)-5-[(5-phosphoribosylamino)m…	5.3.1.16
1170	Pfam	PF14252.6	DUF4347	0.261273	0.172194	2.95065	3.43385	0.00860006	0.0893732	Domain of unknown function (DUF4347)	NA
1172	Pfam	PF13525.6	YfiO	1.18435	1.32653	0.780467	0.76598	0.00861555	0.0894414	Outer membrane lipoprotein	NA
1173	Pfam	PF04461.13	DUF520	0.424403	0.489796	1.17794	1.02127	0.00867136	0.0899442	Protein of unknown function (DUF520)	NA
1174	Pfam	PF09904.9	HTH_43	0.0198939	0.00510204	7.02368	13.9732	0.00868511	0.09001	Winged helix-turn helix	NA
1175	Pfam	PF01965.24	DJ-1_PfpI	5.08355	4.72066	0.929814	1.01335	0.008719	0.0902843	DJ-1/PfpI family	NA
1176	Pfam	PF04138.14	GtrA	1.02918	1.21429	1.28518	1.20557	0.00876783	0.0907128	GtrA-like protein	NA
1177	Pfam	PF07361.11	Cytochrom_B562	0.0344828	0.0114796	5.89393	9.28553	0.00884016	0.0913834	Cytochrome b562	NA
1178	Pfam	PF00413.24	Peptidase_M10	0.27321	0.227041	2.02165	2.48671	0.00884989	0.0914063	Matrixin	NA
1179	Pfam	PF02384.16	N6_Mtase	2.20557	2.62245	0.943842	1.01249	0.00887566	0.0915947	N-6 DNA Methylase	NA
1180	Pfam	PF01950.16	FBPase_3	0.0477454	0.0841837	4.46888	3.51203	0.00895219	0.0921715	Fructose-1,6-bisphosphatase	NA
1180	Pfam	PF05677.12	DUF818	0.00530504	0.0216837	13.7022	7.11392	0.00895914	0.0921715	Chlamydia CHLPS protein (DUF818)	NA
1180	Pfam	PF12911.7	OppC_N	3.2626	3.03827	1.09724	1.2222	0.00896185	0.0921715	N-terminal TM domain of oligopeptide transport permease C	NA
1180	Pfam	PF17653.1	DUF5522	0.00530504	0.0229592	13.7022	7.55956	0.00895914	0.0921715	Family of unknown function (DUF5522)	NA
1184	Pfam	PF14819.6	QueF_N	0.244032	0.186224	1.79882	2.09176	0.0089722	0.0922	Nitrile reductase, 7-cyano-7-deazaguanine-reductase N-term	NA
1185	DeepEC	EC6.3.3.3	dethiobiotin synthase	0.452255	0.520408	1.19186	1.04523	0.00900726	0.0922627	dethiobiotin synthase; desthiobiotin synthase	6.3.3.3
1185	Pfam	PF01330.21	RuvA_N	0.709549	0.767857	0.644333	0.550192	0.00899979	0.0922627	RuvA N terminal domain	NA
1185	Pfam	PF12275.8	DUF3616	0.0782493	0.126276	3.73687	3.08075	0.00899059	0.0922627	Protein of unknown function (DUF3616)	NA
1185	Pfam	PF13685.6	Fe-ADH_2	2.6366	2.42985	0.673783	0.693308	0.00900863	0.0922627	Iron-containing alcohol dehydrogenase	NA
1189	DeepEC	EC4.1.99.13	(6-4)DNA photolyase	0.0795756	0.0471939	3.40324	4.49611	0.00903841	0.092412	(6-4)DNA photolyase; DNA photolyase; H64PRH; NF-10; phr (6-4); PL-(6-4); OtCPF1; (6-4) PHR; At64PHR	4.1.99.13
1189	Pfam	PF06335.12	DUF1054	0.00265252	0.0153061	19.4036	8.02593	0.00903201	0.092412	Protein of unknown function (DUF1054)	NA
1191	Pfam	PF03948.14	Ribosomal_L9_C	0.497347	0.563776	1.00599	0.880195	0.00908579	0.0928185	Ribosomal protein L9, C-terminal domain	NA
1192	Pfam	PF17391.2	Urocanase_N	0.437666	0.366071	1.29414	1.47388	0.00912836	0.0931751	Urocanase N-terminal domain	NA
1193	Pfam	PF00015.21	MCPsignal	12.1154	9.92347	1.11287	1.17618	0.00916498	0.0934705	Methyl-accepting chemotaxis protein (MCP) signalling domain	NA
1194	DeepEC	EC2.4.2.17	ATP phosphoribosyltransferase	0.635279	0.700255	0.832669	0.722745	0.00920015	0.0936722	ATP phosphoribosyltransferase; phosphoribosyl-ATP pyrophosphorylase; adenosine triphosphate phosphoribosyltransferase; phosphoribosyladenosine triphosphate:pyrophosphate phosphoribosyltransferase; phosphoribosyl ATP synthetase; phosphoribosyl ATP:pyrophosphate phosphoribosyltransferase; phosphoribosyl-ATP:pyrophosphate-phosphoribosyl phosphotransferase; phosphoribosyladenosine triphosphate pyroph…	2.4.2.17
1194	Pfam	PF07499.13	RuvA_C	0.70557	0.764031	0.658675	0.560016	0.0091929	0.0936722	RuvA, C-terminal domain	NA
1196	Pfam	PF01764.25	Lipase_3	0.241379	0.33801	2.18818	2.03214	0.00924117	0.0940112	Lipase (class 3)	NA
1197	Pfam	PF09951.9	DUF2185	0.0543767	0.0280612	4.17293	5.88902	0.00926986	0.0941706	Protein of unknown function (DUF2185)	NA
1197	Pfam	PF13670.6	PepSY_2	0.509284	0.399235	1.62296	1.79037	0.00927232	0.0941706	Peptidase propeptide and YPEB domain	NA
1199	Pfam	PF10369.9	ALS_ss_C	0.656499	0.719388	0.761177	0.655785	0.00930356	0.0944091	Small subunit of acetolactate synthase	NA
1200	Pfam	PF00308.18	Bac_DnaA	2.38727	2.55867	0.938145	0.937281	0.00933012	0.0944248	Bacterial dnaA protein	NA
1200	Pfam	PF00712.19	DNA_pol3_beta	0.793103	0.852041	0.668587	0.56714	0.00933641	0.0944248	DNA polymerase III beta subunit, N-terminal domain	NA
1200	Pfam	PF07664.12	FeoB_C	0.481432	0.559949	1.42468	1.24932	0.00934293	0.0944248	Ferrous iron transport protein B C terminus	NA
1200	Pfam	PF08891.11	YfcL	0.0119363	0.00127551	9.10427	28	0.00934391	0.0944248	YfcL protein	NA
1200	Pfam	PF13322.6	DUF4092	0	0.00892857	NaN	10.5424	0.00934348	0.0944248	Domain of unknown function (DUF4092)	NA
1205	Pfam	PF01515.19	PTA_PTB	1.72016	1.57781	0.733253	0.845436	0.00935432	0.0944515	Phosphate acetyl/butaryl transferase	NA
1206	Pfam	PF00411.19	Ribosomal_S11	0.466844	0.531888	1.08633	0.94353	0.00939425	0.094776	Ribosomal protein S11	NA
1207	Pfam	PF02233.16	PNTB	0.700265	0.795918	1.0719	0.997302	0.00940453	0.0948011	NAD(P) transhydrogenase beta subunit	NA
1208	DeepEC	EC3.11.1.1	phosphonoacetaldehyde hydrolase	0.0649867	0.0331633	4.03653	5.40288	0.00944932	0.0948597	phosphonoacetaldehyde hydrolase; phosphonatase; 2-phosphonoacetylaldehyde phosphonohydrolase	3.11.1.1
1208	DeepEC	EC3.6.3.25	ABC-type sulfate transporter	1.78382	1.6301	0.893708	1.03126	0.00944592	0.0948597	ABC-type sulfate transporter; sulfate ABC transporter; sulfate-transporting ATPase (ambiguous)	7.3.2.3
1208	Pfam	PF14317.6	YcxB	0.0570292	0.0306122	4.26499	6.09578	0.00944681	0.0948597	YcxB-like protein	NA
1208	Pfam	PF17827.1	PrmC_N	0.931034	1.00638	0.609418	0.582383	0.0094479	0.0948597	PrmC N-terminal domain	NA
1208	Pfam	PF18330.1	Lig_C	0.066313	0.0382653	3.75482	5.18747	0.00943835	0.0948597	Ligase Pab1020 C-terminal region	NA
1213	Pfam	PF01450.19	IlvC	0.681698	0.743622	0.728297	0.62562	0.00949965	0.0952862	Acetohydroxy acid isomeroreductase, catalytic domain	NA
1214	Pfam	PF01614.18	IclR	5.82759	5.66327	1.14584	1.3238	0.00954769	0.0956892	Bacterial transcriptional regulator	NA
1215	Pfam	PF08682.10	DUF1780	0.0172414	0.00382653	7.55485	16.1451	0.00957358	0.0958697	Putative endonuclease, protein of unknown function (DUF1780)	NA
1216	DeepEC	EC3.4.25.2	HslU---HslV peptidase	0.470822	0.535714	1.0721	0.931544	0.00959411	0.0959175	HslU---HslV peptidase; HslUV; HslV-HslU; HslV peptidase; ATP-dependent HslV-HslU proteinase; caseinolytic protease X; caseinolytic proteinase X; ClpXP ATP-dependent protease; ClpXP protease; ClpXP serine proteinase; Escherichia coli ClpXP serine proteinase; HslUV protease; HslUV proteinase; HslVU protease; HslVU proteinase; protease HslVU; proteinase HslUV	3.4.25.2
1216	Pfam	PF01095.19	Pectinesterase	0.0755968	0.0420918	4.8372	6.77154	0.00958999	0.0959175	Pectinesterase	NA
1218	Pfam	PF09118.11	DUF1929	0.0782493	0.128827	4.71234	3.80347	0.00960989	0.0959963	Domain of unknown function (DUF1929)	NA
1219	Pfam	PF00925.20	GTP_cyclohydro2	1.37533	1.26786	0.685231	0.673988	0.00965162	0.0963114	GTP cyclohydrolase II	NA
1219	Pfam	PF01841.19	Transglut_core	3.14721	2.91709	0.660585	0.739292	0.00965726	0.0963114	Transglutaminase-like superfamily	NA
1221	Pfam	PF00278.22	Orn_DAP_Arg_deC	1.61273	1.76786	0.587906	0.556461	0.00968061	0.0964652	Pyridoxal-dependent decarboxylase, C-terminal sheet domain	NA
1222	Pfam	PF01226.17	Form_Nir_trans	0.346154	0.438776	1.67339	1.51295	0.00971831	0.0967616	Formate/nitrite transporter	NA
1223	Pfam	PF01575.19	MaoC_dehydratas	3.87401	3.73214	0.942703	1.07714	0.00975739	0.0970127	MaoC like domain	NA
1223	Pfam	PF01724.16	DUF29	0.177719	0.253827	6.3075	5.11235	0.00975947	0.0970127	Domain of unknown function DUF29	NA
1225	Pfam	PF14842.6	FliG_N	0.514589	0.584184	1.12495	0.979639	0.00977991	0.0971364	FliG N-terminal domain	NA
1226	DeepEC	EC1.20.4.1	arsenate reductase (glutaredoxin)	0.061008	0.0331633	3.92578	5.40288	0.00978794	0.097137	arsenate reductase (glutaredoxin); ArsC (ambiguous)	1.20.4.1
1227	Pfam	PF02469.22	Fasciclin	0.48939	0.414541	1.75334	2.19159	0.00982484	0.0973444	Fasciclin domain	NA
1227	Pfam	PF08797.11	HIRAN	0.066313	0.112245	3.91238	3.27987	0.00982444	0.0973444	HIRAN domain	NA
1229	Pfam	PF01063.19	Aminotran_4	2.31432	2.45536	0.515196	0.471726	0.00985067	0.0974933	Amino-transferase class IV	NA
1229	Pfam	PF05440.12	MtrB	0.0411141	0.0178571	4.99248	7.42093	0.0098559	0.0974933	Tetrahydromethanopterin S-methyltransferase subunit B	NA
1231	DeepEC	EC4.2.1.49	urocanate hydratase	0.401857	0.334184	1.29915	1.47577	0.00988538	0.0977054	urocanate hydratase; urocanase; 3-(5-oxo-4,5-dihydro-3H-imidazol-4-yl)propanoate hydro-lyase	4.2.1.49
1232	Pfam	PF07817.13	GLE1	0.0132626	0.0331633	8.63127	5.40288	0.00989612	0.0977322	GLE1-like protein	NA
1233	Pfam	PF06912.11	DUF1275	0.543767	0.482143	1.54149	1.95791	0.00992298	0.097918	Protein of unknown function (DUF1275)	NA
1234	DeepEC	EC1.5.1.38	FMN reductase (NADPH)	0.0145889	0.00255102	8.22406	19.7863	0.00997525	0.098354	FMN reductase (NADPH); FRP; flavin reductase P; SsuE	1.5.1.38
1235	Pfam	PF17853.1	GGDEF_2	1.11936	1.07526	2.13267	2.42156	0.00999863	0.0985047	GGDEF-like domain	NA
1236	Pfam	PF01281.19	Ribosomal_L9_N	0.5	0.567602	1.00596	0.891338	0.0100311	0.0987159	Ribosomal protein L9, N-terminal domain	NA
1236	Pfam	PF18864.1	AbiTii	0.0517241	0.0216837	4.93095	6.72125	0.0100363	0.0987159	AbiTii	NA
1238	Pfam	PF03059.16	NAS	0.0397878	0.00765306	7.4862	11.3944	0.0100502	0.098773	Nicotianamine synthase protein	NA
1239	Pfam	PF02575.16	YbaB_DNA_bd	0.623342	0.720663	1.84969	1.70764	0.0100622	0.098811	YbaB/EbfC DNA-binding family	NA
1240	Pfam	PF02333.15	Phytase	0.0397878	0.0191327	4.91583	7.63609	0.0101085	0.0991861	Phytase	NA
1241	Pfam	PF11890.8	DUF3410	0.0822281	0.0497449	3.34307	4.37344	0.0101707	0.0997159	Domain of unknown function (DUF3410)	NA
1242	Pfam	PF03597.15	FixS	0.193634	0.142857	2.17638	2.59973	0.0103212	0.100623	Cytochrome oxidase maturation protein cbb3-type	NA
1242	Pfam	PF04314.13	PCuAC	0.819629	0.739796	0.934191	1.06813	0.010306	0.100623	Copper chaperone PCu(A)C	NA
1242	Pfam	PF06071.13	YchF-GTPase_C	0.65252	0.714286	0.742928	0.644616	0.0103035	0.100623	Protein of unknown function (DUF933)	NA
1242	Pfam	PF12055.8	DUF3536	0.0172414	0.0408163	8.12469	5.30374	0.0103094	0.100623	Domain of unknown function (DUF3536)	NA
1242	Pfam	PF13561.6	adh_short_C2	38.3674	35.9005	0.873902	0.937436	0.0103188	0.100623	Enoyl-(Acyl carrier protein) reductase	NA
1242	Pfam	PF14555.6	UBA_4	0.0251989	0.00765306	6.55121	11.3944	0.0102843	0.100623	UBA-like domain	NA
1242	Pfam	PF18426.1	Tli4_C	0.0954907	0.0727041	5.13606	8.17875	0.0103016	0.100623	Tle cognate immunity protein 4 C-terminal domain	NA
1249	Pfam	PF08908.11	DUF1852	0.0517241	0.0255102	4.39891	6.18456	0.0103549	0.100871	Domain of unknown function (DUF1852)	NA
1250	Pfam	PF01121.20	CoaE	0.746684	0.809949	0.648607	0.583158	0.0104504	0.101576	Dephospho-CoA kinase	NA
1250	Pfam	PF09932.9	DUF2164	0.0503979	0.0255102	4.34363	6.18456	0.0104582	0.101576	Uncharacterized conserved protein (DUF2164)	NA
1250	Pfam	PF10118.9	Metal_hydrol	0.448276	0.331633	2.54552	2.81373	0.0104606	0.101576	Predicted metal-dependent hydrolase	NA
1250	Pfam	PF13193.6	AMP-binding_C	16.7599	15.7883	0.953749	1.03007	0.0104517	0.101576	AMP-binding enzyme C-terminal domain	NA
1254	Pfam	PF16403.5	DUF5011	0.0238727	0.0510204	9.10427	5.6887	0.010473	0.101615	Domain of unknown function (DUF5011)	NA
1255	DeepEC	EC6.4.1.4	methylcrotonoyl-CoA carboxylase	0.623342	0.561224	1.21656	1.48391	0.0105799	0.102571	methylcrotonoyl-CoA carboxylase; methylcrotonyl coenzyme A carboxylase; beta-methylcrotonyl coenzyme A carboxylase; beta-methylcrotonyl CoA carboxylase; methylcrotonyl-CoA carboxylase	6.4.1.4
1256	Pfam	PF04073.15	tRNA_edit	1.69629	1.59056	0.674405	0.73618	0.0106135	0.102814	Aminoacyl-tRNA editing domain	NA
1257	DeepEC	EC2.3.1.15	glycerol-3-phosphate 1-O-acyltransferase	0.0623342	0.0344388	3.88105	5.29838	0.0106349	0.102939	glycerol-3-phosphate 1-O-acyltransferase; alpha-glycerophosphate acyltransferase; 3-glycerophosphate acyltransferase; ACP:sn-glycerol-3-phosphate acyltransferase; glycerol 3-phosphate acyltransferase; glycerol phosphate acyltransferase; glycerol phosphate transacylase; glycerophosphate acyltransferase; glycerophosphate transacylase; sn-glycerol 3-phosphate acyltransferase; sn-glycerol-3-phosphate…	2.3.1.15
1258	Pfam	PF04891.12	NifQ	0.233422	0.292092	1.98045	1.6958	0.0106532	0.103035	NifQ	NA
1259	Pfam	PF00561.20	Abhydrolase_1	25.504	24.2041	0.794564	0.878244	0.0106758	0.103171	alpha/beta hydrolase fold	NA
1260	DeepEC	EC3.4.21.53	endopeptidase La	1.01724	1.09821	0.569569	0.590634	0.0107107	0.103427	endopeptidase La; ATP-dependent serine proteinase; lon proteinase; protease La; proteinase La; ATP-dependent lon proteinase; ATP-dependent protease La; Escherichia coli proteinase La; Escherichia coli serine proteinase La; gene lon protease; gene lon proteins; PIM1 protease; PIM1 proteinase; serine protease La	3.4.21.53
1261	Pfam	PF04561.14	RNA_pol_Rpb2_2	0.859416	0.910714	0.49286	0.429413	0.0107369	0.103515	RNA polymerase Rpb2, domain 2	NA
1261	Pfam	PF16694.5	Cytochrome_P460	0.258621	0.36352	2.84123	2.20131	0.0107292	0.103515	Cytochrome P460	NA
1263	Pfam	PF04565.16	RNA_pol_Rpb2_3	0.856764	0.909439	0.485956	0.431485	0.0107893	0.103855	RNA polymerase Rpb2, domain 3	NA
1263	Pfam	PF10106.9	DUF2345	0.612732	0.348214	3.14425	3.83996	0.0107842	0.103855	Uncharacterized protein conserved in bacteria (DUF2345)	NA
1265	Pfam	PF16901.5	DAO_C	1.05968	0.941327	0.938221	1.03783	0.0108152	0.104023	C-terminal domain of alpha-glycerophosphate oxidase	NA
1266	Pfam	PF13085.6	Fer2_3	1.16711	1.26148	0.870334	0.734055	0.0108357	0.104137	2Fe-2S iron-sulfur cluster binding domain	NA
1267	Pfam	PF02283.16	CobU	0.596817	0.530612	0.85361	0.969628	0.0108573	0.104183	Cobinamide kinase / cobinamide phosphate guanyltransferase	NA
1267	Pfam	PF05138.12	PaaA_PaaC	0.667109	0.566327	1.43643	1.67021	0.0108575	0.104183	Phenylacetic acid catabolic protein	NA
1269	DeepEC	EC6.1.1.15	proline---tRNA ligase	0.806366	0.860969	0.549293	0.472983	0.0109039	0.104545	proline---tRNA ligase; prolyl-tRNA synthetase; prolyl-transferRNA synthetase; prolyl-transfer ribonucleate synthetase; proline translase; prolyl-transfer ribonucleic acid synthetase; prolyl-s-RNA synthetase; prolinyl-tRNA ligase	6.1.1.15
1270	DeepEC	EC4.3.99.3	7-carboxy-7-deazaguanine synthase	0.419098	0.480867	1.26476	1.08645	0.0109373	0.104753	7-carboxy-7-deazaguanine synthase; 7-carboxy-7-carbaguanine synthase; queE (gene name)	4.3.99.3
1270	Pfam	PF17185.4	NlpE_C	0.0291777	0.0102041	6.03629	9.85514	0.0109428	0.104753	NlpE C-terminal OB domain	NA
1272	DeepEC	EC6.3.2.34	coenzyme F420-1:gamma-L-glutamate ligase	0.12069	0.0816327	2.701	3.35624	0.0110021	0.105229	coenzyme F420-1:gamma-L-glutamate ligase; F420:gamma-glutamyl ligase; CofE-AF; MJ0768; CofE	6.3.2.34
1272	Pfam	PF14361.6	RsbRD_N	0.204244	0.304847	3.29262	2.72453	0.0110184	0.105229	RsbT co-antagonist protein rsbRD N-terminal domain	NA
1272	Pfam	PF18071.1	HMW1C_N	0.0318302	0.0714286	6.60036	4.74644	0.0110184	0.105229	HMW1C N-terminal	NA
1275	DeepEC	EC4.1.1.23	orotidine-5'-phosphate decarboxylase	0.69496	0.753827	0.695348	0.594939	0.0110395	0.105265	orotidine-5'-phosphate decarboxylase; orotidine-5'-monophosphate decarboxylase; orotodylate decarboxylase; orotidine phosphate decarboxylase; OMP decarboxylase; orotate monophosphate decarboxylase; orotidine monophosphate decarboxylase; orotidine phosphate decarboxylase; OMP-DC; orotate decarboxylase; orotidine 5'-phosphate decarboxylase; orotidylic decarboxylase; orotidylic acid decarboxylase; o…	4.1.1.23
1275	Pfam	PF07719.17	TPR_2	12.9297	13.5944	0.790516	0.71594	0.0110325	0.105265	Tetratricopeptide repeat	NA
1277	DeepEC	EC4.3.1.17	L-serine ammonia-lyase	0.236074	0.186224	2.20468	2.65084	0.011071	0.105424	L-serine ammonia-lyase; serine deaminase; L-hydroxyaminoacid dehydratase; L-serine deaminase; L-serine dehydratase; L-serine hydro-lyase (deaminating)	4.3.1.17
1277	Pfam	PF00106.25	adh_short	40.065	37.6212	0.859074	0.923035	0.011078	0.105424	short chain dehydrogenase	NA
1277	Pfam	PF13109.6	AsmA_1	0.0424403	0.0727041	4.75315	3.57361	0.0110822	0.105424	AsmA-like C-terminal region	NA
1280	Pfam	PF18254.1	HMw1_D2	0.0318302	0.0701531	6.60036	4.75538	0.0111227	0.105726	HMW1 domain 2	NA
1281	Pfam	PF01494.19	FAD_binding_3	15.9231	15.4298	0.725606	0.807055	0.0111444	0.10585	FAD binding domain	NA
1282	DeepEC	EC3.1.21.2	deoxyribonuclease IV	0.106101	0.15051	2.90451	2.40084	0.0111706	0.106016	deoxyribonuclease IV; deoxyribonuclease IV (phage-T4-induced) (misleading); endodeoxyribonuclease IV (phage T4-induced) (misleading); E. coli endonuclease IV; endodeoxyribonuclease (misleading); redoxyendonuclease; deoxriboendonuclease (misleading); endonuclease II; endonuclease IV; DNA-adenine-transferase; nfo (gene name)	3.1.21.2
1283	Pfam	PF11006.8	DUF2845	0.0636605	0.0357143	4.2432	6.08665	0.0112863	0.10703	Protein of unknown function (DUF2845)	NA
1284	Pfam	PF11740.8	KfrA_N	0.55305	0.455357	2.13352	2.55329	0.0113196	0.107263	Plasmid replication region DNA-binding N-term	NA
1285	Pfam	PF17147.4	PFOR_II	0.619363	0.741071	1.73523	1.49449	0.0113552	0.107516	Pyruvate:ferredoxin oxidoreductase core domain II	NA
1286	DeepEC	EC1.7.2.4	nitrous-oxide reductase	0.0822281	0.0471939	3.51491	4.49611	0.0113784	0.107653	nitrous-oxide reductase; nitrous oxide reductase; N2O reductase; nitrogen:(acceptor) oxidoreductase (N2O-forming)	1.7.2.4
1287	Pfam	PF12674.7	Zn_ribbon_2	0.0132626	0.0369898	9.46567	5.94995	0.0113897	0.107676	Putative zinc ribbon domain	NA
1288	Pfam	PF18548.1	MetOD2	0.0198939	0.0459184	11.6866	6.24305	0.0114136	0.107818	Metanogen output domain 2	NA
1289	Pfam	PF03724.16	META	0.558355	0.483418	1.22439	1.37467	0.0114226	0.107819	META domain	NA
1290	DeepEC	EC2.1.1.198	16S rRNA (cytidine1402-2'-O)-methyltransferase	0.363395	0.427296	1.32444	1.16447	0.0114604	0.108092	16S rRNA (cytidine1402-2'-O)-methyltransferase; RsmI; YraL	2.1.1.198
1291	Pfam	PF07695.11	7TMR-DISM_7TM	0.690981	0.427296	3.05753	2.40058	0.0115328	0.10869	7TM diverse intracellular signalling	NA
1292	Pfam	PF13304.6	AAA_21	55.1711	52.5893	0.555068	0.600673	0.0115469	0.108739	AAA domain, putative AbiEii toxin, Type IV TA system	NA
1293	DeepEC	EC1.1.1.178	3-hydroxy-2-methylbutyryl-CoA dehydrogenase	0.547745	0.454082	1.41256	1.63644	0.0115562	0.108743	3-hydroxy-2-methylbutyryl-CoA dehydrogenase; 2-methyl-3-hydroxybutyryl coenzyme A dehydrogenase; 2-methyl-3-hydroxybutyryl coenzyme A dehydrogenase; 2-methyl-3-hydroxy-butyryl CoA dehydrogenase	1.1.1.178
1294	Pfam	PF03309.14	Pan_kinase	0.572944	0.63648	0.863921	0.760379	0.0116131	0.109194	Type III pantothenate kinase	NA
1295	DeepEC	EC2.3.1.174	3-oxoadipyl-CoA thiolase	0.291777	0.235969	1.7477	2.06184	0.0116511	0.109323	3-oxoadipyl-CoA thiolase	2.3.1.174
1295	Pfam	PF02130.17	UPF0054	0.680371	0.73852	0.690034	0.595408	0.0116424	0.109323	Uncharacterized protein family UPF0054	NA
1295	Pfam	PF18225.1	AbfS_sensor	0.00795756	0.0242347	11.1728	6.34938	0.0116538	0.109323	Sensor histidine kinase (AbfS) sensor domain	NA
1298	Pfam	PF00258.25	Flavodoxin_1	1.27454	1.10204	0.993836	1.03254	0.0116794	0.109479	Flavodoxin	NA
1299	Pfam	PF03109.16	ABC1	1.30371	1.39668	0.830828	0.745824	0.011714	0.109683	ABC1 family	NA
1299	Pfam	PF05958.11	tRNA_U5-meth_tr	1.04377	0.961735	0.618239	0.635899	0.0117192	0.109683	tRNA (Uracil-5-)-methyltransferase	NA
1301	Pfam	PF01245.20	Ribosomal_L19	0.535809	0.59949	0.93139	0.817887	0.0117476	0.109799	Ribosomal protein L19	NA
1301	Pfam	PF07849.11	DUF1641	0.061008	0.112245	5.11037	4.32022	0.0117587	0.109799	Protein of unknown function (DUF1641)	NA
1301	Pfam	PF17432.2	DUF3458_C	0.619363	0.554847	0.801918	0.910063	0.0117498	0.109799	Domain of unknown function (DUF3458_C) ARM repeats	NA
1304	Pfam	PF14905.6	OMP_b-brl_3	1.06897	0.784439	1.77155	1.8112	0.0119251	0.111267	Outer membrane protein beta-barrel family	NA
1305	Pfam	PF09285.11	Elong-fact-P_C	0.656499	0.72449	0.961509	0.823174	0.0120102	0.111975	Elongation factor P, C-terminal	NA
1306	DeepEC	EC4.2.3.3	methylglyoxal synthase	0.124668	0.0854592	2.65153	3.2734	0.0120737	0.112396	methylglyoxal synthase; methylglyoxal synthetase; glycerone-phosphate phospho-lyase	4.2.3.3
1306	Pfam	PF05753.14	TRAP_beta	0.0809019	0.0446429	4.50594	6.27457	0.012068	0.112396	Translocon-associated protein beta (TRAPB)	NA
1308	Pfam	PF02830.18	V4R	0.413793	0.307398	1.91919	2.08264	0.0121111	0.112657	V4R domain	NA
1309	Pfam	PF06463.13	Mob_synth_C	0.920424	0.853316	0.607235	0.654366	0.0121219	0.112672	Molybdenum Cofactor Synthesis C	NA
1310	DeepEC	EC4.1.2.9	phosphoketolase	0.0676393	0.105867	3.71519	2.98536	0.0121394	0.112748	phosphoketolase; D-xylulose-5-phosphate D-glyceraldehyde-3-phosphate-lyase (phosphate-acetylating)	4.1.2.9
1311	Pfam	PF00589.22	Phage_integrase	10.2162	11.1811	0.771809	0.771564	0.0121785	0.113025	Phage integrase family	NA
1312	DeepEC	EC1.1.99.3	gluconate 2-dehydrogenase (acceptor)	0.0212202	0.00637755	6.79605	12.49	0.012199	0.113043	gluconate 2-dehydrogenase (acceptor); gluconate oxidase; gluconate dehydrogenase; gluconic dehydrogenase; D-gluconate dehydrogenase; gluconic acid dehydrogenase; 2-ketogluconate reductase; D-gluconate dehydrogenase, 2-keto-D-gluconate-yielding; D-gluconate:(acceptor) 2-oxidoreductase	1.1.99.3
1312	Pfam	PF16868.5	NMT1_3	2.25066	2.00255	1.35814	1.4465	0.0121973	0.113043	NMT1-like family	NA
1314	Pfam	PF09936.9	Methyltrn_RNA_4	0.0145889	0.0344388	8.22406	5.29838	0.0122138	0.113094	SAM-dependent RNA methyltransferase	NA
1315	DeepEC	EC1.1.1.374	UDP-N-acetylglucosamine 3-dehydrogenase	0.00795756	0	11.1728	NaN	0.0123744	0.113178	UDP-N-acetylglucosamine 3-dehydrogenase	1.1.1.374
1315	DeepEC	EC2.3.1.109	arginine N-succinyltransferase	0.00928382	0	11.7334	NaN	0.0123744	0.113178	arginine N-succinyltransferase; arginine succinyltransferase; AstA; arginine and ornithine N2-succinyltransferase; AOST; AST; succinyl-CoA:L-arginine 2-N-succinyltransferase	2.3.1.109
1315	DeepEC	EC4.2.1.75	uroporphyrinogen-III synthase	0.00795756	0	11.1728	NaN	0.0123744	0.113178	uroporphyrinogen-III synthase; porphobilinogenase; uroporphyrinogen isomerase; uroporphyrinogen III cosynthase; URO-synthase; hydroxymethylbilane hydro-lyase (cyclizing)	4.2.1.75
1315	DeepEC	EC5.1.3.3	aldose 1-epimerase	0.00795756	0	11.1728	NaN	0.0123744	0.113178	aldose 1-epimerase; mutarotase; aldose mutarotase; galactose mutarotase; galactose 1-epimerase; D-galactose 1-epimerase	5.1.3.3
1315	DeepEC	EC5.4.99.12	tRNA pseudouridine38-40 synthase	0.819629	0.873724	0.539929	0.470815	0.0123143	0.113178	tRNA pseudouridine38-40 synthase; TruA; tRNA pseudouridine synthase I; PSUI; hisT (gene name)	5.4.99.12
1315	DeepEC	EC6.3.1.11	glutamate---putrescine ligase	0.00795756	0	11.1728	NaN	0.0123744	0.113178	glutamate---putrescine ligase; gamma-glutamylputrescine synthetase; YcjK	6.3.1.11
1315	Pfam	PF00344.20	SecY	0.892573	0.932398	0.444067	0.323906	0.0123996	0.113178	SecY translocase	NA
1315	Pfam	PF00903.25	Glyoxalase	10.4814	9.8023	0.781984	0.868144	0.0123888	0.113178	Glyoxalase/Bleomycin resistance protein/Dioxygenase superfamily	NA
1315	Pfam	PF01259.18	SAICAR_synt	0.823607	0.885204	0.684812	0.550104	0.0123952	0.113178	SAICAR synthetase	NA
1315	Pfam	PF01418.17	HTH_6	1.52918	1.39541	1.42067	1.58773	0.0123755	0.113178	Helix-turn-helix domain, rpiR family	NA
1315	Pfam	PF02654.15	CobS	0.667109	0.608418	0.73583	0.872772	0.01225	0.113178	Cobalamin-5-phosphate synthase	NA
1315	Pfam	PF05106.12	Phage_holin_3_1	0.00795756	0	11.1728	NaN	0.0123744	0.113178	Phage holin family (Lysis protein S)	NA
1315	Pfam	PF05693.13	Glycogen_syn	0.0636605	0.0395408	3.83769	5.40578	0.0122521	0.113178	Glycogen synthase	NA
1315	Pfam	PF06508.13	QueC	1.38196	1.4949	0.845477	0.735273	0.0123508	0.113178	Queuosine biosynthesis protein QueC	NA
1315	Pfam	PF06574.12	FAD_syn	0.765252	0.822704	0.672535	0.563624	0.01234	0.113178	FAD synthetase	NA
1315	Pfam	PF06841.12	Phage_T4_gp19	0.139257	0.205357	3.5146	2.89078	0.0123116	0.113178	T4-like virus tail tube protein gp19	NA
1315	Pfam	PF09634.10	DUF2025	0.00795756	0	11.1728	NaN	0.0123744	0.113178	Protein of unknown function (DUF2025)	NA
1315	Pfam	PF09977.9	Tad_C	0.234748	0.174745	2.20335	2.54662	0.0122929	0.113178	Putative Tad-like Flp pilus-assembly	NA
1315	Pfam	PF11193.8	DUF2812	0.00795756	0	11.1728	NaN	0.0123744	0.113178	Protein of unknown function (DUF2812)	NA
1334	Pfam	PF01656.23	CbiA	10.8064	11.3763	0.367991	0.372726	0.0124257	0.113331	CobQ/CobB/MinD/ParA nucleotide binding domain	NA
1335	Pfam	PF02127.15	Peptidase_M18	0.222812	0.172194	1.92529	2.27115	0.0124473	0.113443	Aminopeptidase I zinc metalloprotease (M18)	NA
1336	Pfam	PF13785.6	DUF4178	0.0941645	0.0586735	3.3362	4.27667	0.012489	0.113738	Domain of unknown function (DUF4178)	NA
1337	DeepEC	EC1.14.13.22	cyclohexanone monooxygenase	0.590186	0.528061	2.1142	2.41309	0.0125095	0.113754	cyclohexanone monooxygenase; cyclohexanone 1,2-monooxygenase; cyclohexanone oxygenase; cyclohexanone:NADPH:oxygen oxidoreductase (6-hydroxylating, 1,2-lactonizing)	1.14.13.22
1337	Pfam	PF00163.19	Ribosomal_S4	0.629973	0.688776	0.853634	0.7153	0.0125132	0.113754	Ribosomal protein S4/S9 N-terminal domain	NA
1337	Pfam	PF17899.1	Peptidase_M61_N	0.229443	0.294643	1.90134	1.70211	0.0125189	0.113754	Peptidase M61 N-terminal domain	NA
1340	Pfam	PF00996.18	GDI	0.181698	0.126276	2.47359	2.89305	0.0125777	0.114204	GDP dissociation inhibitor	NA
1341	Pfam	PF00684.19	DnaJ_CXXCXGXG	0.940318	1.01658	0.64654	0.569871	0.0126291	0.114585	DnaJ central domain	NA
1342	Pfam	PF00306.27	ATP-synt_ab_C	0.680371	0.774235	0.905767	0.874616	0.0126766	0.11493	ATP synthase alpha/beta chain, C terminal domain	NA
1343	Pfam	PF14849.6	YidC_periplas	0.623342	0.683673	0.799522	0.692583	0.0126945	0.115007	YidC periplasmic domain	NA
1344	DeepEC	EC3.1.1.96	D-aminoacyl-tRNA deacylase	0.352785	0.293367	1.35537	1.55299	0.0127309	0.115165	D-aminoacyl-tRNA deacylase; Dtd2; D-Tyr-tRNA(Tyr) deacylase; D-Tyr-tRNATyr deacylase; D-tyrosyl-tRNATyr aminoacylhydrolase; dtdA (gene name)	3.1.1.96
1344	Pfam	PF01946.17	Thi4	3.13263	2.85969	0.812712	0.88706	0.0127261	0.115165	Thi4 family	NA
1346	Pfam	PF12481.8	DUF3700	0.251989	0.308673	2.16502	1.80589	0.0127447	0.115204	Aluminium induced protein	NA
1347	Pfam	PF00221.19	Lyase_aromatic	0.774536	0.672194	1.3421	1.49501	0.0127604	0.115261	Aromatic amino acid lyase	NA
1348	Pfam	PF11852.8	DUF3372	0.0477454	0.0216837	4.96301	7.11392	0.012808	0.115605	Domain of unknown function (DUF3372)	NA
1349	Pfam	PF09383.10	NIL	0.407162	0.340561	1.47612	1.71168	0.0128599	0.115901	NIL domain	NA
1349	Pfam	PF15916.5	DUF4743	0.103448	0.145408	2.94587	2.42584	0.0128518	0.115901	Domain of unknown function (DUF4743)	NA
1351	Pfam	PF08898.10	DUF1843	0.0384615	0.0140306	5.83186	8.38823	0.0129119	0.116284	Domain of unknown function (DUF1843)	NA
1352	DeepEC	EC4.1.3.27	anthranilate synthase	1.28515	1.37883	0.65139	0.558595	0.0129314	0.116297	anthranilate synthase; anthranilate synthetase; chorismate lyase; chorismate pyruvate-lyase (amino-accepting); TrpE	4.1.3.27
1352	Pfam	PF13296.6	T6SS_Vgr	0.567639	0.332908	3.22345	3.84976	0.0129325	0.116297	Putative type VI secretion system Rhs element Vgr	NA
1354	Pfam	PF01715.17	IPPT	0.82626	0.873724	0.475514	0.405938	0.012968	0.11653	IPP transferase	NA
1355	DeepEC	EC2.7.9.3	selenide, water dikinase	0.253316	0.3125	1.75378	1.53615	0.0130023	0.116722	selenide, water dikinase; selenophosphate synthase	2.7.9.3
1355	Pfam	PF03959.13	FSH1	0.71618	0.809949	1.28452	1.13412	0.0130086	0.116722	Serine hydrolase (FSH1)	NA
1357	DeepEC	EC4.4.1.22	S-(hydroxymethyl)glutathione synthase	0.0915119	0.135204	3.34804	2.74267	0.0130436	0.116864	S-(hydroxymethyl)glutathione synthase; glutathione-dependent formaldehyde-activating enzyme; Gfa; S-(hydroxymethyl)glutathione formaldehyde-lyase	4.4.1.22
1357	Pfam	PF13336.6	AcetylCoA_hyd_C	0.672414	0.575255	1.29854	1.41877	0.0130403	0.116864	Acetyl-CoA hydrolase/transferase C-terminal domain	NA
1359	Pfam	PF02784.16	Orn_Arg_deC_N	1.7931	1.95791	0.631573	0.614552	0.0130912	0.117204	Pyridoxal-dependent decarboxylase, pyridoxal binding domain	NA
1360	Pfam	PF10662.9	PduV-EutP	0.649867	0.747449	1.12371	1.02768	0.0132032	0.11812	Ethanolamine utilisation - propanediol utilisation	NA
1361	Pfam	PF05280.11	FlhC	0.258621	0.354592	2.5229	2.25229	0.0132547	0.118494	Flagellar transcriptional activator (FlhC)	NA
1362	Pfam	PF01132.20	EFP	0.656499	0.72449	0.961509	0.829064	0.0133082	0.118663	Elongation factor P (EF-P) OB domain	NA
1362	Pfam	PF03481.13	SUA5	0.559682	0.494898	0.906472	1.02117	0.0133015	0.118663	Putative GTP-binding controlling metal-binding	NA
1362	Pfam	PF07449.11	HyaE	0.104775	0.151786	3.08601	2.58922	0.0132967	0.118663	Hydrogenase-1 expression protein HyaE	NA
1362	Pfam	PF07687.14	M20_dimer	5.95756	5.54592	0.763531	0.821189	0.0133127	0.118663	Peptidase dimerisation domain	NA
1366	DeepEC	EC2.7.8.26	adenosylcobinamide-GDP ribazoletransferase	0.596817	0.524235	0.9797	1.08974	0.0133879	0.119127	adenosylcobinamide-GDP ribazoletransferase; CobS; cobalamin synthase; cobalamin-5'-phosphate synthase; cobalamin (5'-phosphate) synthase	2.7.8.26
1366	Pfam	PF07348.12	Syd	0.0331565	0.0153061	5.40358	8.67861	0.0133795	0.119127	Syd protein (SUKH-2)	NA
1366	Pfam	PF07681.12	DoxX	2.02255	1.81122	0.933914	1.00919	0.0134039	0.119127	DoxX	NA
1366	Pfam	PF14067.6	LssY_C	0.220159	0.3125	2.53991	2.356	0.0134031	0.119127	LssY C-terminus	NA
1370	Pfam	PF04994.13	TfoX_C	0.128647	0.100765	2.95093	4.09071	0.0134272	0.119248	TfoX C-terminal domain	NA
1371	Pfam	PF00872.18	Transposase_mut	1.5557	2.06633	2.04054	1.9949	0.0134912	0.119728	Transposase, Mutator family	NA
1372	Pfam	PF13835.6	DUF4194	0.196286	0.142857	2.21975	2.59973	0.0135119	0.119825	Domain of unknown function (DUF4194)	NA
1373	Pfam	PF13443.6	HTH_26	3.04377	2.77806	0.840611	0.905374	0.0135227	0.119833	Cro/C1-type HTH DNA-binding domain	NA
1374	Pfam	PF05987.13	DUF898	0.202918	0.15051	2.07855	2.40084	0.0135443	0.119937	Bacterial protein of unknown function (DUF898)	NA
1375	Pfam	PF05686.12	Glyco_transf_90	0.0689655	0.0408163	4.17456	5.85341	0.0135751	0.120122	Glycosyl transferase family 90	NA
1376	Pfam	PF18027.1	Pepdidase_M14_N	0.160477	0.116071	2.33337	2.79548	0.0136478	0.120678	Cytosolic carboxypeptidase N-terminal domain	NA
1377	Pfam	PF06030.12	DUF916	0.0344828	0.0140306	6.08047	9.81392	0.0136654	0.120746	Bacterial protein of unknown function (DUF916)	NA
1378	Pfam	PF02361.16	CbiQ	0.778515	0.626276	1.57493	1.55594	0.013798	0.121829	Cobalt transport protein	NA
1379	DeepEC	EC5.4.2.10	phosphoglucosamine mutase	0.774536	0.830357	0.590795	0.520811	0.0138689	0.122366	phosphoglucosamine mutase	5.4.2.10
1380	Pfam	PF00081.22	Sod_Fe_N	0.742706	0.821429	0.866807	0.779474	0.0138889	0.122454	Iron/manganese superoxide dismutases, alpha-hairpin domain	NA
1381	Pfam	PF08021.11	FAD_binding_9	0.604775	0.507653	1.5623	1.73003	0.0139266	0.122697	Siderophore-interacting FAD-binding domain	NA
1382	Pfam	PF13231.6	PMT_2	2.29708	2.43367	1.21914	0.977209	0.0139416	0.12274	Dolichyl-phosphate-mannose-protein mannosyltransferase	NA
1383	Pfam	PF05947.12	T6SS_TssF	0.530504	0.461735	2.19152	2.38662	0.0139749	0.122856	Type VI secretion system, TssF	NA
1383	Pfam	PF17848.1	zf-ACC	0.44695	0.512755	1.13089	1.00969	0.0139713	0.122856	Acetyl-coA carboxylase zinc finger domain	NA
1385	DeepEC	EC4.3.1.12	ornithine cyclodeaminase	0.132626	0.0918367	2.94324	3.59584	0.013996	0.122864	ornithine cyclodeaminase; ornithine cyclase; ornithine cyclase (deaminating); L-ornithine ammonia-lyase (cyclizing)	4.3.1.12
1385	Pfam	PF03486.14	HI0933_like	10.9125	10.375	0.536424	0.587551	0.0139952	0.122864	HI0933-like protein	NA
1387	Pfam	PF00083.24	Sugar_tr	15.3727	15.6403	1.23936	1.32123	0.0140828	0.123537	Sugar (and other) transporter	NA
1388	DeepEC	EC2.4.1.64	alpha,alpha-trehalose phosphorylase	0.0185676	0.00510204	7.27512	13.9732	0.0141457	0.123909	alpha,alpha-trehalose phosphorylase; trehalose phosphorylase	2.4.1.64
1388	Pfam	PF15593.6	Imm42	0.0185676	0.00510204	7.27512	13.9732	0.0141457	0.123909	Immunity protein 42	NA
1390	Pfam	PF00579.25	tRNA-synt_1b	1.70955	1.79847	0.407474	0.351078	0.0141646	0.123986	tRNA synthetases class I (W and Y)	NA
1391	DeepEC	EC2.7.2.8	acetylglutamate kinase	0.680371	0.73852	0.702396	0.614758	0.0142066	0.1242	acetylglutamate kinase; N-acetylglutamate 5-phosphotransferase; acetylglutamate phosphokinase; N-acetylglutamate phosphokinase; N-acetylglutamate kinase; N-acetylglutamic 5-phosphotransferase	2.7.2.8
1391	Pfam	PF00848.19	Ring_hydroxyl_A	2.0252	1.80357	1.40822	1.46919	0.0142095	0.1242	Ring hydroxylating alpha subunit (catalytic domain)	NA
1393	Pfam	PF13442.6	Cytochrome_CBB3	7.8435	8.71429	0.8011	0.777111	0.014248	0.124448	Cytochrome C oxidase, cbb3-type, subunit III	NA
1394	DeepEC	EC2.1.1.242	16S rRNA (guanine1516-N2)-methyltransferase	0.148541	0.105867	2.42077	2.90802	0.014331	0.124928	16S rRNA (guanine1516-N2)-methyltransferase; yhiQ (gene name); rsmJ (gene name); m2G1516 methyltransferase	2.1.1.242
1394	DeepEC	EC2.7.1.215	erythritol kinase (D-erythritol 1-phosphate-forming)	0.061008	0.0344388	3.92578	5.29838	0.0143338	0.124928	erythritol kinase (D-erythritol 1-phosphate-forming); eryA (gene name)	2.7.1.215
1394	Pfam	PF00032.17	Cytochrom_B_C	0.607427	0.679847	0.868979	0.808637	0.0143646	0.124928	Cytochrome b(C-terminal)/b6/petD	NA
1394	Pfam	PF07991.12	IlvN	2.59549	2.78444	0.675351	0.623313	0.0143616	0.124928	Acetohydroxy acid isomeroreductase, NADPH-binding domain	NA
1394	Pfam	PF08735.10	DUF1786	0.061008	0.0344388	3.92578	5.29838	0.0143338	0.124928	Putative pyruvate format-lyase activating enzyme (DUF1786)	NA
1394	Pfam	PF10722.9	YbjN	0.424403	0.360969	1.39567	1.59283	0.0143604	0.124928	Putative bacterial sensory transduction regulator	NA
1400	Pfam	PF18480.1	DUF5615	0.188329	0.278061	3.64718	3.45671	0.0143821	0.124991	Domain of unknown function (DUF5615)	NA
1401	Pfam	PF00581.20	Rhodanese	5.71618	6.26531	0.4983	0.537833	0.0144758	0.125716	Rhodanese-like domain	NA
1402	Pfam	PF13332.6	Fil_haemagg_2	0.248011	0.182398	3.16042	4.21552	0.0145988	0.126693	Hemagglutinin repeat	NA
1403	Pfam	PF08299.11	Bac_DnaA_C	0.905836	0.964286	0.615818	0.540883	0.0146243	0.126743	Bacterial dnaA protein helix-turn-helix	NA
1403	Pfam	PF13852.6	DUF4197	0.210875	0.159439	2.0262	2.36224	0.0146254	0.126743	Protein of unknown function (DUF4197)	NA
1405	Pfam	PF12890.7	DHOase	0.322281	0.382653	1.45988	1.28463	0.0146812	0.127136	Dihydro-orotase-like	NA
1406	Pfam	PF16524.5	RisS_PPD	0.224138	0.173469	1.8759	2.18421	0.0147132	0.127323	Periplasmic domain of Sensor histidine kinase RisS	NA
1407	Pfam	PF02569.15	Pantoate_ligase	0.818302	0.854592	0.840387	0.647059	0.0147721	0.127741	Pantoate-beta-alanine ligase	NA
1408	Pfam	PF00733.21	Asn_synthase	2.55438	2.82653	0.711364	0.713925	0.0148458	0.128287	Asparagine synthase	NA
1409	Pfam	PF00672.25	HAMP	17.0424	15.3125	0.729476	0.739431	0.0148588	0.128309	HAMP domain	NA
1410	Pfam	PF02325.17	YGGT	0.46817	0.530612	1.08902	0.960226	0.0149844	0.12921	YGGT family	NA
1410	Pfam	PF14834.6	GST_C_4	0.0689655	0.0433673	3.75185	5.11482	0.0149801	0.12921	Glutathione S-transferase, C-terminal domain	NA
1412	Pfam	PF02136.20	NTF2	0.34748	0.274235	2.30954	2.68349	0.0150003	0.129255	Nuclear transport factor 2 (NTF2) domain	NA
1413	Pfam	PF08126.11	Propeptide_C25	0.00530504	0.0178571	19.4036	9.33333	0.015114	0.130089	Propeptide_C25	NA
1413	Pfam	PF08402.10	TOBE_2	7.68568	7.26786	1.13954	1.23501	0.0151184	0.130089	TOBE domain	NA
1415	Pfam	PF13450.6	NAD_binding_8	28.4934	27.3916	0.630296	0.692111	0.015138	0.130166	NAD(P)-binding Rossmann-like domain	NA
1416	Pfam	PF03167.19	UDG	2.36737	2.50893	0.548412	0.479651	0.0152053	0.130652	Uracil DNA glycosylase superfamily	NA
1417	DeepEC	EC3.6.3.32	ABC-type quaternary amine transporter	0.251989	0.184949	2.11617	2.33623	0.0152774	0.131087	ABC-type quaternary amine transporter; glycine betaine ABC transporter; ProVWX; quaternary-amine ABC transporter; quaternary-amine-transporting ATPase (ambiguous)	7.6.2.9
1417	Pfam	PF11391.8	DUF2798	0.11008	0.067602	3.27496	4.00571	0.0152672	0.131087	Protein of unknown function (DUF2798)	NA
1419	Pfam	PF01061.24	ABC2_membrane	5.09151	5.35204	0.695584	0.631942	0.0153253	0.131221	ABC-2 type transporter	NA
1419	Pfam	PF03767.14	Acid_phosphat_B	0.0702918	0.0420918	3.71235	4.92223	0.0153205	0.131221	HAD superfamily, subfamily IIIB (Acid phosphatase)	NA
1419	Pfam	PF05139.14	Erythro_esteras	0.261273	0.332908	2.33196	2.02576	0.0153277	0.131221	Erythromycin esterase	NA
1419	Pfam	PF18140.1	PCC_BT	0.34748	0.278061	1.50875	1.64279	0.0153363	0.131221	Propionyl-coenzyme A carboxylase BT domain	NA
1423	Pfam	PF14883.6	GHL13	0.0557029	0.0267857	4.51652	6.03156	0.0153677	0.131398	Hypothetical glycosyl hydrolase family 13	NA
1424	Pfam	PF05426.12	Alginate_lyase	0.217507	0.133929	2.92282	3.50906	0.0153933	0.131524	Alginate lyase	NA
1425	DeepEC	EC2.6.1.42	branched-chain-amino-acid transaminase	0.344828	0.409439	1.41923	1.26957	0.0154462	0.13186	branched-chain-amino-acid transaminase; transaminase B; branched-chain amino acid aminotransferase; branched-chain amino acid-glutamate transaminase; branched-chain aminotransferase; L-branched chain amino acid aminotransferase; glutamate-branched-chain amino acid transaminase	2.6.1.42
1425	Pfam	PF03702.14	AnmK	0.608753	0.670918	0.828588	0.736336	0.0154543	0.13186	Anhydro-N-acetylmuramic acid kinase	NA
1427	Pfam	PF13501.6	SoxY	0.655172	0.725765	1.45081	1.26697	0.0154917	0.132087	Sulfur oxidation protein SoxY	NA
1428	Pfam	PF11734.8	TilS_C	0.359416	0.419643	1.33591	1.17675	0.0155293	0.132314	TilS substrate C-terminal domain	NA
1429	Pfam	PF01225.25	Mur_ligase	2.67639	2.80357	0.420788	0.407854	0.015649	0.133148	Mur ligase family, catalytic domain	NA
1429	Pfam	PF13477.6	Glyco_trans_4_2	1.90584	2.1352	0.838794	0.820231	0.0156393	0.133148	Glycosyl transferase 4-like	NA
1431	Pfam	PF14595.6	Thioredoxin_9	0.220159	0.281888	2.10324	1.84897	0.0156877	0.133384	Thioredoxin	NA
1432	Pfam	PF13237.6	Fer4_10	8.5756	8.87883	0.718533	0.641217	0.0157193	0.133559	4Fe-4S dicluster domain	NA
1433	Pfam	PF00685.27	Sulfotransfer_1	1.28249	1.53189	1.57257	1.40733	0.0157841	0.134016	Sulfotransferase domain	NA
1434	Pfam	PF05661.12	DUF808	0.289125	0.232143	1.60906	1.83284	0.0158337	0.134343	Protein of unknown function (DUF808)	NA
1435	Pfam	PF00491.21	Arginase	1.51326	1.375	1.09681	1.21567	0.0158572	0.134355	Arginase family	NA
1435	Pfam	PF14348.6	DUF4400	0.127321	0.158163	3.45579	2.71506	0.0158472	0.134355	Domain of unknown function (DUF4400)	NA
1437	Pfam	PF01882.18	DUF58	1.44164	1.32653	0.773333	0.854651	0.0158822	0.13438	Protein of unknown function DUF58	NA
1437	Pfam	PF03270.13	DUF269	0.148541	0.196429	2.74689	2.29951	0.0158813	0.13438	Protein of unknown function, DUF269	NA
1439	Pfam	PF02844.15	GARS_N	0.812997	0.859694	0.508381	0.420996	0.0159008	0.134444	Phosphoribosylglycinamide synthetase, N domain	NA
1440	DeepEC	EC3.5.1.53	N-carbamoylputrescine amidase	0.0159151	0.00382653	7.86864	16.1451	0.0159324	0.134525	N-carbamoylputrescine amidase; carbamoylputrescine hydrolase; NCP	3.5.1.53
1440	Pfam	PF07395.11	Mig-14	0.0159151	0.00382653	7.86864	16.1451	0.0159324	0.134525	Mig-14	NA
1442	Pfam	PF18288.1	FAA_hydro_N_2	0.298408	0.232143	1.78589	1.98194	0.0159745	0.134786	Fumarylacetoacetase N-terminal domain 2	NA
1443	Pfam	PF11987.8	IF-2	0.740053	0.792092	0.601182	0.51661	0.016103	0.135507	Translation-initiation factor 2	NA
1443	Pfam	PF12639.7	Colicin-DNase	0.0238727	0.00765306	6.75305	11.3944	0.0161156	0.135507	DNase/tRNase domain of colicin-like bacteriocin	NA
1443	Pfam	PF13781.6	DoxX_3	0.218833	0.169643	2.1254	2.51418	0.0161027	0.135507	DoxX-like family	NA
1443	Pfam	PF17169.4	NRBF2_MIT	0.0159151	0.00510204	7.86864	17.1282	0.0161104	0.135507	MIT domain of nuclear receptor-binding factor 2	NA
1443	Pfam	PF17962.1	bMG6	0.328912	0.274235	1.44642	1.66906	0.0160786	0.135507	Bacterial macroglobulin domain 6	NA
1448	DeepEC	EC1.14.13.8	flavin-containing monooxygenase	0	0.00765306	NaN	11.3944	0.016148	0.135592	flavin-containing monooxygenase; dimethylaniline oxidase; dimethylaniline N-oxidase; FAD-containing monooxygenase; N,N-dimethylaniline monooxygenase; DMA oxidase; flavin mixed function oxidase; Ziegler's enzyme; mixed-function amine oxidase; FMO; FMO-I; FMO-II; FMO1; FMO2; FMO3; FMO4; FMO5; flavin monooxygenase; methylphenyltetrahydropyridine N-monooxygenase; 1-methyl-4-phenyl-1,2,3,6-tetrahydrop…	1.14.13.8
1448	DeepEC	EC2.4.1.212	hyaluronan synthase	0	0.00765306	NaN	11.3944	0.016148	0.135592	hyaluronan synthase; spHAS; seHAS; Alternating UDP-alpha-N-acetyl-D-glucosamine:beta-D-glucuronosyl-(1->3)-[nascent hyaluronan] 4-N-acetyl-beta-D-glucosaminyltransferase and UDP-alpha-D-glucuronate:N-acetyl-beta-D-glucosaminyl-(1->4)-[nascent hyaluronan] 3-beta-D-glucuronosyltransferase	2.4.1.212
1450	Pfam	PF11028.8	DUF2723	0.035809	0.0114796	8.98979	12.7966	0.0162991	0.136767	Protein of unknown function (DUF2723)	NA
1451	Pfam	PF13660.6	DUF4147	0.519894	0.570153	1.28907	1.06397	0.0163107	0.136769	Domain of unknown function (DUF4147)	NA
1452	Pfam	PF02743.18	dCache_1	3.813	3.0676	1.15753	1.18046	0.0163838	0.13691	Cache domain	NA
1452	Pfam	PF03873.13	RseA_C	0.030504	0.0127551	5.64135	8.80334	0.0163768	0.13691	Anti sigma-E protein RseA, C-terminal domain	NA
1452	Pfam	PF05161.13	MOFRL	0.511936	0.563776	1.27417	1.06223	0.0163735	0.13691	MOFRL family	NA
1452	Pfam	PF07331.11	TctB	1.17639	1.04592	1.56906	1.78407	0.0163506	0.13691	Tripartite tricarboxylate transporter TctB family	NA
1452	Pfam	PF13642.6	DUF4144	0.030504	0.0127551	5.64135	8.80334	0.0163768	0.13691	protein structure with unknown function	NA
1457	Pfam	PF02557.17	VanY	0.297082	0.237245	1.80888	2.11892	0.0164093	0.137029	D-alanyl-D-alanine carboxypeptidase	NA
1458	DeepEC	EC3.1.1.23	acylglycerol lipase	0.179045	0.142857	2.29218	2.85226	0.016497	0.13723	acylglycerol lipase; monoacylglycerol lipase; monoacylglycerolipase; monoglyceride lipase; monoglyceride hydrolase; fatty acyl monoester lipase; monoacylglycerol hydrolase; monoglyceridyllipase; monoglyceridase	3.1.1.23
1458	DeepEC	EC6.3.1.20	lipoate---protein ligase	0.0106101	0.00127551	9.66301	28	0.0164794	0.13723	lipoate---protein ligase; lplA (gene name); lplJ (gene name); lipoate protein ligase; lipoate-protein ligase A; LPL; LPL-B	6.3.1.20
1458	Pfam	PF04654.12	DUF599	0.279841	0.232143	1.64698	1.94574	0.0164719	0.13723	Protein of unknown function, DUF599	NA
1458	Pfam	PF06035.11	Peptidase_C93	0.687003	0.585459	1.67922	1.91894	0.016501	0.13723	Bacterial transglutaminase-like cysteine proteinase BTLCP	NA
1458	Pfam	PF11982.8	DUF3483	0.12069	0.0816327	2.76769	3.35624	0.0164997	0.13723	Domain of unknown function (DUF3483)	NA
1458	Pfam	PF16824.5	CBM_26	0.0119363	0.00127551	10.0762	28	0.01646	0.13723	C-terminal carbohydrate-binding module	NA
1464	Pfam	PF07677.14	A2M_recep	0.0106101	0.00255102	9.66301	28	0.0166367	0.138264	A-macroglobulin receptor binding domain	NA
1465	Pfam	PF04283.12	CheF-arch	0.0198939	0.0459184	7.02368	5.06458	0.016683	0.138554	Chemotaxis signal transduction system protein F from archaea	NA
1466	Pfam	PF00183.18	HSP90	0.612732	0.67602	0.859646	0.76554	0.016757	0.139074	Hsp90 protein	NA
1467	Pfam	PF00118.24	Cpn60_TCP1	1.39788	1.42219	1.06236	0.835394	0.0168868	0.140056	TCP-1/cpn60 chaperonin family	NA
1468	Pfam	PF07589.11	PEP-CTERM	1.58223	2.57781	3.57149	3.006	0.0169182	0.14022	PEP-CTERM motif	NA
1469	DeepEC	EC6.3.3.1	phosphoribosylformylglycinamidine cyclo-ligase	0.753316	0.803571	0.580741	0.494729	0.0169568	0.140349	phosphoribosylformylglycinamidine cyclo-ligase; phosphoribosylaminoimidazole synthetase; AIR synthetase; 5'-aminoimidazole ribonucleotide synthetase; 2-(formamido)-1-N-(5-phosphoribosyl)acetamidine cyclo-ligase (ADP-forming)	6.3.3.1
1469	Pfam	PF05449.11	Phage_holin_3_7	0.0172414	0.00255102	9.15863	19.7863	0.0169474	0.140349	Putative 3TM holin, Phage_holin_3	NA
1471	Pfam	PF07647.17	SAM_2	0.266578	0.339286	4.00289	3.2255	0.0169795	0.140442	SAM domain (Sterile alpha motif)	NA
1472	Pfam	PF06127.11	DUF962	0.331565	0.255102	1.9939	2.28899	0.0169988	0.140506	Protein of unknown function (DUF962)	NA
1473	Pfam	PF04447.12	DUF550	0.0145889	0.00255102	8.95067	19.7863	0.0170166	0.140558	Protein of unknown function (DUF550)	NA
1474	Pfam	PF02308.16	MgtC	0.900531	0.808673	1.03135	1.13815	0.0170508	0.140653	MgtC family	NA
1474	Pfam	PF12368.8	Rhodanese_C	0.0132626	0.00255102	8.63127	19.7863	0.0170513	0.140653	Rhodanase C-terminal	NA
1476	Pfam	PF10988.8	DUF2807	0.0848806	0.0548469	4.08583	5.31911	0.0170794	0.140789	Putative auto-transporter adhesin, head GIN domain	NA
1477	Pfam	PF01467.26	CTP_transf_like	2.40318	2.52423	0.474573	0.435801	0.0171734	0.141468	Cytidylyltransferase-like	NA
1478	DeepEC	EC5.4.99.22	23S rRNA pseudouridine2605 synthase	0.0198939	0.0408163	7.02368	4.85077	0.0172117	0.141688	23S rRNA pseudouridine2605 synthase; RluB; YciL	5.4.99.22
1479	DeepEC	EC3.2.2.27	uracil-DNA glycosylase	0.419098	0.360969	1.2035	1.37484	0.017249	0.141803	uracil-DNA glycosylase; UdgB (ambiguous); uracil-DNA N-glycosylase; UDG (ambiguous); uracil DNA glycohydrolase	3.2.2.27
1479	Pfam	PF00772.21	DnaB	0.885942	0.945153	0.658384	0.571735	0.0172438	0.141803	DnaB-like helicase N terminal domain	NA
1481	DeepEC	EC1.1.1.90	aryl-alcohol dehydrogenase	0.0384615	0.0663265	5.17964	3.90591	0.0173039	0.142122	aryl-alcohol dehydrogenase; p-hydroxybenzyl alcohol dehydrogenase; benzyl alcohol dehydrogenase; coniferyl alcohol dehydrogenase	1.1.1.90
1481	DeepEC	EC1.6.1.2	NAD(P)+ transhydrogenase (Re/Si-specific)	0.511936	0.59949	1.48705	1.3199	0.0173111	0.142122	NAD(P)+ transhydrogenase (Re/Si-specific); pyridine nucleotide transhydrogenase; transhydrogenase; NAD(P)+ transhydrogenase; nicotinamide adenine dinucleotide (phosphate) transhydrogenase; NAD+ transhydrogenase; NADH transhydrogenase; nicotinamide nucleotide transhydrogenase; NADPH-NAD+ transhydrogenase; pyridine nucleotide transferase; NADPH-NAD+ oxidoreductase; NADH-NADP+-transhydrogenase; NADP…	1.6.1.2
1483	Pfam	PF03235.14	DUF262	0.547745	0.690051	1.40313	1.48814	0.0173461	0.142313	Protein of unknown function DUF262	NA
1484	Pfam	PF01098.19	FTSW_RODA_SPOVE	1.5	1.58801	0.557456	0.512154	0.0174777	0.143296	Cell cycle protein	NA
1485	Pfam	PF02777.18	Sod_Fe_C	0.811671	0.882653	0.883532	0.763076	0.0174979	0.143365	Iron/manganese superoxide dismutases, C-terminal domain	NA
1486	Pfam	PF06835.13	LptC	0.65252	0.729592	0.902186	0.843681	0.0175448	0.143653	Lipopolysaccharide-assembly, LptC-related	NA
1487	Pfam	PF13759.6	2OG-FeII_Oxy_5	0.17374	0.128827	2.60496	3.06389	0.0175908	0.143932	Putative 2OG-Fe(II) oxygenase	NA
1488	Pfam	PF06762.14	LMF1	0.0464191	0.0790816	4.53543	3.58961	0.017622	0.144091	Lipase maturation factor	NA
1489	Pfam	PF05378.13	Hydant_A_N	1.64721	1.3176	1.38199	1.42644	0.017689	0.144498	Hydantoinase/oxoprolinase N-terminal region	NA
1489	Pfam	PF12092.8	DUF3568	0.00795756	0.0229592	11.1728	6.52763	0.0176956	0.144498	Protein of unknown function (DUF3568)	NA
1491	Pfam	PF03413.19	PepSY	0.786472	0.656888	1.30781	1.39628	0.0177302	0.144684	Peptidase propeptide and YPEB domain	NA
1492	Pfam	PF01890.16	CbiG_C	0.476127	0.415816	1.06074	1.19844	0.0178487	0.145553	Cobalamin synthesis G C-terminus	NA
1493	Pfam	PF05154.16	TM2	0.225464	0.168367	2.09293	2.41801	0.017924	0.146069	TM2 domain	NA
1494	Pfam	PF02629.19	CoA_binding	2.2374	2.42857	0.695715	0.67498	0.0179597	0.146102	CoA binding domain	NA
1494	Pfam	PF09685.10	DUF4870	0.116711	0.0803571	3.08677	3.77201	0.017954	0.146102	Domain of unknown function (DUF4870)	NA
1494	Pfam	PF10670.9	DUF4198	0.265252	0.223214	2.15022	2.78199	0.017964	0.146102	Domain of unknown function (DUF4198)	NA
1497	Pfam	PF03929.16	PepSY_TM	1.42706	1.21429	1.237	1.34224	0.0180013	0.146307	PepSY-associated TM region	NA
1498	Pfam	PF14065.6	DUF4255	0.104775	0.153061	3.16344	2.73914	0.0181348	0.147294	Protein of unknown function (DUF4255)	NA
1499	Pfam	PF13669.6	Glyoxalase_4	3.16048	2.90434	0.785736	0.83435	0.0182044	0.14776	Glyoxalase/Bleomycin resistance protein/Dioxygenase superfamily	NA
1500	DeepEC	EC1.1.1.85	3-isopropylmalate dehydrogenase	0.789125	0.868622	0.807127	0.751303	0.018365	0.148965	3-isopropylmalate dehydrogenase; beta-isopropylmalic enzyme; beta-isopropylmalate dehydrogenase; threo-Ds-3-isopropylmalate dehydrogenase; 3-carboxy-2-hydroxy-4-methylpentanoate:NAD+ oxidoreductase	1.1.1.85
1501	Pfam	PF03458.13	UPF0126	0.587533	0.505102	1.13817	1.20897	0.0184477	0.149535	UPF0126 domain	NA
1502	Pfam	PF12557.8	Co_AT_N	0.274536	0.22449	1.62666	1.88688	0.0184974	0.149839	Cob(I)alamin adenosyltransferase N terminal	NA
1503	Pfam	PF11940.8	DUF3458	0.612732	0.553571	0.804377	0.912407	0.0185132	0.149867	Domain of unknown function (DUF3458) Ig-like fold	NA
1504	Pfam	PF00248.21	Aldo_ket_red	5.80902	5.47449	0.954303	0.998954	0.0185894	0.150297	Aldo/keto reductase family	NA
1504	Pfam	PF18421.1	Peptidase_M23_N	0.11008	0.0701531	3.03167	3.643	0.018591	0.150297	Peptidase family M23 N-terminal domain	NA
1506	DeepEC	EC1.2.1.8	betaine-aldehyde dehydrogenase	0.757294	0.656888	1.43446	1.61635	0.0186379	0.150576	betaine-aldehyde dehydrogenase; betaine aldehyde oxidase; BADH; betaine aldehyde dehydrogenase; BetB	1.2.1.8
1507	Pfam	PF12846.7	AAA_10	0.65252	0.730867	1.20425	1.0804	0.0188442	0.152141	AAA-like domain	NA
1508	Pfam	PF02274.17	Amidinotransf	0.639257	0.572704	1.49948	1.7019	0.0188788	0.15232	Amidinotransferase	NA
1509	Pfam	PF02190.16	LON_substr_bdg	1.51857	1.59566	0.551549	0.523724	0.0189479	0.152776	ATP-dependent protease La (LON) substrate-binding domain	NA
1510	Pfam	PF01593.24	Amino_oxidase	7.687	7.32143	0.746784	0.81114	0.0189717	0.152866	Flavin containing amine oxidoreductase	NA
1511	Pfam	PF16591.5	HBM	0.100796	0.0471939	4.09582	4.86369	0.0189951	0.152954	Helical bimodular sensor domain	NA
1512	Pfam	PF13591.6	MerR_2	0.218833	0.265306	2.13841	1.79115	0.019033	0.153158	MerR HTH family regulatory protein	NA
1513	Pfam	PF10340.9	Say1_Mug180	0.913793	0.772959	1.49929	1.6603	0.0190505	0.153197	Steryl acetyl hydrolase	NA
1514	Pfam	PF10551.9	MULE	0.309019	0.369898	3.87013	3.71017	0.019115	0.153614	MULE transposase domain	NA
1515	DeepEC	EC3.1.1.1	carboxylesterase	0.111406	0.0714286	3.00945	3.60785	0.0191863	0.153672	carboxylesterase; ali-esterase; B-esterase; monobutyrase; cocaine esterase; procaine esterase; methylbutyrase; vitamin A esterase; butyryl esterase; carboxyesterase; carboxylate esterase; carboxylic esterase; methylbutyrate esterase; triacetin esterase; carboxyl ester hydrolase; butyrate esterase; methylbutyrase; alpha-carboxylesterase; propionyl esterase; nonspecific carboxylesterase; esterase D…	3.1.1.1
1515	Pfam	PF01746.21	tRNA_m1G_MT	0.737401	0.788265	0.605274	0.522554	0.0191884	0.153672	tRNA (Guanine-1)-methyltransferase	NA
1515	Pfam	PF09413.10	DUF2007	0.245358	0.298469	1.79224	1.56187	0.0191475	0.153672	Putative prokaryotic signal transducing protein	NA
1515	Pfam	PF14841.6	FliG_M	0.56366	0.627551	1.08077	0.948204	0.019166	0.153672	FliG middle domain	NA
1515	Pfam	PF16968.5	TadZ_N	0.0543767	0.0306122	4.27921	5.86795	0.0191928	0.153672	Pilus assembly protein TadZ N-terminal	NA
1515	Pfam	PF18818.1	MPTase-PolyVal	0.372679	0.494898	2.30214	2.10279	0.019198	0.153672	Metallopeptidase superfamily domain	NA
1521	Pfam	PF02881.19	SRP54_N	1.62069	1.69005	0.362231	0.320467	0.0193099	0.154365	SRP54-type protein, helical bundle domain	NA
1521	Pfam	PF07282.11	OrfB_Zn_ribbon	0.798408	1.47704	3.36195	3.50833	0.0193012	0.154365	Putative transposase DNA-binding domain	NA
1523	DeepEC	EC5.1.99.8	7,8-dihydroneopterin epimerase	0.0318302	0.0140306	5.51879	8.38823	0.0193336	0.154453	7,8-dihydroneopterin epimerase	5.1.99.8
1524	Pfam	PF06005.12	ZapB	0.0198939	0.00637755	7.02368	12.49	0.01939	0.1547	Cell division protein ZapB	NA
1524	Pfam	PF11325.8	DUF3127	0.0198939	0.00637755	7.02368	12.49	0.01939	0.1547	Domain of unknown function (DUF3127)	NA
1526	DeepEC	EC2.7.8.5	CDP-diacylglycerol---glycerol-3-phosphate 1-phosphatidyltransferase	0.262599	0.317602	1.71095	1.50088	0.0194038	0.154709	CDP-diacylglycerol---glycerol-3-phosphate 1-phosphatidyltransferase; glycerophosphate phosphatidyltransferase; 3-phosphatidyl-1'-glycerol-3'-phosphate synthase; CDPdiacylglycerol:glycerol-3-phosphate phosphatidyltransferase; cytidine 5'-diphospho-1,2-diacyl-sn-glycerol (CDP-diglyceride):sn-glycerol-3-phosphate phosphatidyltransferase; phosphatidylglycerophosphate synthase; phosphatidylglycerolpho…	2.7.8.5
1527	DeepEC	EC2.2.1.11	6-deoxy-5-ketofructose 1-phosphate synthase	0.0106101	0.0306122	9.66301	6.52763	0.0195751	0.155798	6-deoxy-5-ketofructose 1-phosphate synthase; DKFP synthase	2.2.1.11
1527	Pfam	PF02167.15	Cytochrom_C1	0.644562	0.719388	0.877231	0.828678	0.0195649	0.155798	Cytochrome C1 family	NA
1527	Pfam	PF02550.15	AcetylCoA_hydro	0.435013	0.378827	1.61859	1.85459	0.0195788	0.155798	Acetyl-CoA hydrolase/transferase N-terminal domain	NA
1530	DeepEC	EC3.7.1.3	kynureninase	0.233422	0.181122	1.87941	2.14587	0.0197696	0.156753	kynureninase	3.7.1.3
1530	Pfam	PF00501.28	AMP-binding	22.3554	21.2806	0.904372	0.97156	0.0197567	0.156753	AMP-binding enzyme	NA
1530	Pfam	PF03006.20	HlyIII	0.412467	0.483418	1.29465	1.18693	0.0197657	0.156753	Haemolysin-III related	NA
1530	Pfam	PF03743.14	TrbI	0.672414	0.816327	1.65815	1.54627	0.0197388	0.156753	Bacterial conjugation TrbI-like protein	NA
1530	Pfam	PF08379.10	Bact_transglu_N	1.54111	1.39031	0.891455	0.995718	0.0197706	0.156753	Bacterial transglutaminase-like N-terminal region	NA
1530	Pfam	PF14791.6	DNA_pol_B_thumb	0.143236	0.1875	2.65049	2.23445	0.0197761	0.156753	DNA polymerase beta thumb	NA
1536	Pfam	PF03237.15	Terminase_6	0.444297	0.375	1.80478	1.86199	0.0197919	0.156776	Terminase-like family	NA
1537	Pfam	PF08349.11	DUF1722	0.181698	0.13648	2.30524	2.72621	0.0198556	0.157178	Protein of unknown function (DUF1722)	NA
1538	Pfam	PF05869.11	Dam	0.0251989	0.0510204	7.44761	5.42379	0.0198795	0.157265	DNA N-6-adenine-methyltransferase (Dam)	NA
1539	DeepEC	EC2.1.1.137	arsenite methyltransferase	0.066313	0.0931122	4.13748	3.12285	0.0199413	0.157625	arsenite methyltransferase; S-adenosyl-L-methionine:arsenic(III) methyltransferase; S-adenosyl-L-methionine:methylarsonite As-methyltransferase; methylarsonite methyltransferase	2.1.1.137
1539	DeepEC	EC2.1.1.173	23S rRNA (guanine2445-N2)-methyltransferase	0.255968	0.206633	1.7759	2.05021	0.0199856	0.157625	23S rRNA (guanine2445-N2)-methyltransferase; ycbY (gene name); rlmL (gene name)	2.1.1.173
1539	Pfam	PF04481.12	DUF561	0.153846	0.108418	2.55289	2.98093	0.0200157	0.157625	Protein of unknown function (DUF561)	NA
1539	Pfam	PF07254.12	Cpta_toxin	0.0066313	0.0204082	12.2474	6.93263	0.0199998	0.157625	Membrane-bound toxin component of toxin-antitoxin system	NA
1539	Pfam	PF13167.6	GTP-bdg_N	0.8687	0.920918	0.546964	0.49254	0.0200106	0.157625	GTP-binding GTPase N-terminal	NA
1539	Pfam	PF14486.6	DUF4432	0.0941645	0.0586735	3.42481	4.27667	0.0199597	0.157625	Domain of unknown function (DUF4432)	NA
1539	Pfam	PF17148.4	DUF5117	0.0384615	0.0229592	5.98382	9.79349	0.0200051	0.157625	Domain of unknown function (DUF5117)	NA
1546	Pfam	PF00216.21	Bac_DNA_binding	1.57692	1.78061	0.923816	0.912311	0.0200452	0.157701	Bacterial DNA-binding protein	NA
1546	Pfam	PF06610.13	AlaE	0.0119363	0.0267857	10.0762	6.03156	0.0200512	0.157701	L-alanine exporter	NA
1548	Pfam	PF10423.9	AMNp_N	0.377984	0.321429	1.28367	1.45389	0.0200675	0.157727	Bacterial AMP nucleoside phosphorylase N-terminus	NA
1549	DeepEC	EC6.3.5.7	glutaminyl-tRNA synthase (glutamine-hydrolysing)	0.765252	0.816327	0.578256	0.509691	0.0201135	0.157987	glutaminyl-tRNA synthase (glutamine-hydrolysing); Glu-AdT; Glu-tRNAGln amidotransferase; glutamyl-tRNAGln amidotransferase; Glu-tRNAGln:L-glutamine amido-ligase (ADP-forming); GatCAB; GatFAB; GatDE	6.3.5.7
1550	DeepEC	EC6.3.4.12	glutamate---methylamine ligase	0.0397878	0.0178571	5.24604	7.42093	0.0201429	0.158115	glutamate---methylamine ligase; gamma-glutamylmethylamide synthetase	6.3.4.12
1551	Pfam	PF00176.23	SNF2_N	1.36472	1.59311	1.07699	1.0868	0.0203455	0.1595	SNF2 family N-terminal domain	NA
1551	Pfam	PF00732.19	GMC_oxred_N	4.1008	3.8699	0.992529	1.11646	0.0203375	0.1595	GMC oxidoreductase	NA
1553	Pfam	PF04007.12	DUF354	0.0875332	0.0357143	4.56482	5.57132	0.0204755	0.160416	Protein of unknown function (DUF354)	NA
1554	DeepEC	EC2.5.1.46	deoxyhypusine synthase	0.0769231	0.0318878	4.58185	6.15912	0.0205506	0.160502	deoxyhypusine synthase; spermidine:eIF5A-lysine 4-aminobutyltransferase (propane-1,3-diamine-forming)	2.5.1.46
1554	DeepEC	EC4.4.1.1	cystathionine gamma-lyase	0.0742706	0.0459184	3.79564	5.29838	0.0205776	0.160502	cystathionine gamma-lyase; homoserine deaminase; homoserine dehydratase; cystine desulfhydrase; cysteine desulfhydrase; gamma-cystathionase; cystathionase; homoserine deaminase-cystathionase; gamma-CTL; cystalysin; cysteine lyase; L-cystathionine cysteine-lyase (deaminating); CGL	4.4.1.1
1554	Pfam	PF00395.20	SLH	0.242706	0.0994898	7.23305	8.56261	0.0206052	0.160502	S-layer homology domain	NA
1554	Pfam	PF00919.20	UPF0004	1.7321	1.83418	0.493362	0.427957	0.0205997	0.160502	Uncharacterized protein family UPF0004	NA
1554	Pfam	PF01513.21	NAD_kinase	1.14721	1.21556	0.659211	0.600049	0.0205487	0.160502	ATP-NAD kinase	NA
1554	Pfam	PF04316.13	FlgM	0.250663	0.308673	1.98075	1.63446	0.0205438	0.160502	Anti-sigma-28 factor, FlgM	NA
1554	Pfam	PF09183.10	DUF1947	0.0185676	0.0382653	7.27512	5.01652	0.0205822	0.160502	Domain of unknown function (DUF1947)	NA
1554	Pfam	PF11459.8	AbiEi_3	0.169761	0.127551	2.57841	3.08508	0.0205105	0.160502	Transcriptional regulator, AbiEi antitoxin, Type IV TA system	NA
1554	Pfam	PF17989.1	ALP_N	0.116711	0.164541	3.50114	2.89588	0.020602	0.160502	Actin like proteins N terminal domain	NA
1563	DeepEC	EC1.13.11.15	3,4-dihydroxyphenylacetate 2,3-dioxygenase	0.107427	0.0612245	3.39732	4.00429	0.0206222	0.160528	3,4-dihydroxyphenylacetate 2,3-dioxygenase; 3,4-dihydroxyphenylacetic acid 2,3-dioxygenase; HPC dioxygenase; homoprotocatechuate 2,3-dioxygenase; 3,4-dihydroxyphenylacetate:oxygen 2,3-oxidoreductase (decyclizing)	1.13.11.15
1563	Pfam	PF10084.9	DUF2322	0.114058	0.0803571	2.78886	3.44305	0.020635	0.160528	Uncharacterized protein conserved in bacteria (DUF2322)	NA
1565	Pfam	PF13602.6	ADH_zinc_N_2	8.36207	7.93495	0.910065	1.00862	0.0206989	0.160923	Zinc-binding dehydrogenase	NA
1566	Pfam	PF13635.6	DUF4143	0.417772	0.637755	2.86054	3.10739	0.0207313	0.161071	Domain of unknown function (DUF4143)	NA
1567	Pfam	PF03831.14	PhnA	0.411141	0.344388	1.30433	1.42666	0.0208289	0.161652	PhnA domain	NA
1567	Pfam	PF06144.13	DNA_pol3_delta	0.669761	0.725765	0.711032	0.634496	0.0208459	0.161652	DNA polymerase III, delta subunit	NA
1567	Pfam	PF06505.11	XylR_N	0.210875	0.139031	3.06942	3.48526	0.0208374	0.161652	Activator of aromatic catabolism	NA
1570	Pfam	PF00209.18	SNF	0.346154	0.232143	2.29845	2.38365	0.0208608	0.161664	Sodium:neurotransmitter symporter family	NA
1571	Pfam	PF04386.13	SspB	0.558355	0.617347	0.904203	0.804633	0.0209377	0.162152	Stringent starvation protein B	NA
1571	Pfam	PF11760.8	CbiG_N	0.31565	0.264031	1.47341	1.69242	0.0209503	0.162152	Cobalamin synthesis G N-terminal	NA
1573	Pfam	PF07556.11	DUF1538	0.206897	0.267857	2.99807	2.44469	0.0210257	0.162632	Protein of unknown function (DUF1538)	NA
1574	DeepEC	EC2.4.2.18	anthranilate phosphoribosyltransferase	0.771883	0.822704	0.571953	0.507239	0.0211007	0.163108	anthranilate phosphoribosyltransferase; phosphoribosyl-anthranilate pyrophosphorylase; PRT; anthranilate 5-phosphoribosylpyrophosphate phosphoribosyltransferase; anthranilate phosphoribosylpyrophosphate phosphoribosyltransferase; phosphoribosylanthranilate pyrophosphorylase; phosphoribosylanthranilate transferase; anthranilate-PP-ribose-P phosphoribosyltransferase	2.4.2.18
1575	DeepEC	EC2.3.1.157	glucosamine-1-phosphate N-acetyltransferase	0.754642	0.803571	0.598507	0.50658	0.0211289	0.163222	glucosamine-1-phosphate N-acetyltransferase	2.3.1.157
1576	Pfam	PF00459.25	Inositol_P	2.49735	2.64031	0.663347	0.590694	0.0211593	0.1633	Inositol monophosphatase family	NA
1576	Pfam	PF13456.6	RVT_3	0.177719	0.223214	2.32161	1.98641	0.0211657	0.1633	Reverse transcriptase-like	NA
1578	Pfam	PF00348.17	polyprenyl_synt	1.99602	2.0727	0.504969	0.482417	0.0212735	0.163509	Polyprenyl synthetase	NA
1578	Pfam	PF01987.17	AIM24	0.417772	0.318878	2.09968	2.46629	0.0212689	0.163509	Mitochondrial biogenesis AIM24	NA
1578	Pfam	PF07475.12	Hpr_kinase_C	0.509284	0.567602	1.03307	0.908954	0.0212699	0.163509	HPr Serine kinase C-terminal domain	NA
1578	Pfam	PF08328.11	ASL_C	0.364721	0.422194	1.32819	1.17671	0.021241	0.163509	Adenylosuccinate lyase C-terminal	NA
1578	Pfam	PF10997.8	Amj	0.0384615	0.0216837	5.17964	7.84046	0.0212393	0.163509	Alternate to MurJ	NA
1578	Pfam	PF16933.5	PelG	0.0596817	0.0943878	4.33119	3.44971	0.0212398	0.163509	Putative exopolysaccharide Exporter (EPS-E)	NA
1584	Pfam	PF02798.20	GST_N	7.04642	6.28954	0.985443	1.06305	0.0213256	0.163806	Glutathione S-transferase, N-terminal domain	NA
1585	Pfam	PF09819.9	ABC_cobalt	0.0159151	0.0306122	9.10427	5.63091	0.0213601	0.163967	ABC-type cobalt transport system, permease component	NA
1586	Pfam	PF05985.11	EutC	0.370027	0.320153	1.38497	1.61236	0.0214295	0.164397	Ethanolamine ammonia-lyase light chain (EutC)	NA
1587	Pfam	PF06406.11	StbA	0.122016	0.17602	2.81404	2.46752	0.0215043	0.164866	StbA protein	NA
1588	Pfam	PF06996.11	T6SS_TssG	0.476127	0.436224	1.89047	2.20253	0.0216477	0.165861	Type VI secretion, TssG	NA
1589	Pfam	PF09134.10	Invasin_D3	0.0822281	0.141582	4.58221	3.82208	0.0216939	0.166111	Invasin, domain 3	NA
1590	DeepEC	EC2.7.2.11	glutamate 5-kinase	0.774536	0.830357	0.571753	0.527876	0.0217119	0.166144	glutamate 5-kinase; ATP-L-glutamate 5-phosphotransferase; ATP:gamma-L-glutamate phosphotransferase; gamma-glutamate kinase; gamma-glutamyl kinase; glutamate kinase	2.7.2.11
1591	Pfam	PF12391.8	PCDO_beta_N	0.327586	0.266582	1.58922	1.77485	0.0217336	0.166205	Protocatechuate 3,4-dioxygenase beta subunit N terminal	NA
1592	DeepEC	EC1.4.99.6	D-arginine dehydrogenase	0.250663	0.210459	1.95929	2.31754	0.0217772	0.166434	D-arginine dehydrogenase; D-amino-acid:(acceptor) oxidoreductase (deaminating); D-amino-acid dehydrogenase; D-amino-acid:acceptor oxidoreductase (deaminating)	1.4.99.6
1593	Pfam	PF08485.10	Polysacc_syn_2C	0.0795756	0.0497449	3.46431	4.37344	0.0218895	0.167187	Polysaccharide biosynthesis protein C-terminal	NA
1594	Pfam	PF12798.7	Fer4_3	0.391247	0.44898	2.10673	1.76186	0.0219606	0.167625	4Fe-4S binding domain	NA
1595	DeepEC	EC2.3.1.1	amino-acid N-acetyltransferase	0.949602	1.02296	0.628343	0.598589	0.0220192	0.16781	amino-acid N-acetyltransferase; N-acetylglutamate synthase; AGAS; acetylglutamate acetylglutamate synthetase; acetylglutamic synthetase; amino acid acetyltransferase; N-acetyl-L-glutamate synthetase; N-acetylglutamate synthetase	2.3.1.1
1595	Pfam	PF16360.5	GTP-bdg_M	0.864721	0.917092	0.530068	0.486101	0.0220007	0.16781	GTP-binding GTPase Middle Region	NA
1595	Pfam	PF16927.5	HisKA_7TM	0.137931	0.123724	3.3592	4.59433	0.0220262	0.16781	N-terminal 7TM region of histidine kinase	NA
1598	Pfam	PF13579.6	Glyco_trans_4_4	6.94562	7.5051	0.632768	0.614315	0.0220754	0.16808	Glycosyl transferase 4-like domain	NA
1599	Pfam	PF00883.21	Peptidase_M17	1.13263	1.22577	0.703987	0.655201	0.0221059	0.168101	Cytosol aminopeptidase family, catalytic domain	NA
1599	Pfam	PF17762.1	HTH_ParB	0.795756	0.841837	0.677009	0.547585	0.022095	0.168101	HTH domain found in ParB protein	NA
1601	Pfam	PF02514.16	CobN-Mg_chel	0.807692	0.718112	1.06877	1.12463	0.022161	0.16831	CobN/Magnesium Chelatase	NA
1601	Pfam	PF17228.2	SGP	0.0464191	0.0956633	7.50447	5.28079	0.0221576	0.16831	Sulphur globule protein	NA
1603	Pfam	PF09882.9	DUF2109	0.00530504	0.0178571	13.7022	7.42093	0.0221914	0.168388	Predicted membrane protein (DUF2109)	NA
1603	Pfam	PF17409.2	MoaF_C	0.0517241	0.0293367	4.51035	6.2502	0.0221989	0.168388	MoaF C-terminal domain	NA
1605	DeepEC	EC1.3.1.44	trans-2-enoyl-CoA reductase (NAD+)	0.0066313	0	12.2474	NaN	0.0224593	0.168474	trans-2-enoyl-CoA reductase (NAD+); trans-2-enoyl-CoA reductase (NAD+)	1.3.1.44
1605	DeepEC	EC3.1.3.68	2-deoxyglucose-6-phosphatase	0.0066313	0	12.2474	NaN	0.0224593	0.168474	2-deoxyglucose-6-phosphatase; 2-deoxyglucose-6-phosphate phosphatase	3.1.3.68
1605	DeepEC	EC4.1.2.43	3-hexulose-6-phosphate synthase	0.175066	0.122449	3.07974	3.80804	0.0223472	0.168474	3-hexulose-6-phosphate synthase; D-arabino-3-hexulose 6-phosphate formaldehyde-lyase; 3-hexulosephosphate synthase; 3-hexulose phosphate synthase; HPS	4.1.2.43
1605	DeepEC	EC4.1.99.11	benzylsuccinate synthase	0.0066313	0	12.2474	NaN	0.0224593	0.168474	benzylsuccinate synthase; benzylsuccinate fumarate-lyase	4.1.99.11
1605	Pfam	PF00942.18	CBM_3	0.00795756	0	12.9142	NaN	0.0224594	0.168474	Cellulose binding domain	NA
1605	Pfam	PF01078.21	Mg_chelatase	10.6127	11.0548	0.38905	0.363168	0.022398	0.168474	Magnesium chelatase, subunit ChlI	NA
1605	Pfam	PF04455.12	Saccharop_dh_N	0.0344828	0.0612245	5.5019	4.17099	0.0223765	0.168474	LOR/SDH bifunctional enzyme conserved region	NA
1605	Pfam	PF04575.13	DUF560	0.165782	0.117347	2.81743	3.32501	0.0223784	0.168474	Protein of unknown function (DUF560)	NA
1605	Pfam	PF04914.12	DltD	0.0106101	0	13.7022	NaN	0.0224595	0.168474	DltD protein	NA
1605	Pfam	PF06139.12	BphX	0.0066313	0	12.2474	NaN	0.0224593	0.168474	BphX-like	NA
1605	Pfam	PF09081.10	DUF1921	0.0066313	0	12.2474	NaN	0.0224593	0.168474	Domain of unknown function (DUF1921)	NA
1605	Pfam	PF09225.10	Endonuc-PvuII	0.00795756	0	12.9142	NaN	0.0224594	0.168474	Restriction endonuclease PvuII	NA
1605	Pfam	PF09512.10	ThiW	0.0066313	0	12.2474	NaN	0.0224593	0.168474	Thiamine-precursor transporter protein (ThiW)	NA
1605	Pfam	PF13127.6	DUF3955	0.0066313	0	12.2474	NaN	0.0224593	0.168474	Protein of unknown function (DUF3955)	NA
1605	Pfam	PF16227.5	DUF4886	0.00928382	0	12.9803	NaN	0.0224595	0.168474	Domain of unknown function (DUF4886)	NA
1605	Pfam	PF16244.5	DUF4901	0.00795756	0	12.9142	NaN	0.0224594	0.168474	Domain of unknown function (DUF4901)	NA
1605	Pfam	PF16257.5	UxaE	0.0066313	0	12.2474	NaN	0.0224593	0.168474	tagaturonate epimerase	NA
1605	Pfam	PF16985.5	DUF5086	0.00795756	0	12.9142	NaN	0.0224594	0.168474	Domain of unknown function (DUF5086)	NA
1623	DeepEC	EC1.14.13.209	salicyloyl-CoA 5-hydroxylase	0.00132626	0.0102041	27.4591	9.85514	0.0225627	0.168521	salicyloyl-CoA 5-hydroxylase; sdgC (gene name)	1.14.13.209
1623	Pfam	PF00314.17	Thaumatin	0.00132626	0.0114796	27.4591	10.2764	0.0225372	0.168521	Thaumatin family	NA
1623	Pfam	PF00665.26	rve	7.44032	7.98852	1.78241	1.2506	0.0225024	0.168521	Integrase core domain	NA
1623	Pfam	PF09553.10	RE_Eco47II	0.00132626	0.0114796	27.4591	10.2764	0.0225372	0.168521	Eco47II restriction endonuclease	NA
1623	Pfam	PF10389.9	CoatB	0.00132626	0.0127551	27.4591	11.1624	0.0225372	0.168521	Bacteriophage coat protein B	NA
1623	Pfam	PF13539.6	Peptidase_M15_4	0.27321	0.220663	1.96813	2.27211	0.0224809	0.168521	D-alanyl-D-alanine carboxypeptidase	NA
1623	Pfam	PF15511.6	CENP-T_C	0.00132626	0.0102041	27.4591	9.85514	0.0225627	0.168521	Centromere kinetochore component CENP-T histone fold	NA
1630	DeepEC	EC2.6.1.16	glutamine---fructose-6-phosphate transaminase (isomerizing)	0.916446	0.971939	0.643321	0.544605	0.0226216	0.168765	glutamine---fructose-6-phosphate transaminase (isomerizing); hexosephosphate aminotransferase; glucosamine-6-phosphate isomerase (glutamine-forming); glutamine-fructose-6-phosphate transaminase (isomerizing); D-fructose-6-phosphate amidotransferase; glucosaminephosphate isomerase; glucosamine 6-phosphate synthase; GlcN6P synthase	2.6.1.16
1630	Pfam	PF04954.13	SIP	0.590186	0.498724	1.59154	1.73759	0.0226232	0.168765	Siderophore-interacting protein	NA
1632	Pfam	PF01648.20	ACPS	1.16711	1.27296	0.746085	0.711103	0.0226806	0.16909	4'-phosphopantetheinyl transferase superfamily	NA
1633	Pfam	PF09209.11	TetR_C_32	0.254642	0.192602	1.99899	2.24136	0.0227876	0.169784	Tetracyclin repressor-like, C-terminal domain	NA
1634	DeepEC	EC1.3.7.7	ferredoxin:protochlorophyllide reductase (ATP-dependent)	0.156499	0.251276	3.75136	3.01532	0.0228294	0.169887	ferredoxin:protochlorophyllide reductase (ATP-dependent); light-independent protochlorophyllide reductase	1.3.7.7
1634	Pfam	PF10765.9	DUF2591	0.0769231	0.114796	4.27787	3.46196	0.0228283	0.169887	Protein of unknown function (DUF2591)	NA
1636	Pfam	PF04977.15	DivIC	0.488064	0.547194	1.06224	0.947	0.0228605	0.170014	Septum formation initiator	NA
1637	Pfam	PF07187.11	DUF1405	0.0172414	0.00510204	7.55485	13.9732	0.0228919	0.17004	Protein of unknown function (DUF1405)	NA
1637	Pfam	PF18197.1	DUF5602	0.0172414	0.00510204	7.55485	13.9732	0.0228919	0.17004	Domain of unknown function (DUF5602)	NA
1639	DeepEC	EC2.7.4.3	adenylate kinase	0.721485	0.789541	0.819927	0.741368	0.0229197	0.170143	adenylate kinase; myokinase; 5'-AMP-kinase; adenylic kinase; adenylokinase	2.7.4.3
1640	DeepEC	EC4.1.3.36	1,4-dihydroxy-2-naphthoyl-CoA synthase	0.0676393	0.100765	3.79251	3.07223	0.0229653	0.170252	1,4-dihydroxy-2-naphthoyl-CoA synthase; naphthoate synthase; 1,4-dihydroxy-2-naphthoate synthase; dihydroxynaphthoate synthase; o-succinylbenzoyl-CoA 1,4-dihydroxy-2-naphthoate-lyase (cyclizing); MenB; o-succinylbenzoyl-CoA dehydratase (cyclizing)	4.1.3.36
1640	Pfam	PF00890.24	FAD_binding_2	27.2149	26.1722	0.567721	0.614542	0.0230044	0.170252	FAD binding domain	NA
1640	Pfam	PF04255.14	DUF433	0.139257	0.205357	3.49506	3.59997	0.0229919	0.170252	Protein of unknown function (DUF433)	NA
1640	Pfam	PF07497.12	Rho_RNA_bind	0.820955	0.871173	0.573349	0.495649	0.0229992	0.170252	Rho termination factor, RNA-binding domain	NA
1640	Pfam	PF14938.6	SNAP	0.209549	0.239796	3.84524	3.14353	0.0229784	0.170252	Soluble NSF attachment protein, SNAP	NA
1645	Pfam	PF14279.6	HNH_5	0.822281	0.938776	1.13526	1.10794	0.0230221	0.17028	HNH endonuclease	NA
1646	Pfam	PF02447.16	GntP_permease	0.490716	0.404337	1.73597	1.89734	0.023063	0.170478	GntP family permease	NA
1647	Pfam	PF06250.11	YhcG_C	0.286472	0.383929	2.60119	2.36847	0.0232461	0.171728	YhcG PDDEXK nuclease domain	NA
1648	DeepEC	EC1.17.1.4	xanthine dehydrogenase	0.0344828	0.0663265	6.60858	4.77538	0.0233355	0.172284	xanthine dehydrogenase; NAD+-xanthine dehydrogenase; xanthine-NAD+ oxidoreductase; xanthine/NAD+ oxidoreductase; xanthine oxidoreductase	1.17.1.4
1649	Pfam	PF07702.13	UTRA	2.67374	2.71684	0.987158	1.19354	0.0233518	0.172299	UTRA domain	NA
1650	Pfam	PF13419.6	HAD_2	8.28117	8.6875	0.453974	0.427073	0.0233835	0.172428	Haloacid dehalogenase-like hydrolase	NA
1651	DeepEC	EC2.1.1.185	23S rRNA (guanosine2251-2'-O)-methyltransferase	0.27321	0.325255	1.64296	1.44124	0.0234686	0.172952	23S rRNA (guanosine2251-2'-O)-methyltransferase; rlmB (gene name); yifH (gene name)	2.1.1.185
1652	Pfam	PF09604.10	Potass_KdpF	0.071618	0.0446429	3.6028	4.62897	0.0235702	0.173595	F subunit of K+-transporting ATPase (Potass_KdpF)	NA
1653	Pfam	PF06965.12	Na_H_antiport_1	0.466844	0.538265	1.56447	1.38768	0.0236311	0.173833	Na+/H+ antiporter 1	NA
1653	Pfam	PF09290.11	AcetDehyd-dimer	0.397878	0.332908	1.98276	2.24692	0.0236218	0.173833	Prokaryotic acetaldehyde dehydrogenase, dimerisation	NA
1655	DeepEC	EC2.4.2.54	beta-ribofuranosylphenol 5'-phosphate synthase	0.0331565	0.0127551	6.03711	8.80334	0.0237199	0.174359	beta-ribofuranosylphenol 5'-phosphate synthase; beta-RFAP synthase (incorrect); beta-RFA-P synthase (incorrect); AF2089 (gene name); MJ1427 (gene name); beta-ribofuranosylhydroxybenzene 5'-phosphate synthase; 4-(beta-D-ribofuranosyl)aminobenzene 5'-phosphate synthase (incorrect); beta-ribofuranosylaminobenzene 5'-phosphate synthase (incorrect); 5-phospho-alpha-D-ribose 1-diphosphate:4-aminobenzoa…	2.4.2.54
1655	Pfam	PF01171.20	ATP_bind_3	1.56631	1.66327	0.48312	0.485748	0.0237642	0.174359	PP-loop family	NA
1655	Pfam	PF01210.23	NAD_Gly3P_dh_N	1.61141	1.74235	0.678128	0.665879	0.0237432	0.174359	NAD-dependent glycerol-3-phosphate dehydrogenase N-terminus	NA
1655	Pfam	PF04257.14	Exonuc_V_gamma	0.460212	0.389031	1.28979	1.3942	0.0237645	0.174359	Exodeoxyribonuclease V, gamma subunit	NA
1655	Pfam	PF13692.6	Glyco_trans_1_4	13.7427	14.6339	0.548083	0.533836	0.0237742	0.174359	Glycosyl transferases group 1	NA
1660	Pfam	PF07825.11	Exc	0.00397878	0.0165816	15.8324	8.28694	0.0238429	0.174737	Excisionase-like protein	NA
1660	Pfam	PF09656.10	PGPGW	0.0954907	0.131378	3.26342	2.68553	0.0238545	0.174737	Putative transmembrane protein (PGPGW)	NA
1662	Pfam	PF00013.29	KH_1	0.931034	0.956633	0.955896	0.775128	0.0239224	0.17496	KH domain	NA
1662	Pfam	PF11911.8	DUF3429	0.164456	0.119898	2.34099	2.71105	0.0239281	0.17496	Protein of unknown function (DUF3429)	NA
1662	Pfam	PF12583.8	TPPII_N	0.00397878	0.0153061	15.8324	8.02593	0.0239054	0.17496	Tripeptidyl peptidase II N terminal	NA
1665	DeepEC	EC6.3.4.19	tRNAIle-lysidine synthase	0.803714	0.858418	0.560758	0.535225	0.023972	0.175175	tRNAIle-lysidine synthase; TilS; mesJ (gene name); yacA (gene name); isoleucine-specific transfer ribonucleate lysidine synthetase; tRNAIle-lysidine synthetase	6.3.4.19
1666	DeepEC	EC6.2.1.3	long-chain-fatty-acid---CoA ligase	4.58621	4.36097	1.08668	1.22008	0.0240129	0.175264	long-chain-fatty-acid---CoA ligase; acyl-CoA synthetase; fatty acid thiokinase (long chain); acyl-activating enzyme; palmitoyl-CoA synthase; lignoceroyl-CoA synthase; arachidonyl-CoA synthetase; acyl coenzyme A synthetase; acyl-CoA ligase; palmitoyl coenzyme A synthetase; thiokinase; palmitoyl-CoA ligase; acyl-coenzyme A ligase; fatty acid CoA ligase; long-chain fatty acyl coenzyme A synthetase; …	6.2.1.3
1666	Pfam	PF04546.13	Sigma70_ner	0.696286	0.806122	0.944184	0.989838	0.0240062	0.175264	Sigma-70, non-essential region	NA
1668	Pfam	PF00062.20	Lys	0.0265252	0.059949	6.65573	4.99403	0.0241455	0.176126	C-type lysozyme/alpha-lactalbumin family	NA
1669	Pfam	PF00536.30	SAM_1	0.265252	0.339286	3.98409	3.2529	0.0241884	0.176267	SAM domain (Sterile alpha motif)	NA
1669	Pfam	PF01546.28	Peptidase_M20	7.04642	6.63903	0.71947	0.777054	0.0241939	0.176267	Peptidase family M20/M25/M40	NA
1671	Pfam	PF07506.11	RepB	0.493369	0.38648	2.2434	2.52879	0.0243602	0.177201	RepB plasmid partitioning protein	NA
1671	Pfam	PF08280.11	HTH_Mga	0.0702918	0.0433673	4.43787	6.08494	0.0243652	0.177201	M protein trans-acting positive regulator (MGA) HTH domain	NA
1671	Pfam	PF17262.2	Cas6b_C	0.0517241	0.0191327	5.76621	8.08008	0.0243656	0.177201	Cas6b C-terminal domain	NA
1674	Pfam	PF02969.17	TAF	0.00265252	0.0127551	19.4036	8.80334	0.0244523	0.177591	TATA box binding protein associated factor (TAF)	NA
1674	Pfam	PF03796.15	DnaB_C	2.12334	2.22577	0.565982	0.507494	0.0244712	0.177591	DnaB-like helicase C terminal domain	NA
1674	Pfam	PF12320.8	SbcD_C	0.20557	0.158163	2.0145	2.30854	0.0244733	0.177591	Type 5 capsule protein repressor C-terminal domain	NA
1674	Pfam	PF13576.6	Pentapeptide_3	1.16446	1.1148	1.34155	1.57689	0.0244777	0.177591	Pentapeptide repeats (9 copies)	NA
1678	Pfam	PF00532.21	Peripla_BP_1	7.39788	7.1199	1.38764	1.4625	0.0244975	0.177629	Periplasmic binding proteins and sugar binding domain of LacI family	NA
1679	Pfam	PF04319.13	NifZ	0.201592	0.256378	2.44782	2.11154	0.024572	0.178063	NifZ domain	NA
1680	DeepEC	EC3.1.26.11	tRNase Z	0.339523	0.272959	1.79949	2.05175	0.0246194	0.1783	tRNase Z; 3 tRNase; tRNA 3 endonuclease; RNase Z; 3' tRNase	3.1.26.11
1681	Pfam	PF13402.6	Peptidase_M60	0.0132626	0.0293367	9.46567	6.00808	0.0247417	0.179079	Peptidase M60, enhancin and enhancin-like	NA
1682	Pfam	PF01144.23	CoA_trans	2.20822	2.13265	0.9423	1.13184	0.024786	0.179081	Coenzyme A transferase	NA
1682	Pfam	PF03783.14	CsgG	0.201592	0.258929	2.55239	2.19289	0.0247838	0.179081	Curli production assembly/transport component CsgG	NA
1682	Pfam	PF18431.1	RNAse_A_bac	0.030504	0.067602	10.2976	7.35202	0.0247592	0.179081	Bacterial CdiA-CT RNAse A domain	NA
1685	Pfam	PF02562.16	PhoH	2.33952	2.46811	0.765493	0.697006	0.0248983	0.179785	PhoH-like protein	NA
1686	Pfam	PF02152.18	FolB	0.767905	0.84949	0.875547	0.811657	0.0249588	0.180115	Dihydroneopterin aldolase	NA
1687	DeepEC	EC2.7.1.170	anhydro-N-acetylmuramic acid kinase	0.558355	0.614796	0.894731	0.796313	0.0249985	0.180224	anhydro-N-acetylmuramic acid kinase; anhMurNAc kinase; AnmK	2.7.1.170
1687	Pfam	PF01729.19	QRPTase_C	1.27454	1.35587	0.674302	0.573667	0.0250036	0.180224	Quinolinate phosphoribosyl transferase, C-terminal domain	NA
1689	DeepEC	EC2.1.1.196	cobalt-precorrin-6B (C15)-methyltransferase [decarboxylating]	0.0450928	0.0242347	4.60484	6.34938	0.0250334	0.180274	cobalt-precorrin-6B (C15)-methyltransferase [decarboxylating]; cbiT (gene name); S-adenosyl-L-methionine:precorrin-7 C15-methyltransferase (C-12-decarboxylating); cobalt-precorrin-7 (C15)-methyltransferase [decarboxylating]	2.1.1.196
1689	DeepEC	EC4.2.3.1	threonine synthase	0.442971	0.389031	1.14007	1.30025	0.0250402	0.180274	threonine synthase; threonine synthetase; O-phospho-L-homoserine phospho-lyase (adding water)	4.2.3.1
1691	DeepEC	EC1.3.8.6	glutaryl-CoA dehydrogenase (ETF)	0.395225	0.343112	1.3369	1.51904	0.0251242	0.180705	glutaryl-CoA dehydrogenase (ETF); glutaryl coenzyme A dehydrogenase; glutaryl-CoA:(acceptor) 2,3-oxidoreductase (decarboxylating); glutaryl-CoA dehydrogenase	1.3.8.6
1691	DeepEC	EC4.99.1.4	sirohydrochlorin ferrochelatase	0.212202	0.256378	2.01776	1.72682	0.0251445	0.180705	sirohydrochlorin ferrochelatase; CysG; Met8P; SirB; sirohydrochlorin ferro-lyase (incorrect)	4.99.1.4
1691	Pfam	PF14294.6	DUF4372	0.0994695	0.205357	6.79049	5.89615	0.0251302	0.180705	Domain of unknown function (DUF4372)	NA
1694	Pfam	PF13714.6	PEP_mutase	1.88859	1.78699	0.931141	1.12053	0.0251728	0.180801	Phosphoenolpyruvate phosphomutase	NA
1695	Pfam	PF13712.6	Glyco_tranf_2_5	0.155172	0.223214	2.66576	2.33078	0.0251959	0.18086	Glycosyltransferase like family	NA
1696	Pfam	PF02357.19	NusG	0.728117	0.832908	0.9407	0.937199	0.0252662	0.181258	Transcription termination factor nusG	NA
1697	Pfam	PF03736.17	EPTP	0.0291777	0.0114796	6.76729	10.2764	0.02529	0.181322	EPTP domain	NA
1698	DeepEC	EC3.5.3.6	arginine deiminase	0.255968	0.204082	2.03144	2.35814	0.0253061	0.18133	arginine deiminase; arginine dihydrolase; citrulline iminase; L-arginine deiminase	3.5.3.6
1699	DeepEC	EC1.8.1.4	dihydrolipoyl dehydrogenase	1.30504	1.40944	0.698571	0.661955	0.025363	0.18135	dihydrolipoyl dehydrogenase; LDP-Glc; LDP-Val; dehydrolipoate dehydrogenase; diaphorase; dihydrolipoamide dehydrogenase; dihydrolipoamide:NAD+ oxidoreductase; dihydrolipoic dehydrogenase; dihydrothioctic dehydrogenase; lipoamide dehydrogenase (NADH); lipoamide oxidoreductase (NADH); lipoamide reductase; lipoamide reductase (NADH); lipoate dehydrogenase; lipoic acid dehydrogenase; lipoyl dehydroge…	1.8.1.4
1699	Pfam	PF00071.22	Ras	1.61936	1.75893	0.710125	0.661315	0.0253727	0.18135	Ras family	NA
1699	Pfam	PF06733.15	DEAD_2	0.380637	0.309949	1.5956	1.78504	0.0253834	0.18135	DEAD_2	NA
1699	Pfam	PF08032.12	SpoU_sub_bind	0.917772	0.985969	0.733132	0.598707	0.0253523	0.18135	RNA 2'-O ribose methyltransferase substrate binding	NA
1699	Pfam	PF12306.8	PixA	0.0464191	0.0165816	7.50447	10.2875	0.0253434	0.18135	Inclusion body protein	NA
1704	Pfam	PF02611.15	CDH	0.0636605	0.0956633	3.83769	3.12162	0.0254762	0.1818	CDP-diacylglycerol pyrophosphatase	NA
1704	Pfam	PF02624.16	YcaO	0.474801	0.420918	1.40274	1.62228	0.0254731	0.1818	YcaO cyclodehydratase, ATP-ad Mg2+-binding	NA
1706	Pfam	PF13495.6	Phage_int_SAM_4	1.68435	1.93112	1.08413	1.11194	0.0255508	0.182225	Phage integrase, N-terminal SAM-like domain	NA
1707	DeepEC	EC6.2.1.17	propionate---CoA ligase	0.0344828	0.0165816	5.29502	7.70606	0.0256515	0.182836	propionate---CoA ligase; propionyl-CoA synthetase	6.2.1.17
1708	DeepEC	EC3.1.1.25	1,4-lactonase	0.0517241	0.0293367	4.28459	5.7558	0.0257108	0.183152	1,4-lactonase; gamma-lactonase	3.1.1.25
1709	Pfam	PF07584.11	BatA	0.534483	0.456633	1.2151	1.27288	0.0257563	0.183369	Aerotolerance regulator N-terminal	NA
1710	Pfam	PF06627.11	DUF1153	0.135279	0.0816327	3.63622	3.68296	0.0258022	0.183374	Protein of unknown function (DUF1153)	NA
1710	Pfam	PF09909.9	DUF2138	0.0397878	0.0204082	4.91583	6.93263	0.0257747	0.183374	Uncharacterized protein conserved in bacteria (DUF2138)	NA
1710	Pfam	PF10111.9	Glyco_tranf_2_2	2.85279	3.12117	0.791862	0.769913	0.0257962	0.183374	Glycosyltransferase like family 2	NA
1713	Pfam	PF00182.19	Glyco_hydro_19	0.149867	0.204082	2.83641	2.47241	0.0258239	0.183421	Chitinase class I	NA
1714	DeepEC	EC5.3.1.27	6-phospho-3-hexuloisomerase	0.0795756	0.0522959	3.75482	4.7765	0.0259652	0.184311	6-phospho-3-hexuloisomerase; 3-hexulose-6-phosphate isomerase; phospho-3-hexuloisomerase; PHI; 6-phospho-3-hexulose isomerase; YckF	5.3.1.27
1714	Pfam	PF14246.6	TetR_C_7	1.57162	1.40689	1.14271	1.22908	0.0259795	0.184311	AefR-like transcriptional repressor, C-terminal domain	NA
1716	Pfam	PF14552.6	Tautomerase_2	0.383289	0.321429	1.84907	2.12413	0.0260264	0.184536	Tautomerase enzyme	NA
1717	DeepEC	EC2.4.1.182	lipid-A-disaccharide synthase	0.567639	0.510204	0.882712	0.985413	0.0260588	0.184658	lipid-A-disaccharide synthase; UDP-2,3-bis(3-hydroxytetradecanoyl)glucosamine:2,3-bis-(3-hydroxytetradecanoyl)-beta-D-glucosaminyl-1-phosphate 2,3-bis(3-hydroxytetradecanoyl)-glucosaminyltransferase (incorrect)	2.4.1.182
1718	Pfam	PF04996.12	AstB	0.114058	0.0816327	2.78886	3.41287	0.0262066	0.185573	Succinylarginine dihydrolase	NA
1718	Pfam	PF08284.11	RVP_2	0.035809	0.0204082	5.38823	8.52013	0.0262185	0.185573	Retroviral aspartyl protease	NA
1720	DeepEC	EC3.1.26.3	ribonuclease III	0.697613	0.75	0.683214	0.604604	0.0262622	0.185736	ribonuclease III; RNase III; ribonuclease 3	3.1.26.3
1720	Pfam	PF01244.21	Peptidase_M19	0.538462	0.479592	1.44423	1.68556	0.0262848	0.185736	Membrane dipeptidase (Peptidase family M19)	NA
1720	Pfam	PF11959.8	DUF3473	0.14191	0.181122	2.5656	2.16394	0.0262873	0.185736	Domain of unknown function (DUF3473)	NA
1723	Pfam	PF07696.11	7TMR-DISMED2	0.659151	0.464286	2.36726	1.81987	0.0263151	0.185824	7TMR-DISM extracellular 2	NA
1724	DeepEC	EC5.1.3.2	UDP-glucose 4-epimerase	0.787798	0.871173	1.01773	0.924573	0.0263859	0.186001	UDP-glucose 4-epimerase; UDP-galactose 4-epimerase; uridine diphosphoglucose epimerase; galactowaldenase; UDPG-4-epimerase; uridine diphosphate galactose 4-epimerase; uridine diphospho-galactose-4-epimerase; UDP-glucose epimerase; 4-epimerase; uridine diphosphoglucose 4-epimerase; uridine diphosphate glucose 4-epimerase; UDP-D-galactose 4-epimerase	5.1.3.2
1724	Pfam	PF08933.11	DUF1864	0.0145889	0.00382653	8.22406	16.1451	0.0263809	0.186001	Domain of unknown function (DUF1864)	NA
1724	Pfam	PF12978.7	DUF3862	0.0145889	0.00382653	8.22406	16.1451	0.0263809	0.186001	Domain of Unknown Function with PDB structure (DUF3862)	NA
1727	Pfam	PF10042.9	DUF2278	0.0649867	0.0943878	3.8776	3.09949	0.0264774	0.186493	Uncharacterized conserved protein (DUF2278)	NA
1727	Pfam	PF11950.8	DUF3467	0.0928382	0.0727041	3.3192	4.41994	0.0264864	0.186493	Protein of unknown function (DUF3467)	NA
1729	Pfam	PF01261.24	AP_endonuc_2	3.98939	3.83036	1.09845	1.20101	0.0265905	0.186686	Xylose isomerase-like TIM barrel	NA
1729	Pfam	PF02547.15	Queuosine_synth	0.742706	0.798469	0.647391	0.597398	0.0265678	0.186686	Queuosine biosynthesis protein	NA
1729	Pfam	PF08417.12	PaO	0.035809	0.0204082	5.38823	8.15229	0.0265771	0.186686	Pheophorbide a oxygenase	NA
1729	Pfam	PF10062.9	DUF2300	0.0397878	0.0229592	4.91583	7.23196	0.0265638	0.186686	Predicted secreted protein (DUF2300)	NA
1729	Pfam	PF11750.8	DUF3307	0.135279	0.0969388	2.61459	3.09831	0.0265789	0.186686	Protein of unknown function (DUF3307)	NA
1734	Pfam	PF01812.20	5-FTHF_cyc-lig	0.834218	0.890306	0.707463	0.606856	0.0266329	0.186876	5-formyltetrahydrofolate cyclo-ligase family	NA
1735	Pfam	PF00092.28	VWA	2.91247	3.18367	0.752435	0.736212	0.0266852	0.187135	von Willebrand factor type A domain	NA
1736	DeepEC	EC2.1.1.107	uroporphyrinogen-III C-methyltransferase	0.627321	0.681122	1.10874	0.947741	0.0267115	0.187211	uroporphyrinogen-III C-methyltransferase; uroporphyrinogen methyltransferase; uroporphyrinogen-III methyltransferase; adenosylmethionine-uroporphyrinogen III methyltransferase; S-adenosyl-L-methionine-dependent uroporphyrinogen III methylase; uroporphyrinogen-III methylase; SirA; CysG; CobA [ambiguous - see EC 2.5.1.17] SUMT; uroporphyrin-III C-methyltransferase (incorrect); S-adenosyl-L-methioni…	2.1.1.107
1737	Pfam	PF09585.10	Lin0512_fam	0.0702918	0.0408163	4.18861	5.44636	0.0267274	0.187215	Conserved hypothetical protein (Lin0512_fam)	NA
1738	Pfam	PF07859.13	Abhydrolase_3	5.01724	4.64286	1.1139	1.20072	0.0267572	0.187316	alpha/beta hydrolase fold	NA
1739	DeepEC	EC4.3.1.3	histidine ammonia-lyase	0.413793	0.362245	1.3555	1.55086	0.0267886	0.187428	histidine ammonia-lyase; histidase; histidinase; histidine alpha-deaminase; L-histidine ammonia-lyase	4.3.1.3
1740	Pfam	PF05299.12	Peptidase_M61	0.250663	0.318878	1.77834	1.69328	0.0268558	0.18779	M61 glycyl aminopeptidase	NA
1741	Pfam	PF03971.14	IDH	0.319629	0.267857	1.52952	1.73828	0.0269307	0.188115	Monomeric isocitrate dehydrogenase	NA
1741	Pfam	PF06481.14	COX_ARM	0.370027	0.299745	1.8628	2.08067	0.0269333	0.188115	COX Aromatic Rich Motif	NA
1743	Pfam	PF00675.20	Peptidase_M16	1.63395	1.75765	0.768393	0.714226	0.0271241	0.189339	Insulinase (Peptidase family M16)	NA
1744	Pfam	PF00037.27	Fer4	10.2971	10.486	0.823313	0.714869	0.0271853	0.189549	4Fe-4S binding domain	NA
1744	Pfam	PF02630.14	SCO1-SenC	1.45093	1.64541	0.969727	0.943583	0.0271706	0.189549	SCO1/SenC	NA
1746	Pfam	PF08223.11	PaaX_C	0.363395	0.321429	1.85028	2.18721	0.0272474	0.189874	PaaX-like protein C-terminal domain	NA
1747	Pfam	PF01157.18	Ribosomal_L21e	0.0464191	0.0255102	4.53543	6.18456	0.0273417	0.190312	Ribosomal protein L21e	NA
1747	Pfam	PF01287.20	eIF-5a	0.0464191	0.0255102	4.53543	6.18456	0.0273417	0.190312	Eukaryotic elongation factor 5A hypusine, DNA-binding OB fold	NA
1749	DeepEC	EC2.6.1.57	aromatic-amino-acid transaminase	0.0848806	0.0561224	3.28566	4.10362	0.0274085	0.190595	aromatic-amino-acid transaminase; aromatic amino acid aminotransferase; aromatic aminotransferase; ArAT	2.6.1.57
1749	Pfam	PF01905.16	DevR	0.035809	0.0140306	5.93692	8.38823	0.0274209	0.190595	CRISPR-associated negative auto-regulator DevR/Csa2	NA
1749	Pfam	PF06634.12	DUF1156	0.102122	0.164541	3.5887	3.50061	0.0274372	0.190595	Protein of unknown function (DUF1156)	NA
1749	Pfam	PF07693.14	KAP_NTPase	0.387268	0.306122	1.77777	1.89872	0.027445	0.190595	KAP family P-loop domain	NA
1753	DeepEC	EC3.4.23.43	prepilin peptidase	0.318302	0.26148	1.54287	1.71466	0.027641	0.191629	prepilin peptidase	3.4.23.43
1753	Pfam	PF00194.21	Carb_anhydrase	0.230769	0.284439	2.11775	1.85323	0.0276276	0.191629	Eukaryotic-type carbonic anhydrase	NA
1753	Pfam	PF14401.6	RLAN	0.149867	0.196429	2.40798	2.10408	0.0276199	0.191629	RimK-like ATPgrasp N-terminal domain	NA
1756	DeepEC	EC2.7.7.60	2-C-methyl-D-erythritol 4-phosphate cytidylyltransferase	0.685676	0.73852	0.689906	0.618555	0.0277519	0.192076	2-C-methyl-D-erythritol 4-phosphate cytidylyltransferase; MEP cytidylyltransferase	2.7.7.60
1756	Pfam	PF02010.15	REJ	0.0344828	0.0790816	6.26146	5.55484	0.0277449	0.192076	REJ domain	NA
1756	Pfam	PF02655.14	ATP-grasp_3	3.84615	4.00638	0.54315	0.478448	0.0277529	0.192076	ATP-grasp domain	NA
1759	DeepEC	EC6.1.1.11	serine---tRNA ligase	0.795756	0.839286	0.531201	0.446079	0.0277871	0.192203	serine---tRNA ligase; seryl-tRNA synthetase; SerRS; seryl-transfer ribonucleate synthetase; seryl-transfer RNA synthetase; seryl-transfer ribonucleic acid synthetase; serine translase	6.1.1.11
1760	DeepEC	EC2.1.1.297	peptide chain release factor N5-glutamine methyltransferase	0.81565	0.877551	0.655687	0.615244	0.0279132	0.192765	peptide chain release factor N5-glutamine methyltransferase; N5-glutamine S-adenosyl-L-methionine dependent methyltransferase; N5-glutamine MTase; HemK; PrmC	2.1.1.297
1760	DeepEC	EC2.3.1.9	acetyl-CoA C-acetyltransferase	1.93236	1.72321	0.880032	0.906574	0.0280788	0.192765	acetyl-CoA C-acetyltransferase; acetoacetyl-CoA thiolase; beta-acetoacetyl coenzyme A thiolase; 2-methylacetoacetyl-CoA thiolase [misleading]; 3-oxothiolase; acetyl coenzyme A thiolase; acetyl-CoA acetyltransferase; acetyl-CoA:N-acetyltransferase; thiolase II; type II thiolase	2.3.1.9
1760	DeepEC	EC3.5.1.62	acetylputrescine deacetylase	0.114058	0.0714286	3.29245	3.74405	0.0280642	0.192765	acetylputrescine deacetylase	3.5.1.62
1760	DeepEC	EC4.2.1.132	2-hydroxyhexa-2,4-dienoate hydratase	0.210875	0.160714	2.39127	2.82805	0.0279643	0.192765	2-hydroxyhexa-2,4-dienoate hydratase; tesE (gene name); hsaE (gene name)	4.2.1.132
1760	Pfam	PF00351.21	Biopterin_H	0.229443	0.181122	1.94074	2.21725	0.028127	0.192765	Biopterin-dependent aromatic amino acid hydroxylase	NA
1760	Pfam	PF00825.18	Ribonuclease_P	0.746684	0.794643	0.582842	0.516572	0.0279516	0.192765	Ribonuclease P	NA
1760	Pfam	PF01745.16	IPT	0.742706	0.793367	0.624679	0.556309	0.0280781	0.192765	Isopentenyl transferase	NA
1760	Pfam	PF02075.17	RuvC	0.659151	0.709184	0.744626	0.644728	0.0279534	0.192765	Crossover junction endodeoxyribonuclease RuvC	NA
1760	Pfam	PF03054.16	tRNA_Me_trans	1.52387	1.625	0.56897	0.543942	0.0280689	0.192765	tRNA methyl transferase	NA
1760	Pfam	PF04253.15	TFR_dimer	0	0.0114796	NaN	13.5327	0.0281534	0.192765	Transferrin receptor-like dimerisation domain	NA
1760	Pfam	PF05926.11	Phage_GPL	0.0450928	0.0216837	5.14096	6.72125	0.0280727	0.192765	Phage head completion protein (GPL)	NA
1760	Pfam	PF06087.12	Tyr-DNA_phospho	0	0.00765306	NaN	13.1698	0.0281533	0.192765	Tyrosyl-DNA phosphodiesterase	NA
1760	Pfam	PF08409.11	DUF1736	0	0.00892857	NaN	13.2372	0.0281534	0.192765	Domain of unknown function (DUF1736)	NA
1760	Pfam	PF08802.10	CytB6-F_Fe-S	0	0.00637755	NaN	12.49	0.0281532	0.192765	Cytochrome B6-F complex Fe-S subunit	NA
1760	Pfam	PF13428.6	TPR_14	11.4828	12.139	0.7608	0.708221	0.0279215	0.192765	Tetratricopeptide repeat	NA
1760	Pfam	PF13844.6	Glyco_transf_41	0.854111	0.705357	1.95148	2.1079	0.02794	0.192765	Glycosyl transferase family 41	NA
1760	Pfam	PF17952.1	Cas6_N	0	0.00637755	NaN	12.49	0.0281532	0.192765	Cas6 N-terminal domain	NA
1760	Pfam	PF18329.1	SGBP_B_XBD	0	0.00637755	NaN	12.49	0.0281532	0.192765	Surface glycan-binding protein B xyloglucan binding domain	NA
1778	Pfam	PF18029.1	Glyoxalase_6	3.55438	3.34566	1.0126	1.16245	0.028175	0.192804	Glyoxalase-like domain	NA
1779	Pfam	PF09296.11	NUDIX-like	0.411141	0.355867	1.20411	1.34623	0.0282198	0.193002	NADH pyrophosphatase-like rudimentary NUDIX domain	NA
1780	DeepEC	EC2.1.1.192	23S rRNA (adenine2503-C2)-methyltransferase	0.820955	0.876276	0.677332	0.581066	0.0283426	0.193516	23S rRNA (adenine2503-C2)-methyltransferase; RlmN; YfgB; Cfr	2.1.1.192
1780	Pfam	PF13469.6	Sulfotransfer_3	1.56233	1.78061	1.59324	1.40695	0.0283163	0.193516	Sulfotransferase family	NA
1780	Pfam	PF14785.6	MalF_P2	0.0344828	0.0165816	5.89393	8.82969	0.0283356	0.193516	Maltose transport system permease protein MalF P2 domain	NA
1783	Pfam	PF01386.19	Ribosomal_L25p	0.545093	0.600765	0.928696	0.828628	0.0283844	0.193687	Ribosomal L25p family	NA
1783	Pfam	PF01807.20	zf-CHC2	0.965517	1.00893	0.568793	0.484292	0.0284104	0.193687	CHC2 zinc finger	NA
1783	Pfam	PF13275.6	S4_2	0.198939	0.257653	2.2596	2.00017	0.0284154	0.193687	S4 domain	NA
1786	Pfam	PF01384.20	PHO4	0.998674	0.917092	0.832908	0.925116	0.02851	0.193926	Phosphate transporter family	NA
1786	Pfam	PF03958.17	Secretin_N	1.18966	1.02679	1.14201	1.21191	0.0285071	0.193926	Bacterial type II/III secretion system short domain	NA
1786	Pfam	PF05876.12	Terminase_GpA	0.316976	0.244898	2.66478	2.98697	0.0285143	0.193926	Phage terminase large subunit (GpA)	NA
1786	Pfam	PF09487.10	HrpB2	0.030504	0.0153061	5.64135	8.67861	0.0284947	0.193926	Bacterial type III secretion protein (HrpB2)	NA
1790	Pfam	PF00107.26	ADH_zinc_N	12.3223	11.773	0.853358	0.937645	0.0285473	0.193933	Zinc-binding dehydrogenase	NA
1790	Pfam	PF02310.19	B12-binding	3.21485	2.81888	0.790825	0.661955	0.0285467	0.193933	B12 binding domain	NA
1792	Pfam	PF00444.18	Ribosomal_L36	0.0702918	0.0433673	3.71235	4.69968	0.0286522	0.194537	Ribosomal protein L36	NA
1793	Pfam	PF01177.22	Asp_Glu_race	1.81432	1.70026	0.870435	0.97789	0.0286912	0.194694	Asp/Glu/Hydantoin racemase	NA
1794	DeepEC	EC1.4.1.2	glutamate dehydrogenase	0.00928382	0.00127551	10.3371	28	0.0291525	0.194782	glutamate dehydrogenase; glutamic dehydrogenase; glutamate dehydrogenase (NAD+); glutamate oxidoreductase; glutamic acid dehydrogenase; L-glutamate dehydrogenase; NAD+-dependent glutamate dehydrogenase; NAD+-dependent glutamic dehydrogenase; NAD+-glutamate dehydrogenase; NAD+-linked glutamate dehydrogenase; NAD+-linked glutamic dehydrogenase; NAD+-specific glutamic dehydrogenase; NAD+-specific gl…	1.4.1.2
1794	DeepEC	EC2.4.1.33	mannuronan synthase	0.0106101	0.00127551	10.8152	28	0.0291187	0.194782	mannuronan synthase; mannuronosyl transferase; alginate synthase (incorrect); alg8 (gene name); alg44 (gene name); GDP-D-mannuronate:alginate D-mannuronyltransferase	2.4.1.33
1794	DeepEC	EC2.7.1.121	phosphoenolpyruvate---glycerone phosphotransferase	0.0119363	0.00255102	9.10427	19.7863	0.0290796	0.194782	phosphoenolpyruvate---glycerone phosphotransferase	2.7.1.121
1794	DeepEC	EC3.2.2.19	[protein ADP-ribosylarginine] hydrolase	0.0106101	0.0255102	9.66301	6.18456	0.0289618	0.194782	[protein ADP-ribosylarginine] hydrolase; ADP-ribose-L-arginine cleavage enzyme; ADP-ribosylarginine hydrolase; Nomega-(ADP-D-ribosyl)-L-arginine ADP-ribosylhydrolase; protein-omega-N-(ADP-D-ribosyl)-L-arginine ADP-ribosylhydrolase	3.2.2.19
1794	DeepEC	EC3.4.21.101	xanthomonalisin	0.0132626	0.00255102	9.46567	19.7863	0.029022	0.194782	xanthomonalisin; Xanthomonas aspartic proteinase; xanthomonapepsin; sedolisin-B	3.4.21.101
1794	DeepEC	EC3.4.21.64	peptidase K	0.00928382	0.00127551	10.3371	28	0.0291525	0.194782	peptidase K; Tritirachium alkaline proteinase; Tritirachium album serine proteinase; proteinase K; Tritirachium album proteinase K; endopeptidase K	3.4.21.64
1794	DeepEC	EC3.5.1.96	succinylglutamate desuccinylase	0.0888594	0.0586735	3.25634	4.00799	0.0290792	0.194782	succinylglutamate desuccinylase; N2-succinylglutamate desuccinylase; SGDS; AstE	3.5.1.96
1794	DeepEC	EC3.6.1.45	UDP-sugar diphosphatase	0.00928382	0.00127551	10.3371	28	0.0291525	0.194782	UDP-sugar diphosphatase; nucleosidediphosphate-sugar pyrophosphatase; nucleosidediphosphate-sugar diphosphatase; UDP-sugar hydrolase; UDP-sugar pyrophosphatase	3.6.1.45
1794	DeepEC	EC3.6.2.1	adenylylsulfatase	0.00928382	0.00127551	10.3371	28	0.0291525	0.194782	adenylylsulfatase; adenosine 5-phosphosulfate sulfohydrolase; adenylylsulfate sulfohydrolase	3.6.2.1
1794	DeepEC	EC4.1.3.39	4-hydroxy-2-oxovalerate aldolase	0.309019	0.258929	2.11943	2.53158	0.0290669	0.194782	4-hydroxy-2-oxovalerate aldolase; 4-hydroxy-2-ketovalerate aldolase; HOA; DmpG; 4-hydroxy-2-oxovalerate pyruvate-lyase; 4-hydroxy-2-oxopentanoate pyruvate-lyase; BphI; 4-hydroxy-2-oxopentanoate pyruvate-lyase (acetaldehyde-forming)	4.1.3.39
1794	DeepEC	EC5.3.2.3	TDP-4-oxo-6-deoxy-alpha-D-glucose-3,4-oxoisomerase (dTDP-3-dehydro-6-deoxy-alpha-D-galactopyranose-forming)	0.00928382	0.00127551	10.3371	28	0.0291525	0.194782	TDP-4-oxo-6-deoxy-alpha-D-glucose-3,4-oxoisomerase (dTDP-3-dehydro-6-deoxy-alpha-D-galactopyranose-forming); dTDP-6-deoxy-hex-4-ulose isomerase; TDP-6-deoxy-hex-4-ulose isomerase; FdtA	5.3.2.3
1794	Pfam	PF02588.15	YitT_membrane	0.258621	0.183673	2.30062	2.53351	0.0290722	0.194782	Uncharacterised 5xTM membrane BCR, YitT family COG1284	NA
1794	Pfam	PF06004.12	DUF903	0.00928382	0.00127551	10.3371	28	0.0291525	0.194782	Bacterial protein of unknown function (DUF903)	NA
1794	Pfam	PF06794.12	UPF0270	0.0119363	0.00255102	9.10427	19.7863	0.0290796	0.194782	Uncharacterised protein family (UPF0270)	NA
1794	Pfam	PF08361.11	TetR_C_2	0.310345	0.232143	1.87651	2.00571	0.0288594	0.194782	MAATS-type transcriptional repressor, C-terminal region	NA
1794	Pfam	PF08614.11	ATG16	0.0119363	0.00255102	9.10427	19.7863	0.0290796	0.194782	Autophagy protein 16 (ATG16)	NA
1794	Pfam	PF08753.11	NikR_C	0.241379	0.274235	2.22946	1.81527	0.0288744	0.194782	NikR C terminal nickel binding domain	NA
1794	Pfam	PF10647.9	Gmad1	0.533156	0.589286	1.15121	0.996033	0.0288102	0.194782	Lipoprotein LpqB beta-propeller domain	NA
1794	Pfam	PF11301.8	DUF3103	0.0106101	0.00127551	10.8152	28	0.0291187	0.194782	Protein of unknown function (DUF3103)	NA
1794	Pfam	PF11427.8	HTH_Tnp_Tc3_1	0.0172414	0.00127551	12.8178	28	0.0290848	0.194782	Tc3 transposase	NA
1794	Pfam	PF12541.8	DUF3737	0.00928382	0.00127551	10.3371	28	0.0291525	0.194782	Protein of unknown function (DUF3737)	NA
1794	Pfam	PF14251.6	DUF4346	0.0583554	0.0318878	4.30089	5.51351	0.0287547	0.194782	Domain of unknown function (DUF4346)	NA
1794	Pfam	PF14300.6	DUF4375	0.0371353	0.0178571	5.28101	7.42093	0.0287547	0.194782	Domain of unknown function (DUF4375)	NA
1794	Pfam	PF14742.6	GDE_N_bis	0.311671	0.391582	1.78001	1.64473	0.0288856	0.194782	N-terminal domain of (some) glycogen debranching enzymes	NA
1794	Pfam	PF16917.5	BPL_LplA_LipB_2	0.229443	0.182398	2.01722	2.32585	0.0290004	0.194782	Biotin/lipoate A/B protein ligase family	NA
1794	Pfam	PF16956.5	Porin_7	0.0106101	0.00127551	10.8152	28	0.0291187	0.194782	Putative general bacterial porin	NA
1794	Pfam	PF16973.5	FliN_N	0.0119363	0.00255102	9.10427	19.7863	0.0290796	0.194782	Flagellar motor switch protein FliN N-terminal	NA
1794	Pfam	PF18494.1	Pullulanase_Ins	0.0119363	0.00255102	9.10427	19.7863	0.0290796	0.194782	Pullulanase Ins domain	NA
1822	Pfam	PF02552.16	CO_dh	0.0862069	0.0484694	3.86042	4.67238	0.0291728	0.194811	CO dehydrogenase beta subunit/acetyl-CoA synthase epsilon subunit	NA
1823	Pfam	PF02894.17	GFO_IDH_MocA_C	2.10345	2.02296	1.25147	1.39879	0.0292561	0.19526	Oxidoreductase family, C-terminal alpha/beta domain	NA
1824	Pfam	PF13614.6	AAA_31	8.09549	8.54847	0.433109	0.439774	0.0293631	0.195867	AAA domain	NA
1825	DeepEC	EC1.6.5.7	2-hydroxy-1,4-benzoquinone reductase	0.0159151	0.0331633	7.86864	5.40288	0.0294489	0.196117	2-hydroxy-1,4-benzoquinone reductase; hydroxybenzoquinone reductase; 1,2,4-trihydroxybenzene:NAD oxidoreductase	1.6.5.7
1825	Pfam	PF03969.16	AFG1_ATPase	0.954907	0.880102	0.822467	0.958094	0.0294485	0.196117	AFG1-like ATPase	NA
1825	Pfam	PF09969.9	DUF2203	0.0159151	0.0331633	7.86864	5.40288	0.0294489	0.196117	Uncharacterized conserved protein (DUF2203)	NA
1828	Pfam	PF05119.12	Terminase_4	0.123342	0.159439	3.51491	2.89717	0.0294685	0.196139	Phage terminase, small subunit	NA
1828	Pfam	PF05212.12	DUF707	0.0172414	0.0357143	8.12469	5.57132	0.0294845	0.196139	Protein of unknown function (DUF707)	NA
1830	DeepEC	EC4.2.1.25	L-arabinonate dehydratase	0.0132626	0.0306122	8.63127	5.86795	0.0295432	0.196314	L-arabinonate dehydratase; L-arabonate dehydrase; L-arabonate dehydratase; L-arabinonate hydro-lyase	4.2.1.25
1830	DeepEC	EC6.3.2.1	pantoate---beta-alanine ligase (AMP-forming)	0.754642	0.799745	0.728544	0.602113	0.0295299	0.196314	pantoate---beta-alanine ligase (AMP-forming); pantothenate synthetase; pantoate activating enzyme; pantoic-activating enzyme; D-pantoate:beta-alanine ligase (AMP-forming); pantoate---beta-alanine ligase (ambiguous)	6.3.2.1
1832	Pfam	PF02978.19	SRP_SPB	0.811671	0.853316	0.490303	0.419077	0.0296303	0.196679	Signal peptide binding domain	NA
1832	Pfam	PF08818.11	DUF1801	0.501326	0.424745	1.536	1.68183	0.0296238	0.196679	Domain of unknown function (DU1801)	NA
1834	DeepEC	EC4.2.1.119	enoyl-CoA hydratase 2	0.0477454	0.0267857	4.46888	6.03156	0.0296845	0.196931	enoyl-CoA hydratase 2; 2-enoyl-CoA hydratase 2; AtECH2; ECH2; MaoC; MFE-2; PhaJAc; D-3-hydroxyacyl-CoA hydro-lyase; D-specific 2-trans-enoyl-CoA hydratase	4.2.1.119
1835	DeepEC	EC6.4.1.3	propionyl-CoA carboxylase	0.744032	0.658163	1.16484	1.28767	0.0297367	0.197072	propionyl-CoA carboxylase; propionyl coenzyme A carboxylase	6.4.1.3
1835	Pfam	PF11578.8	DUF3237	0.190981	0.156888	2.54935	3.15387	0.0297382	0.197072	Protein of unknown function (DUF3237)	NA
1837	Pfam	PF16884.5	ADH_N_2	0.65252	0.558673	1.4095	1.51281	0.0297958	0.197347	N-terminal domain of oxidoreductase	NA
1838	Pfam	PF13772.6	AIG2_2	0.159151	0.204082	2.65951	2.26529	0.0298264	0.197442	AIG2-like family	NA
1839	Pfam	PF16509.5	KORA	0.0517241	0.0306122	4.61909	6.52763	0.0298523	0.197505	TrfB plasmid transcriptional repressor	NA
1840	Pfam	PF12119.8	DUF3581	0.0384615	0.0612245	5.17964	3.91828	0.0299468	0.198023	Protein of unknown function (DUF3581)	NA
1841	Pfam	PF11747.8	RebB	0.0530504	0.0331633	5.82387	8.69718	0.0299928	0.19822	Killing trait	NA
1842	Pfam	PF13532.6	2OG-FeII_Oxy_2	0.596817	0.549745	1.04952	1.24375	0.0300241	0.198319	2OG-Fe(II) oxygenase superfamily	NA
1843	Pfam	PF06029.11	AlkA_N	0.330239	0.280612	1.5	1.70989	0.0301179	0.19883	AlkA N-terminal domain	NA
1844	Pfam	PF12137.8	RapA_C	0.112732	0.0790816	2.8443	3.41468	0.0301501	0.198935	RNA polymerase recycling family C-terminal	NA
1845	Pfam	PF17932.1	TetR_C_24	1.81167	1.69388	1.51055	1.59236	0.0302122	0.199236	Tetracyclin repressor-like, C-terminal domain	NA
1846	DeepEC	EC1.2.1.97	3-sulfolactaldehyde dehydrogenase	0.348806	0.288265	1.95252	2.15746	0.0303572	0.200085	3-sulfolactaldehyde dehydrogenase; SLA dehydrogenase	1.2.1.97
1847	Pfam	PF01758.16	SBF	1.47613	1.37245	0.753708	0.836998	0.0303777	0.200111	Sodium Bile acid symporter family	NA
1848	Pfam	PF08453.10	Peptidase_M9_N	0.0238727	0.00637755	9.35672	12.49	0.030459	0.200539	Peptidase family M9 N-terminal	NA
1849	Pfam	PF02210.24	Laminin_G_2	0.144562	0.103316	3.26003	3.98358	0.0304828	0.200586	Laminin G domain	NA
1850	Pfam	PF06026.14	Rib_5-P_isom_A	0.628647	0.67602	0.916609	0.761881	0.0305845	0.200969	Ribose 5-phosphate isomerase A (phosphoriboisomerase A)	NA
1850	Pfam	PF13648.6	Lipocalin_4	0.0185676	0.00637755	7.27512	12.49	0.0305737	0.200969	Lipocalin-like domain	NA
1850	Pfam	PF15777.5	Anti-TRAP	0.0066313	0.0191327	12.2474	7.16465	0.0305904	0.200969	Tryptophan RNA-binding attenuator protein inhibitory protein	NA
1853	Pfam	PF10967.8	DUF2769	0.0782493	0.0255102	6.42593	9.44849	0.030638	0.201064	Protein of unknown function (DUF2769)	NA
1853	Pfam	PF14525.6	AraC_binding_2	1.75862	1.49107	1.66552	1.68079	0.0306324	0.201064	AraC-binding-like domain	NA
1855	Pfam	PF00534.20	Glycos_transf_1	13.4164	14.2347	0.546097	0.531272	0.0308144	0.201932	Glycosyl transferases group 1	NA
1855	Pfam	PF07969.11	Amidohydro_3	8.45093	8.04082	0.681881	0.746123	0.03082	0.201932	Amidohydrolase family	NA
1855	Pfam	PF18074.1	PriA_C	0.72679	0.774235	0.617608	0.540343	0.0307976	0.201932	Primosomal protein N C-terminal domain	NA
1858	Pfam	PF02719.15	Polysacc_synt_2	8.6008	8.94515	0.4833	0.453631	0.0308664	0.202127	Polysaccharide biosynthesis protein	NA
1859	DeepEC	EC1.1.1.290	4-phosphoerythronate dehydrogenase	0.0795756	0.0522959	3.40324	4.25971	0.0309076	0.202179	4-phosphoerythronate dehydrogenase; PdxB; PdxB 4PE dehydrogenase; 4-O-phosphoerythronate dehydrogenase; 4PE dehydrogenase; erythronate-4-phosphate dehydrogenase	1.1.1.290
1859	DeepEC	EC1.3.1.56	cis-2,3-dihydrobiphenyl-2,3-diol dehydrogenase	0.0185676	0.00765306	7.27512	13.1698	0.0308994	0.202179	cis-2,3-dihydrobiphenyl-2,3-diol dehydrogenase; 2,3-dihydro-2,3-dihydroxybiphenyl dehydrogenase	1.3.1.56
1861	Pfam	PF15899.5	BNR_6	0.0450928	0.0191327	5.38906	7.16465	0.0309254	0.202187	BNR-Asp box repeat	NA
1862	Pfam	PF12146.8	Hydrolase_4	20.9005	19.8099	0.757971	0.820271	0.0309893	0.202495	Serine aminopeptidase, S33	NA
1863	DeepEC	EC1.10.2.2	quinol---cytochrome-c reductase	0.497347	0.571429	1.25315	1.16667	0.0310905	0.202821	quinol---cytochrome-c reductase; ubiquinol---cytochrome-c reductase; coenzyme Q-cytochrome c reductase; dihydrocoenzyme Q-cytochrome c reductase; reduced ubiquinone-cytochrome c reductase; complex III (mitochondrial electron transport); ubiquinone-cytochrome c reductase; ubiquinol-cytochrome c oxidoreductase; reduced coenzyme Q-cytochrome c reductase; ubiquinone-cytochrome c oxidoreductase; reduc…	7.1.1.8
1863	Pfam	PF08006.11	DUF1700	0.0437666	0.0229592	4.82329	6.52763	0.0310854	0.202821	Protein of unknown function (DUF1700)	NA
1863	Pfam	PF08745.11	PIN_5	0.0623342	0.0395408	3.88105	5.09461	0.0311058	0.202821	PINc domain ribonuclease	NA
1863	Pfam	PF17918.1	TetR_C_15	0.515915	0.432398	1.71036	1.89987	0.0310805	0.202821	Tetracyclin repressor-like, C-terminal domain	NA
1867	Pfam	PF04076.13	BOF	0.0477454	0.0357143	4.46888	7.28476	0.0311427	0.202953	Bacterial OB fold (BOF) protein	NA
1868	Pfam	PF04166.12	PdxA	0.919098	1.00255	0.846748	0.795472	0.031162	0.20297	Pyridoxal phosphate biosynthetic protein PdxA	NA
1869	DeepEC	EC1.1.99.28	glucose-fructose oxidoreductase	0.0477454	0.0255102	4.96301	6.78961	0.0312396	0.203321	glucose-fructose oxidoreductase	1.1.99.28
1869	DeepEC	EC3.2.2.20	DNA-3-methyladenine glycosylase I	0.0225464	0.00892857	6.58867	10.5424	0.0313099	0.203321	DNA-3-methyladenine glycosylase I; deoxyribonucleate 3-methyladenine glycosidase I; 3-methyladenine DNA glycosylase I; DNA-3-methyladenine glycosidase I	3.2.2.20
1869	DeepEC	EC3.5.99.10	2-iminobutanoate/2-iminopropanoate deaminase	0.0265252	0.0153061	6.06207	9.85514	0.0313161	0.203321	2-iminobutanoate/2-iminopropanoate deaminase; yjgF (gene name); ridA (gene name); enamine/imine deaminase (ambiguous)	3.5.99.10
1869	Pfam	PF11197.8	DUF2835	0.0225464	0.00892857	6.58867	10.5424	0.0313099	0.203321	Protein of unknown function (DUF2835)	NA
1869	Pfam	PF11775.8	CobT_C	0.397878	0.460459	1.46155	1.31889	0.0312773	0.203321	Cobalamin biosynthesis protein CobT VWA domain	NA
1869	Pfam	PF14282.6	FlxA	0.0225464	0.00892857	6.58867	10.5424	0.0313099	0.203321	FlxA-like protein	NA
1875	Pfam	PF17283.2	Zn_ribbon_SprT	0.0424403	0.0229592	4.75315	6.52763	0.0313473	0.203414	SprT-like zinc ribbon domain	NA
1876	Pfam	PF05219.12	DREV	0.367374	0.422194	1.98203	1.64844	0.0314004	0.203647	DREV methyltransferase	NA
1876	Pfam	PF12291.8	DUF3623	0.0649867	0.0931122	3.95786	3.16967	0.0314165	0.203647	Protein of unknown function (DUF3623)	NA
1878	Pfam	PF02843.16	GARS_C	0.818302	0.859694	0.519553	0.425081	0.0314618	0.203832	Phosphoribosylglycinamide synthetase, C domain	NA
1879	Pfam	PF02412.18	TSP_3	0.132626	0.132653	5.60925	3.55575	0.0315512	0.204302	Thrombospondin type 3 repeat	NA
1880	Pfam	PF03168.13	LEA_2	0.183024	0.223214	2.34531	2.01205	0.0315747	0.204346	Late embryogenesis abundant protein	NA
1881	DeepEC	EC3.5.1.88	peptide deformylase	0.915119	0.994898	0.802955	0.739628	0.0316179	0.204409	peptide deformylase; N-formylmethionylaminoacyl-tRNA deformylase	3.5.1.88
1881	Pfam	PF14022.6	DUF4238	0.180371	0.130102	2.58317	2.96774	0.0316181	0.204409	Protein of unknown function (DUF4238)	NA
1883	Pfam	PF14850.6	Pro_dh-DNA_bdg	0.591512	0.53699	0.901642	1.02005	0.0317908	0.205416	DNA-binding domain of Proline dehydrogenase	NA
1884	Pfam	PF08821.11	CGGC	0.0543767	0.0306122	4.58328	6.09578	0.0318734	0.205731	CGGC domain	NA
1884	Pfam	PF11783.8	Cytochrome_cB	0.104775	0.149235	3.82157	3.06239	0.0318631	0.205731	Cytochrome c bacterial	NA
1886	Pfam	PF03764.18	EFG_IV	1.2679	1.37245	0.637451	0.571223	0.0319361	0.20601	Elongation factor G, domain IV	NA
1886	Pfam	PF05944.12	Phage_term_smal	0.0530504	0.0293367	4.65282	6.00808	0.0319504	0.20601	Phage small terminase subunit	NA
1888	Pfam	PF10418.9	DHODB_Fe-S_bind	0.420424	0.475765	1.8985	1.69224	0.03197	0.206027	Iron-sulfur cluster binding domain of dihydroorotate dehydrogenase B	NA
1889	DeepEC	EC1.1.1.51	3(or 17)beta-hydroxysteroid dehydrogenase	0.0331565	0.0153061	5.6227	8.02593	0.0320039	0.206132	3(or 17)beta-hydroxysteroid dehydrogenase; beta-hydroxy steroid dehydrogenase; 17-ketoreductase; 17beta-hydroxy steroid dehydrogenase; 3beta-hydroxysteroid dehydrogenase; 3beta-hydroxy steroid dehydrogenase	1.1.1.51
1889	DeepEC	EC3.6.1.1	inorganic diphosphatase	0.904509	0.984694	0.8782	0.791658	0.0320515	0.206132	inorganic diphosphatase	3.6.1.1
1889	DeepEC	EC6.3.4.5	argininosuccinate synthase	0.718833	0.766582	0.650003	0.563845	0.0320541	0.206132	argininosuccinate synthase; citrulline---aspartate ligase; argininosuccinate synthetase; arginine succinate synthetase; argininosuccinic acid synthetase; arginosuccinate synthetase	6.3.4.5
1889	Pfam	PF02874.23	ATP-synt_ab_N	1.88992	2.05357	0.675119	0.665798	0.0320537	0.206132	ATP synthase alpha/beta family, beta-barrel domain	NA
1893	Pfam	PF14696.6	Glyoxalase_5	0.708223	0.639031	1.33369	1.50356	0.032087	0.206235	Hydroxyphenylpyruvate dioxygenase, HPPD, N-terminal	NA
1894	DeepEC	EC1.1.1.399	2-oxoglutarate reductase	0.0318302	0.0153061	5.51879	8.02593	0.0322138	0.206832	2-oxoglutarate reductase; serA (gene name)	1.1.1.399
1894	Pfam	PF02578.15	Cu-oxidase_4	0.718833	0.767857	0.63399	0.565721	0.0322105	0.206832	Multi-copper polyphenol oxidoreductase laccase	NA
1896	DeepEC	EC1.14.12.17	nitric oxide dioxygenase	0.19496	0.174745	2.23008	2.78209	0.0322591	0.207013	nitric oxide dioxygenase	1.14.12.17
1897	Pfam	PF02661.18	Fic	1.813	2.00255	1.02623	0.965982	0.0322907	0.207107	Fic/DOC family	NA
1898	Pfam	PF01321.18	Creatinase_N	1.8382	1.66837	1.24507	1.30326	0.0323582	0.20743	Creatinase/Prolidase N-terminal domain	NA
1899	Pfam	PF05936.12	T6SS_VasE	0.416446	0.372449	1.88341	2.13532	0.0325293	0.208417	Bacterial Type VI secretion, VC_A0110, EvfL, ImpJ, VasE	NA
1900	DeepEC	EC6.3.5.4	asparagine synthase (glutamine-hydrolysing)	0.342175	0.422194	1.68971	1.57736	0.0326729	0.209227	asparagine synthase (glutamine-hydrolysing); asparagine synthetase (glutamine-hydrolysing); glutamine-dependent asparagine synthetase; asparagine synthetase B; AS; AS-B	6.3.5.4
1901	DeepEC	EC2.4.1.227	undecaprenyldiphospho-muramoylpentapeptide beta-N-acetylglucosaminyltransferase	0.751989	0.798469	0.598686	0.522255	0.0326987	0.209282	undecaprenyldiphospho-muramoylpentapeptide beta-N-acetylglucosaminyltransferase; MurG transferase; UDP-N-D-glucosamine:N-acetyl-alpha-D-muramyl(oyl-L-Ala-gamma-D-Glu-L-Lys-D-Ala-D-Ala)-diphosphoundecaprenol beta-1,4-N-acetylglucosaminlytransferase; UDP-N-acetyl-D-glucosamine:N-acetyl-alpha-D-muramyl(oyl-L-Ala-gamma-D-Glu-L-Lys-D-Ala-D-Ala)-diphosphoundecaprenol 4-beta-N-acetylglucosaminlytransfer…	2.4.1.227
1902	Pfam	PF04293.13	SpoVR	0.416446	0.377551	1.25973	1.50928	0.0328981	0.210448	SpoVR like protein	NA
1903	Pfam	PF08496.10	Peptidase_S49_N	0.115385	0.0829082	2.77071	3.32801	0.032952	0.210682	Peptidase family S49 N-terminal	NA
1904	Pfam	PF07840.12	FadR_C	0.0649867	0.0420918	3.8776	5.06656	0.0330527	0.211135	FadR C-terminal domain	NA
1904	Pfam	PF12883.7	DUF3828	0.0795756	0.0612245	3.46431	4.7082	0.0330576	0.211135	Protein of unknown function (DUF3828)	NA
1906	Pfam	PF09826.9	Beta_propel	0.0888594	0.108418	4.54918	3.35801	0.0331019	0.211307	Beta propeller domain	NA
1907	DeepEC	EC3.1.13.1	exoribonuclease II	0.327586	0.381378	1.52565	1.36104	0.0331472	0.211485	exoribonuclease II; ribonuclease II; ribonuclease Q; BN ribonuclease; Escherichia coli exo-RNase II; RNase II; exoribonuclease (misleading); 5'-exoribonuclease (misleading)	3.1.13.1
1908	Pfam	PF13623.6	SurA_N_2	1.12732	1.20408	0.757963	0.690559	0.0331661	0.211495	SurA N-terminal domain	NA
1909	Pfam	PF00588.19	SpoU_methylase	2.90849	3.03061	0.466578	0.396266	0.0332328	0.211809	SpoU rRNA Methylase family	NA
1910	Pfam	PF04237.13	YjbR	0.352785	0.325255	1.87696	2.20313	0.033342	0.212394	YjbR	NA
1911	Pfam	PF01032.18	FecCD	2.84615	2.53189	1.04994	1.07451	0.033391	0.212594	FecCD transport family	NA
1912	Pfam	PF14086.6	DUF4266	0.00928382	0.0280612	10.3371	6.90332	0.0334596	0.21292	Domain of unknown function (DUF4266)	NA
1913	Pfam	PF13407.6	Peripla_BP_4	8.01459	7.72704	1.4408	1.50537	0.0335337	0.21328	Periplasmic binding protein domain	NA
1914	Pfam	PF09298.11	FAA_hydrolase_N	0.401857	0.360969	1.53692	1.80078	0.0335611	0.213343	Fumarylacetoacetase N-terminal	NA
1915	Pfam	PF05552.12	TM_helix	0.302387	0.25	1.78368	2.01653	0.0336561	0.213798	Conserved TM helix	NA
1915	Pfam	PF11659.8	DUF3261	0.0570292	0.0344388	4.06901	5.29838	0.0336679	0.213798	Protein of unknown function (DUF3261)	NA
1917	Pfam	PF04342.12	DMT_6	0.196286	0.153061	2.05862	2.35381	0.0337423	0.214159	Putative member of DMT superfamily (DUF486)	NA
1918	DeepEC	EC3.6.3.54	P-type Cu+ transporter	0.107427	0.0765306	3.00169	3.65929	0.0338818	0.214932	P-type Cu+ transporter; Cu+-exporting ATPase (ambiguous); copA (gene name); ATP7A (gene name); ATP7B (gene name)	7.2.2.8
1919	Pfam	PF04320.14	DUF469	0.0450928	0.0242347	4.74456	6.34938	0.0339034	0.214957	Protein with unknown function (DUF469)	NA
1920	Pfam	PF00078.27	RVT_1	1.40451	1.54974	2.42202	1.87426	0.0339824	0.215235	Reverse transcriptase (RNA-dependent DNA polymerase)	NA
1920	Pfam	PF10130.9	PIN_2	0.0238727	0.0484694	6.39869	5.11666	0.0339826	0.215235	PIN domain	NA
1922	Pfam	PF08369.10	PCP_red	0.136605	0.214286	3.34187	2.82039	0.0340463	0.215526	Proto-chlorophyllide reductase 57 kD subunit	NA
1923	Pfam	PF06291.11	Lambda_Bor	0.00928382	0.0229592	10.3371	6.52763	0.0340718	0.215575	Bor protein	NA
1924	Pfam	PF13176.6	TPR_7	4.74934	4.92347	1.05458	0.985487	0.0341145	0.215734	Tetratricopeptide repeat	NA
1925	Pfam	PF14524.6	Wzt_C	0.291777	0.353316	1.97404	1.74353	0.0341776	0.21602	Wzt C-terminal domain	NA
1926	Pfam	PF13599.6	Pentapeptide_4	1.1313	1.03189	1.3406	1.43807	0.0342036	0.216072	Pentapeptide repeats (9 copies)	NA
1927	Pfam	PF03994.14	DUF350	0.176393	0.135204	2.2588	2.6122	0.0342799	0.216329	Domain of Unknown Function (DUF350)	NA
1927	Pfam	PF14697.6	Fer4_21	1.7321	1.78571	0.971432	0.853305	0.0342657	0.216329	4Fe-4S dicluster domain	NA
1929	Pfam	PF00297.22	Ribosomal_L3	0.798408	0.840561	0.506945	0.44402	0.0343313	0.216374	Ribosomal protein L3	NA
1929	Pfam	PF01187.18	MIF	0.035809	0.0612245	5.19246	4.08849	0.0343732	0.216374	Macrophage migration inhibitory factor (MIF)	NA
1929	Pfam	PF02667.14	SCFA_trans	0.250663	0.183673	2.54159	2.96071	0.0343284	0.216374	Short chain fatty acid transporter	NA
1929	Pfam	PF09903.9	DUF2130	0.112732	0.147959	3.59123	2.92681	0.0343529	0.216374	Uncharacterized protein conserved in bacteria (DUF2130)	NA
1929	Pfam	PF17991.1	Thioredoxin_10	0.156499	0.202806	2.80914	2.39516	0.0343758	0.216374	Thioredoxin like C-terminal domain	NA
1934	Pfam	PF00035.26	dsrm	0.790451	0.831633	0.577467	0.489535	0.0344708	0.216823	Double-stranded RNA binding motif	NA
1934	Pfam	PF08546.11	ApbA_C	1.3687	1.22577	1.18819	1.28316	0.0344828	0.216823	Ketopantoate reductase PanE/ApbA C terminal	NA
1936	Pfam	PF06180.11	CbiK	0.144562	0.103316	2.9316	3.4699	0.034571	0.217041	Cobalt chelatase (CbiK)	NA
1936	Pfam	PF16263.5	DUF4917	0.0543767	0.0318878	4.48421	5.9517	0.0345583	0.217041	Domain of unknown function (DUF4917)	NA
1936	Pfam	PF17973.1	bMG10	0.514589	0.455357	1.18573	1.30958	0.0345419	0.217041	Bacterial Alpha-2-macroglobulin MG10 domain	NA
1939	Pfam	PF14206.6	Cys_rich_CPCC	0.0318302	0.0127551	6.19045	8.80334	0.034677	0.217594	Cysteine-rich CPCC	NA
1940	Pfam	PF12147.8	Methyltransf_20	0.0848806	0.0586735	3.34129	4.27667	0.0348335	0.218464	Putative methyltransferase	NA
1941	DeepEC	EC2.1.1.113	site-specific DNA-methyltransferase (cytosine-N4-specific)	0.0477454	0.0765306	5.19246	4.16118	0.0349128	0.218623	site-specific DNA-methyltransferase (cytosine-N4-specific); modification methylase; restriction-modification system; DNA[cytosine-N4]methyltransferase; m4C-forming MTase; S-adenosyl-L-methionine:DNA-cytosine 4-N-methyltransferase	2.1.1.113
1941	DeepEC	EC2.7.1.23	NAD+ kinase	0.749337	0.797194	0.598839	0.539349	0.0349086	0.218623	NAD+ kinase; DPN kinase; nicotinamide adenine dinucleotide kinase (phosphorylating); nicotinamide adenine dinucleotide kinase; NAD kinase; NADK	2.7.1.23
1941	Pfam	PF11340.8	DUF3142	0.030504	0.0127551	6.12648	8.80334	0.0348788	0.218623	Protein of unknown function (DUF3142)	NA
1944	Pfam	PF13374.6	TPR_10	3.7931	3.95918	1.22899	1.12053	0.0349318	0.218629	Tetratricopeptide repeat	NA
1945	Pfam	PF08982.11	DUF1857	0.123342	0.0918367	2.76419	3.42325	0.0350536	0.219279	Domain of unknown function (DUF1857)	NA
1946	Pfam	PF02684.15	LpxB	0.680371	0.626276	0.710518	0.777185	0.035197	0.220063	Lipid-A-disaccharide synthetase	NA
1947	Pfam	PF02315.16	MDH	0.0145889	0.0306122	8.22406	5.63091	0.0352392	0.220214	Methanol dehydrogenase beta subunit	NA
1948	Pfam	PF09980.9	DUF2214	0.122016	0.0880102	2.71728	3.22111	0.0352793	0.220274	Predicted membrane protein (DUF2214)	NA
1948	Pfam	PF11163.8	DUF2947	0.0278515	0.0127551	5.91195	8.80334	0.0352852	0.220274	Protein of unknown function (DUF2947)	NA
1950	Pfam	PF13145.6	Rotamase_2	2.19894	2.35714	0.695289	0.64037	0.035347	0.220547	PPIC-type PPIASE domain	NA
1951	Pfam	PF13410.6	GST_C_2	4.9191	4.46556	0.984773	1.04886	0.0353754	0.220611	Glutathione S-transferase, C-terminal domain	NA
1952	Pfam	PF11177.8	DUF2964	0.0185676	0.0357143	9.15116	5.91986	0.0354011	0.220658	Protein of unknown function (DUF2964)	NA
1953	DeepEC	EC3.3.1.1	adenosylhomocysteinase	0.690981	0.737245	0.732678	0.628054	0.0354636	0.220935	adenosylhomocysteinase; S-adenosylhomocysteine synthase; S-adenosylhomocysteine hydrolase (ambiguous); adenosylhomocysteine hydrolase; S-adenosylhomocysteinase; SAHase; AdoHcyase	3.3.1.1
1954	Pfam	PF06800.12	Sugar_transport	0.0291777	0.0140306	6.03629	9.12895	0.0355139	0.221135	Sugar transport protein	NA
1955	Pfam	PF02265.16	S1-P1_nuclease	0.111406	0.0752551	3.31403	3.93204	0.035549	0.22124	S1/P1 Nuclease	NA
1956	DeepEC	EC4.1.1.48	indole-3-glycerol-phosphate synthase	0.757294	0.811224	0.602161	0.581205	0.0356276	0.221616	indole-3-glycerol-phosphate synthase; indoleglycerol phosphate synthetase; indoleglycerol phosphate synthase; indole-3-glycerophosphate synthase; 1-(2-carboxyphenylamino)-1-deoxy-D-ribulose-5-phosphate carboxy-lyase (cyclizing)	4.1.1.48
1957	Pfam	PF12857.7	TOBE_3	0.444297	0.389031	1.20032	1.33862	0.0356769	0.22181	TOBE-like domain	NA
1958	Pfam	PF13305.6	TetR_C_33	1.47745	1.37883	1.53524	1.71307	0.035712	0.221914	Tetracyclin repressor-like, C-terminal domain	NA
1959	Pfam	PF00300.22	His_Phos_1	4.00663	4.23597	0.664836	0.635569	0.0357936	0.222308	Histidine phosphatase superfamily (branch 1)	NA
1960	DeepEC	EC2.7.11.5	[isocitrate dehydrogenase (NADP+)] kinase	0.224138	0.181122	1.86176	2.12765	0.0358282	0.222409	[isocitrate dehydrogenase (NADP+)] kinase; [isocitrate dehydrogenase (NADP+)] kinase; ICDH kinase/phosphatase; IDH kinase; IDH kinase/phosphatase; IDH-K/P; IDHK/P; isocitrate dehydrogenase kinase (phosphorylating); isocitrate dehydrogenase kinase/phosphatase; STK3	2.7.11.5
1961	Pfam	PF13377.6	Peripla_BP_3	5.40981	5.09566	1.37807	1.46219	0.0358507	0.222435	Periplasmic binding protein-like domain	NA
1962	Pfam	PF09228.10	Prok-TraM	0.0238727	0.0382653	8.01534	5.51351	0.0359632	0.223019	Prokaryotic Transcriptional repressor TraM	NA
1963	DeepEC	EC3.5.2.3	dihydroorotase	0.586207	0.642857	0.915541	0.828288	0.0359858	0.223046	dihydroorotase; carbamoylaspartic dehydrase; dihydroorotate hydrolase	3.5.2.3
1964	Pfam	PF00805.22	Pentapeptide	1.27188	1.18622	1.27727	1.39523	0.0360735	0.223476	Pentapeptide repeats (8 copies)	NA
1965	Pfam	PF02934.15	GatB_N	0.866048	0.913265	0.582253	0.485765	0.0361992	0.224026	GatB/GatE catalytic domain	NA
1965	Pfam	PF06283.11	ThuA	0.237401	0.200255	2.84089	5.177	0.0361819	0.224026	Trehalose utilisation	NA
1967	Pfam	PF07295.11	DUF1451	0.102122	0.13648	3.05176	2.57088	0.0362403	0.224167	Zinc-ribbon containing domain	NA
1968	Pfam	PF01391.18	Collagen	0.383289	0.270408	2.62494	2.52378	0.0362707	0.224241	Collagen triple helix repeat (20 copies)	NA
1969	Pfam	PF06925.11	MGDG_synth	0.0755968	0.116071	4.59072	3.56988	0.0363393	0.224323	Monogalactosyldiacylglycerol (MGDG) synthase	NA
1969	Pfam	PF09709.10	Cas_Csd1	0.103448	0.13648	3.10981	2.59742	0.0363151	0.224323	CRISPR-associated protein (Cas_Csd1)	NA
1969	Pfam	PF11845.8	DUF3365	0.417772	0.516582	2.16041	2.04495	0.0363297	0.224323	Protein of unknown function (DUF3365)	NA
1972	Pfam	PF01416.20	PseudoU_synth_1	0.891247	0.940051	0.515722	0.484138	0.0365428	0.225459	tRNA pseudouridine synthase	NA
1972	Pfam	PF02540.17	NAD_synthase	2.56101	2.66582	0.420602	0.373546	0.0365605	0.225459	NAD synthase	NA
1974	DeepEC	EC1.1.1.368	6-hydroxycyclohex-1-ene-1-carbonyl-CoA dehydrogenase	0.0159151	0.00510204	7.86864	13.9732	0.03677	0.226081	6-hydroxycyclohex-1-ene-1-carbonyl-CoA dehydrogenase	1.1.1.368
1974	DeepEC	EC2.1.1.157	sarcosine/dimethylglycine N-methyltransferase	0.0159151	0.00510204	7.86864	13.9732	0.03677	0.226081	sarcosine/dimethylglycine N-methyltransferase; ApDMT; sarcosine-dimethylglycine methyltransferase; SDMT; sarcosine dimethylglycine N-methyltransferase; S-adenosyl-L-methionine:N,N-dimethylglycine N-methyltransferase	2.1.1.157
1974	Pfam	PF05384.11	DegS	0.0159151	0.00510204	7.86864	13.9732	0.03677	0.226081	Sensor protein DegS	NA
1974	Pfam	PF12611.8	Flagellar_put	0.0159151	0.00510204	7.86864	13.9732	0.03677	0.226081	Putative flagellar	NA
1974	Pfam	PF12713.7	DUF3806	0.0159151	0.00510204	7.86864	13.9732	0.03677	0.226081	Domain of unknown function (DUF3806)	NA
1974	Pfam	PF15584.6	Imm72	0.0251989	0.00765306	8.73963	14.7328	0.0367727	0.226081	Immunity protein 72	NA
1980	Pfam	PF03171.20	2OG-FeII_Oxy	0.671088	0.565051	1.62222	1.77841	0.0367987	0.22612	2OG-Fe(II) oxygenase superfamily	NA
1980	Pfam	PF05762.14	VWA_CoxE	1.58886	1.48342	0.913573	1.02883	0.0368163	0.22612	VWA domain containing CoxE-like protein	NA
1982	Pfam	PF05929.11	Phage_GPO	0.0490716	0.0267857	4.88017	6.3198	0.0369638	0.226911	Phage capsid scaffolding protein (GPO) serine peptidase	NA
1983	Pfam	PF11876.8	DUF3396	0.0875332	0.0382653	5.17016	5.82131	0.0371543	0.227966	Protein of unknown function (DUF3396)	NA
1984	Pfam	PF00639.21	Rotamase	2.05305	2.20536	0.741244	0.677878	0.0372076	0.228178	PPIC-type PPIASE domain	NA
1985	Pfam	PF09822.9	ABC_transp_aux	0.193634	0.234694	2.49484	2.14706	0.0373216	0.228651	ABC-type uncharacterized transport system	NA
1985	Pfam	PF14235.6	DUF4337	0.180371	0.216837	2.4535	2.05279	0.0373224	0.228651	Domain of unknown function (DUF4337)	NA
1987	DeepEC	EC6.3.2.9	UDP-N-acetylmuramoyl-L-alanine---D-glutamate ligase	0.785146	0.831633	0.55541	0.508046	0.0373816	0.228775	UDP-N-acetylmuramoyl-L-alanine---D-glutamate ligase; MurD synthetase; UDP-N-acetylmuramoyl-L-alanyl-D-glutamate synthetase; uridine diphospho-N-acetylmuramoylalanyl-D-glutamate synthetase; D-glutamate-adding enzyme; D-glutamate ligase; UDP-Mur-NAC-L-Ala:D-Glu ligase; UDP-N-acetylmuramoyl-L-alanine:glutamate ligase (ADP-forming); UDP-N-acetylmuramoylalanine---D-glutamate ligase; UDP-N-acetylmuramo…	6.3.2.9
1987	Pfam	PF03534.13	SpvB	0.133952	0.144133	4.12113	3.20141	0.0373989	0.228775	Salmonella virulence plasmid 65kDa B protein	NA
1987	Pfam	PF07603.11	DUF1566	0.278515	0.420918	3.70433	3.65683	0.0373668	0.228775	Protein of unknown function (DUF1566)	NA
1990	DeepEC	EC2.7.1.6	galactokinase	0.0822281	0.112245	3.45858	2.8499	0.0375715	0.229715	galactokinase; galactokinase (phosphorylating); ATP:D-galactose-1-phosphotransferase	2.7.1.6
1991	Pfam	PF10995.8	CBP_GIL	0.0450928	0.0267857	4.60484	6.3198	0.0376335	0.229863	Cellulose biosynthesis GIL	NA
1991	Pfam	PF18339.1	Tudor_1_RapA	0.11008	0.0790816	2.84518	3.41468	0.037628	0.229863	RapA N-terminal Tudor like domain 1	NA
1993	Pfam	PF01817.21	CM_2	0.927056	0.996173	0.775291	0.698389	0.037688	0.229918	Chorismate mutase type II	NA
1993	Pfam	PF02544.16	Steroid_dh	0.225464	0.178571	2.05514	2.32527	0.0377181	0.229918	3-oxo-5-alpha-steroid 4-dehydrogenase	NA
1993	Pfam	PF08478.10	POTRA_1	1.2122	1.29337	0.684246	0.616937	0.0376992	0.229918	POTRA domain, FtsQ-type	NA
1993	Pfam	PF08787.11	Alginate_lyase2	0.0437666	0.0191327	9.0278	12.7662	0.0377166	0.229918	Alginate lyase	NA
1997	DeepEC	EC2.8.1.4	tRNA uracil 4-sulfurtransferase	0.31565	0.264031	1.63629	1.83773	0.0377962	0.230261	tRNA uracil 4-sulfurtransferase; thiI (gene name); transfer ribonucleate sulfurtransferase (ambiguous); RNA sulfurtransferase (ambiguous); ribonucleate sulfurtransferase (ambiguous); transfer RNA sulfurtransferase (ambiguous); transfer RNA thiolase (ambiguous); L-cysteine:tRNA sulfurtransferase (incorrect); tRNA sulfurtransferase (ambiguous)	2.8.1.4
[truncated: 10,179 more rows]
