# Supplementary material for: Wide range of metabolic adaptations to the acquisition of the Calvin cycle revealed by comparison of microbial genomes
Source: PLoS Comput Biol. 2021 Feb 8;17(2):e1008742. doi: 10.1371/journal.pcbi.1008742 (PMC7895386; doi:10.1371/journal.pcbi.1008742)
Supplement: S3 Dataset — Results from ACE analysis in subtrees of Archaea and Bacteria comparing the evolution of Pfam and Enzyme Commission (EC) number counts to the evolution of the CBB-positive trait (see Materials and methods). The columns contain rank based on sum of absolute ’r’ weighted by ’q_Correlation’ and ’q_Wilcox’ across subtrees (’Rank’), feature type (’Feature_Type’; DeepEC or Pfam), feature ID (’Feature’), feature name (’Name’), organism domain (’Domain’; Archaea or Bacteria), subtree number (’Subtree’; Archaea has only one subtree numbered ’0’), ancestral feature count versus ancestral CBB-positive likelihood Spearman correlation r (’r’), significance (’Significant’; 1 if both q-values < 0.001, otherwise 0), p-value for the Spearman correlation (’p_Correlation’), Benjamini-Hochberg adjusted correlation p-value (’q_Correlation’), p-value for Wilcoxon rank sum test comparing feature count in CBB-positive, i.e. likelihood > 0.5, and CBB-negative ancestral nodes (’p_Wilcox’), Benjamini-Hochberg adjusted Wilcoxon rank sum test p-value (’q_Wilcox’), feature description (’Description’; the DESC line from the Pfam HMM database, or the full list of enzyme names from KEGG for DeepEC), and the KEGG EC of the entry (’KEGG_EC’). Note that some DeepEC ECs were transferred to one or more new ECs in KEGG, as indicated by a discrepancy between ’Feature’ (if ’Feature_Type’ is DeepEC) and ’KEGG_EC’. A single feature can therefore be listed more than once. (XLSX) [file pcbi.1008742.s006.xlsx]

## Sheet: Dataset_S3_ACE
S3 Dataset. Ancestral character estimation (ACE) analysis. Results from ACE analysis in subtrees of Archaea and Bacteria comparing the evolution of Pfam and Enzyme Commission (EC) number counts to the evolution of the CBB-positive trait (see Materials and methods). The columns contain rank based on sum of absolute 'r' weighted by 'q_Correlation' and 'q_Wilcox' across subtrees ('Rank'), feature ty…
Rank	Feature_Type	Feature	Name	Domain	Subtree	r	Significant	p_Correlation	q_Correlation	p_Wilcox	q_Wilcox	Description	KEGG_EC
1	Pfam	PF00316.20	FBPase	Bacteria	5	0.649092	1	0	0	6.54363e-13	7.66025e-11	Fructose-1-6-bisphosphatase, N-terminal domain	NA
1	Pfam	PF00316.20	FBPase	Bacteria	2	0.528149	1	6.02201e-13	1.9493e-11	5.99227e-09	2.71632e-07	Fructose-1-6-bisphosphatase, N-terminal domain	NA
1	Pfam	PF00316.20	FBPase	Bacteria	1	-0.500033	1	0	0	3.25943e-07	7.11531e-06	Fructose-1-6-bisphosphatase, N-terminal domain	NA
1	Pfam	PF00316.20	FBPase	Bacteria	9	0.419545	1	1.37383e-05	0.000143507	2.90256e-07	6.47534e-06	Fructose-1-6-bisphosphatase, N-terminal domain	NA
1	Pfam	PF00316.20	FBPase	Bacteria	4	0.315385	1	9.9839e-05	0.000800403	1.51219e-05	0.000169907	Fructose-1-6-bisphosphatase, N-terminal domain	NA
1	Pfam	PF00316.20	FBPase	Bacteria	6	0.399588	0	1.626e-06	2.17181e-05	0.00808851	0.0333093	Fructose-1-6-bisphosphatase, N-terminal domain	NA
1	Pfam	PF00316.20	FBPase	Bacteria	11	0.378836	0	0.000327094	0.00226479	0.000868586	0.00542106	Fructose-1-6-bisphosphatase, N-terminal domain	NA
1	Pfam	PF00316.20	FBPase	Bacteria	10	0.272921	0	0.0102911	0.0409141	4.86728e-05	0.000476275	Fructose-1-6-bisphosphatase, N-terminal domain	NA
1	Pfam	PF00316.20	FBPase	Bacteria	7	-0.265407	0	0.00243928	0.0127528	0.00831451	0.0339741	Fructose-1-6-bisphosphatase, N-terminal domain	NA
1	Pfam	PF00316.20	FBPase	Archaea	0	0.253553	0	0.00186154	0.010137	0.0067084	0.0288771	Fructose-1-6-bisphosphatase, N-terminal domain	NA
1	Pfam	PF00316.20	FBPase	Bacteria	8	0.0799734	0	0.395541	0.596962	0.991885	0.996688	Fructose-1-6-bisphosphatase, N-terminal domain	NA
1	Pfam	PF00316.20	FBPase	Bacteria	12	-0.0551305	0	0.652765	0.795537	0.75927	0.854089	Fructose-1-6-bisphosphatase, N-terminal domain	NA
1	Pfam	PF00316.20	FBPase	Bacteria	3	0.0512141	0	0.535066	0.712444	0.233802	0.394807	Fructose-1-6-bisphosphatase, N-terminal domain	NA
2	DeepEC	EC3.1.3.11	fructose-bisphosphatase	Bacteria	5	0.642581	1	0	0	5.62041e-12	5.0167e-10	fructose-bisphosphatase; hexose diphosphatase; FBPase; fructose 1,6-diphosphatase; fructose 1,6-diphosphate phosphatase; D-fructose 1,6-diphosphatase; fructose 1,6-bisphosphatase; fructose diphosphatase; fructose diphosphate phosphatase; fructose bisphosphate phosphatase; fructose 1,6-bisphosphate 1-phosphatase; fructose 1,6-bisphosphate phosphatase; hexose bisphosphatase; D-fructose-1,6-bisphosp…	3.1.3.11
2	DeepEC	EC3.1.3.11	fructose-bisphosphatase	Bacteria	1	-0.478163	1	7.52728e-12	2.37467e-10	4.04538e-06	5.57741e-05	fructose-bisphosphatase; hexose diphosphatase; FBPase; fructose 1,6-diphosphatase; fructose 1,6-diphosphate phosphatase; D-fructose 1,6-diphosphatase; fructose 1,6-bisphosphatase; fructose diphosphatase; fructose diphosphate phosphatase; fructose bisphosphate phosphatase; fructose 1,6-bisphosphate 1-phosphatase; fructose 1,6-bisphosphate phosphatase; hexose bisphosphatase; D-fructose-1,6-bisphosp…	3.1.3.11
2	DeepEC	EC3.1.3.11	fructose-bisphosphatase	Bacteria	9	0.466726	1	1.03843e-06	1.44348e-05	3.95067e-07	8.42681e-06	fructose-bisphosphatase; hexose diphosphatase; FBPase; fructose 1,6-diphosphatase; fructose 1,6-diphosphate phosphatase; D-fructose 1,6-diphosphatase; fructose 1,6-bisphosphatase; fructose diphosphatase; fructose diphosphate phosphatase; fructose bisphosphate phosphatase; fructose 1,6-bisphosphate 1-phosphatase; fructose 1,6-bisphosphate phosphatase; hexose bisphosphatase; D-fructose-1,6-bisphosp…	3.1.3.11
2	DeepEC	EC3.1.3.11	fructose-bisphosphatase	Archaea	0	0.451308	1	1.11936e-08	2.42521e-07	9.86651e-08	2.8669e-06	fructose-bisphosphatase; hexose diphosphatase; FBPase; fructose 1,6-diphosphatase; fructose 1,6-diphosphate phosphatase; D-fructose 1,6-diphosphatase; fructose 1,6-bisphosphatase; fructose diphosphatase; fructose diphosphate phosphatase; fructose bisphosphate phosphatase; fructose 1,6-bisphosphate 1-phosphatase; fructose 1,6-bisphosphate phosphatase; hexose bisphosphatase; D-fructose-1,6-bisphosp…	3.1.3.11
2	DeepEC	EC3.1.3.11	fructose-bisphosphatase	Bacteria	11	0.446289	0	1.81681e-05	0.000183646	0.000315392	0.00232048	fructose-bisphosphatase; hexose diphosphatase; FBPase; fructose 1,6-diphosphatase; fructose 1,6-diphosphate phosphatase; D-fructose 1,6-diphosphatase; fructose 1,6-bisphosphatase; fructose diphosphatase; fructose diphosphate phosphatase; fructose bisphosphate phosphatase; fructose 1,6-bisphosphate 1-phosphatase; fructose 1,6-bisphosphate phosphatase; hexose bisphosphatase; D-fructose-1,6-bisphosp…	3.1.3.11
2	DeepEC	EC3.1.3.11	fructose-bisphosphatase	Bacteria	6	0.383492	0	4.45246e-06	5.29823e-05	0.000296342	0.00220517	fructose-bisphosphatase; hexose diphosphatase; FBPase; fructose 1,6-diphosphatase; fructose 1,6-diphosphate phosphatase; D-fructose 1,6-diphosphatase; fructose 1,6-bisphosphatase; fructose diphosphatase; fructose diphosphate phosphatase; fructose bisphosphate phosphatase; fructose 1,6-bisphosphate 1-phosphatase; fructose 1,6-bisphosphate phosphatase; hexose bisphosphatase; D-fructose-1,6-bisphosp…	3.1.3.11
2	DeepEC	EC3.1.3.11	fructose-bisphosphatase	Bacteria	2	0.334986	0	1.40207e-05	0.000146167	0.000902158	0.00559389	fructose-bisphosphatase; hexose diphosphatase; FBPase; fructose 1,6-diphosphatase; fructose 1,6-diphosphate phosphatase; D-fructose 1,6-diphosphatase; fructose 1,6-bisphosphatase; fructose diphosphatase; fructose diphosphate phosphatase; fructose bisphosphate phosphatase; fructose 1,6-bisphosphate 1-phosphatase; fructose 1,6-bisphosphate phosphatase; hexose bisphosphatase; D-fructose-1,6-bisphosp…	3.1.3.11
2	DeepEC	EC3.1.3.11	fructose-bisphosphatase	Bacteria	10	0.280635	0	0.0082733	0.0340797	0.000101405	0.000901083	fructose-bisphosphatase; hexose diphosphatase; FBPase; fructose 1,6-diphosphatase; fructose 1,6-diphosphate phosphatase; D-fructose 1,6-diphosphatase; fructose 1,6-bisphosphatase; fructose diphosphatase; fructose diphosphate phosphatase; fructose bisphosphate phosphatase; fructose 1,6-bisphosphate 1-phosphatase; fructose 1,6-bisphosphate phosphatase; hexose bisphosphatase; D-fructose-1,6-bisphosp…	3.1.3.11
2	DeepEC	EC3.1.3.11	fructose-bisphosphatase	Bacteria	7	-0.251157	0	0.00418609	0.0198469	0.0333168	0.0961644	fructose-bisphosphatase; hexose diphosphatase; FBPase; fructose 1,6-diphosphatase; fructose 1,6-diphosphate phosphatase; D-fructose 1,6-diphosphatase; fructose 1,6-bisphosphatase; fructose diphosphatase; fructose diphosphate phosphatase; fructose bisphosphate phosphatase; fructose 1,6-bisphosphate 1-phosphatase; fructose 1,6-bisphosphate phosphatase; hexose bisphosphatase; D-fructose-1,6-bisphosp…	3.1.3.11
2	DeepEC	EC3.1.3.11	fructose-bisphosphatase	Bacteria	4	0.186189	0	0.0239503	0.0802112	0.00151514	0.00856573	fructose-bisphosphatase; hexose diphosphatase; FBPase; fructose 1,6-diphosphatase; fructose 1,6-diphosphate phosphatase; D-fructose 1,6-diphosphatase; fructose 1,6-bisphosphatase; fructose diphosphatase; fructose diphosphate phosphatase; fructose bisphosphate phosphatase; fructose 1,6-bisphosphate 1-phosphatase; fructose 1,6-bisphosphate phosphatase; hexose bisphosphatase; D-fructose-1,6-bisphosp…	3.1.3.11
2	DeepEC	EC3.1.3.11	fructose-bisphosphatase	Bacteria	8	0.0948217	0	0.313447	0.515384	0.830867	0.904491	fructose-bisphosphatase; hexose diphosphatase; FBPase; fructose 1,6-diphosphatase; fructose 1,6-diphosphate phosphatase; D-fructose 1,6-diphosphatase; fructose 1,6-bisphosphatase; fructose diphosphatase; fructose diphosphate phosphatase; fructose bisphosphate phosphatase; fructose 1,6-bisphosphate 1-phosphatase; fructose 1,6-bisphosphate phosphatase; hexose bisphosphatase; D-fructose-1,6-bisphosp…	3.1.3.11
2	DeepEC	EC3.1.3.11	fructose-bisphosphatase	Bacteria	12	0.0937311	0	0.443644	0.638685	0.172865	0.318978	fructose-bisphosphatase; hexose diphosphatase; FBPase; fructose 1,6-diphosphatase; fructose 1,6-diphosphate phosphatase; D-fructose 1,6-diphosphatase; fructose 1,6-bisphosphatase; fructose diphosphatase; fructose diphosphate phosphatase; fructose bisphosphate phosphatase; fructose 1,6-bisphosphate 1-phosphatase; fructose 1,6-bisphosphate phosphatase; hexose bisphosphatase; D-fructose-1,6-bisphosp…	3.1.3.11
2	DeepEC	EC3.1.3.11	fructose-bisphosphatase	Bacteria	3	0.00605209	0	0.941604	0.97261	0.814236	0.893016	fructose-bisphosphatase; hexose diphosphatase; FBPase; fructose 1,6-diphosphatase; fructose 1,6-diphosphate phosphatase; D-fructose 1,6-diphosphatase; fructose 1,6-bisphosphatase; fructose diphosphatase; fructose diphosphate phosphatase; fructose bisphosphate phosphatase; fructose 1,6-bisphosphate 1-phosphatase; fructose 1,6-bisphosphate phosphatase; hexose bisphosphatase; D-fructose-1,6-bisphosp…	3.1.3.11
3	Pfam	PF01112.18	Asparaginase_2	Archaea	0	-0.455182	1	8.11082e-09	1.79468e-07	1.17352e-07	3.17019e-06	Asparaginase	NA
3	Pfam	PF01112.18	Asparaginase_2	Bacteria	7	0.372462	1	1.59677e-05	0.000163961	1.05951e-07	3.02145e-06	Asparaginase	NA
3	Pfam	PF01112.18	Asparaginase_2	Bacteria	9	0.651718	0	0	0	0.000270717	0.00203481	Asparaginase	NA
3	Pfam	PF01112.18	Asparaginase_2	Bacteria	12	0.446823	0	0.000118744	0.000931179	0.0135165	0.0482028	Asparaginase	NA
3	Pfam	PF01112.18	Asparaginase_2	Bacteria	1	0.414524	0	8.30319e-09	1.83542e-07	0.0011935	0.00706022	Asparaginase	NA
3	Pfam	PF01112.18	Asparaginase_2	Bacteria	11	-0.371528	0	0.000432688	0.00290201	0.0204232	0.0662192	Asparaginase	NA
3	Pfam	PF01112.18	Asparaginase_2	Bacteria	5	0.264468	0	0.00140641	0.00800922	0.000539252	0.00363636	Asparaginase	NA
3	Pfam	PF01112.18	Asparaginase_2	Bacteria	2	-0.216815	0	0.0057347	0.0254766	0.0114133	0.0425607	Asparaginase	NA
3	Pfam	PF01112.18	Asparaginase_2	Bacteria	4	0.138011	0	0.0955156	0.229474	0.560932	0.707649	Asparaginase	NA
3	Pfam	PF01112.18	Asparaginase_2	Bacteria	3	-0.134233	0	0.102656	0.240973	0.0116878	0.0433488	Asparaginase	NA
3	Pfam	PF01112.18	Asparaginase_2	Bacteria	10	-0.108767	0	0.312482	0.514408	0.0124793	0.0456586	Asparaginase	NA
3	Pfam	PF01112.18	Asparaginase_2	Bacteria	6	0.0825042	0	0.337394	0.539995	0.980996	0.99086	Asparaginase	NA
3	Pfam	PF01112.18	Asparaginase_2	Bacteria	8	0.04409	0	0.639874	0.786883	0.223557	0.381854	Asparaginase	NA
4	Pfam	PF01676.18	Metalloenzyme	Bacteria	1	-0.699557	1	0	0	2.54393e-13	3.13822e-11	Metalloenzyme superfamily	NA
4	Pfam	PF01676.18	Metalloenzyme	Archaea	0	-0.421393	1	1.1664e-07	2.12333e-06	1.86945e-10	1.1858e-08	Metalloenzyme superfamily	NA
4	Pfam	PF01676.18	Metalloenzyme	Bacteria	5	-0.398935	1	9.13516e-07	1.28543e-05	4.9858e-07	9.79962e-06	Metalloenzyme superfamily	NA
4	Pfam	PF01676.18	Metalloenzyme	Bacteria	9	0.40084	0	3.47628e-05	0.000325388	0.00458705	0.0213484	Metalloenzyme superfamily	NA
4	Pfam	PF01676.18	Metalloenzyme	Bacteria	11	0.339087	0	0.00139302	0.00794312	0.000565573	0.00378843	Metalloenzyme superfamily	NA
4	Pfam	PF01676.18	Metalloenzyme	Bacteria	7	0.337131	0	0.000102525	0.000819297	0.000504078	0.00343989	Metalloenzyme superfamily	NA
4	Pfam	PF01676.18	Metalloenzyme	Bacteria	10	0.280582	0	0.00828584	0.034122	0.00134663	0.00778532	Metalloenzyme superfamily	NA
4	Pfam	PF01676.18	Metalloenzyme	Bacteria	4	-0.176001	0	0.0329772	0.102855	0.0225422	0.0714526	Metalloenzyme superfamily	NA
4	Pfam	PF01676.18	Metalloenzyme	Bacteria	12	0.170162	0	0.162154	0.33163	0.350498	0.517336	Metalloenzyme superfamily	NA
4	Pfam	PF01676.18	Metalloenzyme	Bacteria	3	0.124002	0	0.131883	0.287808	0.560246	0.707425	Metalloenzyme superfamily	NA
4	Pfam	PF01676.18	Metalloenzyme	Bacteria	6	0.0881513	0	0.305278	0.506797	0.375795	0.54291	Metalloenzyme superfamily	NA
4	Pfam	PF01676.18	Metalloenzyme	Bacteria	2	0.0867524	0	0.273844	0.472012	0.687993	0.802317	Metalloenzyme superfamily	NA
4	Pfam	PF01676.18	Metalloenzyme	Bacteria	8	-0.0781237	0	0.406595	0.607456	0.16763	0.312392	Metalloenzyme superfamily	NA
5	Pfam	PF17863.1	AAA_lid_2	Bacteria	1	-0.788851	1	0	0	6.87937e-18	1.86446e-14	AAA lid domain	NA
5	Pfam	PF17863.1	AAA_lid_2	Bacteria	11	0.53492	1	1.53828e-07	2.59095e-06	6.8663e-06	8.80446e-05	AAA lid domain	NA
5	Pfam	PF17863.1	AAA_lid_2	Bacteria	9	-0.49864	1	1.45863e-07	2.47014e-06	0.000102358	0.000908108	AAA lid domain	NA
5	Pfam	PF17863.1	AAA_lid_2	Bacteria	5	0.35557	1	1.39655e-05	0.000145643	1.37665e-05	0.000156193	AAA lid domain	NA
5	Pfam	PF17863.1	AAA_lid_2	Archaea	0	-0.385043	0	1.5124e-06	2.03406e-05	0.0209888	0.0677045	AAA lid domain	NA
5	Pfam	PF17863.1	AAA_lid_2	Bacteria	12	0.296311	0	0.0134297	0.0505413	0.0116572	0.0432734	AAA lid domain	NA
5	Pfam	PF17863.1	AAA_lid_2	Bacteria	4	0.244482	0	0.00284227	0.0145376	0.0362229	0.102814	AAA lid domain	NA
5	Pfam	PF17863.1	AAA_lid_2	Bacteria	7	0.130473	0	0.140404	0.301226	0.203702	0.357351	AAA lid domain	NA
5	Pfam	PF17863.1	AAA_lid_2	Bacteria	6	-0.108406	0	0.207055	0.392913	0.243137	0.406139	AAA lid domain	NA
5	Pfam	PF17863.1	AAA_lid_2	Bacteria	3	0.0718213	0	0.384064	0.58568	0.904131	0.949823	AAA lid domain	NA
5	Pfam	PF17863.1	AAA_lid_2	Bacteria	2	0.0538389	0	0.497576	0.683895	0.619565	0.755148	AAA lid domain	NA
5	Pfam	PF17863.1	AAA_lid_2	Bacteria	10	0.0457011	0	0.671887	0.808127	0.806775	0.888386	AAA lid domain	NA
5	Pfam	PF17863.1	AAA_lid_2	Bacteria	8	-0.0250066	0	0.790796	0.888105	0.873397	0.932972	AAA lid domain	NA
6	Pfam	PF13186.6	SPASM	Bacteria	5	0.619022	1	0	0	9.03942e-12	7.67604e-10	Iron-sulfur cluster-binding domain	NA
6	Pfam	PF13186.6	SPASM	Bacteria	1	-0.543362	1	0	0	3.49673e-09	1.67777e-07	Iron-sulfur cluster-binding domain	NA
6	Pfam	PF13186.6	SPASM	Archaea	0	-0.491874	1	2.65804e-10	7.4922e-09	4.77525e-08	1.55247e-06	Iron-sulfur cluster-binding domain	NA
6	Pfam	PF13186.6	SPASM	Bacteria	6	0.304936	0	0.00030978	0.00216012	0.0106777	0.040501	Iron-sulfur cluster-binding domain	NA
6	Pfam	PF13186.6	SPASM	Bacteria	9	0.295769	0	0.00263898	0.0136445	0.000566156	0.00378922	Iron-sulfur cluster-binding domain	NA
6	Pfam	PF13186.6	SPASM	Bacteria	11	0.272673	0	0.0108185	0.0424841	0.0053583	0.0240952	Iron-sulfur cluster-binding domain	NA
6	Pfam	PF13186.6	SPASM	Bacteria	4	-0.249202	0	0.00233617	0.0122897	0.0172082	0.0580095	Iron-sulfur cluster-binding domain	NA
6	Pfam	PF13186.6	SPASM	Bacteria	12	-0.223146	0	0.0653235	0.173636	0.0452847	0.121621	Iron-sulfur cluster-binding domain	NA
6	Pfam	PF13186.6	SPASM	Bacteria	2	0.209576	0	0.00762599	0.031843	0.000289652	0.00216226	Iron-sulfur cluster-binding domain	NA
6	Pfam	PF13186.6	SPASM	Bacteria	3	-0.145533	0	0.0765711	0.196344	0.609075	0.747117	Iron-sulfur cluster-binding domain	NA
6	Pfam	PF13186.6	SPASM	Bacteria	10	-0.0825614	0	0.443717	0.638685	0.457785	0.619106	Iron-sulfur cluster-binding domain	NA
6	Pfam	PF13186.6	SPASM	Bacteria	8	0.0756533	0	0.421639	0.621695	0.478587	0.638215	Iron-sulfur cluster-binding domain	NA
6	Pfam	PF13186.6	SPASM	Bacteria	7	-0.0429282	0	0.628635	0.778133	0.670364	0.790217	Iron-sulfur cluster-binding domain	NA
7	Pfam	PF03891.15	DUF333	Archaea	0	0.727455	1	0	0	4.4717e-16	1.89641e-13	Domain of unknown function (DUF333)	NA
7	Pfam	PF03891.15	DUF333	Bacteria	1	-0.69104	1	0	0	9.34883e-10	5.19659e-08	Domain of unknown function (DUF333)	NA
7	Pfam	PF03891.15	DUF333	Bacteria	7	0.344354	1	7.12936e-05	0.000605305	6.50154e-07	1.21597e-05	Domain of unknown function (DUF333)	NA
7	Pfam	PF03891.15	DUF333	Bacteria	9	0.621467	0	0	0	0.0113017	0.042169	Domain of unknown function (DUF333)	NA
7	Pfam	PF03891.15	DUF333	Bacteria	5	-0.331473	0	5.44489e-05	0.000478458	0.000539252	0.00363636	Domain of unknown function (DUF333)	NA
7	Pfam	PF03891.15	DUF333	Bacteria	3	-0.214766	0	0.00853259	0.0349482	0.00129785	0.0075585	Domain of unknown function (DUF333)	NA
7	Pfam	PF03891.15	DUF333	Bacteria	11	0.175804	0	0.103311	0.242044	0.0631947	0.155418	Domain of unknown function (DUF333)	NA
7	Pfam	PF03891.15	DUF333	Bacteria	4	0.131226	0	0.113125	0.257857	0.751257	0.848479	Domain of unknown function (DUF333)	NA
7	Pfam	PF03891.15	DUF333	Bacteria	6	-0.113671	0	0.185745	0.363885	0.473519	0.633415	Domain of unknown function (DUF333)	NA
7	Pfam	PF03891.15	DUF333	Bacteria	8	0.0973007	0	0.300906	0.502439	0.916297	0.955996	Domain of unknown function (DUF333)	NA
8	DeepEC	EC1.6.5.2	NAD(P)H dehydrogenase (quinone)	Archaea	0	-0.516826	1	1.36049e-13	4.41663e-12	1.30159e-10	8.51578e-09	NAD(P)H dehydrogenase (quinone); menadione reductase; phylloquinone reductase; quinone reductase; dehydrogenase, reduced nicotinamide adenine dinucleotide (phosphate, quinone); DT-diaphorase; flavoprotein NAD(P)H-quinone reductase; menadione oxidoreductase; NAD(P)H dehydrogenase; NAD(P)H menadione reductase; NAD(P)H-quinone dehydrogenase; NAD(P)H-quinone oxidoreductase; NAD(P)H: (quinone-acceptor…	1.6.5.2
8	DeepEC	EC1.6.5.2	NAD(P)H dehydrogenase (quinone)	Bacteria	9	-0.509225	1	7.27066e-08	1.37506e-06	8.81763e-09	3.83385e-07	NAD(P)H dehydrogenase (quinone); menadione reductase; phylloquinone reductase; quinone reductase; dehydrogenase, reduced nicotinamide adenine dinucleotide (phosphate, quinone); DT-diaphorase; flavoprotein NAD(P)H-quinone reductase; menadione oxidoreductase; NAD(P)H dehydrogenase; NAD(P)H menadione reductase; NAD(P)H-quinone dehydrogenase; NAD(P)H-quinone oxidoreductase; NAD(P)H: (quinone-acceptor…	1.6.5.2
8	DeepEC	EC1.6.5.2	NAD(P)H dehydrogenase (quinone)	Bacteria	12	0.47482	0	3.75282e-05	0.000349044	0.0173945	0.0585073	NAD(P)H dehydrogenase (quinone); menadione reductase; phylloquinone reductase; quinone reductase; dehydrogenase, reduced nicotinamide adenine dinucleotide (phosphate, quinone); DT-diaphorase; flavoprotein NAD(P)H-quinone reductase; menadione oxidoreductase; NAD(P)H dehydrogenase; NAD(P)H menadione reductase; NAD(P)H-quinone dehydrogenase; NAD(P)H-quinone oxidoreductase; NAD(P)H: (quinone-acceptor…	1.6.5.2
8	DeepEC	EC1.6.5.2	NAD(P)H dehydrogenase (quinone)	Bacteria	11	-0.410221	0	9.15306e-05	0.000741439	0.00184472	0.0101057	NAD(P)H dehydrogenase (quinone); menadione reductase; phylloquinone reductase; quinone reductase; dehydrogenase, reduced nicotinamide adenine dinucleotide (phosphate, quinone); DT-diaphorase; flavoprotein NAD(P)H-quinone reductase; menadione oxidoreductase; NAD(P)H dehydrogenase; NAD(P)H menadione reductase; NAD(P)H-quinone dehydrogenase; NAD(P)H-quinone oxidoreductase; NAD(P)H: (quinone-acceptor…	1.6.5.2
8	DeepEC	EC1.6.5.2	NAD(P)H dehydrogenase (quinone)	Bacteria	7	0.310415	0	0.000365681	0.00249946	0.00133423	0.00771911	NAD(P)H dehydrogenase (quinone); menadione reductase; phylloquinone reductase; quinone reductase; dehydrogenase, reduced nicotinamide adenine dinucleotide (phosphate, quinone); DT-diaphorase; flavoprotein NAD(P)H-quinone reductase; menadione oxidoreductase; NAD(P)H dehydrogenase; NAD(P)H menadione reductase; NAD(P)H-quinone dehydrogenase; NAD(P)H-quinone oxidoreductase; NAD(P)H: (quinone-acceptor…	1.6.5.2
8	DeepEC	EC1.6.5.2	NAD(P)H dehydrogenase (quinone)	Bacteria	5	0.262889	0	0.00150496	0.00849152	0.000672573	0.0043789	NAD(P)H dehydrogenase (quinone); menadione reductase; phylloquinone reductase; quinone reductase; dehydrogenase, reduced nicotinamide adenine dinucleotide (phosphate, quinone); DT-diaphorase; flavoprotein NAD(P)H-quinone reductase; menadione oxidoreductase; NAD(P)H dehydrogenase; NAD(P)H menadione reductase; NAD(P)H-quinone dehydrogenase; NAD(P)H-quinone oxidoreductase; NAD(P)H: (quinone-acceptor…	1.6.5.2
8	DeepEC	EC1.6.5.2	NAD(P)H dehydrogenase (quinone)	Bacteria	6	-0.257253	0	0.00247586	0.0129161	5.37768e-05	0.000520185	NAD(P)H dehydrogenase (quinone); menadione reductase; phylloquinone reductase; quinone reductase; dehydrogenase, reduced nicotinamide adenine dinucleotide (phosphate, quinone); DT-diaphorase; flavoprotein NAD(P)H-quinone reductase; menadione oxidoreductase; NAD(P)H dehydrogenase; NAD(P)H menadione reductase; NAD(P)H-quinone dehydrogenase; NAD(P)H-quinone oxidoreductase; NAD(P)H: (quinone-acceptor…	1.6.5.2
8	DeepEC	EC1.6.5.2	NAD(P)H dehydrogenase (quinone)	Bacteria	2	0.235963	0	0.00258357	0.013396	0.0150362	0.0522962	NAD(P)H dehydrogenase (quinone); menadione reductase; phylloquinone reductase; quinone reductase; dehydrogenase, reduced nicotinamide adenine dinucleotide (phosphate, quinone); DT-diaphorase; flavoprotein NAD(P)H-quinone reductase; menadione oxidoreductase; NAD(P)H dehydrogenase; NAD(P)H menadione reductase; NAD(P)H-quinone dehydrogenase; NAD(P)H-quinone oxidoreductase; NAD(P)H: (quinone-acceptor…	1.6.5.2
8	DeepEC	EC1.6.5.2	NAD(P)H dehydrogenase (quinone)	Bacteria	1	0.150362	0	0.0428412	0.125117	0.134198	0.266078	NAD(P)H dehydrogenase (quinone); menadione reductase; phylloquinone reductase; quinone reductase; dehydrogenase, reduced nicotinamide adenine dinucleotide (phosphate, quinone); DT-diaphorase; flavoprotein NAD(P)H-quinone reductase; menadione oxidoreductase; NAD(P)H dehydrogenase; NAD(P)H menadione reductase; NAD(P)H-quinone dehydrogenase; NAD(P)H-quinone oxidoreductase; NAD(P)H: (quinone-acceptor…	1.6.5.2
8	DeepEC	EC1.6.5.2	NAD(P)H dehydrogenase (quinone)	Bacteria	8	-0.101561	0	0.280133	0.479388	0.138455	0.271724	NAD(P)H dehydrogenase (quinone); menadione reductase; phylloquinone reductase; quinone reductase; dehydrogenase, reduced nicotinamide adenine dinucleotide (phosphate, quinone); DT-diaphorase; flavoprotein NAD(P)H-quinone reductase; menadione oxidoreductase; NAD(P)H dehydrogenase; NAD(P)H menadione reductase; NAD(P)H-quinone dehydrogenase; NAD(P)H-quinone oxidoreductase; NAD(P)H: (quinone-acceptor…	1.6.5.2
8	DeepEC	EC1.6.5.2	NAD(P)H dehydrogenase (quinone)	Bacteria	10	0.0980945	0	0.362541	0.564712	0.396815	0.563941	NAD(P)H dehydrogenase (quinone); menadione reductase; phylloquinone reductase; quinone reductase; dehydrogenase, reduced nicotinamide adenine dinucleotide (phosphate, quinone); DT-diaphorase; flavoprotein NAD(P)H-quinone reductase; menadione oxidoreductase; NAD(P)H dehydrogenase; NAD(P)H menadione reductase; NAD(P)H-quinone dehydrogenase; NAD(P)H-quinone oxidoreductase; NAD(P)H: (quinone-acceptor…	1.6.5.2
8	DeepEC	EC1.6.5.2	NAD(P)H dehydrogenase (quinone)	Bacteria	4	0.0488389	0	0.556911	0.727746	0.625469	0.759426	NAD(P)H dehydrogenase (quinone); menadione reductase; phylloquinone reductase; quinone reductase; dehydrogenase, reduced nicotinamide adenine dinucleotide (phosphate, quinone); DT-diaphorase; flavoprotein NAD(P)H-quinone reductase; menadione oxidoreductase; NAD(P)H dehydrogenase; NAD(P)H menadione reductase; NAD(P)H-quinone dehydrogenase; NAD(P)H-quinone oxidoreductase; NAD(P)H: (quinone-acceptor…	1.6.5.2
8	DeepEC	EC1.6.5.2	NAD(P)H dehydrogenase (quinone)	Bacteria	3	-0.0167212	0	0.839601	0.914633	0.229182	0.388966	NAD(P)H dehydrogenase (quinone); menadione reductase; phylloquinone reductase; quinone reductase; dehydrogenase, reduced nicotinamide adenine dinucleotide (phosphate, quinone); DT-diaphorase; flavoprotein NAD(P)H-quinone reductase; menadione oxidoreductase; NAD(P)H dehydrogenase; NAD(P)H menadione reductase; NAD(P)H-quinone dehydrogenase; NAD(P)H-quinone oxidoreductase; NAD(P)H: (quinone-acceptor…	1.6.5.2
9	DeepEC	EC2.5.1.55	3-deoxy-8-phosphooctulonate synthase	Bacteria	1	-0.719624	1	0	0	2.62912e-15	5.31993e-13	3-deoxy-8-phosphooctulonate synthase; 2-dehydro-3-deoxy-D-octonate-8-phosphate D-arabinose-5-phosphate-lyase (pyruvate-phosphorylating); 2-dehydro-3-deoxy-phosphooctonate aldolase; 2-keto-3-deoxy-8-phosphooctonic synthetase; 3-deoxy-D-manno-octulosonate-8-phosphate synthase; 3-deoxy-D-mannooctulosonate-8-phosphate synthetase; 3-deoxyoctulosonic 8-phosphate synthetase; KDOP synthase; phospho-2-ket…	2.5.1.55
9	DeepEC	EC2.5.1.55	3-deoxy-8-phosphooctulonate synthase	Archaea	0	-0.604952	1	0	0	1.05379e-13	1.43671e-11	3-deoxy-8-phosphooctulonate synthase; 2-dehydro-3-deoxy-D-octonate-8-phosphate D-arabinose-5-phosphate-lyase (pyruvate-phosphorylating); 2-dehydro-3-deoxy-phosphooctonate aldolase; 2-keto-3-deoxy-8-phosphooctonic synthetase; 3-deoxy-D-manno-octulosonate-8-phosphate synthase; 3-deoxy-D-mannooctulosonate-8-phosphate synthetase; 3-deoxyoctulosonic 8-phosphate synthetase; KDOP synthase; phospho-2-ket…	2.5.1.55
9	DeepEC	EC2.5.1.55	3-deoxy-8-phosphooctulonate synthase	Bacteria	11	0.43118	1	3.6519e-05	0.000340366	2.1267e-05	0.000231461	3-deoxy-8-phosphooctulonate synthase; 2-dehydro-3-deoxy-D-octonate-8-phosphate D-arabinose-5-phosphate-lyase (pyruvate-phosphorylating); 2-dehydro-3-deoxy-phosphooctonate aldolase; 2-keto-3-deoxy-8-phosphooctonic synthetase; 3-deoxy-D-manno-octulosonate-8-phosphate synthase; 3-deoxy-D-mannooctulosonate-8-phosphate synthetase; 3-deoxyoctulosonic 8-phosphate synthetase; KDOP synthase; phospho-2-ket…	2.5.1.55
9	DeepEC	EC2.5.1.55	3-deoxy-8-phosphooctulonate synthase	Bacteria	12	-0.329297	0	0.00572924	0.0254561	0.0112289	0.0420392	3-deoxy-8-phosphooctulonate synthase; 2-dehydro-3-deoxy-D-octonate-8-phosphate D-arabinose-5-phosphate-lyase (pyruvate-phosphorylating); 2-dehydro-3-deoxy-phosphooctonate aldolase; 2-keto-3-deoxy-8-phosphooctonic synthetase; 3-deoxy-D-manno-octulosonate-8-phosphate synthase; 3-deoxy-D-mannooctulosonate-8-phosphate synthetase; 3-deoxyoctulosonic 8-phosphate synthetase; KDOP synthase; phospho-2-ket…	2.5.1.55
9	DeepEC	EC2.5.1.55	3-deoxy-8-phosphooctulonate synthase	Bacteria	9	0.325115	0	0.000907093	0.00550915	5.33319e-05	0.000516161	3-deoxy-8-phosphooctulonate synthase; 2-dehydro-3-deoxy-D-octonate-8-phosphate D-arabinose-5-phosphate-lyase (pyruvate-phosphorylating); 2-dehydro-3-deoxy-phosphooctonate aldolase; 2-keto-3-deoxy-8-phosphooctonic synthetase; 3-deoxy-D-manno-octulosonate-8-phosphate synthase; 3-deoxy-D-mannooctulosonate-8-phosphate synthetase; 3-deoxyoctulosonic 8-phosphate synthetase; KDOP synthase; phospho-2-ket…	2.5.1.55
9	DeepEC	EC2.5.1.55	3-deoxy-8-phosphooctulonate synthase	Bacteria	6	0.258629	0	0.00234303	0.0123202	0.0138117	0.0490482	3-deoxy-8-phosphooctulonate synthase; 2-dehydro-3-deoxy-D-octonate-8-phosphate D-arabinose-5-phosphate-lyase (pyruvate-phosphorylating); 2-dehydro-3-deoxy-phosphooctonate aldolase; 2-keto-3-deoxy-8-phosphooctonic synthetase; 3-deoxy-D-manno-octulosonate-8-phosphate synthase; 3-deoxy-D-mannooctulosonate-8-phosphate synthetase; 3-deoxyoctulosonic 8-phosphate synthetase; KDOP synthase; phospho-2-ket…	2.5.1.55
9	DeepEC	EC2.5.1.55	3-deoxy-8-phosphooctulonate synthase	Bacteria	10	0.257335	0	0.0157214	0.0574519	0.022613	0.071578	3-deoxy-8-phosphooctulonate synthase; 2-dehydro-3-deoxy-D-octonate-8-phosphate D-arabinose-5-phosphate-lyase (pyruvate-phosphorylating); 2-dehydro-3-deoxy-phosphooctonate aldolase; 2-keto-3-deoxy-8-phosphooctonic synthetase; 3-deoxy-D-manno-octulosonate-8-phosphate synthase; 3-deoxy-D-mannooctulosonate-8-phosphate synthetase; 3-deoxyoctulosonic 8-phosphate synthetase; KDOP synthase; phospho-2-ket…	2.5.1.55
9	DeepEC	EC2.5.1.55	3-deoxy-8-phosphooctulonate synthase	Bacteria	5	0.164167	0	0.0493678	0.13984	0.0678303	0.162707	3-deoxy-8-phosphooctulonate synthase; 2-dehydro-3-deoxy-D-octonate-8-phosphate D-arabinose-5-phosphate-lyase (pyruvate-phosphorylating); 2-dehydro-3-deoxy-phosphooctonate aldolase; 2-keto-3-deoxy-8-phosphooctonic synthetase; 3-deoxy-D-manno-octulosonate-8-phosphate synthase; 3-deoxy-D-mannooctulosonate-8-phosphate synthetase; 3-deoxyoctulosonic 8-phosphate synthetase; KDOP synthase; phospho-2-ket…	2.5.1.55
9	DeepEC	EC2.5.1.55	3-deoxy-8-phosphooctulonate synthase	Bacteria	3	0.118437	0	0.150265	0.314472	0.180023	0.328359	3-deoxy-8-phosphooctulonate synthase; 2-dehydro-3-deoxy-D-octonate-8-phosphate D-arabinose-5-phosphate-lyase (pyruvate-phosphorylating); 2-dehydro-3-deoxy-phosphooctonate aldolase; 2-keto-3-deoxy-8-phosphooctonic synthetase; 3-deoxy-D-manno-octulosonate-8-phosphate synthase; 3-deoxy-D-mannooctulosonate-8-phosphate synthetase; 3-deoxyoctulosonic 8-phosphate synthetase; KDOP synthase; phospho-2-ket…	2.5.1.55
9	DeepEC	EC2.5.1.55	3-deoxy-8-phosphooctulonate synthase	Bacteria	7	0.0987757	0	0.265036	0.462045	0.443576	0.607118	3-deoxy-8-phosphooctulonate synthase; 2-dehydro-3-deoxy-D-octonate-8-phosphate D-arabinose-5-phosphate-lyase (pyruvate-phosphorylating); 2-dehydro-3-deoxy-phosphooctonate aldolase; 2-keto-3-deoxy-8-phosphooctonic synthetase; 3-deoxy-D-manno-octulosonate-8-phosphate synthase; 3-deoxy-D-mannooctulosonate-8-phosphate synthetase; 3-deoxyoctulosonic 8-phosphate synthetase; KDOP synthase; phospho-2-ket…	2.5.1.55
9	DeepEC	EC2.5.1.55	3-deoxy-8-phosphooctulonate synthase	Bacteria	8	0.0931974	0	0.321846	0.524001	0.145823	0.282666	3-deoxy-8-phosphooctulonate synthase; 2-dehydro-3-deoxy-D-octonate-8-phosphate D-arabinose-5-phosphate-lyase (pyruvate-phosphorylating); 2-dehydro-3-deoxy-phosphooctonate aldolase; 2-keto-3-deoxy-8-phosphooctonic synthetase; 3-deoxy-D-manno-octulosonate-8-phosphate synthase; 3-deoxy-D-mannooctulosonate-8-phosphate synthetase; 3-deoxyoctulosonic 8-phosphate synthetase; KDOP synthase; phospho-2-ket…	2.5.1.55
9	DeepEC	EC2.5.1.55	3-deoxy-8-phosphooctulonate synthase	Bacteria	4	-0.0275032	0	0.740891	0.855993	0.550497	0.698911	3-deoxy-8-phosphooctulonate synthase; 2-dehydro-3-deoxy-D-octonate-8-phosphate D-arabinose-5-phosphate-lyase (pyruvate-phosphorylating); 2-dehydro-3-deoxy-phosphooctonate aldolase; 2-keto-3-deoxy-8-phosphooctonic synthetase; 3-deoxy-D-manno-octulosonate-8-phosphate synthase; 3-deoxy-D-mannooctulosonate-8-phosphate synthetase; 3-deoxyoctulosonic 8-phosphate synthetase; KDOP synthase; phospho-2-ket…	2.5.1.55
9	DeepEC	EC2.5.1.55	3-deoxy-8-phosphooctulonate synthase	Bacteria	2	-0.027404	0	0.73004	0.848638	0.678043	0.795025	3-deoxy-8-phosphooctulonate synthase; 2-dehydro-3-deoxy-D-octonate-8-phosphate D-arabinose-5-phosphate-lyase (pyruvate-phosphorylating); 2-dehydro-3-deoxy-phosphooctonate aldolase; 2-keto-3-deoxy-8-phosphooctonic synthetase; 3-deoxy-D-manno-octulosonate-8-phosphate synthase; 3-deoxy-D-mannooctulosonate-8-phosphate synthetase; 3-deoxyoctulosonic 8-phosphate synthetase; KDOP synthase; phospho-2-ket…	2.5.1.55
10	Pfam	PF15902.5	Sortilin-Vps10	Bacteria	9	-0.561416	1	1.13851e-09	2.94123e-08	2.83619e-06	4.1212e-05	Sortilin, neurotensin receptor 3,	NA
10	Pfam	PF15902.5	Sortilin-Vps10	Archaea	0	0.470147	1	2.21806e-09	5.37605e-08	4.85498e-06	6.49438e-05	Sortilin, neurotensin receptor 3,	NA
10	Pfam	PF15902.5	Sortilin-Vps10	Bacteria	5	-0.461261	1	8.89544e-09	1.95571e-07	8.96557e-08	2.66043e-06	Sortilin, neurotensin receptor 3,	NA
10	Pfam	PF15902.5	Sortilin-Vps10	Bacteria	1	-0.349999	1	1.50006e-06	2.01959e-05	2.01874e-06	3.11939e-05	Sortilin, neurotensin receptor 3,	NA
10	Pfam	PF15902.5	Sortilin-Vps10	Bacteria	12	0.303264	0	0.011308	0.0439584	0.0927234	0.203297	Sortilin, neurotensin receptor 3,	NA
10	Pfam	PF15902.5	Sortilin-Vps10	Bacteria	10	-0.300254	0	0.00462671	0.0215072	0.00440358	0.0206579	Sortilin, neurotensin receptor 3,	NA
10	Pfam	PF15902.5	Sortilin-Vps10	Bacteria	2	-0.295043	0	0.000145026	0.0011052	0.000688947	0.00446179	Sortilin, neurotensin receptor 3,	NA
10	Pfam	PF15902.5	Sortilin-Vps10	Bacteria	7	0.239395	0	0.00640074	0.0276566	0.000330514	0.00241229	Sortilin, neurotensin receptor 3,	NA
10	Pfam	PF15902.5	Sortilin-Vps10	Bacteria	6	0.105205	0	0.220846	0.410449	0.970634	0.985074	Sortilin, neurotensin receptor 3,	NA
10	Pfam	PF15902.5	Sortilin-Vps10	Bacteria	8	-0.0907142	0	0.334964	0.537761	0.425611	0.591757	Sortilin, neurotensin receptor 3,	NA
10	Pfam	PF15902.5	Sortilin-Vps10	Bacteria	3	-0.0502835	0	0.542522	0.717721	0.0104395	0.0400307	Sortilin, neurotensin receptor 3,	NA
10	Pfam	PF15902.5	Sortilin-Vps10	Bacteria	4	-0.0315606	0	0.704331	0.831485	0.162046	0.304954	Sortilin, neurotensin receptor 3,	NA
10	Pfam	PF15902.5	Sortilin-Vps10	Bacteria	11	-0.0120471	0	0.911697	0.956508	0.421861	0.58752	Sortilin, neurotensin receptor 3,	NA
11	Pfam	PF17866.1	AAA_lid_6	Bacteria	5	0.757982	1	0	0	9.32959e-15	1.68909e-12	AAA lid domain	NA
11	Pfam	PF17866.1	AAA_lid_6	Bacteria	6	0.538662	1	0	0	2.70598e-09	1.33562e-07	AAA lid domain	NA
11	Pfam	PF17866.1	AAA_lid_6	Bacteria	1	0.389323	0	7.19917e-08	1.36327e-06	0.000247373	0.00187765	AAA lid domain	NA
11	Pfam	PF17866.1	AAA_lid_6	Bacteria	12	0.334746	0	0.00493249	0.0226438	0.157419	0.298398	AAA lid domain	NA
11	Pfam	PF17866.1	AAA_lid_6	Bacteria	9	-0.322865	0	0.00098813	0.00593243	3.21788e-07	7.03318e-06	AAA lid domain	NA
11	Pfam	PF17866.1	AAA_lid_6	Archaea	0	0.264321	0	0.00116518	0.00681471	0.000299997	0.00222367	AAA lid domain	NA
11	Pfam	PF17866.1	AAA_lid_6	Bacteria	2	0.197313	0	0.0121133	0.0464031	0.00858737	0.0347057	AAA lid domain	NA
11	Pfam	PF17866.1	AAA_lid_6	Bacteria	4	0.188021	0	0.0225751	0.0765561	0.021638	0.0692368	AAA lid domain	NA
11	Pfam	PF17866.1	AAA_lid_6	Bacteria	7	0.141939	0	0.108535	0.25034	0.000862848	0.00539654	AAA lid domain	NA
11	Pfam	PF17866.1	AAA_lid_6	Bacteria	11	0.112707	0	0.298026	0.499158	0.263196	0.428428	AAA lid domain	NA
11	Pfam	PF17866.1	AAA_lid_6	Bacteria	3	-0.0952659	0	0.247802	0.441962	0.0898684	0.198905	AAA lid domain	NA
11	Pfam	PF17866.1	AAA_lid_6	Bacteria	8	0.0836047	0	0.374367	0.576327	0.557523	0.704984	AAA lid domain	NA
11	Pfam	PF17866.1	AAA_lid_6	Bacteria	10	-0.0344299	0	0.749708	0.861563	0.104213	0.221032	AAA lid domain	NA
12	Pfam	PF01204.18	Trehalase	Archaea	0	-0.653956	1	0	0	3.78302e-14	6.12939e-12	Trehalase	NA
12	Pfam	PF01204.18	Trehalase	Bacteria	7	0.340541	1	8.64562e-05	0.000704737	2.57969e-07	5.83805e-06	Trehalase	NA
12	Pfam	PF01204.18	Trehalase	Bacteria	5	0.339016	1	3.5971e-05	0.000335608	0.000111523	0.000978546	Trehalase	NA
12	Pfam	PF01204.18	Trehalase	Bacteria	9	0.476983	0	5.64039e-07	8.28613e-06	0.000129933	0.00109983	Trehalase	NA
12	Pfam	PF01204.18	Trehalase	Bacteria	12	0.399728	0	0.000667044	0.00421287	0.13959	0.273495	Trehalase	NA
12	Pfam	PF01204.18	Trehalase	Bacteria	2	-0.275153	0	0.000411607	0.00277561	0.000375678	0.00270179	Trehalase	NA
12	Pfam	PF01204.18	Trehalase	Bacteria	10	-0.235374	0	0.0274954	0.089435	3.59946e-05	0.000364568	Trehalase	NA
12	Pfam	PF01204.18	Trehalase	Bacteria	1	0.188171	0	0.0110587	0.04322	0.00021763	0.00168012	Trehalase	NA
12	Pfam	PF01204.18	Trehalase	Bacteria	11	0.17923	0	0.0966825	0.231215	0.0779372	0.180404	Trehalase	NA
12	Pfam	PF01204.18	Trehalase	Bacteria	8	-0.151625	0	0.105747	0.246166	0.276466	0.443219	Trehalase	NA
12	Pfam	PF01204.18	Trehalase	Bacteria	3	0.119828	0	0.145498	0.307633	0.075886	0.177091	Trehalase	NA
12	Pfam	PF01204.18	Trehalase	Bacteria	4	0.0770183	0	0.353821	0.55592	0.571461	0.71629	Trehalase	NA
12	Pfam	PF01204.18	Trehalase	Bacteria	6	-0.0539978	0	0.530401	0.708709	0.657102	0.781245	Trehalase	NA
13	Pfam	PF14691.6	Fer4_20	Bacteria	9	0.77148	1	0	0	1.51871e-06	2.42898e-05	Dihydroprymidine dehydrogenase domain II, 4Fe-4S cluster	NA
13	Pfam	PF14691.6	Fer4_20	Archaea	0	-0.489378	1	3.47339e-10	9.63852e-09	1.8417e-07	4.37029e-06	Dihydroprymidine dehydrogenase domain II, 4Fe-4S cluster	NA
13	Pfam	PF14691.6	Fer4_20	Bacteria	5	0.333514	1	4.87194e-05	0.000432746	9.35939e-06	0.000115475	Dihydroprymidine dehydrogenase domain II, 4Fe-4S cluster	NA
13	Pfam	PF14691.6	Fer4_20	Bacteria	7	0.336941	0	0.000103499	0.000826408	0.000697615	0.00450631	Dihydroprymidine dehydrogenase domain II, 4Fe-4S cluster	NA
13	Pfam	PF14691.6	Fer4_20	Bacteria	1	-0.335177	0	4.27631e-06	5.11036e-05	0.0152251	0.0528173	Dihydroprymidine dehydrogenase domain II, 4Fe-4S cluster	NA
13	Pfam	PF14691.6	Fer4_20	Bacteria	8	0.26937	0	0.00360126	0.0176071	0.0933067	0.204281	Dihydroprymidine dehydrogenase domain II, 4Fe-4S cluster	NA
13	Pfam	PF14691.6	Fer4_20	Bacteria	4	-0.236603	0	0.00391102	0.0187515	0.000690155	0.00446735	Dihydroprymidine dehydrogenase domain II, 4Fe-4S cluster	NA
13	Pfam	PF14691.6	Fer4_20	Bacteria	10	0.200486	0	0.0612021	0.164976	0.36363	0.530558	Dihydroprymidine dehydrogenase domain II, 4Fe-4S cluster	NA
13	Pfam	PF14691.6	Fer4_20	Bacteria	11	0.178228	0	0.0985859	0.234401	0.00493498	0.0226856	Dihydroprymidine dehydrogenase domain II, 4Fe-4S cluster	NA
13	Pfam	PF14691.6	Fer4_20	Bacteria	3	0.119052	0	0.148144	0.311463	0.165115	0.308898	Dihydroprymidine dehydrogenase domain II, 4Fe-4S cluster	NA
13	Pfam	PF14691.6	Fer4_20	Bacteria	12	-0.0755499	0	0.537246	0.71426	0.0927234	0.203297	Dihydroprymidine dehydrogenase domain II, 4Fe-4S cluster	NA
13	Pfam	PF14691.6	Fer4_20	Bacteria	6	0.0647694	0	0.451609	0.645258	0.816768	0.894718	Dihydroprymidine dehydrogenase domain II, 4Fe-4S cluster	NA
13	Pfam	PF14691.6	Fer4_20	Bacteria	2	-0.00205458	0	0.979364	0.990203	0.450837	0.613927	Dihydroprymidine dehydrogenase domain II, 4Fe-4S cluster	NA
14	DeepEC	EC1.1.5.4	malate dehydrogenase (quinone)	Bacteria	1	-0.709186	1	0	0	1.88598e-09	9.68848e-08	malate dehydrogenase (quinone); FAD-dependent malate-vitamin K reductase; malate-vitamin K reductase; (S)-malate:(acceptor) oxidoreductase; L-malate-quinone oxidoreductase; malate:quinone oxidoreductase; malate quinone oxidoreductase; MQO; malate:quinone reductase; malate dehydrogenase (acceptor); FAD-dependent malate dehydrogenase	1.1.5.4
14	DeepEC	EC1.1.5.4	malate dehydrogenase (quinone)	Bacteria	9	-0.607387	1	0	0	7.75325e-08	2.34425e-06	malate dehydrogenase (quinone); FAD-dependent malate-vitamin K reductase; malate-vitamin K reductase; (S)-malate:(acceptor) oxidoreductase; L-malate-quinone oxidoreductase; malate:quinone oxidoreductase; malate quinone oxidoreductase; MQO; malate:quinone reductase; malate dehydrogenase (acceptor); FAD-dependent malate dehydrogenase	1.1.5.4
14	DeepEC	EC1.1.5.4	malate dehydrogenase (quinone)	Bacteria	5	-0.570119	1	0	0	2.06791e-11	1.61104e-09	malate dehydrogenase (quinone); FAD-dependent malate-vitamin K reductase; malate-vitamin K reductase; (S)-malate:(acceptor) oxidoreductase; L-malate-quinone oxidoreductase; malate:quinone oxidoreductase; malate quinone oxidoreductase; MQO; malate:quinone reductase; malate dehydrogenase (acceptor); FAD-dependent malate dehydrogenase	1.1.5.4
14	DeepEC	EC1.1.5.4	malate dehydrogenase (quinone)	Bacteria	7	0.432273	1	4.14342e-07	6.3023e-06	7.11942e-07	1.32046e-05	malate dehydrogenase (quinone); FAD-dependent malate-vitamin K reductase; malate-vitamin K reductase; (S)-malate:(acceptor) oxidoreductase; L-malate-quinone oxidoreductase; malate:quinone oxidoreductase; malate quinone oxidoreductase; MQO; malate:quinone reductase; malate dehydrogenase (acceptor); FAD-dependent malate dehydrogenase	1.1.5.4
14	DeepEC	EC1.1.5.4	malate dehydrogenase (quinone)	Bacteria	4	-0.313852	0	0.000108372	0.000858651	0.000126612	0.00108293	malate dehydrogenase (quinone); FAD-dependent malate-vitamin K reductase; malate-vitamin K reductase; (S)-malate:(acceptor) oxidoreductase; L-malate-quinone oxidoreductase; malate:quinone oxidoreductase; malate quinone oxidoreductase; MQO; malate:quinone reductase; malate dehydrogenase (acceptor); FAD-dependent malate dehydrogenase	1.1.5.4
14	DeepEC	EC1.1.5.4	malate dehydrogenase (quinone)	Bacteria	11	0.192189	0	0.0745976	0.192431	0.0584346	0.146907	malate dehydrogenase (quinone); FAD-dependent malate-vitamin K reductase; malate-vitamin K reductase; (S)-malate:(acceptor) oxidoreductase; L-malate-quinone oxidoreductase; malate:quinone oxidoreductase; malate quinone oxidoreductase; MQO; malate:quinone reductase; malate dehydrogenase (acceptor); FAD-dependent malate dehydrogenase	1.1.5.4
14	DeepEC	EC1.1.5.4	malate dehydrogenase (quinone)	Bacteria	10	-0.0839879	0	0.435861	0.633061	0.00072339	0.00464809	malate dehydrogenase (quinone); FAD-dependent malate-vitamin K reductase; malate-vitamin K reductase; (S)-malate:(acceptor) oxidoreductase; L-malate-quinone oxidoreductase; malate:quinone oxidoreductase; malate quinone oxidoreductase; MQO; malate:quinone reductase; malate dehydrogenase (acceptor); FAD-dependent malate dehydrogenase	1.1.5.4
14	DeepEC	EC1.1.5.4	malate dehydrogenase (quinone)	Bacteria	2	0.0338653	0	0.66976	0.806741	0.874786	0.933862	malate dehydrogenase (quinone); FAD-dependent malate-vitamin K reductase; malate-vitamin K reductase; (S)-malate:(acceptor) oxidoreductase; L-malate-quinone oxidoreductase; malate:quinone oxidoreductase; malate quinone oxidoreductase; MQO; malate:quinone reductase; malate dehydrogenase (acceptor); FAD-dependent malate dehydrogenase	1.1.5.4
14	DeepEC	EC1.1.5.4	malate dehydrogenase (quinone)	Bacteria	3	-0.0144045	0	0.861584	0.927688	0.000698391	0.00450631	malate dehydrogenase (quinone); FAD-dependent malate-vitamin K reductase; malate-vitamin K reductase; (S)-malate:(acceptor) oxidoreductase; L-malate-quinone oxidoreductase; malate:quinone oxidoreductase; malate quinone oxidoreductase; MQO; malate:quinone reductase; malate dehydrogenase (acceptor); FAD-dependent malate dehydrogenase	1.1.5.4
15	Pfam	PF08406.10	CbbQ_C	Archaea	0	-0.617091	1	0	0	8.21323e-13	9.47828e-11	CbbQ/NirQ/NorQ C-terminal	NA
15	Pfam	PF08406.10	CbbQ_C	Bacteria	7	0.595108	1	0	0	3.58928e-08	1.20773e-06	CbbQ/NirQ/NorQ C-terminal	NA
15	Pfam	PF08406.10	CbbQ_C	Bacteria	1	0.507279	1	0	0	1.27357e-14	2.24664e-12	CbbQ/NirQ/NorQ C-terminal	NA
15	Pfam	PF08406.10	CbbQ_C	Bacteria	9	0.471759	0	7.7149e-07	1.101e-05	0.000408006	0.00287465	CbbQ/NirQ/NorQ C-terminal	NA
15	Pfam	PF08406.10	CbbQ_C	Bacteria	5	-0.29232	0	0.000398848	0.00269709	0.0172393	0.0581012	CbbQ/NirQ/NorQ C-terminal	NA
15	Pfam	PF08406.10	CbbQ_C	Bacteria	10	-0.265841	0	0.0125108	0.0476362	0.109919	0.229524	CbbQ/NirQ/NorQ C-terminal	NA
15	Pfam	PF08406.10	CbbQ_C	Bacteria	12	-0.211569	0	0.0809617	0.204732	0.331352	0.497644	CbbQ/NirQ/NorQ C-terminal	NA
15	Pfam	PF08406.10	CbbQ_C	Bacteria	8	0.193024	0	0.0387514	0.116205	0.111822	0.232386	CbbQ/NirQ/NorQ C-terminal	NA
15	Pfam	PF08406.10	CbbQ_C	Bacteria	2	0.0962058	0	0.22474	0.41523	0.151236	0.290209	CbbQ/NirQ/NorQ C-terminal	NA
15	Pfam	PF08406.10	CbbQ_C	Bacteria	4	-0.0770391	0	0.35369	0.555745	0.073912	0.173557	CbbQ/NirQ/NorQ C-terminal	NA
15	Pfam	PF08406.10	CbbQ_C	Bacteria	3	-0.0559255	0	0.498127	0.6844	0.735635	0.838282	CbbQ/NirQ/NorQ C-terminal	NA
15	Pfam	PF08406.10	CbbQ_C	Bacteria	6	-0.0277223	0	0.747484	0.860186	0.051048	0.132964	CbbQ/NirQ/NorQ C-terminal	NA
15	Pfam	PF08406.10	CbbQ_C	Bacteria	11	-0.0226544	0	0.834737	0.912279	0.577948	0.72107	CbbQ/NirQ/NorQ C-terminal	NA
16	Pfam	PF14378.6	PAP2_3	Archaea	0	-0.532523	1	0	0	1.21476e-11	9.94e-10	PAP2 superfamily	NA
16	Pfam	PF14378.6	PAP2_3	Bacteria	1	-0.515568	1	0	0	1.3337e-06	2.17232e-05	PAP2 superfamily	NA
16	Pfam	PF14378.6	PAP2_3	Bacteria	4	-0.38593	1	1.38205e-06	1.87623e-05	9.05415e-05	0.000817107	PAP2 superfamily	NA
16	Pfam	PF14378.6	PAP2_3	Bacteria	9	0.447264	0	3.14702e-06	3.88221e-05	0.000191982	0.00150577	PAP2 superfamily	NA
16	Pfam	PF14378.6	PAP2_3	Bacteria	5	0.404594	0	6.22384e-07	9.04079e-06	0.00294944	0.0149151	PAP2 superfamily	NA
16	Pfam	PF14378.6	PAP2_3	Bacteria	11	0.366079	0	0.000530929	0.00345895	0.000897173	0.00557421	PAP2 superfamily	NA
16	Pfam	PF14378.6	PAP2_3	Bacteria	6	-0.159753	0	0.062286	0.167187	0.884643	0.939666	PAP2 superfamily	NA
16	Pfam	PF14378.6	PAP2_3	Bacteria	10	-0.123032	0	0.252944	0.447901	0.298572	0.464771	PAP2 superfamily	NA
16	Pfam	PF14378.6	PAP2_3	Bacteria	2	0.0791811	0	0.318068	0.519923	0.971615	0.985912	PAP2 superfamily	NA
16	Pfam	PF14378.6	PAP2_3	Bacteria	7	-0.0706395	0	0.425827	0.625093	0.331223	0.497644	PAP2 superfamily	NA
16	Pfam	PF14378.6	PAP2_3	Bacteria	8	0.0571524	0	0.544055	0.718869	0.27947	0.445281	PAP2 superfamily	NA
16	Pfam	PF14378.6	PAP2_3	Bacteria	3	-0.0318605	0	0.699697	0.828013	0.552296	0.700231	PAP2 superfamily	NA
16	Pfam	PF14378.6	PAP2_3	Bacteria	12	0.025593	0	0.83465	0.912217	0.630011	0.763293	PAP2 superfamily	NA
17	Pfam	PF01493.19	GXGXG	Bacteria	1	-0.619486	1	0	0	1.42053e-12	1.57433e-10	GXGXG motif	NA
17	Pfam	PF01493.19	GXGXG	Bacteria	5	0.334366	1	4.65002e-05	0.00041551	2.01124e-05	0.000220063	GXGXG motif	NA
17	Pfam	PF01493.19	GXGXG	Bacteria	9	0.532103	0	1.45351e-08	3.08856e-07	0.00067705	0.00440106	GXGXG motif	NA
17	Pfam	PF01493.19	GXGXG	Archaea	0	0.357762	0	8.62433e-06	9.54385e-05	0.000166306	0.00133064	GXGXG motif	NA
17	Pfam	PF01493.19	GXGXG	Bacteria	11	0.29427	0	0.00582886	0.0257834	0.00158327	0.00888849	GXGXG motif	NA
17	Pfam	PF01493.19	GXGXG	Bacteria	6	0.29093	0	0.000591746	0.0038042	0.00148949	0.00845114	GXGXG motif	NA
17	Pfam	PF01493.19	GXGXG	Bacteria	4	0.266214	0	0.00111751	0.00657978	0.00674997	0.0290127	GXGXG motif	NA
17	Pfam	PF01493.19	GXGXG	Bacteria	3	0.202337	0	0.0133354	0.0502496	0.957484	0.979251	GXGXG motif	NA
17	Pfam	PF01493.19	GXGXG	Bacteria	8	0.117762	0	0.210051	0.396441	0.178317	0.325904	GXGXG motif	NA
17	Pfam	PF01493.19	GXGXG	Bacteria	2	0.0721202	0	0.363267	0.565498	0.440728	0.605071	GXGXG motif	NA
17	Pfam	PF01493.19	GXGXG	Bacteria	7	-0.0701867	0	0.428805	0.627523	0.0545103	0.139284	GXGXG motif	NA
17	Pfam	PF01493.19	GXGXG	Bacteria	10	-0.0393258	0	0.715541	0.839135	0.345471	0.512062	GXGXG motif	NA
17	Pfam	PF01493.19	GXGXG	Bacteria	12	-0.0163282	0	0.894064	0.947198	0.975061	0.987784	GXGXG motif	NA
18	Pfam	PF11171.8	DUF2958	Bacteria	1	0.57136	1	0	0	6.32797e-11	4.40431e-09	Protein of unknown function (DUF2958)	NA
18	Pfam	PF11171.8	DUF2958	Archaea	0	-0.525899	1	0	0	4.12347e-10	2.46353e-08	Protein of unknown function (DUF2958)	NA
18	Pfam	PF11171.8	DUF2958	Bacteria	7	-0.48968	1	6.08234e-09	1.36852e-07	1.30519e-05	0.000152233	Protein of unknown function (DUF2958)	NA
18	Pfam	PF11171.8	DUF2958	Bacteria	9	-0.37984	1	9.28139e-05	0.000749052	5.09509e-07	9.79962e-06	Protein of unknown function (DUF2958)	NA
18	Pfam	PF11171.8	DUF2958	Bacteria	12	0.418607	0	0.000344162	0.00236958	0.126464	0.254782	Protein of unknown function (DUF2958)	NA
18	Pfam	PF11171.8	DUF2958	Bacteria	11	0.352974	0	0.000856581	0.00524044	0.000132095	0.00111539	Protein of unknown function (DUF2958)	NA
18	Pfam	PF11171.8	DUF2958	Bacteria	4	0.211593	0	0.0100901	0.040224	0.128815	0.258552	Protein of unknown function (DUF2958)	NA
18	Pfam	PF11171.8	DUF2958	Bacteria	5	0.146202	0	0.080388	0.20361	0.674799	0.792764	Protein of unknown function (DUF2958)	NA
18	Pfam	PF11171.8	DUF2958	Bacteria	6	-0.0906762	0	0.291592	0.492449	0.560225	0.707425	Protein of unknown function (DUF2958)	NA
18	Pfam	PF11171.8	DUF2958	Bacteria	3	0.0478742	0	0.562056	0.731509	0.488279	0.646807	Protein of unknown function (DUF2958)	NA
18	Pfam	PF11171.8	DUF2958	Bacteria	8	0.0266394	0	0.77748	0.879993	0.102945	0.219085	Protein of unknown function (DUF2958)	NA
18	Pfam	PF11171.8	DUF2958	Bacteria	10	0.0165193	0	0.8784	0.93835	0.157034	0.298372	Protein of unknown function (DUF2958)	NA
19	Pfam	PF01521.20	Fe-S_biosyn	Archaea	0	-0.675331	1	0	0	4.92244e-15	9.30758e-13	Iron-sulphur cluster biosynthesis	NA
19	Pfam	PF01521.20	Fe-S_biosyn	Bacteria	7	0.423463	1	7.40395e-07	1.06195e-05	1.46027e-07	3.7283e-06	Iron-sulphur cluster biosynthesis	NA
19	Pfam	PF01521.20	Fe-S_biosyn	Bacteria	1	0.34815	1	1.71432e-06	2.27618e-05	8.75841e-06	0.000108795	Iron-sulphur cluster biosynthesis	NA
19	Pfam	PF01521.20	Fe-S_biosyn	Bacteria	9	0.379941	0	9.2387e-05	0.000745876	0.00103068	0.00623362	Iron-sulphur cluster biosynthesis	NA
19	Pfam	PF01521.20	Fe-S_biosyn	Bacteria	8	0.33919	0	0.000208718	0.00152012	0.0352576	0.100577	Iron-sulphur cluster biosynthesis	NA
19	Pfam	PF01521.20	Fe-S_biosyn	Bacteria	11	0.272745	0	0.0107968	0.0424192	0.0100882	0.038945	Iron-sulphur cluster biosynthesis	NA
19	Pfam	PF01521.20	Fe-S_biosyn	Bacteria	3	0.235204	0	0.00388349	0.0186345	0.00773105	0.0321511	Iron-sulphur cluster biosynthesis	NA
19	Pfam	PF01521.20	Fe-S_biosyn	Bacteria	4	-0.207904	0	0.0115089	0.0444899	0.727767	0.832057	Iron-sulphur cluster biosynthesis	NA
19	Pfam	PF01521.20	Fe-S_biosyn	Bacteria	5	-0.199381	0	0.0167129	0.0602165	0.206694	0.361219	Iron-sulphur cluster biosynthesis	NA
19	Pfam	PF01521.20	Fe-S_biosyn	Bacteria	12	0.185866	0	0.126247	0.278883	0.0952303	0.207416	Iron-sulphur cluster biosynthesis	NA
19	Pfam	PF01521.20	Fe-S_biosyn	Bacteria	10	0.0890423	0	0.40867	0.609577	0.944287	0.972426	Iron-sulphur cluster biosynthesis	NA
19	Pfam	PF01521.20	Fe-S_biosyn	Bacteria	6	-0.0655674	0	0.446045	0.640767	0.789969	0.875777	Iron-sulphur cluster biosynthesis	NA
19	Pfam	PF01521.20	Fe-S_biosyn	Bacteria	2	-0.0613239	0	0.439654	0.635444	0.214231	0.370611	Iron-sulphur cluster biosynthesis	NA
20	Pfam	PF17186.4	Lipocalin_9	Bacteria	1	0.622275	1	0	0	7.66022e-09	3.38659e-07	Lipocalin-like domain	NA
20	Pfam	PF17186.4	Lipocalin_9	Archaea	0	0.501099	1	8.86801e-11	2.61931e-09	1.30724e-07	3.40961e-06	Lipocalin-like domain	NA
20	Pfam	PF17186.4	Lipocalin_9	Bacteria	5	0.336971	1	4.02916e-05	0.00036629	5.82257e-05	0.000559048	Lipocalin-like domain	NA
20	Pfam	PF17186.4	Lipocalin_9	Bacteria	9	0.475717	0	6.08805e-07	8.86225e-06	0.0033686	0.0166176	Lipocalin-like domain	NA
20	Pfam	PF17186.4	Lipocalin_9	Bacteria	6	0.331239	0	8.42753e-05	0.000689853	0.00411473	0.0195666	Lipocalin-like domain	NA
20	Pfam	PF17186.4	Lipocalin_9	Bacteria	4	-0.258959	0	0.00153963	0.00865821	0.0506539	0.132141	Lipocalin-like domain	NA
20	Pfam	PF17186.4	Lipocalin_9	Bacteria	2	-0.216934	0	0.00570739	0.0253776	0.0093889	0.0371835	Lipocalin-like domain	NA
20	Pfam	PF17186.4	Lipocalin_9	Bacteria	3	-0.064425	0	0.435041	0.633061	0.00432886	0.0203746	Lipocalin-like domain	NA
20	Pfam	PF17186.4	Lipocalin_9	Bacteria	10	-0.0639111	0	0.553458	0.725378	0.655959	0.781218	Lipocalin-like domain	NA
20	Pfam	PF17186.4	Lipocalin_9	Bacteria	11	-0.0505577	0	0.6413	0.787857	0.915483	0.955996	Lipocalin-like domain	NA
20	Pfam	PF17186.4	Lipocalin_9	Bacteria	7	-0.0396858	0	0.654807	0.796897	0.322532	0.488217	Lipocalin-like domain	NA
20	Pfam	PF17186.4	Lipocalin_9	Bacteria	8	0.00935886	0	0.920925	0.961556	0.317241	0.482979	Lipocalin-like domain	NA
21	Pfam	PF10067.9	DUF2306	Bacteria	1	-0.753419	1	0	0	4.39877e-16	1.89641e-13	Predicted membrane protein (DUF2306)	NA
21	Pfam	PF10067.9	DUF2306	Bacteria	5	-0.421453	1	1.90509e-07	3.09847e-06	6.66548e-05	0.00063017	Predicted membrane protein (DUF2306)	NA
21	Pfam	PF10067.9	DUF2306	Bacteria	9	0.539296	0	8.3928e-09	1.8534e-07	0.000526734	0.00356216	Predicted membrane protein (DUF2306)	NA
21	Pfam	PF10067.9	DUF2306	Bacteria	12	0.402279	0	0.000611379	0.00391046	0.0724382	0.170783	Predicted membrane protein (DUF2306)	NA
21	Pfam	PF10067.9	DUF2306	Bacteria	7	0.221707	0	0.0117034	0.045119	1.65866e-07	4.11958e-06	Predicted membrane protein (DUF2306)	NA
21	Pfam	PF10067.9	DUF2306	Bacteria	6	-0.209448	0	0.0141687	0.0527892	0.082824	0.18787	Predicted membrane protein (DUF2306)	NA
21	Pfam	PF10067.9	DUF2306	Bacteria	8	-0.206375	0	0.0269092	0.0879668	0.00747381	0.0313114	Predicted membrane protein (DUF2306)	NA
21	Pfam	PF10067.9	DUF2306	Bacteria	4	-0.186393	0	0.0237937	0.0798188	0.00454993	0.021201	Predicted membrane protein (DUF2306)	NA
21	Pfam	PF10067.9	DUF2306	Bacteria	11	-0.145604	0	0.178096	0.352794	0.416955	0.583207	Predicted membrane protein (DUF2306)	NA
21	Pfam	PF10067.9	DUF2306	Bacteria	2	0.0990008	0	0.211496	0.398247	0.241659	0.404487	Predicted membrane protein (DUF2306)	NA
21	Pfam	PF10067.9	DUF2306	Bacteria	10	-0.0799549	0	0.458276	0.651073	0.00324217	0.0161148	Predicted membrane protein (DUF2306)	NA
21	Pfam	PF10067.9	DUF2306	Bacteria	3	0.0397304	0	0.630462	0.779736	0.29625	0.462339	Predicted membrane protein (DUF2306)	NA
22	DeepEC	EC5.99.1.2	DNA topoisomerase	Archaea	0	-0.619561	1	0	0	3.21484e-12	3.1458e-10	DNA topoisomerase; type I DNA topoisomerase; untwisting enzyme; relaxing enzyme; nicking-closing enzyme; swivelase; omega-protein; deoxyribonucleate topoisomerase; topoisomerase	5.6.2.1
22	DeepEC	EC5.99.1.2	DNA topoisomerase	Bacteria	4	0.327928	1	5.02036e-05	0.00044434	3.77609e-05	0.000380618	DNA topoisomerase; type I DNA topoisomerase; untwisting enzyme; relaxing enzyme; nicking-closing enzyme; swivelase; omega-protein; deoxyribonucleate topoisomerase; topoisomerase	5.6.2.1
22	DeepEC	EC5.99.1.2	DNA topoisomerase	Bacteria	9	-0.505075	0	9.58198e-08	1.77503e-06	0.0378775	0.106393	DNA topoisomerase; type I DNA topoisomerase; untwisting enzyme; relaxing enzyme; nicking-closing enzyme; swivelase; omega-protein; deoxyribonucleate topoisomerase; topoisomerase	5.6.2.1
22	DeepEC	EC5.99.1.2	DNA topoisomerase	Bacteria	7	0.405149	0	2.35752e-06	3.01903e-05	0.000154406	0.00127548	DNA topoisomerase; type I DNA topoisomerase; untwisting enzyme; relaxing enzyme; nicking-closing enzyme; swivelase; omega-protein; deoxyribonucleate topoisomerase; topoisomerase	5.6.2.1
22	DeepEC	EC5.99.1.2	DNA topoisomerase	Bacteria	12	-0.309391	0	0.00968565	0.0388926	0.00307596	0.0154336	DNA topoisomerase; type I DNA topoisomerase; untwisting enzyme; relaxing enzyme; nicking-closing enzyme; swivelase; omega-protein; deoxyribonucleate topoisomerase; topoisomerase	5.6.2.1
22	DeepEC	EC5.99.1.2	DNA topoisomerase	Bacteria	1	-0.30789	0	2.5808e-05	0.000250048	0.00967326	0.037753	DNA topoisomerase; type I DNA topoisomerase; untwisting enzyme; relaxing enzyme; nicking-closing enzyme; swivelase; omega-protein; deoxyribonucleate topoisomerase; topoisomerase	5.6.2.1
22	DeepEC	EC5.99.1.2	DNA topoisomerase	Bacteria	5	-0.203396	0	0.0146091	0.0540988	0.0163261	0.0556652	DNA topoisomerase; type I DNA topoisomerase; untwisting enzyme; relaxing enzyme; nicking-closing enzyme; swivelase; omega-protein; deoxyribonucleate topoisomerase; topoisomerase	5.6.2.1
22	DeepEC	EC5.99.1.2	DNA topoisomerase	Bacteria	8	-0.137326	0	0.143328	0.30529	0.00549189	0.0246106	DNA topoisomerase; type I DNA topoisomerase; untwisting enzyme; relaxing enzyme; nicking-closing enzyme; swivelase; omega-protein; deoxyribonucleate topoisomerase; topoisomerase	5.6.2.1
22	DeepEC	EC5.99.1.2	DNA topoisomerase	Bacteria	6	0.134794	0	0.116239	0.26288	0.037039	0.104589	DNA topoisomerase; type I DNA topoisomerase; untwisting enzyme; relaxing enzyme; nicking-closing enzyme; swivelase; omega-protein; deoxyribonucleate topoisomerase; topoisomerase	5.6.2.1
22	DeepEC	EC5.99.1.2	DNA topoisomerase	Bacteria	2	-0.131364	0	0.0967061	0.231259	0.104896	0.22218	DNA topoisomerase; type I DNA topoisomerase; untwisting enzyme; relaxing enzyme; nicking-closing enzyme; swivelase; omega-protein; deoxyribonucleate topoisomerase; topoisomerase	5.6.2.1
22	DeepEC	EC5.99.1.2	DNA topoisomerase	Bacteria	10	-0.110704	0	0.303901	0.505224	0.144622	0.280826	DNA topoisomerase; type I DNA topoisomerase; untwisting enzyme; relaxing enzyme; nicking-closing enzyme; swivelase; omega-protein; deoxyribonucleate topoisomerase; topoisomerase	5.6.2.1
22	DeepEC	EC5.99.1.2	DNA topoisomerase	Bacteria	11	0.0787526	0	0.467692	0.659014	0.330204	0.496828	DNA topoisomerase; type I DNA topoisomerase; untwisting enzyme; relaxing enzyme; nicking-closing enzyme; swivelase; omega-protein; deoxyribonucleate topoisomerase; topoisomerase	5.6.2.1
22	DeepEC	EC5.99.1.2	DNA topoisomerase	Bacteria	3	0.0618488	0	0.453664	0.64719	0.573618	0.718293	DNA topoisomerase; type I DNA topoisomerase; untwisting enzyme; relaxing enzyme; nicking-closing enzyme; swivelase; omega-protein; deoxyribonucleate topoisomerase; topoisomerase	5.6.2.1
23	Pfam	PF06081.11	ArAE_1	Bacteria	1	-0.688603	1	0	0	7.99741e-12	6.91077e-10	Aromatic acid exporter family member 1	NA
23	Pfam	PF06081.11	ArAE_1	Archaea	0	0.356659	1	9.22437e-06	0.000101551	4.55549e-05	0.000447872	Aromatic acid exporter family member 1	NA
23	Pfam	PF06081.11	ArAE_1	Bacteria	12	0.54815	0	1.08598e-06	1.50327e-05	0.000123524	0.00107082	Aromatic acid exporter family member 1	NA
23	Pfam	PF06081.11	ArAE_1	Bacteria	4	-0.373739	0	3.11991e-06	3.85195e-05	0.000864628	0.00540654	Aromatic acid exporter family member 1	NA
23	Pfam	PF06081.11	ArAE_1	Bacteria	9	-0.292727	0	0.00293077	0.0149126	0.0406577	0.112236	Aromatic acid exporter family member 1	NA
23	Pfam	PF06081.11	ArAE_1	Bacteria	5	0.281661	0	0.000655725	0.00415076	1.40194e-05	0.000158776	Aromatic acid exporter family member 1	NA
23	Pfam	PF06081.11	ArAE_1	Bacteria	2	-0.190391	0	0.0155571	0.0569676	0.037924	0.1065	Aromatic acid exporter family member 1	NA
23	Pfam	PF06081.11	ArAE_1	Bacteria	8	0.111222	0	0.236663	0.4294	0.783611	0.871855	Aromatic acid exporter family member 1	NA
23	Pfam	PF06081.11	ArAE_1	Bacteria	10	-0.0849917	0	0.43038	0.628829	0.00440358	0.0206579	Aromatic acid exporter family member 1	NA
23	Pfam	PF06081.11	ArAE_1	Bacteria	11	-0.0699497	0	0.518997	0.700494	0.743729	0.843449	Aromatic acid exporter family member 1	NA
23	Pfam	PF06081.11	ArAE_1	Bacteria	7	-0.0699072	0	0.430649	0.62915	0.798422	0.88224	Aromatic acid exporter family member 1	NA
23	Pfam	PF06081.11	ArAE_1	Bacteria	3	-0.0690112	0	0.402991	0.60412	0.536564	0.68795	Aromatic acid exporter family member 1	NA
23	Pfam	PF06081.11	ArAE_1	Bacteria	6	-0.0527004	0	0.540338	0.716198	0.0843711	0.190188	Aromatic acid exporter family member 1	NA
24	Pfam	PF02735.16	Ku	Bacteria	5	0.574271	1	0	0	1.57986e-10	1.01507e-08	Ku70/Ku80 beta-barrel domain	NA
24	Pfam	PF02735.16	Ku	Archaea	0	0.440573	1	2.66799e-08	5.42681e-07	2.87113e-07	6.41642e-06	Ku70/Ku80 beta-barrel domain	NA
24	Pfam	PF02735.16	Ku	Bacteria	1	0.391093	1	6.22184e-08	1.18979e-06	5.10197e-05	0.000497119	Ku70/Ku80 beta-barrel domain	NA
24	Pfam	PF02735.16	Ku	Bacteria	9	-0.366246	0	0.000169629	0.00126468	3.0563e-07	6.75429e-06	Ku70/Ku80 beta-barrel domain	NA
24	Pfam	PF02735.16	Ku	Bacteria	12	0.353202	0	0.00291173	0.0148292	0.0855147	0.191405	Ku70/Ku80 beta-barrel domain	NA
24	Pfam	PF02735.16	Ku	Bacteria	10	-0.313973	0	0.00301193	0.0152685	5.11971e-06	6.8088e-05	Ku70/Ku80 beta-barrel domain	NA
24	Pfam	PF02735.16	Ku	Bacteria	7	0.251862	0	0.00407852	0.0194213	4.22602e-06	5.75373e-05	Ku70/Ku80 beta-barrel domain	NA
24	Pfam	PF02735.16	Ku	Bacteria	2	-0.136294	0	0.0847162	0.211559	0.265606	0.431273	Ku70/Ku80 beta-barrel domain	NA
24	Pfam	PF02735.16	Ku	Bacteria	3	-0.135127	0	0.100365	0.237613	0.162724	0.305978	Ku70/Ku80 beta-barrel domain	NA
24	Pfam	PF02735.16	Ku	Bacteria	8	0.0682079	0	0.468881	0.660059	0.187225	0.337129	Ku70/Ku80 beta-barrel domain	NA
24	Pfam	PF02735.16	Ku	Bacteria	4	-0.0513928	0	0.536448	0.713548	0.982933	0.991492	Ku70/Ku80 beta-barrel domain	NA
24	Pfam	PF02735.16	Ku	Bacteria	11	0.0137967	0	0.898927	0.949806	0.875191	0.933862	Ku70/Ku80 beta-barrel domain	NA
24	Pfam	PF02735.16	Ku	Bacteria	6	0.0043917	0	0.959346	0.981301	0.287674	0.453249	Ku70/Ku80 beta-barrel domain	NA
25	DeepEC	EC6.3.2.8	UDP-N-acetylmuramate---L-alanine ligase	Bacteria	1	0.707627	1	0	0	5.30642e-18	1.62364e-14	UDP-N-acetylmuramate---L-alanine ligase; MurC synthetase; UDP-N-acetylmuramoyl-L-alanine synthetase; uridine diphospho-N-acetylmuramoylalanine synthetase; UDP-N-acetylmuramoylalanine synthetase; L-alanine-adding enzyme; UDP-acetylmuramyl-L-alanine synthetase; UDPMurNAc-L-alanine synthetase; L-Ala ligase; uridine diphosphate N-acetylmuramate:L-alanine ligase; uridine 5'-diphosphate-N-acetylmuramyl…	6.3.2.8
25	DeepEC	EC6.3.2.8	UDP-N-acetylmuramate---L-alanine ligase	Archaea	0	-0.683087	1	0	0	8.01507e-16	1.89641e-13	UDP-N-acetylmuramate---L-alanine ligase; MurC synthetase; UDP-N-acetylmuramoyl-L-alanine synthetase; uridine diphospho-N-acetylmuramoylalanine synthetase; UDP-N-acetylmuramoylalanine synthetase; L-alanine-adding enzyme; UDP-acetylmuramyl-L-alanine synthetase; UDPMurNAc-L-alanine synthetase; L-Ala ligase; uridine diphosphate N-acetylmuramate:L-alanine ligase; uridine 5'-diphosphate-N-acetylmuramyl…	6.3.2.8
25	DeepEC	EC6.3.2.8	UDP-N-acetylmuramate---L-alanine ligase	Bacteria	9	0.490611	1	2.43404e-07	3.88807e-06	1.25528e-07	3.29136e-06	UDP-N-acetylmuramate---L-alanine ligase; MurC synthetase; UDP-N-acetylmuramoyl-L-alanine synthetase; uridine diphospho-N-acetylmuramoylalanine synthetase; UDP-N-acetylmuramoylalanine synthetase; L-alanine-adding enzyme; UDP-acetylmuramyl-L-alanine synthetase; UDPMurNAc-L-alanine synthetase; L-Ala ligase; uridine diphosphate N-acetylmuramate:L-alanine ligase; uridine 5'-diphosphate-N-acetylmuramyl…	6.3.2.8
25	DeepEC	EC6.3.2.8	UDP-N-acetylmuramate---L-alanine ligase	Bacteria	5	-0.286456	0	0.000525531	0.00342754	0.00825889	0.0338055	UDP-N-acetylmuramate---L-alanine ligase; MurC synthetase; UDP-N-acetylmuramoyl-L-alanine synthetase; uridine diphospho-N-acetylmuramoylalanine synthetase; UDP-N-acetylmuramoylalanine synthetase; L-alanine-adding enzyme; UDP-acetylmuramyl-L-alanine synthetase; UDPMurNAc-L-alanine synthetase; L-Ala ligase; uridine diphosphate N-acetylmuramate:L-alanine ligase; uridine 5'-diphosphate-N-acetylmuramyl…	6.3.2.8
25	DeepEC	EC6.3.2.8	UDP-N-acetylmuramate---L-alanine ligase	Bacteria	11	0.271616	0	0.0111383	0.0434783	0.0518503	0.134326	UDP-N-acetylmuramate---L-alanine ligase; MurC synthetase; UDP-N-acetylmuramoyl-L-alanine synthetase; uridine diphospho-N-acetylmuramoylalanine synthetase; UDP-N-acetylmuramoylalanine synthetase; L-alanine-adding enzyme; UDP-acetylmuramyl-L-alanine synthetase; UDPMurNAc-L-alanine synthetase; L-Ala ligase; uridine diphosphate N-acetylmuramate:L-alanine ligase; uridine 5'-diphosphate-N-acetylmuramyl…	6.3.2.8
25	DeepEC	EC6.3.2.8	UDP-N-acetylmuramate---L-alanine ligase	Bacteria	12	0.228943	0	0.0584621	0.15912	0.185162	0.334582	UDP-N-acetylmuramate---L-alanine ligase; MurC synthetase; UDP-N-acetylmuramoyl-L-alanine synthetase; uridine diphospho-N-acetylmuramoylalanine synthetase; UDP-N-acetylmuramoylalanine synthetase; L-alanine-adding enzyme; UDP-acetylmuramyl-L-alanine synthetase; UDPMurNAc-L-alanine synthetase; L-Ala ligase; uridine diphosphate N-acetylmuramate:L-alanine ligase; uridine 5'-diphosphate-N-acetylmuramyl…	6.3.2.8
25	DeepEC	EC6.3.2.8	UDP-N-acetylmuramate---L-alanine ligase	Bacteria	10	0.178578	0	0.0959609	0.229988	0.0113015	0.042169	UDP-N-acetylmuramate---L-alanine ligase; MurC synthetase; UDP-N-acetylmuramoyl-L-alanine synthetase; uridine diphospho-N-acetylmuramoylalanine synthetase; UDP-N-acetylmuramoylalanine synthetase; L-alanine-adding enzyme; UDP-acetylmuramyl-L-alanine synthetase; UDPMurNAc-L-alanine synthetase; L-Ala ligase; uridine diphosphate N-acetylmuramate:L-alanine ligase; uridine 5'-diphosphate-N-acetylmuramyl…	6.3.2.8
25	DeepEC	EC6.3.2.8	UDP-N-acetylmuramate---L-alanine ligase	Bacteria	6	0.168224	0	0.0495112	0.140171	0.0747215	0.174939	UDP-N-acetylmuramate---L-alanine ligase; MurC synthetase; UDP-N-acetylmuramoyl-L-alanine synthetase; uridine diphospho-N-acetylmuramoylalanine synthetase; UDP-N-acetylmuramoylalanine synthetase; L-alanine-adding enzyme; UDP-acetylmuramyl-L-alanine synthetase; UDPMurNAc-L-alanine synthetase; L-Ala ligase; uridine diphosphate N-acetylmuramate:L-alanine ligase; uridine 5'-diphosphate-N-acetylmuramyl…	6.3.2.8
25	DeepEC	EC6.3.2.8	UDP-N-acetylmuramate---L-alanine ligase	Bacteria	7	0.157653	0	0.0744062	0.192104	0.922828	0.960089	UDP-N-acetylmuramate---L-alanine ligase; MurC synthetase; UDP-N-acetylmuramoyl-L-alanine synthetase; uridine diphospho-N-acetylmuramoylalanine synthetase; UDP-N-acetylmuramoylalanine synthetase; L-alanine-adding enzyme; UDP-acetylmuramyl-L-alanine synthetase; UDPMurNAc-L-alanine synthetase; L-Ala ligase; uridine diphosphate N-acetylmuramate:L-alanine ligase; uridine 5'-diphosphate-N-acetylmuramyl…	6.3.2.8
25	DeepEC	EC6.3.2.8	UDP-N-acetylmuramate---L-alanine ligase	Bacteria	4	0.155215	0	0.0604888	0.163501	0.0925407	0.203257	UDP-N-acetylmuramate---L-alanine ligase; MurC synthetase; UDP-N-acetylmuramoyl-L-alanine synthetase; uridine diphospho-N-acetylmuramoylalanine synthetase; UDP-N-acetylmuramoylalanine synthetase; L-alanine-adding enzyme; UDP-acetylmuramyl-L-alanine synthetase; UDPMurNAc-L-alanine synthetase; L-Ala ligase; uridine diphosphate N-acetylmuramate:L-alanine ligase; uridine 5'-diphosphate-N-acetylmuramyl…	6.3.2.8
25	DeepEC	EC6.3.2.8	UDP-N-acetylmuramate---L-alanine ligase	Bacteria	3	0.134993	0	0.100706	0.238207	0.709015	0.81819	UDP-N-acetylmuramate---L-alanine ligase; MurC synthetase; UDP-N-acetylmuramoyl-L-alanine synthetase; uridine diphospho-N-acetylmuramoylalanine synthetase; UDP-N-acetylmuramoylalanine synthetase; L-alanine-adding enzyme; UDP-acetylmuramyl-L-alanine synthetase; UDPMurNAc-L-alanine synthetase; L-Ala ligase; uridine diphosphate N-acetylmuramate:L-alanine ligase; uridine 5'-diphosphate-N-acetylmuramyl…	6.3.2.8
25	DeepEC	EC6.3.2.8	UDP-N-acetylmuramate---L-alanine ligase	Bacteria	2	-0.105377	0	0.183394	0.360512	0.536268	0.687758	UDP-N-acetylmuramate---L-alanine ligase; MurC synthetase; UDP-N-acetylmuramoyl-L-alanine synthetase; uridine diphospho-N-acetylmuramoylalanine synthetase; UDP-N-acetylmuramoylalanine synthetase; L-alanine-adding enzyme; UDP-acetylmuramyl-L-alanine synthetase; UDPMurNAc-L-alanine synthetase; L-Ala ligase; uridine diphosphate N-acetylmuramate:L-alanine ligase; uridine 5'-diphosphate-N-acetylmuramyl…	6.3.2.8
25	DeepEC	EC6.3.2.8	UDP-N-acetylmuramate---L-alanine ligase	Bacteria	8	0.0371973	0	0.693082	0.823818	0.932454	0.965878	UDP-N-acetylmuramate---L-alanine ligase; MurC synthetase; UDP-N-acetylmuramoyl-L-alanine synthetase; uridine diphospho-N-acetylmuramoylalanine synthetase; UDP-N-acetylmuramoylalanine synthetase; L-alanine-adding enzyme; UDP-acetylmuramyl-L-alanine synthetase; UDPMurNAc-L-alanine synthetase; L-Ala ligase; uridine diphosphate N-acetylmuramate:L-alanine ligase; uridine 5'-diphosphate-N-acetylmuramyl…	6.3.2.8
26	Pfam	PF13946.6	DUF4214	Bacteria	5	-0.587947	1	0	0	6.0978e-09	2.75439e-07	Domain of unknown function (DUF4214)	NA
26	Pfam	PF13946.6	DUF4214	Archaea	0	-0.556811	1	0	0	7.92506e-11	5.39006e-09	Domain of unknown function (DUF4214)	NA
26	Pfam	PF13946.6	DUF4214	Bacteria	11	0.462291	1	8.38226e-06	9.30476e-05	1.45003e-05	0.000163849	Domain of unknown function (DUF4214)	NA
26	Pfam	PF13946.6	DUF4214	Bacteria	12	0.411323	0	0.000446315	0.00297334	0.16118	0.303685	Domain of unknown function (DUF4214)	NA
26	Pfam	PF13946.6	DUF4214	Bacteria	10	-0.269998	0	0.0111619	0.0435524	1.06968e-05	0.000128882	Domain of unknown function (DUF4214)	NA
26	Pfam	PF13946.6	DUF4214	Bacteria	1	0.245032	0	0.000884699	0.00538851	4.84915e-05	0.000474656	Domain of unknown function (DUF4214)	NA
26	Pfam	PF13946.6	DUF4214	Bacteria	4	-0.24213	0	0.00312969	0.0157701	0.0394547	0.109774	Domain of unknown function (DUF4214)	NA
26	Pfam	PF13946.6	DUF4214	Bacteria	7	-0.241201	0	0.00600414	0.0263684	0.161442	0.304029	Domain of unknown function (DUF4214)	NA
26	Pfam	PF13946.6	DUF4214	Bacteria	9	-0.114283	0	0.252288	0.447084	2.97388e-06	4.28715e-05	Domain of unknown function (DUF4214)	NA
26	Pfam	PF13946.6	DUF4214	Bacteria	6	0.0794099	0	0.355872	0.557742	0.368832	0.535923	Domain of unknown function (DUF4214)	NA
26	Pfam	PF13946.6	DUF4214	Bacteria	2	-0.0701102	0	0.376828	0.57887	0.350495	0.517336	Domain of unknown function (DUF4214)	NA
26	Pfam	PF13946.6	DUF4214	Bacteria	8	0.0518033	0	0.582437	0.745291	0.258908	0.42397	Domain of unknown function (DUF4214)	NA
26	Pfam	PF13946.6	DUF4214	Bacteria	3	0.0013316	0	0.987141	0.994155	0.0992082	0.21342	Domain of unknown function (DUF4214)	NA
27	Pfam	PF03033.20	Glyco_transf_28	Archaea	0	-0.762053	1	0	0	8.92042e-18	2.27947e-14	Glycosyltransferase family 28 N-terminal domain	NA
27	Pfam	PF03033.20	Glyco_transf_28	Bacteria	5	-0.410377	1	4.17543e-07	6.34344e-06	4.9398e-06	6.59995e-05	Glycosyltransferase family 28 N-terminal domain	NA
27	Pfam	PF03033.20	Glyco_transf_28	Bacteria	1	0.430232	0	1.95525e-09	4.80285e-08	0.00315257	0.0157579	Glycosyltransferase family 28 N-terminal domain	NA
27	Pfam	PF03033.20	Glyco_transf_28	Bacteria	9	0.396565	0	4.26713e-05	0.000384755	0.00165593	0.00923037	Glycosyltransferase family 28 N-terminal domain	NA
27	Pfam	PF03033.20	Glyco_transf_28	Bacteria	7	0.388193	0	6.51353e-06	7.40405e-05	0.0859292	0.192172	Glycosyltransferase family 28 N-terminal domain	NA
27	Pfam	PF03033.20	Glyco_transf_28	Bacteria	11	-0.279489	0	0.00894323	0.0363587	0.000787759	0.0049876	Glycosyltransferase family 28 N-terminal domain	NA
27	Pfam	PF03033.20	Glyco_transf_28	Bacteria	2	0.151093	0	0.0557208	0.153253	0.00483487	0.0223044	Glycosyltransferase family 28 N-terminal domain	NA
27	Pfam	PF03033.20	Glyco_transf_28	Bacteria	12	0.0768525	0	0.530232	0.708579	0.49505	0.652728	Glycosyltransferase family 28 N-terminal domain	NA
27	Pfam	PF03033.20	Glyco_transf_28	Bacteria	10	0.0762389	0	0.479481	0.668632	0.965162	0.982866	Glycosyltransferase family 28 N-terminal domain	NA
27	Pfam	PF03033.20	Glyco_transf_28	Bacteria	3	-0.0522791	0	0.526599	0.705802	0.963778	0.982698	Glycosyltransferase family 28 N-terminal domain	NA
27	Pfam	PF03033.20	Glyco_transf_28	Bacteria	6	-0.0422975	0	0.623187	0.773971	0.380481	0.547013	Glycosyltransferase family 28 N-terminal domain	NA
27	Pfam	PF03033.20	Glyco_transf_28	Bacteria	4	0.025567	0	0.758549	0.867268	0.547903	0.696736	Glycosyltransferase family 28 N-terminal domain	NA
27	Pfam	PF03033.20	Glyco_transf_28	Bacteria	8	-0.0142488	0	0.879866	0.938909	0.250425	0.414106	Glycosyltransferase family 28 N-terminal domain	NA
28	DeepEC	EC4.1.2.13	fructose-bisphosphate aldolase	Bacteria	9	0.572951	1	1.96899e-10	5.64645e-09	1.56038e-08	5.7859e-07	fructose-bisphosphate aldolase; aldolase; fructose-1,6-bisphosphate triosephosphate-lyase; fructose diphosphate aldolase; diphosphofructose aldolase; fructose 1,6-diphosphate aldolase; ketose 1-phosphate aldolase; phosphofructoaldolase; zymohexase; fructoaldolase; fructose 1-phosphate aldolase; fructose 1-monophosphate aldolase; 1,6-diphosphofructose aldolase; SMALDO; D-fructose-1,6-bisphosphate …	4.1.2.13
28	DeepEC	EC4.1.2.13	fructose-bisphosphate aldolase	Bacteria	1	0.487112	1	4.01385e-13	1.30068e-11	8.31577e-08	2.48742e-06	fructose-bisphosphate aldolase; aldolase; fructose-1,6-bisphosphate triosephosphate-lyase; fructose diphosphate aldolase; diphosphofructose aldolase; fructose 1,6-diphosphate aldolase; ketose 1-phosphate aldolase; phosphofructoaldolase; zymohexase; fructoaldolase; fructose 1-phosphate aldolase; fructose 1-monophosphate aldolase; 1,6-diphosphofructose aldolase; SMALDO; D-fructose-1,6-bisphosphate …	4.1.2.13
28	DeepEC	EC4.1.2.13	fructose-bisphosphate aldolase	Archaea	0	-0.331801	1	3.94894e-05	0.000360094	2.81539e-05	0.00029739	fructose-bisphosphate aldolase; aldolase; fructose-1,6-bisphosphate triosephosphate-lyase; fructose diphosphate aldolase; diphosphofructose aldolase; fructose 1,6-diphosphate aldolase; ketose 1-phosphate aldolase; phosphofructoaldolase; zymohexase; fructoaldolase; fructose 1-phosphate aldolase; fructose 1-monophosphate aldolase; 1,6-diphosphofructose aldolase; SMALDO; D-fructose-1,6-bisphosphate …	4.1.2.13
28	DeepEC	EC4.1.2.13	fructose-bisphosphate aldolase	Bacteria	10	0.380913	0	0.000277946	0.00195922	1.24658e-06	2.04946e-05	fructose-bisphosphate aldolase; aldolase; fructose-1,6-bisphosphate triosephosphate-lyase; fructose diphosphate aldolase; diphosphofructose aldolase; fructose 1,6-diphosphate aldolase; ketose 1-phosphate aldolase; phosphofructoaldolase; zymohexase; fructoaldolase; fructose 1-phosphate aldolase; fructose 1-monophosphate aldolase; 1,6-diphosphofructose aldolase; SMALDO; D-fructose-1,6-bisphosphate …	4.1.2.13
28	DeepEC	EC4.1.2.13	fructose-bisphosphate aldolase	Bacteria	5	0.356286	0	1.33906e-05	0.00014022	0.000625058	0.00411617	fructose-bisphosphate aldolase; aldolase; fructose-1,6-bisphosphate triosephosphate-lyase; fructose diphosphate aldolase; diphosphofructose aldolase; fructose 1,6-diphosphate aldolase; ketose 1-phosphate aldolase; phosphofructoaldolase; zymohexase; fructoaldolase; fructose 1-phosphate aldolase; fructose 1-monophosphate aldolase; 1,6-diphosphofructose aldolase; SMALDO; D-fructose-1,6-bisphosphate …	4.1.2.13
28	DeepEC	EC4.1.2.13	fructose-bisphosphate aldolase	Bacteria	12	-0.286587	0	0.0169684	0.060921	0.016199	0.0553216	fructose-bisphosphate aldolase; aldolase; fructose-1,6-bisphosphate triosephosphate-lyase; fructose diphosphate aldolase; diphosphofructose aldolase; fructose 1,6-diphosphate aldolase; ketose 1-phosphate aldolase; phosphofructoaldolase; zymohexase; fructoaldolase; fructose 1-phosphate aldolase; fructose 1-monophosphate aldolase; 1,6-diphosphofructose aldolase; SMALDO; D-fructose-1,6-bisphosphate …	4.1.2.13
28	DeepEC	EC4.1.2.13	fructose-bisphosphate aldolase	Bacteria	7	0.232765	0	0.00806482	0.0333639	0.0202335	0.065752	fructose-bisphosphate aldolase; aldolase; fructose-1,6-bisphosphate triosephosphate-lyase; fructose diphosphate aldolase; diphosphofructose aldolase; fructose 1,6-diphosphate aldolase; ketose 1-phosphate aldolase; phosphofructoaldolase; zymohexase; fructoaldolase; fructose 1-phosphate aldolase; fructose 1-monophosphate aldolase; 1,6-diphosphofructose aldolase; SMALDO; D-fructose-1,6-bisphosphate …	4.1.2.13
28	DeepEC	EC4.1.2.13	fructose-bisphosphate aldolase	Bacteria	3	-0.123712	0	0.132797	0.289316	0.138115	0.271384	fructose-bisphosphate aldolase; aldolase; fructose-1,6-bisphosphate triosephosphate-lyase; fructose diphosphate aldolase; diphosphofructose aldolase; fructose 1,6-diphosphate aldolase; ketose 1-phosphate aldolase; phosphofructoaldolase; zymohexase; fructoaldolase; fructose 1-phosphate aldolase; fructose 1-monophosphate aldolase; 1,6-diphosphofructose aldolase; SMALDO; D-fructose-1,6-bisphosphate …	4.1.2.13
28	DeepEC	EC4.1.2.13	fructose-bisphosphate aldolase	Bacteria	11	0.115386	0	0.286632	0.486903	0.241936	0.404577	fructose-bisphosphate aldolase; aldolase; fructose-1,6-bisphosphate triosephosphate-lyase; fructose diphosphate aldolase; diphosphofructose aldolase; fructose 1,6-diphosphate aldolase; ketose 1-phosphate aldolase; phosphofructoaldolase; zymohexase; fructoaldolase; fructose 1-phosphate aldolase; fructose 1-monophosphate aldolase; 1,6-diphosphofructose aldolase; SMALDO; D-fructose-1,6-bisphosphate …	4.1.2.13
28	DeepEC	EC4.1.2.13	fructose-bisphosphate aldolase	Bacteria	8	0.0838938	0	0.372712	0.574847	0.661857	0.784813	fructose-bisphosphate aldolase; aldolase; fructose-1,6-bisphosphate triosephosphate-lyase; fructose diphosphate aldolase; diphosphofructose aldolase; fructose 1,6-diphosphate aldolase; ketose 1-phosphate aldolase; phosphofructoaldolase; zymohexase; fructoaldolase; fructose 1-phosphate aldolase; fructose 1-monophosphate aldolase; 1,6-diphosphofructose aldolase; SMALDO; D-fructose-1,6-bisphosphate …	4.1.2.13
28	DeepEC	EC4.1.2.13	fructose-bisphosphate aldolase	Bacteria	6	0.0551786	0	0.521439	0.702155	0.414285	0.580886	fructose-bisphosphate aldolase; aldolase; fructose-1,6-bisphosphate triosephosphate-lyase; fructose diphosphate aldolase; diphosphofructose aldolase; fructose 1,6-diphosphate aldolase; ketose 1-phosphate aldolase; phosphofructoaldolase; zymohexase; fructoaldolase; fructose 1-phosphate aldolase; fructose 1-monophosphate aldolase; 1,6-diphosphofructose aldolase; SMALDO; D-fructose-1,6-bisphosphate …	4.1.2.13
28	DeepEC	EC4.1.2.13	fructose-bisphosphate aldolase	Bacteria	4	-0.0211978	0	0.798843	0.890658	0.66736	0.788612	fructose-bisphosphate aldolase; aldolase; fructose-1,6-bisphosphate triosephosphate-lyase; fructose diphosphate aldolase; diphosphofructose aldolase; fructose 1,6-diphosphate aldolase; ketose 1-phosphate aldolase; phosphofructoaldolase; zymohexase; fructoaldolase; fructose 1-phosphate aldolase; fructose 1-monophosphate aldolase; 1,6-diphosphofructose aldolase; SMALDO; D-fructose-1,6-bisphosphate …	4.1.2.13
28	DeepEC	EC4.1.2.13	fructose-bisphosphate aldolase	Bacteria	2	-0.0162627	0	0.837763	0.913421	0.7772	0.867525	fructose-bisphosphate aldolase; aldolase; fructose-1,6-bisphosphate triosephosphate-lyase; fructose diphosphate aldolase; diphosphofructose aldolase; fructose 1,6-diphosphate aldolase; ketose 1-phosphate aldolase; phosphofructoaldolase; zymohexase; fructoaldolase; fructose 1-phosphate aldolase; fructose 1-monophosphate aldolase; 1,6-diphosphofructose aldolase; SMALDO; D-fructose-1,6-bisphosphate …	4.1.2.13
29	Pfam	PF13344.6	Hydrolase_6	Archaea	0	0.651141	1	0	0	6.15342e-13	7.2509e-11	Haloacid dehalogenase-like hydrolase	NA
29	Pfam	PF13344.6	Hydrolase_6	Bacteria	1	-0.556847	1	0	0	3.06793e-10	1.88065e-08	Haloacid dehalogenase-like hydrolase	NA
29	Pfam	PF13344.6	Hydrolase_6	Bacteria	7	-0.375833	1	1.32246e-05	0.000138579	1.59015e-06	2.53327e-05	Haloacid dehalogenase-like hydrolase	NA
29	Pfam	PF13344.6	Hydrolase_6	Bacteria	11	-0.347397	0	0.00104393	0.0062219	0.0349208	0.0998406	Haloacid dehalogenase-like hydrolase	NA
29	Pfam	PF13344.6	Hydrolase_6	Bacteria	4	-0.255711	0	0.00177195	0.00973211	0.0600397	0.149885	Haloacid dehalogenase-like hydrolase	NA
29	Pfam	PF13344.6	Hydrolase_6	Bacteria	10	-0.239706	0	0.0247099	0.0822562	0.013108	0.0472126	Haloacid dehalogenase-like hydrolase	NA
29	Pfam	PF13344.6	Hydrolase_6	Bacteria	9	-0.238557	0	0.0159399	0.0580724	5.35955e-07	1.02687e-05	Haloacid dehalogenase-like hydrolase	NA
29	Pfam	PF13344.6	Hydrolase_6	Bacteria	6	0.172938	0	0.0434009	0.126397	0.0157575	0.0542104	Haloacid dehalogenase-like hydrolase	NA
29	Pfam	PF13344.6	Hydrolase_6	Bacteria	2	0.15041	0	0.0568496	0.155631	0.192569	0.343283	Haloacid dehalogenase-like hydrolase	NA
29	Pfam	PF13344.6	Hydrolase_6	Bacteria	12	0.138111	0	0.257757	0.453148	0.289325	0.454968	Haloacid dehalogenase-like hydrolase	NA
29	Pfam	PF13344.6	Hydrolase_6	Bacteria	5	-0.0839804	0	0.316553	0.518185	0.345663	0.51222	Haloacid dehalogenase-like hydrolase	NA
29	Pfam	PF13344.6	Hydrolase_6	Bacteria	3	0.0674728	0	0.413582	0.613939	0.709015	0.81819	Haloacid dehalogenase-like hydrolase	NA
29	Pfam	PF13344.6	Hydrolase_6	Bacteria	8	0.0511655	0	0.587095	0.748842	0.4537	0.616587	Haloacid dehalogenase-like hydrolase	NA
30	Pfam	PF06983.13	3-dmu-9_3-mt	Bacteria	1	0.623075	1	0	0	8.6648e-09	3.77658e-07	3-demethylubiquinone-9 3-methyltransferase	NA
30	Pfam	PF06983.13	3-dmu-9_3-mt	Bacteria	11	-0.4168	0	6.90139e-05	0.000587623	0.0019015	0.0103767	3-demethylubiquinone-9 3-methyltransferase	NA
30	Pfam	PF06983.13	3-dmu-9_3-mt	Bacteria	7	-0.379729	0	1.06094e-05	0.000115127	0.0170064	0.0575112	3-demethylubiquinone-9 3-methyltransferase	NA
30	Pfam	PF06983.13	3-dmu-9_3-mt	Bacteria	5	0.335459	0	4.37919e-05	0.000393788	0.000836026	0.00524603	3-demethylubiquinone-9 3-methyltransferase	NA
30	Pfam	PF06983.13	3-dmu-9_3-mt	Bacteria	10	-0.312793	0	0.00312757	0.0157607	0.000108954	0.000960149	3-demethylubiquinone-9 3-methyltransferase	NA
30	Pfam	PF06983.13	3-dmu-9_3-mt	Archaea	0	-0.30485	0	0.000167897	0.00125281	2.9941e-07	6.6646e-06	3-demethylubiquinone-9 3-methyltransferase	NA
30	Pfam	PF06983.13	3-dmu-9_3-mt	Bacteria	12	0.252316	0	0.0364764	0.110988	0.240714	0.403372	3-demethylubiquinone-9 3-methyltransferase	NA
30	Pfam	PF06983.13	3-dmu-9_3-mt	Bacteria	8	0.186829	0	0.0455796	0.131377	0.0168404	0.0571118	3-demethylubiquinone-9 3-methyltransferase	NA
30	Pfam	PF06983.13	3-dmu-9_3-mt	Bacteria	4	0.122365	0	0.139815	0.300217	0.121164	0.246621	3-demethylubiquinone-9 3-methyltransferase	NA
30	Pfam	PF06983.13	3-dmu-9_3-mt	Bacteria	2	-0.117353	0	0.138191	0.297658	0.0800589	0.184138	3-demethylubiquinone-9 3-methyltransferase	NA
30	Pfam	PF06983.13	3-dmu-9_3-mt	Bacteria	6	0.102661	0	0.232259	0.425039	0.0420158	0.115008	3-demethylubiquinone-9 3-methyltransferase	NA
30	Pfam	PF06983.13	3-dmu-9_3-mt	Bacteria	9	0.0665023	0	0.506011	0.690975	0.373578	0.540643	3-demethylubiquinone-9 3-methyltransferase	NA
30	Pfam	PF06983.13	3-dmu-9_3-mt	Bacteria	3	-0.0081148	0	0.921757	0.961986	0.703146	0.813548	3-demethylubiquinone-9 3-methyltransferase	NA
31	Pfam	PF03595.17	SLAC1	Bacteria	1	0.566212	1	0	0	4.46192e-12	4.17865e-10	Voltage-dependent anion channel	NA
31	Pfam	PF03595.17	SLAC1	Bacteria	9	0.521269	1	3.18183e-08	6.40355e-07	2.03003e-06	3.13196e-05	Voltage-dependent anion channel	NA
31	Pfam	PF03595.17	SLAC1	Bacteria	5	0.493574	1	4.79169e-10	1.30062e-08	2.95767e-09	1.45025e-07	Voltage-dependent anion channel	NA
31	Pfam	PF03595.17	SLAC1	Archaea	0	-0.419035	1	1.3897e-07	2.36846e-06	3.3845e-06	4.79562e-05	Voltage-dependent anion channel	NA
31	Pfam	PF03595.17	SLAC1	Bacteria	12	0.324527	0	0.0065177	0.0279258	0.0320211	0.093316	Voltage-dependent anion channel	NA
31	Pfam	PF03595.17	SLAC1	Bacteria	11	0.313862	0	0.00319731	0.01597	0.0286985	0.0860367	Voltage-dependent anion channel	NA
31	Pfam	PF03595.17	SLAC1	Bacteria	3	0.145814	0	0.0759977	0.19521	0.0869173	0.193827	Voltage-dependent anion channel	NA
31	Pfam	PF03595.17	SLAC1	Bacteria	7	0.136997	0	0.121496	0.271337	0.812055	0.891499	Voltage-dependent anion channel	NA
31	Pfam	PF03595.17	SLAC1	Bacteria	4	0.0877854	0	0.290376	0.491081	0.766058	0.859335	Voltage-dependent anion channel	NA
31	Pfam	PF03595.17	SLAC1	Bacteria	10	0.0798316	0	0.458971	0.651561	0.117908	0.241599	Voltage-dependent anion channel	NA
31	Pfam	PF03595.17	SLAC1	Bacteria	6	-0.0773377	0	0.368593	0.570912	0.0236418	0.0741755	Voltage-dependent anion channel	NA
31	Pfam	PF03595.17	SLAC1	Bacteria	8	-0.0441623	0	0.639325	0.786402	0.916297	0.955996	Voltage-dependent anion channel	NA
31	Pfam	PF03595.17	SLAC1	Bacteria	2	0.00507678	0	0.949037	0.97564	0.631566	0.764185	Voltage-dependent anion channel	NA
32	Pfam	PF14870.6	PSII_BNR	Bacteria	9	-0.622778	1	0	0	1.55133e-07	3.90067e-06	Photosynthesis system II assembly factor YCF48	NA
32	Pfam	PF14870.6	PSII_BNR	Archaea	0	-0.472813	1	1.74203e-09	4.31346e-08	9.04363e-08	2.67295e-06	Photosynthesis system II assembly factor YCF48	NA
32	Pfam	PF14870.6	PSII_BNR	Bacteria	5	-0.352239	1	1.69639e-05	0.000173196	4.20693e-05	0.000417135	Photosynthesis system II assembly factor YCF48	NA
32	Pfam	PF14870.6	PSII_BNR	Bacteria	7	0.306585	0	0.000434825	0.00291415	1.883e-07	4.42486e-06	Photosynthesis system II assembly factor YCF48	NA
32	Pfam	PF14870.6	PSII_BNR	Bacteria	10	-0.288419	0	0.00659931	0.028217	0.00440358	0.0206579	Photosynthesis system II assembly factor YCF48	NA
32	Pfam	PF14870.6	PSII_BNR	Bacteria	1	-0.27378	0	0.000194415	0.00142596	0.000522352	0.00354432	Photosynthesis system II assembly factor YCF48	NA
32	Pfam	PF14870.6	PSII_BNR	Bacteria	4	-0.150637	0	0.0685786	0.180285	0.0170273	0.0575145	Photosynthesis system II assembly factor YCF48	NA
32	Pfam	PF14870.6	PSII_BNR	Bacteria	2	-0.150572	0	0.0565793	0.155067	0.0340288	0.0978313	Photosynthesis system II assembly factor YCF48	NA
32	Pfam	PF14870.6	PSII_BNR	Bacteria	6	0.150116	0	0.0799844	0.202788	0.0347448	0.0994838	Photosynthesis system II assembly factor YCF48	NA
32	Pfam	PF14870.6	PSII_BNR	Bacteria	12	0.138349	0	0.256928	0.452157	0.283623	0.44918	Photosynthesis system II assembly factor YCF48	NA
32	Pfam	PF14870.6	PSII_BNR	Bacteria	8	0.129812	0	0.166747	0.337873	0.910918	0.953629	Photosynthesis system II assembly factor YCF48	NA
32	Pfam	PF14870.6	PSII_BNR	Bacteria	11	-0.101899	0	0.346981	0.549004	0.194101	0.345122	Photosynthesis system II assembly factor YCF48	NA
32	Pfam	PF14870.6	PSII_BNR	Bacteria	3	-0.0742959	0	0.367852	0.570289	0.00315854	0.0157816	Photosynthesis system II assembly factor YCF48	NA
33	Pfam	PF02823.16	ATP-synt_DE_N	Archaea	0	-0.597163	1	0	0	1.15908e-12	1.30232e-10	ATP synthase, Delta/Epsilon chain, beta-sandwich domain	NA
33	Pfam	PF02823.16	ATP-synt_DE_N	Bacteria	1	0.56075	1	0	0	1.08808e-08	4.32319e-07	ATP synthase, Delta/Epsilon chain, beta-sandwich domain	NA
33	Pfam	PF02823.16	ATP-synt_DE_N	Bacteria	7	-0.377063	0	1.23397e-05	0.000131181	0.00420814	0.0199123	ATP synthase, Delta/Epsilon chain, beta-sandwich domain	NA
33	Pfam	PF02823.16	ATP-synt_DE_N	Bacteria	11	0.359791	0	0.000669504	0.00422602	0.00069071	0.00446836	ATP synthase, Delta/Epsilon chain, beta-sandwich domain	NA
33	Pfam	PF02823.16	ATP-synt_DE_N	Bacteria	12	0.28778	0	0.0164953	0.0596078	0.272446	0.438978	ATP synthase, Delta/Epsilon chain, beta-sandwich domain	NA
33	Pfam	PF02823.16	ATP-synt_DE_N	Bacteria	6	0.272635	0	0.00131565	0.00756415	0.100263	0.215	ATP synthase, Delta/Epsilon chain, beta-sandwich domain	NA
33	Pfam	PF02823.16	ATP-synt_DE_N	Bacteria	4	0.270136	0	0.000936301	0.00566269	0.000633626	0.00416321	ATP synthase, Delta/Epsilon chain, beta-sandwich domain	NA
33	Pfam	PF02823.16	ATP-synt_DE_N	Bacteria	10	0.257265	0	0.0157508	0.0575332	0.0901425	0.199394	ATP synthase, Delta/Epsilon chain, beta-sandwich domain	NA
33	Pfam	PF02823.16	ATP-synt_DE_N	Bacteria	9	0.196318	0	0.0481177	0.137063	0.665204	0.78781	ATP synthase, Delta/Epsilon chain, beta-sandwich domain	NA
33	Pfam	PF02823.16	ATP-synt_DE_N	Bacteria	3	0.144675	0	0.0783428	0.199804	0.198654	0.351411	ATP synthase, Delta/Epsilon chain, beta-sandwich domain	NA
33	Pfam	PF02823.16	ATP-synt_DE_N	Bacteria	5	-0.0622217	0	0.458321	0.651093	0.17554	0.322444	ATP synthase, Delta/Epsilon chain, beta-sandwich domain	NA
33	Pfam	PF02823.16	ATP-synt_DE_N	Bacteria	2	0.0560933	0	0.479718	0.668869	0.348749	0.515699	ATP synthase, Delta/Epsilon chain, beta-sandwich domain	NA
33	Pfam	PF02823.16	ATP-synt_DE_N	Bacteria	8	0.0176037	0	0.851872	0.921223	0.340753	0.507145	ATP synthase, Delta/Epsilon chain, beta-sandwich domain	NA
34	DeepEC	EC3.5.4.25	GTP cyclohydrolase II	Bacteria	1	-0.769755	1	0	0	4.90347e-20	4.83309e-16	GTP cyclohydrolase II; guanosine triphosphate cyclohydrolase II; GTP-8-formylhydrolase	3.5.4.25
34	DeepEC	EC3.5.4.25	GTP cyclohydrolase II	Bacteria	11	-0.482996	1	2.91807e-06	3.63638e-05	9.76265e-05	0.00087288	GTP cyclohydrolase II; guanosine triphosphate cyclohydrolase II; GTP-8-formylhydrolase	3.5.4.25
34	DeepEC	EC3.5.4.25	GTP cyclohydrolase II	Bacteria	9	0.423797	1	1.10435e-05	0.000119101	9.02822e-06	0.000111774	GTP cyclohydrolase II; guanosine triphosphate cyclohydrolase II; GTP-8-formylhydrolase	3.5.4.25
34	DeepEC	EC3.5.4.25	GTP cyclohydrolase II	Bacteria	7	-0.444242	0	1.83581e-07	3.00438e-06	0.00436669	0.020529	GTP cyclohydrolase II; guanosine triphosphate cyclohydrolase II; GTP-8-formylhydrolase	3.5.4.25
34	DeepEC	EC3.5.4.25	GTP cyclohydrolase II	Bacteria	5	0.249397	0	0.00264147	0.0136566	0.256443	0.420718	GTP cyclohydrolase II; guanosine triphosphate cyclohydrolase II; GTP-8-formylhydrolase	3.5.4.25
34	DeepEC	EC3.5.4.25	GTP cyclohydrolase II	Archaea	0	-0.24694	0	0.00245934	0.0128419	0.0164393	0.0560087	GTP cyclohydrolase II; guanosine triphosphate cyclohydrolase II; GTP-8-formylhydrolase	3.5.4.25
34	DeepEC	EC3.5.4.25	GTP cyclohydrolase II	Bacteria	8	0.219434	0	0.0184604	0.0652635	0.104384	0.221321	GTP cyclohydrolase II; guanosine triphosphate cyclohydrolase II; GTP-8-formylhydrolase	3.5.4.25
34	DeepEC	EC3.5.4.25	GTP cyclohydrolase II	Bacteria	10	-0.120883	0	0.261374	0.457377	0.077643	0.180045	GTP cyclohydrolase II; guanosine triphosphate cyclohydrolase II; GTP-8-formylhydrolase	3.5.4.25
34	DeepEC	EC3.5.4.25	GTP cyclohydrolase II	Bacteria	3	-0.0830837	0	0.313758	0.515591	0.266292	0.432036	GTP cyclohydrolase II; guanosine triphosphate cyclohydrolase II; GTP-8-formylhydrolase	3.5.4.25
34	DeepEC	EC3.5.4.25	GTP cyclohydrolase II	Bacteria	12	-0.075715	0	0.536355	0.713499	0.96509	0.982866	GTP cyclohydrolase II; guanosine triphosphate cyclohydrolase II; GTP-8-formylhydrolase	3.5.4.25
34	DeepEC	EC3.5.4.25	GTP cyclohydrolase II	Bacteria	2	0.0662728	0	0.403564	0.60461	0.785005	0.872957	GTP cyclohydrolase II; guanosine triphosphate cyclohydrolase II; GTP-8-formylhydrolase	3.5.4.25
34	DeepEC	EC3.5.4.25	GTP cyclohydrolase II	Bacteria	4	0.0254725	0	0.759413	0.86785	0.397589	0.564438	GTP cyclohydrolase II; guanosine triphosphate cyclohydrolase II; GTP-8-formylhydrolase	3.5.4.25
34	DeepEC	EC3.5.4.25	GTP cyclohydrolase II	Bacteria	6	-0.0152099	0	0.859812	0.926438	0.15357	0.293592	GTP cyclohydrolase II; guanosine triphosphate cyclohydrolase II; GTP-8-formylhydrolase	3.5.4.25
35	Pfam	PF13883.6	Pyrid_oxidase_2	Archaea	0	-0.668286	1	0	0	9.72534e-16	2.21889e-13	Pyridoxamine 5'-phosphate oxidase	NA
35	Pfam	PF13883.6	Pyrid_oxidase_2	Bacteria	1	-0.550813	1	0	0	1.03358e-06	1.73761e-05	Pyridoxamine 5'-phosphate oxidase	NA
35	Pfam	PF13883.6	Pyrid_oxidase_2	Bacteria	9	-0.481417	1	4.3075e-07	6.5087e-06	7.19455e-06	9.17392e-05	Pyridoxamine 5'-phosphate oxidase	NA
35	Pfam	PF13883.6	Pyrid_oxidase_2	Bacteria	12	-0.445374	0	0.000125703	0.000977524	0.0145392	0.0509301	Pyridoxamine 5'-phosphate oxidase	NA
35	Pfam	PF13883.6	Pyrid_oxidase_2	Bacteria	6	-0.250891	0	0.00318268	0.0159075	6.1168e-05	0.000585287	Pyridoxamine 5'-phosphate oxidase	NA
35	Pfam	PF13883.6	Pyrid_oxidase_2	Bacteria	2	0.170086	0	0.0309999	0.0980112	0.0788969	0.182235	Pyridoxamine 5'-phosphate oxidase	NA
35	Pfam	PF13883.6	Pyrid_oxidase_2	Bacteria	4	0.166953	0	0.0432664	0.126099	0.0559253	0.142076	Pyridoxamine 5'-phosphate oxidase	NA
35	Pfam	PF13883.6	Pyrid_oxidase_2	Bacteria	8	0.165564	0	0.0770102	0.197159	0.773211	0.864356	Pyridoxamine 5'-phosphate oxidase	NA
35	Pfam	PF13883.6	Pyrid_oxidase_2	Bacteria	11	-0.108898	0	0.314733	0.516434	0.416955	0.583207	Pyridoxamine 5'-phosphate oxidase	NA
35	Pfam	PF13883.6	Pyrid_oxidase_2	Bacteria	5	0.0503095	0	0.548855	0.722317	0.0603703	0.15058	Pyridoxamine 5'-phosphate oxidase	NA
35	Pfam	PF13883.6	Pyrid_oxidase_2	Bacteria	10	-0.0153218	0	0.88716	0.943319	0.582098	0.724893	Pyridoxamine 5'-phosphate oxidase	NA
35	Pfam	PF13883.6	Pyrid_oxidase_2	Bacteria	3	0.0100868	0	0.902827	0.951723	0.034795	0.0996145	Pyridoxamine 5'-phosphate oxidase	NA
35	Pfam	PF13883.6	Pyrid_oxidase_2	Bacteria	7	-0.00258833	0	0.976768	0.988842	0.899552	0.946643	Pyridoxamine 5'-phosphate oxidase	NA
36	Pfam	PF01066.21	CDP-OH_P_transf	Bacteria	1	0.631145	1	0	0	2.02911e-09	1.03465e-07	CDP-alcohol phosphatidyltransferase	NA
36	Pfam	PF01066.21	CDP-OH_P_transf	Archaea	0	-0.474373	1	1.5097e-09	3.77264e-08	1.27937e-07	3.34765e-06	CDP-alcohol phosphatidyltransferase	NA
36	Pfam	PF01066.21	CDP-OH_P_transf	Bacteria	5	0.425673	1	1.40269e-07	2.38957e-06	4.57668e-06	6.16824e-05	CDP-alcohol phosphatidyltransferase	NA
36	Pfam	PF01066.21	CDP-OH_P_transf	Bacteria	9	0.555569	0	2.07981e-09	5.06845e-08	0.000897238	0.00557421	CDP-alcohol phosphatidyltransferase	NA
36	Pfam	PF01066.21	CDP-OH_P_transf	Bacteria	7	-0.32623	0	0.00017461	0.00129632	0.000323147	0.00236857	CDP-alcohol phosphatidyltransferase	NA
36	Pfam	PF01066.21	CDP-OH_P_transf	Bacteria	6	0.177689	0	0.0378944	0.114255	0.15357	0.293592	CDP-alcohol phosphatidyltransferase	NA
36	Pfam	PF01066.21	CDP-OH_P_transf	Bacteria	10	-0.151298	0	0.159135	0.327088	0.582098	0.724893	CDP-alcohol phosphatidyltransferase	NA
36	Pfam	PF01066.21	CDP-OH_P_transf	Bacteria	2	-0.131115	0	0.0973449	0.232369	0.488296	0.646807	CDP-alcohol phosphatidyltransferase	NA
36	Pfam	PF01066.21	CDP-OH_P_transf	Bacteria	11	0.127907	0	0.237261	0.429918	0.21868	0.375568	CDP-alcohol phosphatidyltransferase	NA
36	Pfam	PF01066.21	CDP-OH_P_transf	Bacteria	12	-0.093621	0	0.444182	0.63917	0.0665325	0.160504	CDP-alcohol phosphatidyltransferase	NA
36	Pfam	PF01066.21	CDP-OH_P_transf	Bacteria	8	0.0567527	0	0.54688	0.721013	0.165552	0.309535	CDP-alcohol phosphatidyltransferase	NA
36	Pfam	PF01066.21	CDP-OH_P_transf	Bacteria	3	0.0222835	0	0.787354	0.885813	0.668312	0.788703	CDP-alcohol phosphatidyltransferase	NA
36	Pfam	PF01066.21	CDP-OH_P_transf	Bacteria	4	0.017044	0	0.837651	0.913344	0.374155	0.541197	CDP-alcohol phosphatidyltransferase	NA
37	DeepEC	EC2.2.1.1	transketolase	Bacteria	1	0.575592	1	0	0	2.26978e-06	3.44832e-05	transketolase; glycolaldehydetransferase	2.2.1.1
37	DeepEC	EC2.2.1.1	transketolase	Bacteria	9	0.515818	1	4.64821e-08	9.10074e-07	3.0578e-08	1.04943e-06	transketolase; glycolaldehydetransferase	2.2.1.1
37	DeepEC	EC2.2.1.1	transketolase	Bacteria	5	0.457118	1	1.24898e-08	2.68393e-07	1.72606e-06	2.72841e-05	transketolase; glycolaldehydetransferase	2.2.1.1
37	DeepEC	EC2.2.1.1	transketolase	Bacteria	12	0.330948	0	0.00547661	0.0246359	0.621138	0.75586	transketolase; glycolaldehydetransferase	2.2.1.1
37	DeepEC	EC2.2.1.1	transketolase	Bacteria	10	0.308601	0	0.0035713	0.0174759	0.00273363	0.0140317	transketolase; glycolaldehydetransferase	2.2.1.1
37	DeepEC	EC2.2.1.1	transketolase	Bacteria	6	0.301184	0	0.000369566	0.00252196	0.0343745	0.0986066	transketolase; glycolaldehydetransferase	2.2.1.1
37	DeepEC	EC2.2.1.1	transketolase	Bacteria	8	0.279286	0	0.00250548	0.0130466	0.00269598	0.0138814	transketolase; glycolaldehydetransferase	2.2.1.1
37	DeepEC	EC2.2.1.1	transketolase	Bacteria	7	0.222591	0	0.0113672	0.0441157	0.464814	0.626003	transketolase; glycolaldehydetransferase	2.2.1.1
37	DeepEC	EC2.2.1.1	transketolase	Bacteria	11	0.210086	0	0.0509713	0.143171	0.321798	0.487444	transketolase; glycolaldehydetransferase	2.2.1.1
37	DeepEC	EC2.2.1.1	transketolase	Archaea	0	-0.167408	0	0.0413854	0.121763	0.0960125	0.20862	transketolase; glycolaldehydetransferase	2.2.1.1
37	DeepEC	EC2.2.1.1	transketolase	Bacteria	4	-0.154798	0	0.0611923	0.164954	0.162046	0.304954	transketolase; glycolaldehydetransferase	2.2.1.1
37	DeepEC	EC2.2.1.1	transketolase	Bacteria	3	0.0379761	0	0.645646	0.790676	0.388217	0.555225	transketolase; glycolaldehydetransferase	2.2.1.1
37	DeepEC	EC2.2.1.1	transketolase	Bacteria	2	0.026353	0	0.740015	0.855349	0.545238	0.694186	transketolase; glycolaldehydetransferase	2.2.1.1
38	Pfam	PF01306.19	LacY_symp	Archaea	0	0.485402	1	5.23123e-10	1.41606e-08	2.58541e-06	3.79815e-05	LacY proton/sugar symporter	NA
38	Pfam	PF01306.19	LacY_symp	Bacteria	5	0.345877	1	2.44529e-05	0.000238234	3.36395e-06	4.77558e-05	LacY proton/sugar symporter	NA
38	Pfam	PF01306.19	LacY_symp	Bacteria	11	0.452413	0	1.35699e-05	0.000141964	0.000205509	0.00160049	LacY proton/sugar symporter	NA
38	Pfam	PF01306.19	LacY_symp	Bacteria	9	0.449559	0	2.77024e-06	3.46569e-05	0.00566414	0.0251994	LacY proton/sugar symporter	NA
38	Pfam	PF01306.19	LacY_symp	Bacteria	12	-0.261948	0	0.0296847	0.0948386	0.0496061	0.130026	LacY proton/sugar symporter	NA
38	Pfam	PF01306.19	LacY_symp	Bacteria	10	-0.232204	0	0.029699	0.0948758	0.128526	0.258038	LacY proton/sugar symporter	NA
38	Pfam	PF01306.19	LacY_symp	Bacteria	8	0.228933	0	0.0138555	0.0518513	0.00314736	0.0157407	LacY proton/sugar symporter	NA
38	Pfam	PF01306.19	LacY_symp	Bacteria	7	-0.219941	0	0.0124022	0.0473093	0.164986	0.308838	LacY proton/sugar symporter	NA
38	Pfam	PF01306.19	LacY_symp	Bacteria	1	-0.202762	0	0.00612658	0.0267269	0.0485233	0.127873	LacY proton/sugar symporter	NA
38	Pfam	PF01306.19	LacY_symp	Bacteria	2	-0.16501	0	0.0364568	0.11097	0.368258	0.535522	LacY proton/sugar symporter	NA
38	Pfam	PF01306.19	LacY_symp	Bacteria	4	-0.163674	0	0.0476046	0.135913	0.0185225	0.0613897	LacY proton/sugar symporter	NA
38	Pfam	PF01306.19	LacY_symp	Bacteria	3	0.117462	0	0.153672	0.319168	0.290806	0.456679	LacY proton/sugar symporter	NA
38	Pfam	PF01306.19	LacY_symp	Bacteria	6	-0.0933457	0	0.277573	0.476448	0.74368	0.843449	LacY proton/sugar symporter	NA
39	Pfam	PF04397.15	LytTR	Archaea	0	-0.684215	1	0	0	3.92519e-16	1.89641e-13	LytTr DNA-binding domain	NA
39	Pfam	PF04397.15	LytTR	Bacteria	5	-0.466213	1	5.88425e-09	1.32829e-07	3.50052e-08	1.17964e-06	LytTr DNA-binding domain	NA
39	Pfam	PF04397.15	LytTR	Bacteria	1	-0.439147	1	8.24466e-10	2.17451e-08	3.56454e-05	0.000364568	LytTr DNA-binding domain	NA
39	Pfam	PF04397.15	LytTR	Bacteria	9	0.287841	0	0.00346062	0.0170325	0.00189013	0.0103198	LytTr DNA-binding domain	NA
39	Pfam	PF04397.15	LytTR	Bacteria	11	0.258803	0	0.0157235	0.0574547	0.00910702	0.036344	LytTr DNA-binding domain	NA
39	Pfam	PF04397.15	LytTR	Bacteria	12	0.23397	0	0.0529972	0.147435	0.0766049	0.178109	LytTr DNA-binding domain	NA
39	Pfam	PF04397.15	LytTR	Bacteria	6	-0.22666	0	0.00784918	0.0326242	0.00142412	0.0081579	LytTr DNA-binding domain	NA
39	Pfam	PF04397.15	LytTR	Bacteria	7	0.175794	0	0.0463998	0.133188	0.0159501	0.0546146	LytTr DNA-binding domain	NA
39	Pfam	PF04397.15	LytTR	Bacteria	2	-0.0691742	0	0.383248	0.584794	0.536268	0.687758	LytTr DNA-binding domain	NA
39	Pfam	PF04397.15	LytTR	Bacteria	3	-0.0196548	0	0.811944	0.898457	0.129915	0.260012	LytTr DNA-binding domain	NA
39	Pfam	PF04397.15	LytTR	Bacteria	10	0.014723	0	0.891545	0.945693	0.594136	0.735175	LytTr DNA-binding domain	NA
39	Pfam	PF04397.15	LytTR	Bacteria	8	0.00440517	0	0.962733	0.982552	0.799284	0.882647	LytTr DNA-binding domain	NA
39	Pfam	PF04397.15	LytTR	Bacteria	4	-0.000345679	0	0.996685	0.998878	0.566185	0.71238	LytTr DNA-binding domain	NA
40	DeepEC	EC1.1.1.37	malate dehydrogenase	Archaea	0	-0.555839	1	0	0	7.67698e-09	3.39065e-07	malate dehydrogenase; malic dehydrogenase; L-malate dehydrogenase; NAD-L-malate dehydrogenase; malic acid dehydrogenase; NAD-dependent malic dehydrogenase; NAD-malate dehydrogenase; NAD-malic dehydrogenase; malate (NAD) dehydrogenase; NAD-dependent malate dehydrogenase; NAD-specific malate dehydrogenase; NAD-linked malate dehydrogenase; MDH; L-malate-NAD+ oxidoreductase	1.1.1.37
40	DeepEC	EC1.1.1.37	malate dehydrogenase	Bacteria	9	0.494852	1	1.8603e-07	3.0389e-06	5.63723e-07	1.07363e-05	malate dehydrogenase; malic dehydrogenase; L-malate dehydrogenase; NAD-L-malate dehydrogenase; malic acid dehydrogenase; NAD-dependent malic dehydrogenase; NAD-malate dehydrogenase; NAD-malic dehydrogenase; malate (NAD) dehydrogenase; NAD-dependent malate dehydrogenase; NAD-specific malate dehydrogenase; NAD-linked malate dehydrogenase; MDH; L-malate-NAD+ oxidoreductase	1.1.1.37
40	DeepEC	EC1.1.1.37	malate dehydrogenase	Bacteria	5	-0.494225	1	4.48106e-10	1.22224e-08	6.70826e-09	2.99983e-07	malate dehydrogenase; malic dehydrogenase; L-malate dehydrogenase; NAD-L-malate dehydrogenase; malic acid dehydrogenase; NAD-dependent malic dehydrogenase; NAD-malate dehydrogenase; NAD-malic dehydrogenase; malate (NAD) dehydrogenase; NAD-dependent malate dehydrogenase; NAD-specific malate dehydrogenase; NAD-linked malate dehydrogenase; MDH; L-malate-NAD+ oxidoreductase	1.1.1.37
40	DeepEC	EC1.1.1.37	malate dehydrogenase	Bacteria	1	0.449602	1	2.84215e-10	7.98094e-09	1.21709e-05	0.000143096	malate dehydrogenase; malic dehydrogenase; L-malate dehydrogenase; NAD-L-malate dehydrogenase; malic acid dehydrogenase; NAD-dependent malic dehydrogenase; NAD-malate dehydrogenase; NAD-malic dehydrogenase; malate (NAD) dehydrogenase; NAD-dependent malate dehydrogenase; NAD-specific malate dehydrogenase; NAD-linked malate dehydrogenase; MDH; L-malate-NAD+ oxidoreductase	1.1.1.37
40	DeepEC	EC1.1.1.37	malate dehydrogenase	Bacteria	6	0.305603	0	0.000300136	0.0020991	0.0007128	0.00458671	malate dehydrogenase; malic dehydrogenase; L-malate dehydrogenase; NAD-L-malate dehydrogenase; malic acid dehydrogenase; NAD-dependent malic dehydrogenase; NAD-malate dehydrogenase; NAD-malic dehydrogenase; malate (NAD) dehydrogenase; NAD-dependent malate dehydrogenase; NAD-specific malate dehydrogenase; NAD-linked malate dehydrogenase; MDH; L-malate-NAD+ oxidoreductase	1.1.1.37
40	DeepEC	EC1.1.1.37	malate dehydrogenase	Bacteria	12	-0.260719	0	0.0304874	0.096767	0.172865	0.318978	malate dehydrogenase; malic dehydrogenase; L-malate dehydrogenase; NAD-L-malate dehydrogenase; malic acid dehydrogenase; NAD-dependent malic dehydrogenase; NAD-malate dehydrogenase; NAD-malic dehydrogenase; malate (NAD) dehydrogenase; NAD-dependent malate dehydrogenase; NAD-specific malate dehydrogenase; NAD-linked malate dehydrogenase; MDH; L-malate-NAD+ oxidoreductase	1.1.1.37
40	DeepEC	EC1.1.1.37	malate dehydrogenase	Bacteria	7	0.18177	0	0.0393694	0.117683	0.322532	0.488217	malate dehydrogenase; malic dehydrogenase; L-malate dehydrogenase; NAD-L-malate dehydrogenase; malic acid dehydrogenase; NAD-dependent malic dehydrogenase; NAD-malate dehydrogenase; NAD-malic dehydrogenase; malate (NAD) dehydrogenase; NAD-dependent malate dehydrogenase; NAD-specific malate dehydrogenase; NAD-linked malate dehydrogenase; MDH; L-malate-NAD+ oxidoreductase	1.1.1.37
40	DeepEC	EC1.1.1.37	malate dehydrogenase	Bacteria	8	-0.13565	0	0.148321	0.311709	0.124584	0.252034	malate dehydrogenase; malic dehydrogenase; L-malate dehydrogenase; NAD-L-malate dehydrogenase; malic acid dehydrogenase; NAD-dependent malic dehydrogenase; NAD-malate dehydrogenase; NAD-malic dehydrogenase; malate (NAD) dehydrogenase; NAD-dependent malate dehydrogenase; NAD-specific malate dehydrogenase; NAD-linked malate dehydrogenase; MDH; L-malate-NAD+ oxidoreductase	1.1.1.37
40	DeepEC	EC1.1.1.37	malate dehydrogenase	Bacteria	4	0.113305	0	0.171804	0.344404	0.296351	0.462407	malate dehydrogenase; malic dehydrogenase; L-malate dehydrogenase; NAD-L-malate dehydrogenase; malic acid dehydrogenase; NAD-dependent malic dehydrogenase; NAD-malate dehydrogenase; NAD-malic dehydrogenase; malate (NAD) dehydrogenase; NAD-dependent malate dehydrogenase; NAD-specific malate dehydrogenase; NAD-linked malate dehydrogenase; MDH; L-malate-NAD+ oxidoreductase	1.1.1.37
40	DeepEC	EC1.1.1.37	malate dehydrogenase	Bacteria	3	0.106644	0	0.195495	0.377507	0.114652	0.236467	malate dehydrogenase; malic dehydrogenase; L-malate dehydrogenase; NAD-L-malate dehydrogenase; malic acid dehydrogenase; NAD-dependent malic dehydrogenase; NAD-malate dehydrogenase; NAD-malic dehydrogenase; malate (NAD) dehydrogenase; NAD-dependent malate dehydrogenase; NAD-specific malate dehydrogenase; NAD-linked malate dehydrogenase; MDH; L-malate-NAD+ oxidoreductase	1.1.1.37
40	DeepEC	EC1.1.1.37	malate dehydrogenase	Bacteria	2	0.0386359	0	0.626545	0.776706	0.658311	0.782133	malate dehydrogenase; malic dehydrogenase; L-malate dehydrogenase; NAD-L-malate dehydrogenase; malic acid dehydrogenase; NAD-dependent malic dehydrogenase; NAD-malate dehydrogenase; NAD-malic dehydrogenase; malate (NAD) dehydrogenase; NAD-dependent malate dehydrogenase; NAD-specific malate dehydrogenase; NAD-linked malate dehydrogenase; MDH; L-malate-NAD+ oxidoreductase	1.1.1.37
40	DeepEC	EC1.1.1.37	malate dehydrogenase	Bacteria	11	0.013086	0	0.904112	0.952514	0.637378	0.76887	malate dehydrogenase; malic dehydrogenase; L-malate dehydrogenase; NAD-L-malate dehydrogenase; malic acid dehydrogenase; NAD-dependent malic dehydrogenase; NAD-malate dehydrogenase; NAD-malic dehydrogenase; malate (NAD) dehydrogenase; NAD-dependent malate dehydrogenase; NAD-specific malate dehydrogenase; NAD-linked malate dehydrogenase; MDH; L-malate-NAD+ oxidoreductase	1.1.1.37
40	DeepEC	EC1.1.1.37	malate dehydrogenase	Bacteria	10	-0.00702687	0	0.948149	0.97564	0.263517	0.428691	malate dehydrogenase; malic dehydrogenase; L-malate dehydrogenase; NAD-L-malate dehydrogenase; malic acid dehydrogenase; NAD-dependent malic dehydrogenase; NAD-malate dehydrogenase; NAD-malic dehydrogenase; malate (NAD) dehydrogenase; NAD-dependent malate dehydrogenase; NAD-specific malate dehydrogenase; NAD-linked malate dehydrogenase; MDH; L-malate-NAD+ oxidoreductase	1.1.1.37
41	Pfam	PF00306.27	ATP-synt_ab_C	Archaea	0	-0.563675	1	0	0	4.09108e-11	2.98202e-09	ATP synthase alpha/beta chain, C terminal domain	NA
41	Pfam	PF00306.27	ATP-synt_ab_C	Bacteria	11	0.501622	1	1.06887e-06	1.48212e-05	9.80011e-06	0.000119756	ATP synthase alpha/beta chain, C terminal domain	NA
41	Pfam	PF00306.27	ATP-synt_ab_C	Bacteria	9	0.479788	0	4.75791e-07	7.10644e-06	0.000164404	0.00131872	ATP synthase alpha/beta chain, C terminal domain	NA
41	Pfam	PF00306.27	ATP-synt_ab_C	Bacteria	1	0.407075	0	1.60242e-08	3.3785e-07	0.000129059	0.00109357	ATP synthase alpha/beta chain, C terminal domain	NA
41	Pfam	PF00306.27	ATP-synt_ab_C	Bacteria	5	-0.291014	0	0.000424332	0.00285298	0.00122629	0.00722124	ATP synthase alpha/beta chain, C terminal domain	NA
41	Pfam	PF00306.27	ATP-synt_ab_C	Bacteria	4	0.229857	0	0.00509946	0.0232599	0.000422367	0.00296161	ATP synthase alpha/beta chain, C terminal domain	NA
41	Pfam	PF00306.27	ATP-synt_ab_C	Bacteria	10	0.204748	0	0.0558151	0.153475	0.512373	0.667139	ATP synthase alpha/beta chain, C terminal domain	NA
41	Pfam	PF00306.27	ATP-synt_ab_C	Bacteria	6	0.0839323	0	0.329075	0.531404	0.877809	0.935272	ATP synthase alpha/beta chain, C terminal domain	NA
41	Pfam	PF00306.27	ATP-synt_ab_C	Bacteria	8	-0.082176	0	0.382614	0.584156	0.15545	0.296066	ATP synthase alpha/beta chain, C terminal domain	NA
41	Pfam	PF00306.27	ATP-synt_ab_C	Bacteria	12	0.0719907	0	0.55664	0.727553	0.96509	0.982866	ATP synthase alpha/beta chain, C terminal domain	NA
41	Pfam	PF00306.27	ATP-synt_ab_C	Bacteria	3	0.06418	0	0.436792	0.633304	0.876045	0.934148	ATP synthase alpha/beta chain, C terminal domain	NA
41	Pfam	PF00306.27	ATP-synt_ab_C	Bacteria	7	-0.019555	0	0.825686	0.905907	0.628131	0.76206	ATP synthase alpha/beta chain, C terminal domain	NA
41	Pfam	PF00306.27	ATP-synt_ab_C	Bacteria	2	0.00543479	0	0.945449	0.97461	0.735973	0.838555	ATP synthase alpha/beta chain, C terminal domain	NA
42	Pfam	PF11684.8	DUF3280	Bacteria	1	-0.700475	1	0	0	2.56898e-11	1.96378e-09	Protein of unknown function (DUF2380)	NA
42	Pfam	PF11684.8	DUF3280	Bacteria	5	0.439028	1	5.17963e-08	1.00729e-06	5.87864e-08	1.86113e-06	Protein of unknown function (DUF2380)	NA
42	Pfam	PF11684.8	DUF3280	Bacteria	9	0.629315	0	0	0	0.000339056	0.00246457	Protein of unknown function (DUF2380)	NA
42	Pfam	PF11684.8	DUF3280	Bacteria	6	0.458356	0	2.60419e-08	5.30427e-07	0.000154917	0.00127899	Protein of unknown function (DUF2380)	NA
42	Pfam	PF11684.8	DUF3280	Bacteria	12	0.35467	0	0.00278844	0.0143171	0.100404	0.215117	Protein of unknown function (DUF2380)	NA
42	Pfam	PF11684.8	DUF3280	Bacteria	4	-0.192993	0	0.0191809	0.0672079	0.247239	0.410849	Protein of unknown function (DUF2380)	NA
42	Pfam	PF11684.8	DUF3280	Bacteria	11	0.0774769	0	0.474951	0.664896	0.477998	0.63789	Protein of unknown function (DUF2380)	NA
42	Pfam	PF11684.8	DUF3280	Bacteria	8	0.0729575	0	0.438418	0.63453	0.406184	0.573158	Protein of unknown function (DUF2380)	NA
42	Pfam	PF11684.8	DUF3280	Bacteria	10	-0.034606	0	0.748471	0.860767	0.076185	0.177593	Protein of unknown function (DUF2380)	NA
42	Pfam	PF11684.8	DUF3280	Bacteria	7	0.0135622	0	0.878613	0.938467	0.440091	0.604373	Protein of unknown function (DUF2380)	NA
42	Pfam	PF11684.8	DUF3280	Bacteria	3	0.00542438	0	0.947652	0.975487	0.498246	0.655713	Protein of unknown function (DUF2380)	NA
43	Pfam	PF01874.16	CitG	Bacteria	5	0.597247	1	0	0	1.36962e-11	1.10755e-09	ATP:dephospho-CoA triphosphoribosyl transferase	NA
43	Pfam	PF01874.16	CitG	Bacteria	1	-0.587848	1	0	0	6.0865e-09	2.75067e-07	ATP:dephospho-CoA triphosphoribosyl transferase	NA
43	Pfam	PF01874.16	CitG	Bacteria	6	0.51247	1	1.91043e-10	5.49047e-09	3.12806e-06	4.48412e-05	ATP:dephospho-CoA triphosphoribosyl transferase	NA
43	Pfam	PF01874.16	CitG	Bacteria	9	-0.437866	1	5.25736e-06	6.12163e-05	2.35899e-07	5.3918e-06	ATP:dephospho-CoA triphosphoribosyl transferase	NA
43	Pfam	PF01874.16	CitG	Archaea	0	-0.241567	0	0.00306789	0.0155124	0.0306125	0.0903863	ATP:dephospho-CoA triphosphoribosyl transferase	NA
43	Pfam	PF01874.16	CitG	Bacteria	12	0.232135	0	0.0549412	0.151615	0.0832135	0.18851	ATP:dephospho-CoA triphosphoribosyl transferase	NA
43	Pfam	PF01874.16	CitG	Bacteria	4	-0.150225	0	0.0693474	0.181793	0.230192	0.390295	ATP:dephospho-CoA triphosphoribosyl transferase	NA
43	Pfam	PF01874.16	CitG	Bacteria	8	0.136122	0	0.146901	0.309722	0.425611	0.591757	ATP:dephospho-CoA triphosphoribosyl transferase	NA
43	Pfam	PF01874.16	CitG	Bacteria	2	-0.0814542	0	0.30433	0.505628	0.413124	0.579494	ATP:dephospho-CoA triphosphoribosyl transferase	NA
43	Pfam	PF01874.16	CitG	Bacteria	10	-0.0707971	0	0.511466	0.694806	0.372929	0.540044	ATP:dephospho-CoA triphosphoribosyl transferase	NA
43	Pfam	PF01874.16	CitG	Bacteria	3	-0.0576345	0	0.485068	0.673153	0.0212093	0.0682559	ATP:dephospho-CoA triphosphoribosyl transferase	NA
43	Pfam	PF01874.16	CitG	Bacteria	11	-0.0566086	0	0.60187	0.758824	0.737313	0.838949	ATP:dephospho-CoA triphosphoribosyl transferase	NA
43	Pfam	PF01874.16	CitG	Bacteria	7	0.0195494	0	0.825735	0.905939	0.789368	0.875393	ATP:dephospho-CoA triphosphoribosyl transferase	NA
44	Pfam	PF00224.21	PK	Bacteria	1	0.616293	1	0	0	4.94777e-14	7.88795e-12	Pyruvate kinase, barrel domain	NA
44	Pfam	PF00224.21	PK	Archaea	0	-0.372592	1	3.41028e-06	4.16788e-05	6.92672e-06	8.86781e-05	Pyruvate kinase, barrel domain	NA
44	Pfam	PF00224.21	PK	Bacteria	5	0.345688	0	2.4717e-05	0.000240519	0.00102113	0.006187	Pyruvate kinase, barrel domain	NA
44	Pfam	PF00224.21	PK	Bacteria	11	0.29314	0	0.00602727	0.026409	0.00158327	0.00888849	Pyruvate kinase, barrel domain	NA
44	Pfam	PF00224.21	PK	Bacteria	9	0.264432	0	0.00739047	0.0309956	0.0249941	0.0774646	Pyruvate kinase, barrel domain	NA
44	Pfam	PF00224.21	PK	Bacteria	6	-0.241497	0	0.00456199	0.0212572	0.00768336	0.0320079	Pyruvate kinase, barrel domain	NA
44	Pfam	PF00224.21	PK	Bacteria	4	-0.239308	0	0.00350905	0.0172174	0.00139781	0.00802978	Pyruvate kinase, barrel domain	NA
44	Pfam	PF00224.21	PK	Bacteria	10	0.195115	0	0.0685889	0.180296	0.00452595	0.0211322	Pyruvate kinase, barrel domain	NA
44	Pfam	PF00224.21	PK	Bacteria	7	0.1741	0	0.0485732	0.138022	0.0232592	0.073155	Pyruvate kinase, barrel domain	NA
44	Pfam	PF00224.21	PK	Bacteria	2	0.0960347	0	0.225569	0.416255	0.146467	0.28342	Pyruvate kinase, barrel domain	NA
44	Pfam	PF00224.21	PK	Bacteria	8	0.0773031	0	0.411557	0.611915	0.970251	0.985024	Pyruvate kinase, barrel domain	NA
44	Pfam	PF00224.21	PK	Bacteria	12	0.0751463	0	0.539429	0.715386	0.778393	0.867951	Pyruvate kinase, barrel domain	NA
44	Pfam	PF00224.21	PK	Bacteria	3	-0.021888	0	0.791041	0.888242	0.533964	0.686038	Pyruvate kinase, barrel domain	NA
45	Pfam	PF06833.11	MdcE	Bacteria	1	-0.744769	1	0	0	2.43426e-14	4.11556e-12	Malonate decarboxylase gamma subunit (MdcE)	NA
45	Pfam	PF06833.11	MdcE	Bacteria	9	-0.608654	1	0	0	5.54841e-09	2.54218e-07	Malonate decarboxylase gamma subunit (MdcE)	NA
45	Pfam	PF06833.11	MdcE	Bacteria	7	0.292587	0	0.000803646	0.00495694	9.52803e-09	3.96907e-07	Malonate decarboxylase gamma subunit (MdcE)	NA
45	Pfam	PF06833.11	MdcE	Bacteria	11	0.270048	0	0.0116276	0.0448774	0.104194	0.221032	Malonate decarboxylase gamma subunit (MdcE)	NA
45	Pfam	PF06833.11	MdcE	Bacteria	10	0.264556	0	0.0129559	0.0490711	0.0747494	0.174959	Malonate decarboxylase gamma subunit (MdcE)	NA
45	Pfam	PF06833.11	MdcE	Bacteria	4	-0.261348	0	0.00138679	0.00791162	0.00538867	0.0242221	Malonate decarboxylase gamma subunit (MdcE)	NA
45	Pfam	PF06833.11	MdcE	Bacteria	5	0.247713	0	0.00282798	0.014472	0.00124355	0.00729795	Malonate decarboxylase gamma subunit (MdcE)	NA
45	Pfam	PF06833.11	MdcE	Bacteria	8	0.175429	0	0.0607539	0.164074	0.627807	0.7618	Malonate decarboxylase gamma subunit (MdcE)	NA
45	Pfam	PF06833.11	MdcE	Bacteria	2	0.166871	0	0.0343691	0.106061	0.216742	0.373566	Malonate decarboxylase gamma subunit (MdcE)	NA
45	Pfam	PF06833.11	MdcE	Archaea	0	-0.131217	0	0.110629	0.253689	0.408059	0.575023	Malonate decarboxylase gamma subunit (MdcE)	NA
45	Pfam	PF06833.11	MdcE	Bacteria	12	0.0834755	0	0.495287	0.681758	0.603554	0.742368	Malonate decarboxylase gamma subunit (MdcE)	NA
45	Pfam	PF06833.11	MdcE	Bacteria	6	0.0700151	0	0.415753	0.616093	0.452404	0.615273	Malonate decarboxylase gamma subunit (MdcE)	NA
45	Pfam	PF06833.11	MdcE	Bacteria	3	0.0104587	0	0.899262	0.949922	0.876045	0.934148	Malonate decarboxylase gamma subunit (MdcE)	NA
46	DeepEC	EC1.3.5.1	succinate dehydrogenase	Bacteria	11	0.408945	1	9.66209e-05	0.000777112	7.74973e-05	0.000719594	succinate dehydrogenase; succinate dehydrogenase (quinone); succinate dehydrogenase (ubiquinone); succinic dehydrogenase; complex II (ambiguous); succinate dehydrogenase complex; SDH; succinate:ubiquinone oxidoreductase	1.3.5.1
46	DeepEC	EC1.3.5.1	succinate dehydrogenase	Bacteria	5	0.405968	1	5.66418e-07	8.31835e-06	9.30622e-05	0.000835747	succinate dehydrogenase; succinate dehydrogenase (quinone); succinate dehydrogenase (ubiquinone); succinic dehydrogenase; complex II (ambiguous); succinate dehydrogenase complex; SDH; succinate:ubiquinone oxidoreductase	1.3.5.1
46	DeepEC	EC1.3.5.1	succinate dehydrogenase	Bacteria	1	0.43265	0	1.55226e-09	3.86711e-08	0.00129684	0.0075585	succinate dehydrogenase; succinate dehydrogenase (quinone); succinate dehydrogenase (ubiquinone); succinic dehydrogenase; complex II (ambiguous); succinate dehydrogenase complex; SDH; succinate:ubiquinone oxidoreductase	1.3.5.1
46	DeepEC	EC1.3.5.1	succinate dehydrogenase	Bacteria	12	0.362174	0	0.00222805	0.0117967	0.0452847	0.121621	succinate dehydrogenase; succinate dehydrogenase (quinone); succinate dehydrogenase (ubiquinone); succinic dehydrogenase; complex II (ambiguous); succinate dehydrogenase complex; SDH; succinate:ubiquinone oxidoreductase	1.3.5.1
46	DeepEC	EC1.3.5.1	succinate dehydrogenase	Bacteria	9	0.345551	0	0.000405194	0.00273607	0.00502364	0.0230351	succinate dehydrogenase; succinate dehydrogenase (quinone); succinate dehydrogenase (ubiquinone); succinic dehydrogenase; complex II (ambiguous); succinate dehydrogenase complex; SDH; succinate:ubiquinone oxidoreductase	1.3.5.1
46	DeepEC	EC1.3.5.1	succinate dehydrogenase	Bacteria	7	0.248043	0	0.00469279	0.0217618	0.156234	0.297205	succinate dehydrogenase; succinate dehydrogenase (quinone); succinate dehydrogenase (ubiquinone); succinic dehydrogenase; complex II (ambiguous); succinate dehydrogenase complex; SDH; succinate:ubiquinone oxidoreductase	1.3.5.1
46	DeepEC	EC1.3.5.1	succinate dehydrogenase	Bacteria	6	0.216038	0	0.0113563	0.0441157	0.0351186	0.100383	succinate dehydrogenase; succinate dehydrogenase (quinone); succinate dehydrogenase (ubiquinone); succinic dehydrogenase; complex II (ambiguous); succinate dehydrogenase complex; SDH; succinate:ubiquinone oxidoreductase	1.3.5.1
46	DeepEC	EC1.3.5.1	succinate dehydrogenase	Bacteria	3	0.191339	0	0.01941	0.067814	0.0913739	0.201355	succinate dehydrogenase; succinate dehydrogenase (quinone); succinate dehydrogenase (ubiquinone); succinic dehydrogenase; complex II (ambiguous); succinate dehydrogenase complex; SDH; succinate:ubiquinone oxidoreductase	1.3.5.1
46	DeepEC	EC1.3.5.1	succinate dehydrogenase	Bacteria	4	0.178266	0	0.0307536	0.097423	0.109495	0.229035	succinate dehydrogenase; succinate dehydrogenase (quinone); succinate dehydrogenase (ubiquinone); succinic dehydrogenase; complex II (ambiguous); succinate dehydrogenase complex; SDH; succinate:ubiquinone oxidoreductase	1.3.5.1
46	DeepEC	EC1.3.5.1	succinate dehydrogenase	Archaea	0	-0.177413	0	0.0305409	0.0968852	0.00315854	0.0157816	succinate dehydrogenase; succinate dehydrogenase (quinone); succinate dehydrogenase (ubiquinone); succinic dehydrogenase; complex II (ambiguous); succinate dehydrogenase complex; SDH; succinate:ubiquinone oxidoreductase	1.3.5.1
46	DeepEC	EC1.3.5.1	succinate dehydrogenase	Bacteria	2	0.16676	0	0.0344904	0.106337	0.0479966	0.126946	succinate dehydrogenase; succinate dehydrogenase (quinone); succinate dehydrogenase (ubiquinone); succinic dehydrogenase; complex II (ambiguous); succinate dehydrogenase complex; SDH; succinate:ubiquinone oxidoreductase	1.3.5.1
46	DeepEC	EC1.3.5.1	succinate dehydrogenase	Bacteria	8	-0.126993	0	0.17623	0.350325	0.608694	0.746927	succinate dehydrogenase; succinate dehydrogenase (quinone); succinate dehydrogenase (ubiquinone); succinic dehydrogenase; complex II (ambiguous); succinate dehydrogenase complex; SDH; succinate:ubiquinone oxidoreductase	1.3.5.1
46	DeepEC	EC1.3.5.1	succinate dehydrogenase	Bacteria	10	-0.0554929	0	0.606955	0.762242	0.506766	0.663052	succinate dehydrogenase; succinate dehydrogenase (quinone); succinate dehydrogenase (ubiquinone); succinic dehydrogenase; complex II (ambiguous); succinate dehydrogenase complex; SDH; succinate:ubiquinone oxidoreductase	1.3.5.1
47	Pfam	PF00285.21	Citrate_synt	Archaea	0	-0.420236	1	1.27131e-07	2.2114e-06	4.11317e-05	0.000410603	Citrate synthase, C-terminal domain	NA
47	Pfam	PF00285.21	Citrate_synt	Bacteria	12	0.422973	0	0.000293671	0.00205936	0.0466891	0.124244	Citrate synthase, C-terminal domain	NA
47	Pfam	PF00285.21	Citrate_synt	Bacteria	9	0.364595	0	0.000182209	0.00134646	0.00067705	0.00440106	Citrate synthase, C-terminal domain	NA
47	Pfam	PF00285.21	Citrate_synt	Bacteria	10	0.362421	0	0.000564327	0.00364838	0.00105388	0.00634605	Citrate synthase, C-terminal domain	NA
47	Pfam	PF00285.21	Citrate_synt	Bacteria	11	0.336991	0	0.00149639	0.00844799	0.02189	0.0698707	Citrate synthase, C-terminal domain	NA
47	Pfam	PF00285.21	Citrate_synt	Bacteria	7	0.313831	0	0.000312746	0.00217843	0.000600005	0.00397678	Citrate synthase, C-terminal domain	NA
47	Pfam	PF00285.21	Citrate_synt	Bacteria	1	-0.279045	0	0.000144646	0.00110268	4.79846e-06	6.42551e-05	Citrate synthase, C-terminal domain	NA
47	Pfam	PF00285.21	Citrate_synt	Bacteria	2	-0.195683	0	0.0128578	0.0487623	0.0199945	0.0651197	Citrate synthase, C-terminal domain	NA
47	Pfam	PF00285.21	Citrate_synt	Bacteria	4	-0.0956132	0	0.249324	0.443726	0.258536	0.423532	Citrate synthase, C-terminal domain	NA
47	Pfam	PF00285.21	Citrate_synt	Bacteria	6	-0.0896354	0	0.297183	0.498288	0.481574	0.640626	Citrate synthase, C-terminal domain	NA
47	Pfam	PF00285.21	Citrate_synt	Bacteria	8	0.0458078	0	0.62688	0.776939	0.119671	0.244325	Citrate synthase, C-terminal domain	NA
47	Pfam	PF00285.21	Citrate_synt	Bacteria	5	-0.0357206	0	0.67045	0.807103	0.295132	0.460803	Citrate synthase, C-terminal domain	NA
47	Pfam	PF00285.21	Citrate_synt	Bacteria	3	0.0303548	0	0.713253	0.837869	0.970074	0.985024	Citrate synthase, C-terminal domain	NA
48	DeepEC	EC2.4.1.1	glycogen phosphorylase	Bacteria	5	0.599289	1	0	0	1.35329e-12	1.50916e-10	glycogen phosphorylase; muscle phosphorylase a and b; amylophosphorylase; polyphosphorylase; amylopectin phosphorylase; glucan phosphorylase; alpha-glucan phosphorylase; 1,4-alpha-glucan phosphorylase; glucosan phosphorylase; granulose phosphorylase; maltodextrin phosphorylase; muscle phosphorylase; myophosphorylase; potato phosphorylase; starch phosphorylase; 1,4-alpha-D-glucan:phosphate alpha-D…	2.4.1.1
48	DeepEC	EC2.4.1.1	glycogen phosphorylase	Archaea	0	0.509084	1	2.52557e-11	7.76217e-10	1.09974e-07	3.07536e-06	glycogen phosphorylase; muscle phosphorylase a and b; amylophosphorylase; polyphosphorylase; amylopectin phosphorylase; glucan phosphorylase; alpha-glucan phosphorylase; 1,4-alpha-glucan phosphorylase; glucosan phosphorylase; granulose phosphorylase; maltodextrin phosphorylase; muscle phosphorylase; myophosphorylase; potato phosphorylase; starch phosphorylase; 1,4-alpha-D-glucan:phosphate alpha-D…	2.4.1.1
48	DeepEC	EC2.4.1.1	glycogen phosphorylase	Bacteria	11	0.447018	1	1.75525e-05	0.000177947	2.05401e-06	3.16295e-05	glycogen phosphorylase; muscle phosphorylase a and b; amylophosphorylase; polyphosphorylase; amylopectin phosphorylase; glucan phosphorylase; alpha-glucan phosphorylase; 1,4-alpha-glucan phosphorylase; glucosan phosphorylase; granulose phosphorylase; maltodextrin phosphorylase; muscle phosphorylase; myophosphorylase; potato phosphorylase; starch phosphorylase; 1,4-alpha-D-glucan:phosphate alpha-D…	2.4.1.1
48	DeepEC	EC2.4.1.1	glycogen phosphorylase	Bacteria	10	0.533497	0	1.41879e-07	2.40983e-06	0.00156595	0.00880789	glycogen phosphorylase; muscle phosphorylase a and b; amylophosphorylase; polyphosphorylase; amylopectin phosphorylase; glucan phosphorylase; alpha-glucan phosphorylase; 1,4-alpha-glucan phosphorylase; glucosan phosphorylase; granulose phosphorylase; maltodextrin phosphorylase; muscle phosphorylase; myophosphorylase; potato phosphorylase; starch phosphorylase; 1,4-alpha-D-glucan:phosphate alpha-D…	2.4.1.1
48	DeepEC	EC2.4.1.1	glycogen phosphorylase	Bacteria	7	0.258453	0	0.00318615	0.0159201	0.00068282	0.004425	glycogen phosphorylase; muscle phosphorylase a and b; amylophosphorylase; polyphosphorylase; amylopectin phosphorylase; glucan phosphorylase; alpha-glucan phosphorylase; 1,4-alpha-glucan phosphorylase; glucosan phosphorylase; granulose phosphorylase; maltodextrin phosphorylase; muscle phosphorylase; myophosphorylase; potato phosphorylase; starch phosphorylase; 1,4-alpha-D-glucan:phosphate alpha-D…	2.4.1.1
48	DeepEC	EC2.4.1.1	glycogen phosphorylase	Bacteria	12	0.190196	0	0.117501	0.265094	0.289325	0.454968	glycogen phosphorylase; muscle phosphorylase a and b; amylophosphorylase; polyphosphorylase; amylopectin phosphorylase; glucan phosphorylase; alpha-glucan phosphorylase; 1,4-alpha-glucan phosphorylase; glucosan phosphorylase; granulose phosphorylase; maltodextrin phosphorylase; muscle phosphorylase; myophosphorylase; potato phosphorylase; starch phosphorylase; 1,4-alpha-D-glucan:phosphate alpha-D…	2.4.1.1
48	DeepEC	EC2.4.1.1	glycogen phosphorylase	Bacteria	2	0.150536	0	0.056639	0.155183	0.0279724	0.0844377	glycogen phosphorylase; muscle phosphorylase a and b; amylophosphorylase; polyphosphorylase; amylopectin phosphorylase; glucan phosphorylase; alpha-glucan phosphorylase; 1,4-alpha-glucan phosphorylase; glucosan phosphorylase; granulose phosphorylase; maltodextrin phosphorylase; muscle phosphorylase; myophosphorylase; potato phosphorylase; starch phosphorylase; 1,4-alpha-D-glucan:phosphate alpha-D…	2.4.1.1
48	DeepEC	EC2.4.1.1	glycogen phosphorylase	Bacteria	9	-0.139864	0	0.160671	0.32945	0.665204	0.78781	glycogen phosphorylase; muscle phosphorylase a and b; amylophosphorylase; polyphosphorylase; amylopectin phosphorylase; glucan phosphorylase; alpha-glucan phosphorylase; 1,4-alpha-glucan phosphorylase; glucosan phosphorylase; granulose phosphorylase; maltodextrin phosphorylase; muscle phosphorylase; myophosphorylase; potato phosphorylase; starch phosphorylase; 1,4-alpha-D-glucan:phosphate alpha-D…	2.4.1.1
48	DeepEC	EC2.4.1.1	glycogen phosphorylase	Bacteria	4	0.131413	0	0.112608	0.257111	0.412953	0.579309	glycogen phosphorylase; muscle phosphorylase a and b; amylophosphorylase; polyphosphorylase; amylopectin phosphorylase; glucan phosphorylase; alpha-glucan phosphorylase; 1,4-alpha-glucan phosphorylase; glucosan phosphorylase; granulose phosphorylase; maltodextrin phosphorylase; muscle phosphorylase; myophosphorylase; potato phosphorylase; starch phosphorylase; 1,4-alpha-D-glucan:phosphate alpha-D…	2.4.1.1
48	DeepEC	EC2.4.1.1	glycogen phosphorylase	Bacteria	1	0.0689707	0	0.354549	0.556719	0.00116889	0.006938	glycogen phosphorylase; muscle phosphorylase a and b; amylophosphorylase; polyphosphorylase; amylopectin phosphorylase; glucan phosphorylase; alpha-glucan phosphorylase; 1,4-alpha-glucan phosphorylase; glucosan phosphorylase; granulose phosphorylase; maltodextrin phosphorylase; muscle phosphorylase; myophosphorylase; potato phosphorylase; starch phosphorylase; 1,4-alpha-D-glucan:phosphate alpha-D…	2.4.1.1
48	DeepEC	EC2.4.1.1	glycogen phosphorylase	Bacteria	6	0.0597196	0	0.487705	0.675238	0.366528	0.533479	glycogen phosphorylase; muscle phosphorylase a and b; amylophosphorylase; polyphosphorylase; amylopectin phosphorylase; glucan phosphorylase; alpha-glucan phosphorylase; 1,4-alpha-glucan phosphorylase; glucosan phosphorylase; granulose phosphorylase; maltodextrin phosphorylase; muscle phosphorylase; myophosphorylase; potato phosphorylase; starch phosphorylase; 1,4-alpha-D-glucan:phosphate alpha-D…	2.4.1.1
48	DeepEC	EC2.4.1.1	glycogen phosphorylase	Bacteria	3	-0.0469635	0	0.569527	0.737124	0.703146	0.813548	glycogen phosphorylase; muscle phosphorylase a and b; amylophosphorylase; polyphosphorylase; amylopectin phosphorylase; glucan phosphorylase; alpha-glucan phosphorylase; 1,4-alpha-glucan phosphorylase; glucosan phosphorylase; granulose phosphorylase; maltodextrin phosphorylase; muscle phosphorylase; myophosphorylase; potato phosphorylase; starch phosphorylase; 1,4-alpha-D-glucan:phosphate alpha-D…	2.4.1.1
48	DeepEC	EC2.4.1.1	glycogen phosphorylase	Bacteria	8	-0.0315676	0	0.737693	0.854039	0.41389	0.580442	glycogen phosphorylase; muscle phosphorylase a and b; amylophosphorylase; polyphosphorylase; amylopectin phosphorylase; glucan phosphorylase; alpha-glucan phosphorylase; 1,4-alpha-glucan phosphorylase; glucosan phosphorylase; granulose phosphorylase; maltodextrin phosphorylase; muscle phosphorylase; myophosphorylase; potato phosphorylase; starch phosphorylase; 1,4-alpha-D-glucan:phosphate alpha-D…	2.4.1.1
49	Pfam	PF08042.11	PqqA	Bacteria	1	-0.746641	1	0	0	7.76956e-13	9.00111e-11	PqqA family	NA
49	Pfam	PF08042.11	PqqA	Bacteria	7	0.446724	1	1.54476e-07	2.59498e-06	9.52803e-09	3.96907e-07	PqqA family	NA
49	Pfam	PF08042.11	PqqA	Bacteria	5	0.409429	1	4.4601e-07	6.71659e-06	9.71256e-06	0.000118783	PqqA family	NA
49	Pfam	PF08042.11	PqqA	Bacteria	12	0.348652	0	0.00332539	0.0165266	0.168903	0.313974	PqqA family	NA
49	Pfam	PF08042.11	PqqA	Bacteria	9	-0.339252	0	0.000522373	0.00340993	1.91441e-07	4.48452e-06	PqqA family	NA
49	Pfam	PF08042.11	PqqA	Bacteria	11	0.193264	0	0.0729647	0.189141	0.0111613	0.0418407	PqqA family	NA
49	Pfam	PF08042.11	PqqA	Bacteria	2	-0.190938	0	0.0152571	0.0560921	0.0289535	0.0866726	PqqA family	NA
49	Pfam	PF08042.11	PqqA	Bacteria	4	-0.189749	0	0.0213408	0.0732617	0.0304317	0.0899952	PqqA family	NA
49	Pfam	PF08042.11	PqqA	Bacteria	8	0.0974708	0	0.300058	0.501435	0.836159	0.908138	PqqA family	NA
49	Pfam	PF08042.11	PqqA	Bacteria	6	-0.0798206	0	0.353383	0.55535	0.0610519	0.151873	PqqA family	NA
49	Pfam	PF08042.11	PqqA	Bacteria	3	-0.0677866	0	0.411408	0.611825	0.0154054	0.0533043	PqqA family	NA
49	Pfam	PF08042.11	PqqA	Bacteria	10	-0.0419323	0	0.697572	0.826615	0.119974	0.244818	PqqA family	NA
50	Pfam	PF03200.16	Glyco_hydro_63	Bacteria	9	0.678803	1	0	0	2.97388e-06	4.28715e-05	Glycosyl hydrolase family 63 C-terminal domain	NA
50	Pfam	PF03200.16	Glyco_hydro_63	Bacteria	5	0.518905	1	9.52341e-12	2.98126e-10	7.43707e-12	6.45776e-10	Glycosyl hydrolase family 63 C-terminal domain	NA
50	Pfam	PF03200.16	Glyco_hydro_63	Bacteria	1	0.43602	1	1.12068e-09	2.89852e-08	2.4911e-08	8.72685e-07	Glycosyl hydrolase family 63 C-terminal domain	NA
50	Pfam	PF03200.16	Glyco_hydro_63	Archaea	0	0.358502	1	8.24261e-06	9.15884e-05	3.29056e-05	0.0003396	Glycosyl hydrolase family 63 C-terminal domain	NA
50	Pfam	PF03200.16	Glyco_hydro_63	Bacteria	12	0.312529	0	0.00893649	0.0363379	0.240714	0.403372	Glycosyl hydrolase family 63 C-terminal domain	NA
50	Pfam	PF03200.16	Glyco_hydro_63	Bacteria	4	-0.203837	0	0.0132733	0.0500579	0.000624634	0.00411617	Glycosyl hydrolase family 63 C-terminal domain	NA
50	Pfam	PF03200.16	Glyco_hydro_63	Bacteria	2	-0.189536	0	0.016037	0.0583523	0.0373011	0.105167	Glycosyl hydrolase family 63 C-terminal domain	NA
50	Pfam	PF03200.16	Glyco_hydro_63	Bacteria	11	0.16352	0	0.130036	0.285092	0.0306585	0.0904683	Glycosyl hydrolase family 63 C-terminal domain	NA
50	Pfam	PF03200.16	Glyco_hydro_63	Bacteria	10	0.133757	0	0.213666	0.401092	0.694254	0.807075	Glycosyl hydrolase family 63 C-terminal domain	NA
50	Pfam	PF03200.16	Glyco_hydro_63	Bacteria	6	0.072862	0	0.397013	0.598295	0.26662	0.432461	Glycosyl hydrolase family 63 C-terminal domain	NA
50	Pfam	PF03200.16	Glyco_hydro_63	Bacteria	7	-0.0683084	0	0.441286	0.636685	0.0149521	0.0520762	Glycosyl hydrolase family 63 C-terminal domain	NA
50	Pfam	PF03200.16	Glyco_hydro_63	Bacteria	8	-0.00767078	0	0.935154	0.969556	0.589845	0.73114	Glycosyl hydrolase family 63 C-terminal domain	NA
50	Pfam	PF03200.16	Glyco_hydro_63	Bacteria	3	0.00177789	0	0.982832	0.991881	0.0562185	0.142554	Glycosyl hydrolase family 63 C-terminal domain	NA
51	Pfam	PF05988.12	DUF899	Bacteria	11	0.498615	1	1.26163e-06	1.72507e-05	2.31291e-05	0.000249469	Bacterial protein of unknown function (DUF899)	NA
51	Pfam	PF05988.12	DUF899	Archaea	0	-0.471769	1	1.91585e-09	4.71255e-08	2.58465e-07	5.8478e-06	Bacterial protein of unknown function (DUF899)	NA
51	Pfam	PF05988.12	DUF899	Bacteria	7	0.369851	1	1.84522e-05	0.000185825	4.78921e-05	0.000469098	Bacterial protein of unknown function (DUF899)	NA
51	Pfam	PF05988.12	DUF899	Bacteria	1	0.368621	1	3.7357e-07	5.73185e-06	1.27526e-06	2.08854e-05	Bacterial protein of unknown function (DUF899)	NA
51	Pfam	PF05988.12	DUF899	Bacteria	12	0.482672	0	2.66723e-05	0.000257752	0.0387784	0.108328	Bacterial protein of unknown function (DUF899)	NA
51	Pfam	PF05988.12	DUF899	Bacteria	9	0.285444	0	0.00375091	0.0182142	0.0312422	0.0916736	Bacterial protein of unknown function (DUF899)	NA
51	Pfam	PF05988.12	DUF899	Bacteria	6	0.172429	0	0.0440283	0.127833	0.0169174	0.0573244	Bacterial protein of unknown function (DUF899)	NA
51	Pfam	PF05988.12	DUF899	Bacteria	4	-0.142828	0	0.084389	0.210948	0.0449672	0.121044	Bacterial protein of unknown function (DUF899)	NA
51	Pfam	PF05988.12	DUF899	Bacteria	5	0.0568242	0	0.498281	0.684558	0.0204695	0.0663572	Bacterial protein of unknown function (DUF899)	NA
51	Pfam	PF05988.12	DUF899	Bacteria	8	0.0440942	0	0.639842	0.786854	0.297956	0.464134	Bacterial protein of unknown function (DUF899)	NA
51	Pfam	PF05988.12	DUF899	Bacteria	2	0.0435904	0	0.58297	0.745739	0.139985	0.273975	Bacterial protein of unknown function (DUF899)	NA
51	Pfam	PF05988.12	DUF899	Bacteria	10	0.038868	0	0.718714	0.841114	0.345471	0.512062	Bacterial protein of unknown function (DUF899)	NA
51	Pfam	PF05988.12	DUF899	Bacteria	3	-0.010397	0	0.899853	0.950157	0.17121	0.317194	Bacterial protein of unknown function (DUF899)	NA
52	Pfam	PF17765.1	MLTR_LBD	Bacteria	1	-0.791285	1	0	0	1.92645e-17	4.00689e-14	MmyB-like transcription regulator ligand binding domain	NA
52	Pfam	PF17765.1	MLTR_LBD	Archaea	0	0.700508	1	0	0	3.33384e-16	1.89641e-13	MmyB-like transcription regulator ligand binding domain	NA
52	Pfam	PF17765.1	MLTR_LBD	Bacteria	7	-0.415731	0	1.21679e-06	1.66732e-05	0.00187909	0.0102676	MmyB-like transcription regulator ligand binding domain	NA
52	Pfam	PF17765.1	MLTR_LBD	Bacteria	12	0.332746	0	0.00521274	0.0236607	0.103073	0.219191	MmyB-like transcription regulator ligand binding domain	NA
52	Pfam	PF17765.1	MLTR_LBD	Bacteria	10	0.294107	0	0.00557342	0.0249135	0.529388	0.681573	MmyB-like transcription regulator ligand binding domain	NA
52	Pfam	PF17765.1	MLTR_LBD	Bacteria	9	-0.21146	0	0.0330599	0.103059	2.09552e-05	0.000228529	MmyB-like transcription regulator ligand binding domain	NA
52	Pfam	PF17765.1	MLTR_LBD	Bacteria	6	-0.19519	0	0.0224078	0.0761196	0.154822	0.295115	MmyB-like transcription regulator ligand binding domain	NA
52	Pfam	PF17765.1	MLTR_LBD	Bacteria	4	-0.187787	0	0.022747	0.0769975	0.026761	0.081723	MmyB-like transcription regulator ligand binding domain	NA
52	Pfam	PF17765.1	MLTR_LBD	Bacteria	5	-0.159135	0	0.0568372	0.155611	0.517413	0.671668	MmyB-like transcription regulator ligand binding domain	NA
52	Pfam	PF17765.1	MLTR_LBD	Bacteria	3	0.107198	0	0.193174	0.374404	0.982672	0.991492	MmyB-like transcription regulator ligand binding domain	NA
52	Pfam	PF17765.1	MLTR_LBD	Bacteria	2	0.0493272	0	0.534341	0.711837	0.73342	0.836285	MmyB-like transcription regulator ligand binding domain	NA
52	Pfam	PF17765.1	MLTR_LBD	Bacteria	11	0.042666	0	0.694251	0.824457	0.888591	0.939919	MmyB-like transcription regulator ligand binding domain	NA
52	Pfam	PF17765.1	MLTR_LBD	Bacteria	8	0.0196489	0	0.834894	0.912395	0.580522	0.723455	MmyB-like transcription regulator ligand binding domain	NA
53	Pfam	PF00253.21	Ribosomal_S14	Archaea	0	0.488612	1	3.76386e-10	1.03962e-08	9.04363e-08	2.67295e-06	Ribosomal protein S14p/S29e	NA
53	Pfam	PF00253.21	Ribosomal_S14	Bacteria	9	0.42157	1	1.23862e-05	0.000131629	3.36135e-05	0.000345789	Ribosomal protein S14p/S29e	NA
53	Pfam	PF00253.21	Ribosomal_S14	Bacteria	1	0.419946	1	5.08904e-09	1.15991e-07	3.26238e-06	4.65597e-05	Ribosomal protein S14p/S29e	NA
53	Pfam	PF00253.21	Ribosomal_S14	Bacteria	7	-0.38007	1	1.04055e-05	0.000113119	6.24999e-06	8.11646e-05	Ribosomal protein S14p/S29e	NA
53	Pfam	PF00253.21	Ribosomal_S14	Bacteria	10	-0.276531	0	0.0092984	0.0375811	0.00625423	0.0273338	Ribosomal protein S14p/S29e	NA
53	Pfam	PF00253.21	Ribosomal_S14	Bacteria	11	0.25729	0	0.0163603	0.0592205	0.0106128	0.040501	Ribosomal protein S14p/S29e	NA
53	Pfam	PF00253.21	Ribosomal_S14	Bacteria	6	0.247242	0	0.00366606	0.0178906	0.00303166	0.0152593	Ribosomal protein S14p/S29e	NA
53	Pfam	PF00253.21	Ribosomal_S14	Bacteria	5	0.178804	0	0.0321349	0.100769	0.106452	0.224482	Ribosomal protein S14p/S29e	NA
53	Pfam	PF00253.21	Ribosomal_S14	Bacteria	4	-0.0965142	0	0.24487	0.438377	0.917909	0.957031	Ribosomal protein S14p/S29e	NA
53	Pfam	PF00253.21	Ribosomal_S14	Bacteria	8	-0.088686	0	0.345926	0.547848	0.997295	0.999205	Ribosomal protein S14p/S29e	NA
53	Pfam	PF00253.21	Ribosomal_S14	Bacteria	2	0.0653425	0	0.41021	0.610824	0.591175	0.732495	Ribosomal protein S14p/S29e	NA
53	Pfam	PF00253.21	Ribosomal_S14	Bacteria	12	-0.0375548	0	0.759328	0.867785	0.277997	0.444815	Ribosomal protein S14p/S29e	NA
53	Pfam	PF00253.21	Ribosomal_S14	Bacteria	3	0.0266484	0	0.746996	0.859824	0.706078	0.815969	Ribosomal protein S14p/S29e	NA
54	Pfam	PF08357.11	SEFIR	Archaea	0	-0.698538	1	0	0	3.44462e-16	1.89641e-13	SEFIR domain	NA
54	Pfam	PF08357.11	SEFIR	Bacteria	1	0.467294	1	3.75214e-11	1.14221e-09	3.31267e-09	1.59889e-07	SEFIR domain	NA
54	Pfam	PF08357.11	SEFIR	Bacteria	7	0.347697	1	6.00856e-05	0.00052128	6.27063e-09	2.82674e-07	SEFIR domain	NA
54	Pfam	PF08357.11	SEFIR	Bacteria	9	0.608088	0	0	0	0.00130926	0.00759034	SEFIR domain	NA
54	Pfam	PF08357.11	SEFIR	Bacteria	11	0.328516	0	0.00198923	0.0107188	0.00759118	0.0317036	SEFIR domain	NA
54	Pfam	PF08357.11	SEFIR	Bacteria	12	0.174693	0	0.151097	0.315571	0.441195	0.605091	SEFIR domain	NA
54	Pfam	PF08357.11	SEFIR	Bacteria	8	0.114539	0	0.222887	0.41277	0.757688	0.853113	SEFIR domain	NA
54	Pfam	PF08357.11	SEFIR	Bacteria	4	-0.102878	0	0.214984	0.402891	0.0475212	0.125904	SEFIR domain	NA
54	Pfam	PF08357.11	SEFIR	Bacteria	10	0.0800958	0	0.457482	0.650683	0.241788	0.404497	SEFIR domain	NA
54	Pfam	PF08357.11	SEFIR	Bacteria	2	0.0673022	0	0.396283	0.597635	0.746214	0.845259	SEFIR domain	NA
54	Pfam	PF08357.11	SEFIR	Bacteria	5	0.0473917	0	0.572293	0.738198	0.826046	0.901603	SEFIR domain	NA
54	Pfam	PF08357.11	SEFIR	Bacteria	6	-0.0131704	0	0.878457	0.938382	0.161199	0.303685	SEFIR domain	NA
55	Pfam	PF00037.27	Fer4	Bacteria	7	0.410683	1	1.67257e-06	2.2277e-05	7.31272e-05	0.000684631	4Fe-4S binding domain	NA
55	Pfam	PF00037.27	Fer4	Archaea	0	-0.409088	1	2.86893e-07	4.52298e-06	6.59461e-05	0.000624394	4Fe-4S binding domain	NA
55	Pfam	PF00037.27	Fer4	Bacteria	4	-0.344876	1	1.88843e-05	0.000189812	7.09807e-05	0.000667189	4Fe-4S binding domain	NA
55	Pfam	PF00037.27	Fer4	Bacteria	9	0.407535	0	2.50833e-05	0.000243739	0.000995701	0.0060737	4Fe-4S binding domain	NA
55	Pfam	PF00037.27	Fer4	Bacteria	11	0.359116	0	0.000686184	0.00431911	0.00127371	0.00744601	4Fe-4S binding domain	NA
55	Pfam	PF00037.27	Fer4	Bacteria	12	-0.339241	0	0.00435067	0.0205032	0.00928696	0.0369259	4Fe-4S binding domain	NA
55	Pfam	PF00037.27	Fer4	Bacteria	1	-0.252295	0	0.000612788	0.0039189	0.113229	0.234765	4Fe-4S binding domain	NA
55	Pfam	PF00037.27	Fer4	Bacteria	5	-0.183735	0	0.0276235	0.0897141	0.249805	0.41363	4Fe-4S binding domain	NA
55	Pfam	PF00037.27	Fer4	Bacteria	6	0.180237	0	0.0351921	0.108007	0.932696	0.96594	4Fe-4S binding domain	NA
55	Pfam	PF00037.27	Fer4	Bacteria	8	0.162609	0	0.0825091	0.207758	0.34767	0.514462	4Fe-4S binding domain	NA
55	Pfam	PF00037.27	Fer4	Bacteria	3	0.149444	0	0.0689011	0.18092	0.129915	0.260012	4Fe-4S binding domain	NA
55	Pfam	PF00037.27	Fer4	Bacteria	2	0.0775104	0	0.328418	0.530649	0.0483807	0.127592	4Fe-4S binding domain	NA
55	Pfam	PF00037.27	Fer4	Bacteria	10	-0.0506499	0	0.638729	0.785875	0.965162	0.982866	4Fe-4S binding domain	NA
56	Pfam	PF03918.14	CcmH	Bacteria	1	0.626565	1	0	0	5.98666e-13	7.07303e-11	Cytochrome C biogenesis protein	NA
56	Pfam	PF03918.14	CcmH	Bacteria	12	0.493331	0	1.6552e-05	0.000169436	0.00281858	0.0143868	Cytochrome C biogenesis protein	NA
56	Pfam	PF03918.14	CcmH	Bacteria	9	0.348876	0	0.000353626	0.00242689	1.13035e-05	0.000133901	Cytochrome C biogenesis protein	NA
56	Pfam	PF03918.14	CcmH	Archaea	0	-0.304781	0	0.000168491	0.00125683	0.00179823	0.00989964	Cytochrome C biogenesis protein	NA
56	Pfam	PF03918.14	CcmH	Bacteria	11	0.2613	0	0.0147193	0.0544461	0.0487957	0.128474	Cytochrome C biogenesis protein	NA
56	Pfam	PF03918.14	CcmH	Bacteria	7	0.21671	0	0.0137755	0.051582	0.00191677	0.0104492	Cytochrome C biogenesis protein	NA
56	Pfam	PF03918.14	CcmH	Bacteria	2	-0.19373	0	0.0138019	0.0516722	0.0245439	0.0763153	Cytochrome C biogenesis protein	NA
56	Pfam	PF03918.14	CcmH	Bacteria	5	0.176091	0	0.0348736	0.107251	0.00707602	0.0300488	Cytochrome C biogenesis protein	NA
56	Pfam	PF03918.14	CcmH	Bacteria	8	-0.164824	0	0.0783584	0.199833	0.0324122	0.0941857	Cytochrome C biogenesis protein	NA
56	Pfam	PF03918.14	CcmH	Bacteria	6	0.0923376	0	0.282813	0.482543	0.925813	0.961795	Cytochrome C biogenesis protein	NA
56	Pfam	PF03918.14	CcmH	Bacteria	4	-0.0687466	0	0.408026	0.608982	0.378351	0.545045	Cytochrome C biogenesis protein	NA
56	Pfam	PF03918.14	CcmH	Bacteria	3	-0.0682256	0	0.408379	0.609283	0.158019	0.299347	Cytochrome C biogenesis protein	NA
56	Pfam	PF03918.14	CcmH	Bacteria	10	0.0477088	0	0.658354	0.799309	0.930391	0.964445	Cytochrome C biogenesis protein	NA
57	Pfam	PF01011.21	PQQ	Bacteria	5	0.787746	1	0	0	6.56145e-20	4.8903e-16	PQQ enzyme repeat	NA
57	Pfam	PF01011.21	PQQ	Bacteria	1	-0.699892	1	0	0	1.66862e-13	2.11983e-11	PQQ enzyme repeat	NA
57	Pfam	PF01011.21	PQQ	Bacteria	6	0.371353	0	9.21281e-06	0.000101449	0.0038416	0.0184503	PQQ enzyme repeat	NA
57	Pfam	PF01011.21	PQQ	Bacteria	12	0.313006	0	0.00882713	0.0359607	0.108576	0.227743	PQQ enzyme repeat	NA
57	Pfam	PF01011.21	PQQ	Bacteria	4	-0.279975	0	0.000593671	0.00381383	0.00259273	0.0134217	PQQ enzyme repeat	NA
57	Pfam	PF01011.21	PQQ	Bacteria	9	0.23176	0	0.0192773	0.0674557	0.103344	0.219576	PQQ enzyme repeat	NA
57	Pfam	PF01011.21	PQQ	Bacteria	11	0.172833	0	0.109341	0.251664	0.182593	0.331447	PQQ enzyme repeat	NA
57	Pfam	PF01011.21	PQQ	Bacteria	8	0.0946049	0	0.31456	0.516379	0.0480919	0.12706	PQQ enzyme repeat	NA
57	Pfam	PF01011.21	PQQ	Bacteria	2	-0.0883052	0	0.265316	0.462338	0.214231	0.370611	PQQ enzyme repeat	NA
57	Pfam	PF01011.21	PQQ	Bacteria	3	0.0506735	0	0.539391	0.715357	0.154559	0.294708	PQQ enzyme repeat	NA
57	Pfam	PF01011.21	PQQ	Bacteria	7	0.0314568	0	0.723083	0.843852	0.615687	0.751836	PQQ enzyme repeat	NA
57	Pfam	PF01011.21	PQQ	Archaea	0	-0.0203592	0	0.805123	0.894185	0.437763	0.601938	PQQ enzyme repeat	NA
57	Pfam	PF01011.21	PQQ	Bacteria	10	0.0163784	0	0.87943	0.938744	0.72678	0.831352	PQQ enzyme repeat	NA
58	Pfam	PF02272.19	DHHA1	Archaea	0	-0.68842	1	0	0	5.7806e-14	9.1021e-12	DHHA1 domain	NA
58	Pfam	PF02272.19	DHHA1	Bacteria	9	0.467099	1	1.01595e-06	1.41642e-05	2.71532e-05	0.000287805	DHHA1 domain	NA
58	Pfam	PF02272.19	DHHA1	Bacteria	5	0.437541	0	5.79962e-08	1.11645e-06	0.000161852	0.00130205	DHHA1 domain	NA
58	Pfam	PF02272.19	DHHA1	Bacteria	11	0.32416	0	0.00229593	0.0121109	0.000584863	0.00389286	DHHA1 domain	NA
58	Pfam	PF02272.19	DHHA1	Bacteria	6	0.263058	0	0.00195842	0.0105763	0.00194327	0.0105795	DHHA1 domain	NA
58	Pfam	PF02272.19	DHHA1	Bacteria	2	0.231815	0	0.00308739	0.0155986	0.00382324	0.0183838	DHHA1 domain	NA
58	Pfam	PF02272.19	DHHA1	Bacteria	12	0.146807	0	0.228696	0.420291	0.37032	0.537222	DHHA1 domain	NA
58	Pfam	PF02272.19	DHHA1	Bacteria	7	0.141721	0	0.109083	0.251206	0.932158	0.965878	DHHA1 domain	NA
58	Pfam	PF02272.19	DHHA1	Bacteria	10	0.131661	0	0.220978	0.41062	0.29453	0.460441	DHHA1 domain	NA
58	Pfam	PF02272.19	DHHA1	Bacteria	4	0.12567	0	0.129347	0.283964	0.0121868	0.0448651	DHHA1 domain	NA
58	Pfam	PF02272.19	DHHA1	Bacteria	1	0.123976	0	0.0954075	0.229264	0.650736	0.777627	DHHA1 domain	NA
58	Pfam	PF02272.19	DHHA1	Bacteria	3	0.113408	0	0.16848	0.340544	0.732661	0.835665	DHHA1 domain	NA
58	Pfam	PF02272.19	DHHA1	Bacteria	8	0.0582877	0	0.536072	0.713186	0.732033	0.835056	DHHA1 domain	NA
59	DeepEC	EC5.1.3.20	ADP-glyceromanno-heptose 6-epimerase	Archaea	0	-0.686291	1	0	0	8.01507e-16	1.89641e-13	ADP-glyceromanno-heptose 6-epimerase	5.1.3.20
59	DeepEC	EC5.1.3.20	ADP-glyceromanno-heptose 6-epimerase	Bacteria	1	-0.609866	1	0	0	1.43723e-08	5.37515e-07	ADP-glyceromanno-heptose 6-epimerase	5.1.3.20
59	DeepEC	EC5.1.3.20	ADP-glyceromanno-heptose 6-epimerase	Bacteria	5	0.441556	1	4.26848e-08	8.4051e-07	3.07544e-07	6.78988e-06	ADP-glyceromanno-heptose 6-epimerase	5.1.3.20
59	DeepEC	EC5.1.3.20	ADP-glyceromanno-heptose 6-epimerase	Bacteria	11	-0.371874	0	0.000427049	0.00286914	0.151078	0.29012	ADP-glyceromanno-heptose 6-epimerase	5.1.3.20
59	DeepEC	EC5.1.3.20	ADP-glyceromanno-heptose 6-epimerase	Bacteria	9	0.357188	0	0.00025005	0.00178795	0.0276232	0.0836818	ADP-glyceromanno-heptose 6-epimerase	5.1.3.20
59	DeepEC	EC5.1.3.20	ADP-glyceromanno-heptose 6-epimerase	Bacteria	4	0.283613	0	0.000499487	0.00328379	0.0284048	0.0853699	ADP-glyceromanno-heptose 6-epimerase	5.1.3.20
59	DeepEC	EC5.1.3.20	ADP-glyceromanno-heptose 6-epimerase	Bacteria	12	0.146311	0	0.230287	0.422287	0.612319	0.749043	ADP-glyceromanno-heptose 6-epimerase	5.1.3.20
59	DeepEC	EC5.1.3.20	ADP-glyceromanno-heptose 6-epimerase	Bacteria	10	-0.12548	0	0.24357	0.436967	0.3279	0.49421	ADP-glyceromanno-heptose 6-epimerase	5.1.3.20
59	DeepEC	EC5.1.3.20	ADP-glyceromanno-heptose 6-epimerase	Bacteria	6	-0.0330521	0	0.701064	0.829048	0.826875	0.901686	ADP-glyceromanno-heptose 6-epimerase	5.1.3.20
59	DeepEC	EC5.1.3.20	ADP-glyceromanno-heptose 6-epimerase	Bacteria	2	-0.0288734	0	0.716169	0.839432	0.665684	0.788138	ADP-glyceromanno-heptose 6-epimerase	5.1.3.20
59	DeepEC	EC5.1.3.20	ADP-glyceromanno-heptose 6-epimerase	Bacteria	8	-0.0251979	0	0.789232	0.887033	0.194118	0.345122	ADP-glyceromanno-heptose 6-epimerase	5.1.3.20
59	DeepEC	EC5.1.3.20	ADP-glyceromanno-heptose 6-epimerase	Bacteria	7	0.0133833	0	0.880202	0.939069	0.0031758	0.0158492	ADP-glyceromanno-heptose 6-epimerase	5.1.3.20
60	Pfam	PF07044.11	DUF1329	Archaea	0	-0.68518	1	0	0	8.01507e-16	1.89641e-13	Protein of unknown function (DUF1329)	NA
60	Pfam	PF07044.11	DUF1329	Bacteria	5	-0.381239	1	2.9071e-06	3.62473e-05	7.75144e-05	0.000719603	Protein of unknown function (DUF1329)	NA
60	Pfam	PF07044.11	DUF1329	Bacteria	9	-0.579997	0	0	0	0.000199526	0.00155961	Protein of unknown function (DUF1329)	NA
60	Pfam	PF07044.11	DUF1329	Bacteria	7	0.306837	0	0.000429936	0.00288637	9.3314e-07	1.65533e-05	Protein of unknown function (DUF1329)	NA
60	Pfam	PF07044.11	DUF1329	Bacteria	10	-0.27234	0	0.0104593	0.0413531	0.0118775	0.0439454	Protein of unknown function (DUF1329)	NA
60	Pfam	PF07044.11	DUF1329	Bacteria	1	0.238449	0	0.00122305	0.00710576	0.000337328	0.00245741	Protein of unknown function (DUF1329)	NA
60	Pfam	PF07044.11	DUF1329	Bacteria	8	0.146999	0	0.116951	0.264143	0.365352	0.532095	Protein of unknown function (DUF1329)	NA
60	Pfam	PF07044.11	DUF1329	Bacteria	12	0.104849	0	0.391226	0.593012	0.560593	0.707425	Protein of unknown function (DUF1329)	NA
60	Pfam	PF07044.11	DUF1329	Bacteria	11	-0.0918568	0	0.396741	0.597987	0.206127	0.360285	Protein of unknown function (DUF1329)	NA
60	Pfam	PF07044.11	DUF1329	Bacteria	3	0.0339686	0	0.680877	0.815202	0.00746307	0.0312722	Protein of unknown function (DUF1329)	NA
61	Pfam	PF09704.10	Cas_Cas5d	Bacteria	9	-0.485703	1	3.30771e-07	5.13419e-06	1.56038e-08	5.7859e-07	CRISPR-associated protein (Cas_Cas5)	NA
61	Pfam	PF09704.10	Cas_Cas5d	Bacteria	5	0.485033	1	1.10712e-09	2.86841e-08	7.48467e-06	9.49243e-05	CRISPR-associated protein (Cas_Cas5)	NA
61	Pfam	PF09704.10	Cas_Cas5d	Bacteria	1	0.47787	1	7.93105e-12	2.49764e-10	1.38826e-08	5.2252e-07	CRISPR-associated protein (Cas_Cas5)	NA
61	Pfam	PF09704.10	Cas_Cas5d	Archaea	0	-0.426795	1	7.7701e-08	1.45964e-06	6.59461e-05	0.000624394	CRISPR-associated protein (Cas_Cas5)	NA
61	Pfam	PF09704.10	Cas_Cas5d	Bacteria	11	0.425385	0	4.73511e-05	0.000422269	0.0213913	0.0686907	CRISPR-associated protein (Cas_Cas5)	NA
61	Pfam	PF09704.10	Cas_Cas5d	Bacteria	7	-0.250648	0	0.00426536	0.0201539	0.0437273	0.118514	CRISPR-associated protein (Cas_Cas5)	NA
61	Pfam	PF09704.10	Cas_Cas5d	Bacteria	12	0.219807	0	0.069561	0.182224	0.337659	0.504184	CRISPR-associated protein (Cas_Cas5)	NA
61	Pfam	PF09704.10	Cas_Cas5d	Bacteria	8	0.214297	0	0.0214618	0.0735855	0.975658	0.988132	CRISPR-associated protein (Cas_Cas5)	NA
61	Pfam	PF09704.10	Cas_Cas5d	Bacteria	6	0.174734	0	0.0412443	0.121461	0.528598	0.680821	CRISPR-associated protein (Cas_Cas5)	NA
61	Pfam	PF09704.10	Cas_Cas5d	Bacteria	10	-0.0855729	0	0.427225	0.626214	0.813547	0.892666	CRISPR-associated protein (Cas_Cas5)	NA
61	Pfam	PF09704.10	Cas_Cas5d	Bacteria	2	-0.0468326	0	0.555236	0.72645	0.588837	0.730832	CRISPR-associated protein (Cas_Cas5)	NA
61	Pfam	PF09704.10	Cas_Cas5d	Bacteria	3	0.023499	0	0.776054	0.878937	0.951192	0.975387	CRISPR-associated protein (Cas_Cas5)	NA
61	Pfam	PF09704.10	Cas_Cas5d	Bacteria	4	-0.00630155	0	0.939617	0.971853	0.417406	0.58356	CRISPR-associated protein (Cas_Cas5)	NA
62	Pfam	PF03264.14	Cytochrom_NNT	Bacteria	1	0.547893	1	0	0	3.64338e-10	2.20618e-08	NapC/NirT cytochrome c family, N-terminal region	NA
62	Pfam	PF03264.14	Cytochrom_NNT	Bacteria	7	0.50644	1	1.4179e-09	3.56015e-08	5.25426e-07	1.00864e-05	NapC/NirT cytochrome c family, N-terminal region	NA
62	Pfam	PF03264.14	Cytochrom_NNT	Archaea	0	-0.385656	1	1.45185e-06	1.95792e-05	1.38727e-05	0.000157294	NapC/NirT cytochrome c family, N-terminal region	NA
62	Pfam	PF03264.14	Cytochrom_NNT	Bacteria	11	0.333437	0	0.0016877	0.00932611	0.002416	0.0126533	NapC/NirT cytochrome c family, N-terminal region	NA
62	Pfam	PF03264.14	Cytochrom_NNT	Bacteria	5	0.29312	0	0.000383952	0.00260819	0.00381532	0.0183569	NapC/NirT cytochrome c family, N-terminal region	NA
62	Pfam	PF03264.14	Cytochrom_NNT	Bacteria	12	-0.266975	0	0.0265846	0.0871347	0.0140198	0.0496806	NapC/NirT cytochrome c family, N-terminal region	NA
62	Pfam	PF03264.14	Cytochrom_NNT	Bacteria	9	0.234893	0	0.0176707	0.0629372	0.00828576	0.0338907	NapC/NirT cytochrome c family, N-terminal region	NA
62	Pfam	PF03264.14	Cytochrom_NNT	Bacteria	3	-0.0703918	0	0.393624	0.595325	0.0494578	0.129847	NapC/NirT cytochrome c family, N-terminal region	NA
62	Pfam	PF03264.14	Cytochrom_NNT	Bacteria	6	-0.0668089	0	0.437467	0.633984	0.0100319	0.0387989	NapC/NirT cytochrome c family, N-terminal region	NA
62	Pfam	PF03264.14	Cytochrom_NNT	Bacteria	10	-0.0571308	0	0.59637	0.754973	0.713707	0.82121	NapC/NirT cytochrome c family, N-terminal region	NA
62	Pfam	PF03264.14	Cytochrom_NNT	Bacteria	4	0.034396	0	0.679174	0.813805	0.986036	0.993258	NapC/NirT cytochrome c family, N-terminal region	NA
62	Pfam	PF03264.14	Cytochrom_NNT	Bacteria	8	0.022906	0	0.808014	0.896072	0.47021	0.631207	NapC/NirT cytochrome c family, N-terminal region	NA
63	Pfam	PF01475.19	FUR	Archaea	0	-0.558244	1	0	0	1.37094e-10	8.92377e-09	Ferric uptake regulator family	NA
63	Pfam	PF01475.19	FUR	Bacteria	9	0.388796	1	6.15207e-05	0.000531616	2.95812e-05	0.000310523	Ferric uptake regulator family	NA
63	Pfam	PF01475.19	FUR	Bacteria	7	0.38575	0	7.50828e-06	8.41396e-05	0.00937884	0.0371815	Ferric uptake regulator family	NA
63	Pfam	PF01475.19	FUR	Bacteria	1	0.359548	0	7.43156e-07	1.06533e-05	0.0331631	0.09582	Ferric uptake regulator family	NA
63	Pfam	PF01475.19	FUR	Bacteria	12	-0.276093	0	0.0216568	0.074098	0.180994	0.329504	Ferric uptake regulator family	NA
63	Pfam	PF01475.19	FUR	Bacteria	5	-0.263411	0	0.00147168	0.00832792	0.0925147	0.203233	Ferric uptake regulator family	NA
63	Pfam	PF01475.19	FUR	Bacteria	11	0.25288	0	0.0183463	0.0649271	0.0229175	0.0723652	Ferric uptake regulator family	NA
63	Pfam	PF01475.19	FUR	Bacteria	2	0.212448	0	0.00681768	0.0289834	0.0277316	0.0838595	Ferric uptake regulator family	NA
63	Pfam	PF01475.19	FUR	Bacteria	4	0.211574	0	0.0100969	0.0402459	0.000113302	0.000992186	Ferric uptake regulator family	NA
63	Pfam	PF01475.19	FUR	Bacteria	3	0.19145	0	0.0193386	0.0676185	0.100838	0.215694	Ferric uptake regulator family	NA
63	Pfam	PF01475.19	FUR	Bacteria	6	0.169223	0	0.04816	0.137162	0.998272	0.999879	Ferric uptake regulator family	NA
63	Pfam	PF01475.19	FUR	Bacteria	10	-0.0580466	0	0.590487	0.750743	0.713707	0.82121	Ferric uptake regulator family	NA
63	Pfam	PF01475.19	FUR	Bacteria	8	-0.00034442	0	0.997085	0.999007	0.768026	0.860572	Ferric uptake regulator family	NA
64	Pfam	PF08238.12	Sel1	Archaea	0	-0.595806	1	0	0	2.87315e-12	2.94348e-10	Sel1 repeat	NA
64	Pfam	PF08238.12	Sel1	Bacteria	1	0.519756	1	0	0	7.78441e-14	1.20237e-11	Sel1 repeat	NA
64	Pfam	PF08238.12	Sel1	Bacteria	5	-0.357274	1	1.26329e-05	0.000133601	1.40194e-05	0.000158776	Sel1 repeat	NA
64	Pfam	PF08238.12	Sel1	Bacteria	9	-0.387224	0	6.61785e-05	0.000566285	0.00176947	0.00975867	Sel1 repeat	NA
64	Pfam	PF08238.12	Sel1	Bacteria	12	-0.267232	0	0.0264338	0.0867265	0.00893608	0.0358329	Sel1 repeat	NA
64	Pfam	PF08238.12	Sel1	Bacteria	11	0.251203	0	0.0191541	0.0671615	0.00779303	0.0323457	Sel1 repeat	NA
64	Pfam	PF08238.12	Sel1	Bacteria	7	0.209526	0	0.0173136	0.0619293	0.00436669	0.020529	Sel1 repeat	NA
64	Pfam	PF08238.12	Sel1	Bacteria	8	0.136531	0	0.145682	0.307935	0.878742	0.935831	Sel1 repeat	NA
64	Pfam	PF08238.12	Sel1	Bacteria	4	-0.0958795	0	0.248001	0.442204	0.67587	0.793197	Sel1 repeat	NA
64	Pfam	PF08238.12	Sel1	Bacteria	3	-0.064093	0	0.437416	0.633941	0.0726828	0.171238	Sel1 repeat	NA
64	Pfam	PF08238.12	Sel1	Bacteria	10	-0.0600719	0	0.577573	0.741486	0.479219	0.638215	Sel1 repeat	NA
64	Pfam	PF08238.12	Sel1	Bacteria	6	0.0535684	0	0.533679	0.711241	0.287674	0.453249	Sel1 repeat	NA
64	Pfam	PF08238.12	Sel1	Bacteria	2	0.00615511	0	0.938232	0.971353	0.743649	0.843449	Sel1 repeat	NA
65	Pfam	PF10531.9	SLBB	Bacteria	1	0.480386	1	4.90119e-12	1.55996e-10	1.23512e-09	6.61471e-08	SLBB domain	NA
65	Pfam	PF10531.9	SLBB	Bacteria	7	0.411729	1	1.56655e-06	2.10025e-05	3.66903e-06	5.13774e-05	SLBB domain	NA
65	Pfam	PF10531.9	SLBB	Bacteria	9	0.545063	0	5.27717e-09	1.19943e-07	0.00154912	0.00872475	SLBB domain	NA
65	Pfam	PF10531.9	SLBB	Bacteria	10	0.372301	0	0.000388461	0.00263582	2.01862e-05	0.000220789	SLBB domain	NA
65	Pfam	PF10531.9	SLBB	Bacteria	11	0.340144	0	0.00134339	0.00770481	0.0644329	0.157468	SLBB domain	NA
65	Pfam	PF10531.9	SLBB	Archaea	0	-0.301585	0	0.000198316	0.0014511	0.00159281	0.00893761	SLBB domain	NA
65	Pfam	PF10531.9	SLBB	Bacteria	6	0.189534	0	0.0266732	0.0873602	0.169111	0.314275	SLBB domain	NA
65	Pfam	PF10531.9	SLBB	Bacteria	12	0.114242	0	0.349945	0.552228	0.221041	0.37862	SLBB domain	NA
65	Pfam	PF10531.9	SLBB	Bacteria	4	-0.0985278	0	0.235117	0.427457	0.130785	0.261357	SLBB domain	NA
65	Pfam	PF10531.9	SLBB	Bacteria	8	0.0868405	0	0.356094	0.558032	0.173983	0.320452	SLBB domain	NA
65	Pfam	PF10531.9	SLBB	Bacteria	5	-0.0678844	0	0.418387	0.618531	0.5252	0.678271	SLBB domain	NA
65	Pfam	PF10531.9	SLBB	Bacteria	3	0.0309734	0	0.707672	0.833866	0.904131	0.949823	SLBB domain	NA
65	Pfam	PF10531.9	SLBB	Bacteria	2	-0.00209052	0	0.979003	0.989983	0.37918	0.545835	SLBB domain	NA
66	Pfam	PF17963.1	Big_9	Bacteria	1	-0.581205	1	0	0	1.14656e-08	4.52338e-07	Bacterial Ig domain	NA
66	Pfam	PF17963.1	Big_9	Archaea	0	-0.45778	1	6.51691e-09	1.46042e-07	1.89426e-08	6.80117e-07	Bacterial Ig domain	NA
66	Pfam	PF17963.1	Big_9	Bacteria	12	-0.400316	0	0.000653836	0.00414056	0.00532678	0.0240242	Bacterial Ig domain	NA
66	Pfam	PF17963.1	Big_9	Bacteria	9	0.315571	0	0.00129843	0.00747764	0.00381539	0.0183569	Bacterial Ig domain	NA
66	Pfam	PF17963.1	Big_9	Bacteria	7	0.247859	0	0.00472447	0.0218526	0.00650418	0.0281867	Bacterial Ig domain	NA
66	Pfam	PF17963.1	Big_9	Bacteria	3	-0.207398	0	0.0111502	0.0435168	0.000668807	0.00435755	Bacterial Ig domain	NA
66	Pfam	PF17963.1	Big_9	Bacteria	5	0.203123	0	0.0147446	0.0545215	0.0282529	0.0850757	Bacterial Ig domain	NA
66	Pfam	PF17963.1	Big_9	Bacteria	11	0.185281	0	0.0858013	0.213474	0.0518503	0.134326	Bacterial Ig domain	NA
66	Pfam	PF17963.1	Big_9	Bacteria	2	0.14016	0	0.0761728	0.195572	0.249931	0.413762	Bacterial Ig domain	NA
66	Pfam	PF17963.1	Big_9	Bacteria	8	0.139469	0	0.137128	0.295889	0.00860158	0.0347533	Bacterial Ig domain	NA
66	Pfam	PF17963.1	Big_9	Bacteria	10	0.119316	0	0.267644	0.464963	0.937337	0.968156	Bacterial Ig domain	NA
66	Pfam	PF17963.1	Big_9	Bacteria	6	-0.064368	0	0.454422	0.647849	0.324485	0.490425	Bacterial Ig domain	NA
66	Pfam	PF17963.1	Big_9	Bacteria	4	-0.0393847	0	0.63577	0.783608	0.509738	0.665948	Bacterial Ig domain	NA
67	Pfam	PF04898.14	Glu_syn_central	Bacteria	9	0.588761	1	0	0	2.23458e-06	3.39946e-05	Glutamate synthase central domain	NA
67	Pfam	PF04898.14	Glu_syn_central	Bacteria	1	-0.548623	1	0	0	4.88588e-11	3.49863e-09	Glutamate synthase central domain	NA
67	Pfam	PF04898.14	Glu_syn_central	Archaea	0	0.355157	0	1.01054e-05	0.000110219	0.00208227	0.0111771	Glutamate synthase central domain	NA
67	Pfam	PF04898.14	Glu_syn_central	Bacteria	11	0.34829	0	0.00101161	0.0060527	8.21041e-06	0.00010286	Glutamate synthase central domain	NA
67	Pfam	PF04898.14	Glu_syn_central	Bacteria	7	-0.244622	0	0.00531236	0.0240264	0.00505649	0.0231442	Glutamate synthase central domain	NA
67	Pfam	PF04898.14	Glu_syn_central	Bacteria	4	0.243405	0	0.00297076	0.0150895	0.00208099	0.0111771	Glutamate synthase central domain	NA
67	Pfam	PF04898.14	Glu_syn_central	Bacteria	3	0.20843	0	0.0107454	0.0422638	0.128917	0.258629	Glutamate synthase central domain	NA
67	Pfam	PF04898.14	Glu_syn_central	Bacteria	12	-0.1957	0	0.107064	0.247839	0.383908	0.550381	Glutamate synthase central domain	NA
67	Pfam	PF04898.14	Glu_syn_central	Bacteria	8	0.0730893	0	0.437589	0.634041	0.778406	0.867951	Glutamate synthase central domain	NA
67	Pfam	PF04898.14	Glu_syn_central	Bacteria	5	-0.066731	0	0.426352	0.625454	0.0940741	0.205488	Glutamate synthase central domain	NA
67	Pfam	PF04898.14	Glu_syn_central	Bacteria	10	-0.0180339	0	0.867343	0.931611	0.700717	0.812082	Glutamate synthase central domain	NA
67	Pfam	PF04898.14	Glu_syn_central	Bacteria	6	-0.0146779	0	0.864669	0.929779	0.932696	0.96594	Glutamate synthase central domain	NA
67	Pfam	PF04898.14	Glu_syn_central	Bacteria	2	-0.00892714	0	0.910512	0.955747	0.442739	0.606223	Glutamate synthase central domain	NA
68	Pfam	PF14522.6	Cytochrome_C7	Archaea	0	-0.490386	1	3.12088e-10	8.7144e-09	2.02861e-08	7.22661e-07	Cytochrome c7 and related cytochrome c	NA
68	Pfam	PF14522.6	Cytochrome_C7	Bacteria	7	0.422099	1	8.08903e-07	1.14944e-05	3.00617e-06	4.33022e-05	Cytochrome c7 and related cytochrome c	NA
68	Pfam	PF14522.6	Cytochrome_C7	Bacteria	1	0.380662	1	1.45293e-07	2.46295e-06	2.33708e-06	3.48376e-05	Cytochrome c7 and related cytochrome c	NA
68	Pfam	PF14522.6	Cytochrome_C7	Bacteria	5	0.363074	0	8.94337e-06	9.8676e-05	0.00291127	0.0147798	Cytochrome c7 and related cytochrome c	NA
68	Pfam	PF14522.6	Cytochrome_C7	Bacteria	9	0.357787	0	0.000243793	0.00174754	0.0048741	0.0224531	Cytochrome c7 and related cytochrome c	NA
68	Pfam	PF14522.6	Cytochrome_C7	Bacteria	12	-0.241419	0	0.045673	0.131566	0.00246867	0.0128861	Cytochrome c7 and related cytochrome c	NA
68	Pfam	PF14522.6	Cytochrome_C7	Bacteria	2	-0.216286	0	0.00585719	0.0258576	0.00948196	0.0373644	Cytochrome c7 and related cytochrome c	NA
68	Pfam	PF14522.6	Cytochrome_C7	Bacteria	11	0.175221	0	0.104473	0.24404	0.130272	0.260588	Cytochrome c7 and related cytochrome c	NA
68	Pfam	PF14522.6	Cytochrome_C7	Bacteria	8	0.106876	0	0.255596	0.450572	0.671719	0.791376	Cytochrome c7 and related cytochrome c	NA
68	Pfam	PF14522.6	Cytochrome_C7	Bacteria	10	-0.0649854	0	0.546799	0.720979	0.205292	0.359598	Cytochrome c7 and related cytochrome c	NA
68	Pfam	PF14522.6	Cytochrome_C7	Bacteria	3	-0.057034	0	0.489636	0.676861	0.0577632	0.145641	Cytochrome c7 and related cytochrome c	NA
68	Pfam	PF14522.6	Cytochrome_C7	Bacteria	6	0.0535124	0	0.534107	0.711679	0.15357	0.293592	Cytochrome c7 and related cytochrome c	NA
68	Pfam	PF14522.6	Cytochrome_C7	Bacteria	4	0.0295829	0	0.722073	0.843302	0.80192	0.884849	Cytochrome c7 and related cytochrome c	NA
69	Pfam	PF03594.13	BenE	Bacteria	5	0.660301	1	0	0	1.02529e-15	2.3333e-13	Benzoate membrane transport protein	NA
69	Pfam	PF03594.13	BenE	Archaea	0	0.357769	1	8.62051e-06	9.54198e-05	5.13646e-07	9.87298e-06	Benzoate membrane transport protein	NA
69	Pfam	PF03594.13	BenE	Bacteria	9	-0.50287	0	1.10776e-07	2.02358e-06	0.000897238	0.00557421	Benzoate membrane transport protein	NA
69	Pfam	PF03594.13	BenE	Bacteria	6	-0.352638	0	2.68081e-05	0.000259036	0.00307461	0.0154292	Benzoate membrane transport protein	NA
69	Pfam	PF03594.13	BenE	Bacteria	1	-0.3131	0	1.85471e-05	0.000186633	0.0250943	0.0776685	Benzoate membrane transport protein	NA
69	Pfam	PF03594.13	BenE	Bacteria	2	0.250354	0	0.00135981	0.00778202	0.153176	0.293158	Benzoate membrane transport protein	NA
69	Pfam	PF03594.13	BenE	Bacteria	10	0.248899	0	0.0195885	0.0683176	0.106088	0.223795	Benzoate membrane transport protein	NA
69	Pfam	PF03594.13	BenE	Bacteria	4	-0.113403	0	0.171431	0.343934	0.0559253	0.142076	Benzoate membrane transport protein	NA
69	Pfam	PF03594.13	BenE	Bacteria	3	0.108099	0	0.189433	0.369139	0.662573	0.785339	Benzoate membrane transport protein	NA
69	Pfam	PF03594.13	BenE	Bacteria	7	-0.100117	0	0.258576	0.453892	0.409441	0.576325	Benzoate membrane transport protein	NA
69	Pfam	PF03594.13	BenE	Bacteria	11	0.085569	0	0.429952	0.628452	0.321798	0.487444	Benzoate membrane transport protein	NA
69	Pfam	PF03594.13	BenE	Bacteria	12	0.0497367	0	0.684854	0.817873	0.885648	0.939818	Benzoate membrane transport protein	NA
69	Pfam	PF03594.13	BenE	Bacteria	8	-0.00322309	0	0.972729	0.987002	0.783611	0.871855	Benzoate membrane transport protein	NA
70	Pfam	PF09848.9	DUF2075	Archaea	0	-0.575367	1	0	0	1.55179e-13	1.98836e-11	Uncharacterized conserved protein (DUF2075)	NA
70	Pfam	PF09848.9	DUF2075	Bacteria	1	0.411218	1	1.11402e-08	2.41538e-07	2.70331e-06	3.95056e-05	Uncharacterized conserved protein (DUF2075)	NA
70	Pfam	PF09848.9	DUF2075	Bacteria	5	0.388257	1	1.85093e-06	2.44522e-05	2.05065e-07	4.76497e-06	Uncharacterized conserved protein (DUF2075)	NA
70	Pfam	PF09848.9	DUF2075	Bacteria	11	0.338121	0	0.00143983	0.00816991	0.0129589	0.0468303	Uncharacterized conserved protein (DUF2075)	NA
70	Pfam	PF09848.9	DUF2075	Bacteria	9	0.303165	0	0.00203587	0.0109326	0.00316356	0.0157908	Uncharacterized conserved protein (DUF2075)	NA
70	Pfam	PF09848.9	DUF2075	Bacteria	4	0.226684	0	0.005763	0.0255794	0.0797474	0.183597	Uncharacterized conserved protein (DUF2075)	NA
70	Pfam	PF09848.9	DUF2075	Bacteria	12	0.21733	0	0.0728444	0.188917	0.103073	0.219191	Uncharacterized conserved protein (DUF2075)	NA
70	Pfam	PF09848.9	DUF2075	Bacteria	7	0.183654	0	0.037348	0.113027	0.551236	0.69977	Uncharacterized conserved protein (DUF2075)	NA
70	Pfam	PF09848.9	DUF2075	Bacteria	2	-0.169055	0	0.0320483	0.100537	0.0124445	0.0455774	Uncharacterized conserved protein (DUF2075)	NA
70	Pfam	PF09848.9	DUF2075	Bacteria	3	-0.152075	0	0.0641032	0.171148	0.00438296	0.02059	Uncharacterized conserved protein (DUF2075)	NA
70	Pfam	PF09848.9	DUF2075	Bacteria	6	0.0494148	0	0.565907	0.73449	0.74368	0.843449	Uncharacterized conserved protein (DUF2075)	NA
70	Pfam	PF09848.9	DUF2075	Bacteria	10	-0.0489768	0	0.649864	0.793718	0.827131	0.901686	Uncharacterized conserved protein (DUF2075)	NA
70	Pfam	PF09848.9	DUF2075	Bacteria	8	0.0235736	0	0.802532	0.892548	0.686619	0.801387	Uncharacterized conserved protein (DUF2075)	NA
71	Pfam	PF02283.16	CobU	Archaea	0	-0.516093	1	1.60278e-12	5.16569e-11	5.78734e-09	2.63143e-07	Cobinamide kinase / cobinamide phosphate guanyltransferase	NA
71	Pfam	PF02283.16	CobU	Bacteria	9	-0.403362	1	3.07652e-05	0.00029278	2.83425e-05	0.000299099	Cobinamide kinase / cobinamide phosphate guanyltransferase	NA
71	Pfam	PF02283.16	CobU	Bacteria	5	0.368266	1	6.5288e-06	7.41858e-05	1.83878e-05	0.000202855	Cobinamide kinase / cobinamide phosphate guanyltransferase	NA
71	Pfam	PF02283.16	CobU	Bacteria	1	-0.408731	0	1.3865e-08	2.95954e-07	0.000528154	0.00357068	Cobinamide kinase / cobinamide phosphate guanyltransferase	NA
71	Pfam	PF02283.16	CobU	Bacteria	10	0.304357	0	0.00407737	0.0194179	0.000319517	0.00234543	Cobinamide kinase / cobinamide phosphate guanyltransferase	NA
71	Pfam	PF02283.16	CobU	Bacteria	7	-0.254277	0	0.00372833	0.0181194	0.000209274	0.00162275	Cobinamide kinase / cobinamide phosphate guanyltransferase	NA
71	Pfam	PF02283.16	CobU	Bacteria	4	0.178551	0	0.0304828	0.0967627	0.0726638	0.171238	Cobinamide kinase / cobinamide phosphate guanyltransferase	NA
71	Pfam	PF02283.16	CobU	Bacteria	12	-0.16807	0	0.167454	0.338966	0.185162	0.334582	Cobinamide kinase / cobinamide phosphate guanyltransferase	NA
71	Pfam	PF02283.16	CobU	Bacteria	2	0.136167	0	0.0850083	0.212105	0.167291	0.312047	Cobinamide kinase / cobinamide phosphate guanyltransferase	NA
71	Pfam	PF02283.16	CobU	Bacteria	8	0.131483	0	0.161308	0.330377	0.932454	0.965878	Cobinamide kinase / cobinamide phosphate guanyltransferase	NA
71	Pfam	PF02283.16	CobU	Bacteria	11	-0.0924036	0	0.393927	0.595572	0.477998	0.63789	Cobinamide kinase / cobinamide phosphate guanyltransferase	NA
71	Pfam	PF02283.16	CobU	Bacteria	3	-0.0619794	0	0.452709	0.646334	0.829596	0.903614	Cobinamide kinase / cobinamide phosphate guanyltransferase	NA
71	Pfam	PF02283.16	CobU	Bacteria	6	-0.0332854	0	0.699055	0.827604	0.40445	0.571766	Cobinamide kinase / cobinamide phosphate guanyltransferase	NA
72	Pfam	PF02563.16	Poly_export	Bacteria	1	0.50453	1	0	0	5.36459e-07	1.02739e-05	Polysaccharide biosynthesis/export protein	NA
72	Pfam	PF02563.16	Poly_export	Archaea	0	0.41741	1	1.56684e-07	2.6203e-06	1.09655e-05	0.000130363	Polysaccharide biosynthesis/export protein	NA
72	Pfam	PF02563.16	Poly_export	Bacteria	9	0.570599	0	3.2142e-10	8.96098e-09	0.00160171	0.00897568	Polysaccharide biosynthesis/export protein	NA
72	Pfam	PF02563.16	Poly_export	Bacteria	12	0.377107	0	0.0014028	0.00799176	0.00188361	0.0102917	Polysaccharide biosynthesis/export protein	NA
72	Pfam	PF02563.16	Poly_export	Bacteria	5	-0.337196	0	3.97934e-05	0.00036235	0.0073346	0.030883	Polysaccharide biosynthesis/export protein	NA
72	Pfam	PF02563.16	Poly_export	Bacteria	10	0.24263	0	0.0229696	0.0775349	0.0025077	0.0130502	Polysaccharide biosynthesis/export protein	NA
72	Pfam	PF02563.16	Poly_export	Bacteria	8	0.102994	0	0.273368	0.471503	0.136659	0.269292	Polysaccharide biosynthesis/export protein	NA
72	Pfam	PF02563.16	Poly_export	Bacteria	3	-0.0852607	0	0.301202	0.502665	0.426194	0.592224	Polysaccharide biosynthesis/export protein	NA
72	Pfam	PF02563.16	Poly_export	Bacteria	11	0.0822702	0	0.447995	0.641888	0.94923	0.974766	Polysaccharide biosynthesis/export protein	NA
72	Pfam	PF02563.16	Poly_export	Bacteria	7	0.0756597	0	0.393622	0.595325	0.113595	0.235018	Polysaccharide biosynthesis/export protein	NA
72	Pfam	PF02563.16	Poly_export	Bacteria	4	-0.0627964	0	0.449882	0.643726	0.170376	0.31599	Polysaccharide biosynthesis/export protein	NA
72	Pfam	PF02563.16	Poly_export	Bacteria	6	0.0579041	0	0.50105	0.686991	0.46819	0.629343	Polysaccharide biosynthesis/export protein	NA
73	Pfam	PF18050.1	Cyclophil_like2	Bacteria	9	-0.514111	1	5.22501e-08	1.01539e-06	2.90256e-07	6.47534e-06	Cyclophilin-like family	NA
73	Pfam	PF18050.1	Cyclophil_like2	Bacteria	1	-0.410825	1	1.15328e-08	2.49326e-07	4.66424e-06	6.2768e-05	Cyclophilin-like family	NA
73	Pfam	PF18050.1	Cyclophil_like2	Bacteria	5	0.459095	0	1.06298e-08	2.31032e-07	0.000199069	0.00155726	Cyclophilin-like family	NA
73	Pfam	PF18050.1	Cyclophil_like2	Archaea	0	-0.374417	0	3.03315e-06	3.76354e-05	0.000314014	0.00231339	Cyclophilin-like family	NA
73	Pfam	PF18050.1	Cyclophil_like2	Bacteria	6	0.304885	0	0.000310533	0.00216437	0.041149	0.113294	Cyclophilin-like family	NA
73	Pfam	PF18050.1	Cyclophil_like2	Bacteria	7	0.259386	0	0.00307514	0.0155446	5.2892e-06	7.00401e-05	Cyclophilin-like family	NA
73	Pfam	PF18050.1	Cyclophil_like2	Bacteria	2	0.21589	0	0.00595024	0.0261754	0.228304	0.387896	Cyclophilin-like family	NA
73	Pfam	PF18050.1	Cyclophil_like2	Bacteria	12	-0.193755	0	0.110667	0.253755	0.0542625	0.138746	Cyclophilin-like family	NA
73	Pfam	PF18050.1	Cyclophil_like2	Bacteria	8	0.111992	0	0.233414	0.426448	0.794051	0.879027	Cyclophilin-like family	NA
73	Pfam	PF18050.1	Cyclophil_like2	Bacteria	4	0.103284	0	0.21317	0.400585	0.710315	0.819362	Cyclophilin-like family	NA
73	Pfam	PF18050.1	Cyclophil_like2	Bacteria	3	0.0587665	0	0.47652	0.666113	0.53137	0.683467	Cyclophilin-like family	NA
73	Pfam	PF18050.1	Cyclophil_like2	Bacteria	11	-0.0361048	0	0.739438	0.855014	0.868504	0.929365	Cyclophilin-like family	NA
73	Pfam	PF18050.1	Cyclophil_like2	Bacteria	10	0.0156388	0	0.88484	0.942011	0.0183476	0.0609298	Cyclophilin-like family	NA
74	Pfam	PF03174.13	CHB_HEX_C	Archaea	0	-0.680363	1	0	0	8.01507e-16	1.89641e-13	Chitobiase/beta-hexosaminidase C-terminal domain	NA
74	Pfam	PF03174.13	CHB_HEX_C	Bacteria	9	0.623559	1	0	0	0.000110869	0.000973477	Chitobiase/beta-hexosaminidase C-terminal domain	NA
74	Pfam	PF03174.13	CHB_HEX_C	Bacteria	1	0.499816	1	0	0	3.62493e-09	1.73371e-07	Chitobiase/beta-hexosaminidase C-terminal domain	NA
74	Pfam	PF03174.13	CHB_HEX_C	Bacteria	7	0.281915	0	0.00125875	0.00727815	6.11869e-07	1.15646e-05	Chitobiase/beta-hexosaminidase C-terminal domain	NA
74	Pfam	PF03174.13	CHB_HEX_C	Bacteria	2	-0.219105	0	0.00523047	0.0237136	0.00647025	0.0280752	Chitobiase/beta-hexosaminidase C-terminal domain	NA
74	Pfam	PF03174.13	CHB_HEX_C	Bacteria	4	-0.150994	0	0.0679177	0.178921	0.0328993	0.0952234	Chitobiase/beta-hexosaminidase C-terminal domain	NA
74	Pfam	PF03174.13	CHB_HEX_C	Bacteria	5	-0.0969858	0	0.247194	0.441238	0.341591	0.508191	Chitobiase/beta-hexosaminidase C-terminal domain	NA
74	Pfam	PF03174.13	CHB_HEX_C	Bacteria	11	-0.0491908	0	0.650353	0.793843	0.955992	0.97825	Chitobiase/beta-hexosaminidase C-terminal domain	NA
74	Pfam	PF03174.13	CHB_HEX_C	Bacteria	8	0.0446427	0	0.635681	0.783596	0.726937	0.831352	Chitobiase/beta-hexosaminidase C-terminal domain	NA
74	Pfam	PF03174.13	CHB_HEX_C	Bacteria	6	-0.0315353	0	0.714171	0.838474	0.929254	0.963624	Chitobiase/beta-hexosaminidase C-terminal domain	NA
74	Pfam	PF03174.13	CHB_HEX_C	Bacteria	10	0.00591737	0	0.956337	0.979523	0.021597	0.0691329	Chitobiase/beta-hexosaminidase C-terminal domain	NA
75	DeepEC	EC2.7.1.92	5-dehydro-2-deoxygluconokinase	Archaea	0	-0.680363	1	0	0	8.01507e-16	1.89641e-13	5-dehydro-2-deoxygluconokinase; 5-keto-2-deoxygluconokinase; 5-keto-2-deoxyglucono kinase (phosphorylating); DKH kinase	2.7.1.92
75	DeepEC	EC2.7.1.92	5-dehydro-2-deoxygluconokinase	Bacteria	5	0.381444	1	2.86941e-06	3.58024e-05	4.35448e-05	0.00043019	5-dehydro-2-deoxygluconokinase; 5-keto-2-deoxygluconokinase; 5-keto-2-deoxyglucono kinase (phosphorylating); DKH kinase	2.7.1.92
75	DeepEC	EC2.7.1.92	5-dehydro-2-deoxygluconokinase	Bacteria	7	0.340944	1	8.47234e-05	0.000693267	2.48192e-08	8.70493e-07	5-dehydro-2-deoxygluconokinase; 5-keto-2-deoxygluconokinase; 5-keto-2-deoxyglucono kinase (phosphorylating); DKH kinase	2.7.1.92
75	DeepEC	EC2.7.1.92	5-dehydro-2-deoxygluconokinase	Bacteria	9	0.621568	0	0	0	0.00269976	0.0138871	5-dehydro-2-deoxygluconokinase; 5-keto-2-deoxygluconokinase; 5-keto-2-deoxyglucono kinase (phosphorylating); DKH kinase	2.7.1.92
75	DeepEC	EC2.7.1.92	5-dehydro-2-deoxygluconokinase	Bacteria	12	0.344745	0	0.00372159	0.0180915	0.471556	0.631476	5-dehydro-2-deoxygluconokinase; 5-keto-2-deoxygluconokinase; 5-keto-2-deoxyglucono kinase (phosphorylating); DKH kinase	2.7.1.92
75	DeepEC	EC2.7.1.92	5-dehydro-2-deoxygluconokinase	Bacteria	2	-0.199028	0	0.0113711	0.0441157	0.013177	0.0473146	5-dehydro-2-deoxygluconokinase; 5-keto-2-deoxygluconokinase; 5-keto-2-deoxyglucono kinase (phosphorylating); DKH kinase	2.7.1.92
75	DeepEC	EC2.7.1.92	5-dehydro-2-deoxygluconokinase	Bacteria	4	-0.150527	0	0.0687825	0.180683	0.021638	0.0692368	5-dehydro-2-deoxygluconokinase; 5-keto-2-deoxygluconokinase; 5-keto-2-deoxyglucono kinase (phosphorylating); DKH kinase	2.7.1.92
75	DeepEC	EC2.7.1.92	5-dehydro-2-deoxygluconokinase	Bacteria	3	-0.134225	0	0.102674	0.240983	0.0014092	0.00808089	5-dehydro-2-deoxygluconokinase; 5-keto-2-deoxygluconokinase; 5-keto-2-deoxyglucono kinase (phosphorylating); DKH kinase	2.7.1.92
75	DeepEC	EC2.7.1.92	5-dehydro-2-deoxygluconokinase	Bacteria	11	0.130112	0	0.22922	0.420935	0.0936334	0.204765	5-dehydro-2-deoxygluconokinase; 5-keto-2-deoxygluconokinase; 5-keto-2-deoxyglucono kinase (phosphorylating); DKH kinase	2.7.1.92
75	DeepEC	EC2.7.1.92	5-dehydro-2-deoxygluconokinase	Bacteria	6	-0.00905875	0	0.916238	0.959202	0.444625	0.608414	5-dehydro-2-deoxygluconokinase; 5-keto-2-deoxygluconokinase; 5-keto-2-deoxyglucono kinase (phosphorylating); DKH kinase	2.7.1.92
76	Pfam	PF02347.16	GDC-P	Bacteria	1	0.781619	1	0	0	3.93798e-15	7.57421e-13	Glycine cleavage system P-protein	NA
76	Pfam	PF02347.16	GDC-P	Bacteria	7	0.460214	1	5.90102e-08	1.13426e-06	6.11869e-07	1.15646e-05	Glycine cleavage system P-protein	NA
76	Pfam	PF02347.16	GDC-P	Bacteria	5	0.387417	1	1.95472e-06	2.56341e-05	9.01852e-06	0.000111774	Glycine cleavage system P-protein	NA
76	Pfam	PF02347.16	GDC-P	Bacteria	11	0.363144	0	0.000591941	0.0038049	0.000737771	0.00472631	Glycine cleavage system P-protein	NA
76	Pfam	PF02347.16	GDC-P	Bacteria	9	-0.268786	0	0.0064476	0.0277051	0.229761	0.389742	Glycine cleavage system P-protein	NA
76	Pfam	PF02347.16	GDC-P	Bacteria	3	0.224237	0	0.00597384	0.0262585	0.024768	0.0768556	Glycine cleavage system P-protein	NA
76	Pfam	PF02347.16	GDC-P	Archaea	0	-0.162053	0	0.0484121	0.137688	0.122097	0.247991	Glycine cleavage system P-protein	NA
76	Pfam	PF02347.16	GDC-P	Bacteria	8	0.16098	0	0.0856711	0.213263	0.136659	0.269292	Glycine cleavage system P-protein	NA
76	Pfam	PF02347.16	GDC-P	Bacteria	10	-0.0928111	0	0.38906	0.590735	0.694254	0.807075	Glycine cleavage system P-protein	NA
76	Pfam	PF02347.16	GDC-P	Bacteria	2	0.0829696	0	0.295391	0.496289	0.216742	0.373566	Glycine cleavage system P-protein	NA
76	Pfam	PF02347.16	GDC-P	Bacteria	6	-0.0749342	0	0.383695	0.585307	0.0641027	0.157124	Glycine cleavage system P-protein	NA
76	Pfam	PF02347.16	GDC-P	Bacteria	4	-0.0163621	0	0.844062	0.916802	0.792912	0.878495	Glycine cleavage system P-protein	NA
76	Pfam	PF02347.16	GDC-P	Bacteria	12	-0.0162181	0	0.894775	0.947524	0.995011	0.998461	Glycine cleavage system P-protein	NA
77	Pfam	PF06884.11	DUF1264	Bacteria	1	0.643624	1	0	0	3.86629e-13	4.68549e-11	Protein of unknown function (DUF1264)	NA
77	Pfam	PF06884.11	DUF1264	Bacteria	5	0.477972	1	2.11823e-09	5.15644e-08	3.92596e-05	0.000393904	Protein of unknown function (DUF1264)	NA
77	Pfam	PF06884.11	DUF1264	Archaea	0	-0.420707	1	1.22751e-07	2.19221e-06	1.76483e-07	4.23621e-06	Protein of unknown function (DUF1264)	NA
77	Pfam	PF06884.11	DUF1264	Bacteria	9	-0.375248	1	0.000114102	0.000898796	5.09509e-07	9.79962e-06	Protein of unknown function (DUF1264)	NA
77	Pfam	PF06884.11	DUF1264	Bacteria	10	-0.313444	0	0.00306323	0.0154949	5.56303e-06	7.31785e-05	Protein of unknown function (DUF1264)	NA
77	Pfam	PF06884.11	DUF1264	Bacteria	12	0.284624	0	0.0177725	0.0632493	0.594846	0.735372	Protein of unknown function (DUF1264)	NA
77	Pfam	PF06884.11	DUF1264	Bacteria	2	-0.190484	0	0.0155062	0.0568209	0.0297088	0.0883637	Protein of unknown function (DUF1264)	NA
77	Pfam	PF06884.11	DUF1264	Bacteria	4	0.127525	0	0.123743	0.275054	0.786922	0.874046	Protein of unknown function (DUF1264)	NA
77	Pfam	PF06884.11	DUF1264	Bacteria	11	-0.0834184	0	0.441667	0.636685	0.521234	0.674513	Protein of unknown function (DUF1264)	NA
77	Pfam	PF06884.11	DUF1264	Bacteria	7	-0.0365217	0	0.68076	0.815117	0.0112979	0.042169	Protein of unknown function (DUF1264)	NA
77	Pfam	PF06884.11	DUF1264	Bacteria	8	0.00459226	0	0.961151	0.981767	0.250425	0.414106	Protein of unknown function (DUF1264)	NA
78	Pfam	PF07080.11	DUF1348	Archaea	0	0.514047	1	6.53998e-12	2.06904e-10	4.77525e-08	1.55247e-06	Protein of unknown function (DUF1348)	NA
78	Pfam	PF07080.11	DUF1348	Bacteria	5	0.363878	1	8.52102e-06	9.44355e-05	1.20366e-06	1.98254e-05	Protein of unknown function (DUF1348)	NA
78	Pfam	PF07080.11	DUF1348	Bacteria	1	-0.386258	0	9.25109e-08	1.71693e-06	0.000184619	0.00146023	Protein of unknown function (DUF1348)	NA
78	Pfam	PF07080.11	DUF1348	Bacteria	12	0.376319	0	0.0014383	0.00816329	0.090269	0.199454	Protein of unknown function (DUF1348)	NA
78	Pfam	PF07080.11	DUF1348	Bacteria	9	-0.357979	0	0.000241817	0.00173533	1.19028e-07	3.17019e-06	Protein of unknown function (DUF1348)	NA
78	Pfam	PF07080.11	DUF1348	Bacteria	6	0.26913	0	0.0015243	0.00858275	0.0332838	0.0960941	Protein of unknown function (DUF1348)	NA
78	Pfam	PF07080.11	DUF1348	Bacteria	7	-0.215373	0	0.0143811	0.0534581	0.066551	0.160504	Protein of unknown function (DUF1348)	NA
78	Pfam	PF07080.11	DUF1348	Bacteria	2	0.200782	0	0.0106538	0.0419664	0.0014705	0.00836093	Protein of unknown function (DUF1348)	NA
78	Pfam	PF07080.11	DUF1348	Bacteria	3	0.137638	0	0.0941483	0.227577	0.44244	0.605888	Protein of unknown function (DUF1348)	NA
78	Pfam	PF07080.11	DUF1348	Bacteria	10	-0.0709028	0	0.510834	0.694202	0.0236702	0.0742362	Protein of unknown function (DUF1348)	NA
78	Pfam	PF07080.11	DUF1348	Bacteria	11	0.0452723	0	0.676584	0.811497	0.526776	0.679695	Protein of unknown function (DUF1348)	NA
78	Pfam	PF07080.11	DUF1348	Bacteria	8	0.017153	0	0.855623	0.92387	0.757688	0.853113	Protein of unknown function (DUF1348)	NA
78	Pfam	PF07080.11	DUF1348	Bacteria	4	0.0132888	0	0.873078	0.935067	0.739482	0.840967	Protein of unknown function (DUF1348)	NA
79	Pfam	PF01578.20	Cytochrom_C_asm	Archaea	0	-0.529548	1	0	0	6.21221e-09	2.80465e-07	Cytochrome C assembly protein	NA
79	Pfam	PF01578.20	Cytochrom_C_asm	Bacteria	9	0.511928	1	6.06068e-08	1.16245e-06	1.72365e-07	4.23621e-06	Cytochrome C assembly protein	NA
79	Pfam	PF01578.20	Cytochrom_C_asm	Bacteria	1	0.445286	1	4.44696e-10	1.21331e-08	5.97608e-08	1.8893e-06	Cytochrome C assembly protein	NA
79	Pfam	PF01578.20	Cytochrom_C_asm	Bacteria	11	0.304075	0	0.00433653	0.0204485	0.0129589	0.0468303	Cytochrome C assembly protein	NA
79	Pfam	PF01578.20	Cytochrom_C_asm	Bacteria	7	0.284873	0	0.00111343	0.00656237	1.28492e-07	3.35727e-06	Cytochrome C assembly protein	NA
79	Pfam	PF01578.20	Cytochrom_C_asm	Bacteria	6	0.23773	0	0.00525142	0.0237905	0.0301875	0.089474	Cytochrome C assembly protein	NA
79	Pfam	PF01578.20	Cytochrom_C_asm	Bacteria	12	-0.207239	0	0.0875224	0.216505	0.0575618	0.145182	Cytochrome C assembly protein	NA
79	Pfam	PF01578.20	Cytochrom_C_asm	Bacteria	3	0.153626	0	0.0614044	0.165379	0.423901	0.589857	Cytochrome C assembly protein	NA
79	Pfam	PF01578.20	Cytochrom_C_asm	Bacteria	8	-0.130169	0	0.165573	0.336371	0.0402531	0.111317	Cytochrome C assembly protein	NA
79	Pfam	PF01578.20	Cytochrom_C_asm	Bacteria	4	-0.121539	0	0.142527	0.304038	0.197287	0.349511	Cytochrome C assembly protein	NA
79	Pfam	PF01578.20	Cytochrom_C_asm	Bacteria	10	-0.108467	0	0.313821	0.515636	0.827131	0.901686	Cytochrome C assembly protein	NA
79	Pfam	PF01578.20	Cytochrom_C_asm	Bacteria	5	0.0575677	0	0.492669	0.679521	0.181996	0.330675	Cytochrome C assembly protein	NA
79	Pfam	PF01578.20	Cytochrom_C_asm	Bacteria	2	-0.0321271	0	0.68579	0.818542	0.655861	0.781218	Cytochrome C assembly protein	NA
80	Pfam	PF11187.8	DUF2974	Archaea	0	-0.600414	1	0	0	1.11863e-13	1.47344e-11	Protein of unknown function (DUF2974)	NA
80	Pfam	PF11187.8	DUF2974	Bacteria	1	0.527854	1	0	0	5.72979e-11	4.04783e-09	Protein of unknown function (DUF2974)	NA
80	Pfam	PF11187.8	DUF2974	Bacteria	7	0.350676	1	5.15099e-05	0.000454732	8.68098e-05	0.000794516	Protein of unknown function (DUF2974)	NA
80	Pfam	PF11187.8	DUF2974	Bacteria	9	0.426297	0	9.70098e-06	0.000106323	0.0039352	0.0188351	Protein of unknown function (DUF2974)	NA
80	Pfam	PF11187.8	DUF2974	Bacteria	2	-0.303566	0	9.05576e-05	0.000734488	0.000438201	0.00305634	Protein of unknown function (DUF2974)	NA
80	Pfam	PF11187.8	DUF2974	Bacteria	12	0.220504	0	0.0686585	0.180442	0.935217	0.967452	Protein of unknown function (DUF2974)	NA
80	Pfam	PF11187.8	DUF2974	Bacteria	5	-0.177819	0	0.033107	0.103163	0.064298	0.157468	Protein of unknown function (DUF2974)	NA
80	Pfam	PF11187.8	DUF2974	Bacteria	11	0.153149	0	0.15647	0.323297	0.0808941	0.185045	Protein of unknown function (DUF2974)	NA
80	Pfam	PF11187.8	DUF2974	Bacteria	8	0.1464	0	0.118468	0.266686	0.0545668	0.139364	Protein of unknown function (DUF2974)	NA
80	Pfam	PF11187.8	DUF2974	Bacteria	10	0.0815928	0	0.449097	0.642946	0.319336	0.485005	Protein of unknown function (DUF2974)	NA
80	Pfam	PF11187.8	DUF2974	Bacteria	4	0.0287348	0	0.729728	0.848419	0.547903	0.696736	Protein of unknown function (DUF2974)	NA
80	Pfam	PF11187.8	DUF2974	Bacteria	3	0.000970583	0	0.990627	0.99576	0.0225755	0.0715125	Protein of unknown function (DUF2974)	NA
80	Pfam	PF11187.8	DUF2974	Bacteria	6	-0.000396699	0	0.996346	0.998667	0.601757	0.741385	Protein of unknown function (DUF2974)	NA
81	Pfam	PF03205.14	MobB	Bacteria	9	0.710547	1	0	0	2.23458e-06	3.39946e-05	Molybdopterin guanine dinucleotide synthesis protein B	NA
81	Pfam	PF03205.14	MobB	Archaea	0	-0.487136	1	4.38549e-10	1.19873e-08	5.21891e-08	1.6784e-06	Molybdopterin guanine dinucleotide synthesis protein B	NA
81	Pfam	PF03205.14	MobB	Bacteria	12	-0.470233	0	4.56371e-05	0.000408819	0.00321238	0.0160105	Molybdopterin guanine dinucleotide synthesis protein B	NA
81	Pfam	PF03205.14	MobB	Bacteria	1	-0.417597	0	6.29863e-09	1.41505e-07	0.0446027	0.120307	Molybdopterin guanine dinucleotide synthesis protein B	NA
81	Pfam	PF03205.14	MobB	Bacteria	5	0.34281	0	2.90882e-05	0.000278928	0.00627214	0.0274001	Molybdopterin guanine dinucleotide synthesis protein B	NA
81	Pfam	PF03205.14	MobB	Bacteria	11	0.181053	0	0.0932962	0.2261	0.0539732	0.13822	Molybdopterin guanine dinucleotide synthesis protein B	NA
81	Pfam	PF03205.14	MobB	Bacteria	10	-0.0700926	0	0.515685	0.698406	0.675001	0.792764	Molybdopterin guanine dinucleotide synthesis protein B	NA
81	Pfam	PF03205.14	MobB	Bacteria	8	-0.0633902	0	0.500925	0.686871	0.466052	0.62715	Molybdopterin guanine dinucleotide synthesis protein B	NA
81	Pfam	PF03205.14	MobB	Bacteria	4	0.0366835	0	0.65913	0.799688	0.571461	0.71629	Molybdopterin guanine dinucleotide synthesis protein B	NA
81	Pfam	PF03205.14	MobB	Bacteria	6	-0.0344755	0	0.688842	0.820794	0.261067	0.426639	Molybdopterin guanine dinucleotide synthesis protein B	NA
81	Pfam	PF03205.14	MobB	Bacteria	3	0.0221747	0	0.788369	0.886546	0.483337	0.642225	Molybdopterin guanine dinucleotide synthesis protein B	NA
81	Pfam	PF03205.14	MobB	Bacteria	7	0.00840228	0	0.924627	0.963456	0.691888	0.805622	Molybdopterin guanine dinucleotide synthesis protein B	NA
81	Pfam	PF03205.14	MobB	Bacteria	2	0.00768922	0	0.92288	0.962583	0.901558	0.948084	Molybdopterin guanine dinucleotide synthesis protein B	NA
82	Pfam	PF06418.14	CTP_synth_N	Bacteria	11	0.545382	1	7.99912e-08	1.49983e-06	5.86347e-08	1.85896e-06	CTP synthase N-terminus	NA
82	Pfam	PF06418.14	CTP_synth_N	Bacteria	5	0.517663	1	1.44813e-11	4.50177e-10	4.35805e-09	2.0439e-07	CTP synthase N-terminus	NA
82	Pfam	PF06418.14	CTP_synth_N	Bacteria	9	0.365206	0	0.000177458	0.00131494	2.2393e-07	5.14057e-06	CTP synthase N-terminus	NA
82	Pfam	PF06418.14	CTP_synth_N	Bacteria	6	0.302878	0	0.00034136	0.00235246	8.1834e-05	0.000754691	CTP synthase N-terminus	NA
82	Pfam	PF06418.14	CTP_synth_N	Bacteria	10	0.267056	0	0.0121024	0.0463834	0.00176459	0.00974619	CTP synthase N-terminus	NA
82	Pfam	PF06418.14	CTP_synth_N	Bacteria	12	-0.26536	0	0.027549	0.0895214	0.0878663	0.195509	CTP synthase N-terminus	NA
82	Pfam	PF06418.14	CTP_synth_N	Bacteria	4	0.183259	0	0.0262984	0.0863802	0.02396	0.0749214	CTP synthase N-terminus	NA
82	Pfam	PF06418.14	CTP_synth_N	Bacteria	3	0.164078	0	0.0455514	0.131309	0.120201	0.24505	CTP synthase N-terminus	NA
82	Pfam	PF06418.14	CTP_synth_N	Bacteria	1	-0.131282	0	0.0773233	0.197808	0.0102727	0.0395385	CTP synthase N-terminus	NA
82	Pfam	PF06418.14	CTP_synth_N	Bacteria	8	0.0954043	0	0.31047	0.512165	0.711722	0.81998	CTP synthase N-terminus	NA
82	Pfam	PF06418.14	CTP_synth_N	Bacteria	2	0.0234012	0	0.768258	0.873781	0.678043	0.795025	CTP synthase N-terminus	NA
82	Pfam	PF06418.14	CTP_synth_N	Archaea	0	-0.00585525	0	0.943449	0.973577	0.932338	0.965878	CTP synthase N-terminus	NA
82	Pfam	PF06418.14	CTP_synth_N	Bacteria	7	0.000955948	0	0.991434	0.99628	0.00299938	0.0151138	CTP synthase N-terminus	NA
83	Pfam	PF01882.18	DUF58	Bacteria	1	-0.74123	1	0	0	1.5299e-17	3.33731e-14	Protein of unknown function DUF58	NA
83	Pfam	PF01882.18	DUF58	Bacteria	9	-0.512708	1	5.74841e-08	1.10802e-06	7.40982e-05	0.000692489	Protein of unknown function DUF58	NA
83	Pfam	PF01882.18	DUF58	Archaea	0	-0.517943	0	0	0	0.000286567	0.00214277	Protein of unknown function DUF58	NA
83	Pfam	PF01882.18	DUF58	Bacteria	7	0.261125	0	0.00287767	0.0146819	0.000269512	0.00202916	Protein of unknown function DUF58	NA
83	Pfam	PF01882.18	DUF58	Bacteria	4	0.207126	0	0.0118296	0.0455389	0.0254546	0.0786166	Protein of unknown function DUF58	NA
83	Pfam	PF01882.18	DUF58	Bacteria	5	0.202359	0	0.015129	0.0557172	0.203835	0.357536	Protein of unknown function DUF58	NA
83	Pfam	PF01882.18	DUF58	Bacteria	11	0.152384	0	0.15857	0.326362	0.107915	0.226756	Protein of unknown function DUF58	NA
83	Pfam	PF01882.18	DUF58	Bacteria	8	0.152272	0	0.104251	0.243689	0.0358516	0.101993	Protein of unknown function DUF58	NA
83	Pfam	PF01882.18	DUF58	Bacteria	10	0.120566	0	0.262634	0.458827	0.306767	0.473349	Protein of unknown function DUF58	NA
83	Pfam	PF01882.18	DUF58	Bacteria	6	-0.0752889	0	0.381443	0.582996	0.967181	0.983995	Protein of unknown function DUF58	NA
83	Pfam	PF01882.18	DUF58	Bacteria	3	-0.0321073	0	0.697484	0.82657	0.634179	0.766505	Protein of unknown function DUF58	NA
83	Pfam	PF01882.18	DUF58	Bacteria	12	-0.0245473	0	0.841316	0.915331	0.456235	0.618889	Protein of unknown function DUF58	NA
83	Pfam	PF01882.18	DUF58	Bacteria	2	0.0220727	0	0.781072	0.882319	0.746214	0.845259	Protein of unknown function DUF58	NA
84	Pfam	PF13807.6	GNVR	Bacteria	1	0.626366	1	0	0	9.77019e-11	6.53565e-09	G-rich domain on putative tyrosine kinase	NA
84	Pfam	PF13807.6	GNVR	Archaea	0	-0.487462	1	4.24068e-10	1.16199e-08	2.0156e-09	1.02834e-07	G-rich domain on putative tyrosine kinase	NA
84	Pfam	PF13807.6	GNVR	Bacteria	5	0.333643	1	4.83782e-05	0.000430099	1.94427e-06	3.01525e-05	G-rich domain on putative tyrosine kinase	NA
84	Pfam	PF13807.6	GNVR	Bacteria	9	0.373914	0	0.000121094	0.000946703	0.00176947	0.00975867	G-rich domain on putative tyrosine kinase	NA
84	Pfam	PF13807.6	GNVR	Bacteria	12	0.296824	0	0.013262	0.0500281	0.0809619	0.185045	G-rich domain on putative tyrosine kinase	NA
84	Pfam	PF13807.6	GNVR	Bacteria	7	0.249871	0	0.00438904	0.0206525	0.00420814	0.0199123	G-rich domain on putative tyrosine kinase	NA
84	Pfam	PF13807.6	GNVR	Bacteria	2	-0.171672	0	0.0294441	0.0942663	0.0180921	0.060332	G-rich domain on putative tyrosine kinase	NA
84	Pfam	PF13807.6	GNVR	Bacteria	4	-0.117978	0	0.154685	0.320831	0.143101	0.278622	G-rich domain on putative tyrosine kinase	NA
84	Pfam	PF13807.6	GNVR	Bacteria	3	-0.0892447	0	0.279094	0.478076	0.762577	0.856608	G-rich domain on putative tyrosine kinase	NA
84	Pfam	PF13807.6	GNVR	Bacteria	11	0.0884304	0	0.414646	0.615043	0.69921	0.81085	G-rich domain on putative tyrosine kinase	NA
84	Pfam	PF13807.6	GNVR	Bacteria	10	0.0654609	0	0.543864	0.718869	0.111875	0.232386	G-rich domain on putative tyrosine kinase	NA
84	Pfam	PF13807.6	GNVR	Bacteria	8	0.0331663	0	0.724928	0.84519	0.44557	0.609027	G-rich domain on putative tyrosine kinase	NA
84	Pfam	PF13807.6	GNVR	Bacteria	6	0.0222712	0	0.795919	0.890658	0.299618	0.465952	G-rich domain on putative tyrosine kinase	NA
85	Pfam	PF18030.1	Rimk_N	Bacteria	5	0.68599	1	0	0	1.09421e-15	2.4206e-13	RimK PreATP-grasp domain	NA
85	Pfam	PF18030.1	Rimk_N	Archaea	0	-0.668177	1	0	0	3.16649e-15	6.25169e-13	RimK PreATP-grasp domain	NA
85	Pfam	PF18030.1	Rimk_N	Bacteria	1	-0.518625	1	0	0	5.23126e-08	1.68056e-06	RimK PreATP-grasp domain	NA
85	Pfam	PF18030.1	Rimk_N	Bacteria	11	-0.398848	0	0.000147229	0.00112018	8.37309e-05	0.000770595	RimK PreATP-grasp domain	NA
85	Pfam	PF18030.1	Rimk_N	Bacteria	9	0.191025	0	0.0545712	0.150829	0.358114	0.524637	RimK PreATP-grasp domain	NA
85	Pfam	PF18030.1	Rimk_N	Bacteria	4	0.125353	0	0.130325	0.285592	0.780944	0.869902	RimK PreATP-grasp domain	NA
85	Pfam	PF18030.1	Rimk_N	Bacteria	6	-0.113829	0	0.185128	0.362988	0.00918626	0.036621	RimK PreATP-grasp domain	NA
85	Pfam	PF18030.1	Rimk_N	Bacteria	8	0.0628162	0	0.504818	0.689883	0.701641	0.812473	RimK PreATP-grasp domain	NA
85	Pfam	PF18030.1	Rimk_N	Bacteria	2	-0.0471791	0	0.55231	0.724532	0.454917	0.617743	RimK PreATP-grasp domain	NA
85	Pfam	PF18030.1	Rimk_N	Bacteria	3	0.0316192	0	0.701863	0.829665	0.330341	0.496893	RimK PreATP-grasp domain	NA
85	Pfam	PF18030.1	Rimk_N	Bacteria	7	-0.0263305	0	0.766791	0.872889	0.623971	0.758266	RimK PreATP-grasp domain	NA
85	Pfam	PF18030.1	Rimk_N	Bacteria	12	-0.0191902	0	0.875633	0.936627	0.0952303	0.207416	RimK PreATP-grasp domain	NA
85	Pfam	PF18030.1	Rimk_N	Bacteria	10	-0.00427953	0	0.968433	0.985311	0.151976	0.291273	RimK PreATP-grasp domain	NA
86	Pfam	PF06580.13	His_kinase	Archaea	0	-0.684215	1	0	0	3.92519e-16	1.89641e-13	Histidine kinase	NA
86	Pfam	PF06580.13	His_kinase	Bacteria	1	-0.596021	1	0	0	3.00975e-10	1.84752e-08	Histidine kinase	NA
86	Pfam	PF06580.13	His_kinase	Bacteria	5	-0.555201	1	0	0	9.58352e-11	6.41558e-09	Histidine kinase	NA
86	Pfam	PF06580.13	His_kinase	Bacteria	11	0.299428	0	0.004995	0.0228721	0.0607765	0.151348	Histidine kinase	NA
86	Pfam	PF06580.13	His_kinase	Bacteria	12	0.274295	0	0.0225617	0.0765178	0.363638	0.530558	Histidine kinase	NA
86	Pfam	PF06580.13	His_kinase	Bacteria	9	0.244471	0	0.0134563	0.0506179	0.00160171	0.00897568	Histidine kinase	NA
86	Pfam	PF06580.13	His_kinase	Bacteria	7	0.116251	0	0.189284	0.368919	0.034302	0.0984333	Histidine kinase	NA
86	Pfam	PF06580.13	His_kinase	Bacteria	10	0.112025	0	0.298141	0.499285	0.655959	0.781218	Histidine kinase	NA
86	Pfam	PF06580.13	His_kinase	Bacteria	6	-0.101098	0	0.239476	0.431993	0.0183647	0.0609298	Histidine kinase	NA
86	Pfam	PF06580.13	His_kinase	Bacteria	8	0.0529386	0	0.574187	0.73934	0.852078	0.918947	Histidine kinase	NA
86	Pfam	PF06580.13	His_kinase	Bacteria	2	-0.0321041	0	0.686003	0.818694	0.800678	0.883804	Histidine kinase	NA
86	Pfam	PF06580.13	His_kinase	Bacteria	4	-0.0183417	0	0.82548	0.905838	0.475415	0.635286	Histidine kinase	NA
86	Pfam	PF06580.13	His_kinase	Bacteria	3	0.00600492	0	0.942059	0.972774	0.144523	0.280826	Histidine kinase	NA
87	Pfam	PF00793.20	DAHP_synth_1	Bacteria	9	0.594495	1	0	0	4.32964e-05	0.000427925	DAHP synthetase I family	NA
87	Pfam	PF00793.20	DAHP_synth_1	Archaea	0	-0.481999	1	7.33009e-10	1.94592e-08	2.2222e-08	7.85559e-07	DAHP synthetase I family	NA
87	Pfam	PF00793.20	DAHP_synth_1	Bacteria	1	-0.448893	1	3.06162e-10	8.56765e-09	7.39464e-09	3.27565e-07	DAHP synthetase I family	NA
87	Pfam	PF00793.20	DAHP_synth_1	Bacteria	11	0.436976	0	2.80403e-05	0.00026966	0.000375527	0.00270093	DAHP synthetase I family	NA
87	Pfam	PF00793.20	DAHP_synth_1	Bacteria	5	0.223832	0	0.00710404	0.0299855	0.0396002	0.109964	DAHP synthetase I family	NA
87	Pfam	PF00793.20	DAHP_synth_1	Bacteria	10	0.187771	0	0.0798409	0.202503	0.190097	0.340026	DAHP synthetase I family	NA
87	Pfam	PF00793.20	DAHP_synth_1	Bacteria	3	0.181838	0	0.0264552	0.0867807	0.0135077	0.048181	DAHP synthetase I family	NA
87	Pfam	PF00793.20	DAHP_synth_1	Bacteria	12	-0.163355	0	0.179866	0.35527	0.26157	0.42673	DAHP synthetase I family	NA
87	Pfam	PF00793.20	DAHP_synth_1	Bacteria	4	-0.106849	0	0.19771	0.380738	0.224205	0.382866	DAHP synthetase I family	NA
87	Pfam	PF00793.20	DAHP_synth_1	Bacteria	8	0.10592	0	0.259901	0.455511	0.323847	0.489719	DAHP synthetase I family	NA
87	Pfam	PF00793.20	DAHP_synth_1	Bacteria	2	-0.0991087	0	0.210996	0.397603	0.34182	0.508286	DAHP synthetase I family	NA
87	Pfam	PF00793.20	DAHP_synth_1	Bacteria	7	0.0723725	0	0.414541	0.614919	0.563065	0.709539	DAHP synthetase I family	NA
87	Pfam	PF00793.20	DAHP_synth_1	Bacteria	6	0.0595563	0	0.488898	0.676224	0.110502	0.23041	DAHP synthetase I family	NA
88	Pfam	PF13522.6	GATase_6	Bacteria	1	0.567785	1	0	0	1.12586e-09	6.0586e-08	Glutamine amidotransferase domain	NA
88	Pfam	PF13522.6	GATase_6	Bacteria	7	0.408682	1	1.89487e-06	2.49774e-05	1.63742e-06	2.60163e-05	Glutamine amidotransferase domain	NA
88	Pfam	PF13522.6	GATase_6	Bacteria	9	0.462259	0	1.34689e-06	1.83212e-05	0.00067705	0.00440106	Glutamine amidotransferase domain	NA
88	Pfam	PF13522.6	GATase_6	Bacteria	12	-0.306419	0	0.0104453	0.0413348	0.0466891	0.124244	Glutamine amidotransferase domain	NA
88	Pfam	PF13522.6	GATase_6	Bacteria	11	0.303456	0	0.00441959	0.020695	0.00105347	0.00634605	Glutamine amidotransferase domain	NA
88	Pfam	PF13522.6	GATase_6	Bacteria	10	0.226674	0	0.0339019	0.104905	0.00273363	0.0140317	Glutamine amidotransferase domain	NA
88	Pfam	PF13522.6	GATase_6	Bacteria	5	-0.22407	0	0.00704232	0.0297728	0.022509	0.0713602	Glutamine amidotransferase domain	NA
88	Pfam	PF13522.6	GATase_6	Archaea	0	-0.151823	0	0.064605	0.172166	0.0567295	0.143654	Glutamine amidotransferase domain	NA
88	Pfam	PF13522.6	GATase_6	Bacteria	6	-0.116914	0	0.173442	0.34681	0.522947	0.676219	Glutamine amidotransferase domain	NA
88	Pfam	PF13522.6	GATase_6	Bacteria	3	-0.0451729	0	0.58435	0.746809	0.276618	0.443272	Glutamine amidotransferase domain	NA
88	Pfam	PF13522.6	GATase_6	Bacteria	4	-0.0419631	0	0.613801	0.76669	0.698763	0.810553	Glutamine amidotransferase domain	NA
88	Pfam	PF13522.6	GATase_6	Bacteria	2	0.0316296	0	0.690404	0.82202	0.581847	0.724782	Glutamine amidotransferase domain	NA
88	Pfam	PF13522.6	GATase_6	Bacteria	8	-0.00308702	0	0.973879	0.987426	0.0894042	0.198069	Glutamine amidotransferase domain	NA
89	Pfam	PF13484.6	Fer4_16	Bacteria	1	0.58491	1	0	0	2.3448e-10	1.4696e-08	4Fe-4S double cluster binding domain	NA
89	Pfam	PF13484.6	Fer4_16	Bacteria	7	0.466083	0	3.82966e-08	7.60296e-07	0.000158091	0.00129538	4Fe-4S double cluster binding domain	NA
89	Pfam	PF13484.6	Fer4_16	Bacteria	9	0.43021	0	7.90396e-06	8.8154e-05	0.000152056	0.00125828	4Fe-4S double cluster binding domain	NA
89	Pfam	PF13484.6	Fer4_16	Archaea	0	-0.348456	0	1.51002e-05	0.000156129	0.00135247	0.00781248	4Fe-4S double cluster binding domain	NA
89	Pfam	PF13484.6	Fer4_16	Bacteria	6	-0.233796	0	0.00606988	0.0265515	0.000618007	0.00407586	4Fe-4S double cluster binding domain	NA
89	Pfam	PF13484.6	Fer4_16	Bacteria	12	-0.233603	0	0.0533814	0.148219	0.013029	0.0470325	4Fe-4S double cluster binding domain	NA
89	Pfam	PF13484.6	Fer4_16	Bacteria	4	-0.151341	0	0.0672793	0.177656	0.140988	0.275499	4Fe-4S double cluster binding domain	NA
89	Pfam	PF13484.6	Fer4_16	Bacteria	5	-0.143031	0	0.0872262	0.216005	0.125909	0.254144	4Fe-4S double cluster binding domain	NA
89	Pfam	PF13484.6	Fer4_16	Bacteria	3	0.134176	0	0.102801	0.241217	0.220138	0.377528	4Fe-4S double cluster binding domain	NA
89	Pfam	PF13484.6	Fer4_16	Bacteria	2	0.117863	0	0.136473	0.294824	0.104172	0.221032	4Fe-4S double cluster binding domain	NA
89	Pfam	PF13484.6	Fer4_16	Bacteria	10	-0.038322	0	0.722503	0.843508	0.535122	0.686929	4Fe-4S double cluster binding domain	NA
89	Pfam	PF13484.6	Fer4_16	Bacteria	8	0.0228805	0	0.808224	0.896138	0.701641	0.812473	4Fe-4S double cluster binding domain	NA
89	Pfam	PF13484.6	Fer4_16	Bacteria	11	-0.00293432	0	0.978502	0.989656	0.378919	0.545555	4Fe-4S double cluster binding domain	NA
90	Pfam	PF01479.25	S4	Archaea	0	-0.552432	1	0	0	4.4582e-09	2.0854e-07	S4 domain	NA
90	Pfam	PF01479.25	S4	Bacteria	10	0.41094	0	8.06581e-05	0.000664256	0.000417043	0.00292679	S4 domain	NA
90	Pfam	PF01479.25	S4	Bacteria	11	0.392323	0	0.000192006	0.00141023	0.00362692	0.0176547	S4 domain	NA
90	Pfam	PF01479.25	S4	Bacteria	7	0.30819	0	0.000404502	0.00273161	0.000451599	0.00313633	S4 domain	NA
90	Pfam	PF01479.25	S4	Bacteria	2	-0.299762	0	0.000111943	0.000883737	0.000138535	0.00116263	S4 domain	NA
90	Pfam	PF01479.25	S4	Bacteria	5	0.253408	0	0.0022413	0.0118584	0.00327163	0.0162387	S4 domain	NA
90	Pfam	PF01479.25	S4	Bacteria	6	0.152109	0	0.0760259	0.195276	0.0282637	0.0850757	S4 domain	NA
90	Pfam	PF01479.25	S4	Bacteria	1	-0.128824	0	0.0830705	0.20873	0.054944	0.140089	S4 domain	NA
90	Pfam	PF01479.25	S4	Bacteria	12	-0.118719	0	0.331261	0.533637	0.189399	0.339221	S4 domain	NA
90	Pfam	PF01479.25	S4	Bacteria	9	-0.0791231	0	0.428615	0.627358	0.200978	0.354296	S4 domain	NA
90	Pfam	PF01479.25	S4	Bacteria	8	-0.0677699	0	0.471747	0.662517	0.4537	0.616587	S4 domain	NA
90	Pfam	PF01479.25	S4	Bacteria	3	0.062794	0	0.44678	0.640983	0.371083	0.537937	S4 domain	NA
90	Pfam	PF01479.25	S4	Bacteria	4	0.0469386	0	0.572377	0.738198	0.456386	0.618889	S4 domain	NA
91	Pfam	PF13823.6	ADH_N_assoc	Bacteria	5	0.716659	1	0	0	8.89364e-14	1.36202e-11	Alcohol dehydrogenase GroES-associated	NA
91	Pfam	PF13823.6	ADH_N_assoc	Archaea	0	-0.674584	1	0	0	2.03081e-15	4.185e-13	Alcohol dehydrogenase GroES-associated	NA
91	Pfam	PF13823.6	ADH_N_assoc	Bacteria	9	-0.376187	1	0.000109411	0.000866061	4.37504e-07	9.20035e-06	Alcohol dehydrogenase GroES-associated	NA
91	Pfam	PF13823.6	ADH_N_assoc	Bacteria	12	0.295577	0	0.0136725	0.051276	0.272446	0.438978	Alcohol dehydrogenase GroES-associated	NA
91	Pfam	PF13823.6	ADH_N_assoc	Bacteria	10	-0.282959	0	0.00773795	0.0322353	9.86749e-06	0.000119866	Alcohol dehydrogenase GroES-associated	NA
91	Pfam	PF13823.6	ADH_N_assoc	Bacteria	3	-0.166478	0	0.0424391	0.124125	0.0084883	0.0345312	Alcohol dehydrogenase GroES-associated	NA
91	Pfam	PF13823.6	ADH_N_assoc	Bacteria	6	0.145915	0	0.0888717	0.219019	0.00748769	0.0313572	Alcohol dehydrogenase GroES-associated	NA
91	Pfam	PF13823.6	ADH_N_assoc	Bacteria	1	0.131582	0	0.0766432	0.196473	0.320682	0.486222	Alcohol dehydrogenase GroES-associated	NA
91	Pfam	PF13823.6	ADH_N_assoc	Bacteria	2	-0.117813	0	0.136641	0.295094	0.536268	0.687758	Alcohol dehydrogenase GroES-associated	NA
91	Pfam	PF13823.6	ADH_N_assoc	Bacteria	4	0.0710114	0	0.392718	0.594608	0.558314	0.705641	Alcohol dehydrogenase GroES-associated	NA
91	Pfam	PF13823.6	ADH_N_assoc	Bacteria	11	-0.0633156	0	0.559473	0.729167	0.595505	0.735709	Alcohol dehydrogenase GroES-associated	NA
91	Pfam	PF13823.6	ADH_N_assoc	Bacteria	7	-0.0342632	0	0.699519	0.827913	0.103269	0.219551	Alcohol dehydrogenase GroES-associated	NA
91	Pfam	PF13823.6	ADH_N_assoc	Bacteria	8	0.0204653	0	0.828137	0.907673	0.686619	0.801387	Alcohol dehydrogenase GroES-associated	NA
92	Pfam	PF03441.14	FAD_binding_7	Bacteria	1	-0.61962	1	0	0	2.36987e-12	2.48481e-10	FAD binding domain of DNA photolyase	NA
92	Pfam	PF03441.14	FAD_binding_7	Archaea	0	-0.543867	1	0	0	5.26459e-09	2.42706e-07	FAD binding domain of DNA photolyase	NA
92	Pfam	PF03441.14	FAD_binding_7	Bacteria	10	0.274858	0	0.00974744	0.0391056	0.0316438	0.0925212	FAD binding domain of DNA photolyase	NA
92	Pfam	PF03441.14	FAD_binding_7	Bacteria	9	0.262724	0	0.00779241	0.0324184	8.0375e-05	0.000742691	FAD binding domain of DNA photolyase	NA
92	Pfam	PF03441.14	FAD_binding_7	Bacteria	5	-0.237007	0	0.00431972	0.0203758	0.0100714	0.0389247	FAD binding domain of DNA photolyase	NA
92	Pfam	PF03441.14	FAD_binding_7	Bacteria	12	0.223146	0	0.0653235	0.173636	0.052672	0.135817	FAD binding domain of DNA photolyase	NA
92	Pfam	PF03441.14	FAD_binding_7	Bacteria	6	-0.21762	0	0.0107592	0.042305	0.00311811	0.0156123	FAD binding domain of DNA photolyase	NA
92	Pfam	PF03441.14	FAD_binding_7	Bacteria	2	0.20705	0	0.00840595	0.034518	0.0279724	0.0844377	FAD binding domain of DNA photolyase	NA
92	Pfam	PF03441.14	FAD_binding_7	Bacteria	8	-0.137258	0	0.143528	0.30563	0.0636671	0.15643	FAD binding domain of DNA photolyase	NA
92	Pfam	PF03441.14	FAD_binding_7	Bacteria	7	-0.114485	0	0.196131	0.378422	0.0202335	0.065752	FAD binding domain of DNA photolyase	NA
92	Pfam	PF03441.14	FAD_binding_7	Bacteria	11	0.0445068	0	0.681755	0.815915	0.711833	0.81998	FAD binding domain of DNA photolyase	NA
92	Pfam	PF03441.14	FAD_binding_7	Bacteria	3	-0.0326533	0	0.692597	0.823502	0.0182984	0.060902	FAD binding domain of DNA photolyase	NA
92	Pfam	PF03441.14	FAD_binding_7	Bacteria	4	0.01844	0	0.824561	0.905373	0.678716	0.795699	FAD binding domain of DNA photolyase	NA
93	Pfam	PF10294.9	Methyltransf_16	Bacteria	1	-0.365982	1	4.57272e-07	6.84813e-06	1.47131e-05	0.000165939	Lysine methyltransferase	NA
93	Pfam	PF10294.9	Methyltransf_16	Bacteria	9	-0.433795	0	6.53772e-06	7.42682e-05	0.000472372	0.00325833	Lysine methyltransferase	NA
93	Pfam	PF10294.9	Methyltransf_16	Bacteria	4	-0.376057	0	2.67922e-06	3.36926e-05	0.00164149	0.00916073	Lysine methyltransferase	NA
93	Pfam	PF10294.9	Methyltransf_16	Archaea	0	-0.360755	0	7.17679e-06	8.07384e-05	0.000806017	0.00508932	Lysine methyltransferase	NA
93	Pfam	PF10294.9	Methyltransf_16	Bacteria	11	0.340617	0	0.00132167	0.00759483	0.00148848	0.00844813	Lysine methyltransferase	NA
93	Pfam	PF10294.9	Methyltransf_16	Bacteria	6	-0.257145	0	0.0024865	0.0129625	0.0250101	0.0774766	Lysine methyltransferase	NA
93	Pfam	PF10294.9	Methyltransf_16	Bacteria	2	-0.200079	0	0.0109364	0.0428668	0.0898626	0.198905	Lysine methyltransferase	NA
93	Pfam	PF10294.9	Methyltransf_16	Bacteria	5	0.167708	0	0.0446168	0.129208	0.026847	0.0818933	Lysine methyltransferase	NA
93	Pfam	PF10294.9	Methyltransf_16	Bacteria	7	0.158475	0	0.0728934	0.189007	0.146202	0.283147	Lysine methyltransferase	NA
93	Pfam	PF10294.9	Methyltransf_16	Bacteria	12	-0.150329	0	0.217599	0.40614	0.621138	0.75586	Lysine methyltransferase	NA
93	Pfam	PF10294.9	Methyltransf_16	Bacteria	3	0.0965195	0	0.241605	0.434663	0.433113	0.598723	Lysine methyltransferase	NA
93	Pfam	PF10294.9	Methyltransf_16	Bacteria	10	0.0690712	0	0.521834	0.702405	0.700717	0.812082	Lysine methyltransferase	NA
93	Pfam	PF10294.9	Methyltransf_16	Bacteria	8	-0.0203845	0	0.828805	0.908078	0.916297	0.955996	Lysine methyltransferase	NA
94	Pfam	PF04679.15	DNA_ligase_A_C	Bacteria	5	0.629117	1	0	0	2.6944e-14	4.51271e-12	ATP dependent DNA ligase C terminal region	NA
94	Pfam	PF04679.15	DNA_ligase_A_C	Bacteria	10	-0.467789	1	5.62116e-06	6.50712e-05	1.45121e-07	3.7094e-06	ATP dependent DNA ligase C terminal region	NA
94	Pfam	PF04679.15	DNA_ligase_A_C	Bacteria	1	0.39796	0	3.5039e-08	6.99974e-07	0.00021763	0.00168012	ATP dependent DNA ligase C terminal region	NA
94	Pfam	PF04679.15	DNA_ligase_A_C	Bacteria	12	0.374172	0	0.00153901	0.00865632	0.0481293	0.12706	ATP dependent DNA ligase C terminal region	NA
94	Pfam	PF04679.15	DNA_ligase_A_C	Bacteria	2	0.254654	0	0.00111437	0.00656418	0.0100578	0.0388854	ATP dependent DNA ligase C terminal region	NA
94	Pfam	PF04679.15	DNA_ligase_A_C	Bacteria	7	0.208195	0	0.0180492	0.0640584	0.000245938	0.00186802	ATP dependent DNA ligase C terminal region	NA
94	Pfam	PF04679.15	DNA_ligase_A_C	Bacteria	9	-0.191772	0	0.05362	0.14877	0.00154912	0.00872475	ATP dependent DNA ligase C terminal region	NA
94	Pfam	PF04679.15	DNA_ligase_A_C	Bacteria	3	-0.1192	0	0.147634	0.310689	0.350337	0.517336	ATP dependent DNA ligase C terminal region	NA
94	Pfam	PF04679.15	DNA_ligase_A_C	Bacteria	6	0.0670002	0	0.436153	0.633061	0.111472	0.23199	ATP dependent DNA ligase C terminal region	NA
94	Pfam	PF04679.15	DNA_ligase_A_C	Bacteria	4	-0.0281492	0	0.735028	0.852036	0.701645	0.812473	ATP dependent DNA ligase C terminal region	NA
94	Pfam	PF04679.15	DNA_ligase_A_C	Bacteria	11	-0.0269738	0	0.803798	0.89334	0.619281	0.754926	ATP dependent DNA ligase C terminal region	NA
94	Pfam	PF04679.15	DNA_ligase_A_C	Archaea	0	0.0202975	0	0.805702	0.894466	0.346277	0.512859	ATP dependent DNA ligase C terminal region	NA
94	Pfam	PF04679.15	DNA_ligase_A_C	Bacteria	8	0.0170254	0	0.856685	0.924562	0.372579	0.539668	ATP dependent DNA ligase C terminal region	NA
95	Pfam	PF13298.6	LigD_N	Bacteria	1	0.477024	1	9.18423e-12	2.88012e-10	1.74229e-06	2.74872e-05	DNA polymerase Ligase (LigD)	NA
95	Pfam	PF13298.6	LigD_N	Bacteria	5	0.416393	1	2.73555e-07	4.32565e-06	5.19772e-07	9.98858e-06	DNA polymerase Ligase (LigD)	NA
95	Pfam	PF13298.6	LigD_N	Bacteria	9	-0.372082	0	0.000131344	0.00101355	4.15764e-07	8.80527e-06	DNA polymerase Ligase (LigD)	NA
95	Pfam	PF13298.6	LigD_N	Bacteria	12	0.359972	0	0.00238096	0.0124924	0.0977903	0.211319	DNA polymerase Ligase (LigD)	NA
95	Pfam	PF13298.6	LigD_N	Bacteria	10	-0.333504	0	0.00158077	0.00883508	1.76868e-06	2.78349e-05	DNA polymerase Ligase (LigD)	NA
95	Pfam	PF13298.6	LigD_N	Archaea	0	0.288761	0	0.000374623	0.0025516	0.0450579	0.121238	DNA polymerase Ligase (LigD)	NA
95	Pfam	PF13298.6	LigD_N	Bacteria	4	0.273891	0	0.000788424	0.00487819	0.00170824	0.00948766	DNA polymerase Ligase (LigD)	NA
95	Pfam	PF13298.6	LigD_N	Bacteria	3	-0.132725	0	0.10661	0.247025	0.112848	0.234052	DNA polymerase Ligase (LigD)	NA
95	Pfam	PF13298.6	LigD_N	Bacteria	6	-0.0436696	0	0.611951	0.765595	0.449803	0.61277	DNA polymerase Ligase (LigD)	NA
95	Pfam	PF13298.6	LigD_N	Bacteria	8	0.0340763	0	0.717695	0.840395	0.285543	0.450829	DNA polymerase Ligase (LigD)	NA
95	Pfam	PF13298.6	LigD_N	Bacteria	2	0.0193266	0	0.807743	0.895849	0.262706	0.428035	DNA polymerase Ligase (LigD)	NA
95	Pfam	PF13298.6	LigD_N	Bacteria	7	-0.0186047	0	0.834033	0.911867	0.0205518	0.0665867	DNA polymerase Ligase (LigD)	NA
95	Pfam	PF13298.6	LigD_N	Bacteria	11	0.00758183	0	0.944384	0.974038	0.962757	0.982262	DNA polymerase Ligase (LigD)	NA
96	Pfam	PF13085.6	Fer2_3	Bacteria	5	0.558689	1	0	0	2.31662e-09	1.16728e-07	2Fe-2S iron-sulfur cluster binding domain	NA
96	Pfam	PF13085.6	Fer2_3	Bacteria	9	0.511928	1	6.06068e-08	1.16245e-06	4.33124e-06	5.88444e-05	2Fe-2S iron-sulfur cluster binding domain	NA
96	Pfam	PF13085.6	Fer2_3	Archaea	0	0.38608	1	1.41129e-06	1.91071e-05	7.65615e-05	0.000712458	2Fe-2S iron-sulfur cluster binding domain	NA
96	Pfam	PF13085.6	Fer2_3	Bacteria	11	0.392141	0	0.000193421	0.00141946	9.3964e-05	0.000842709	2Fe-2S iron-sulfur cluster binding domain	NA
96	Pfam	PF13085.6	Fer2_3	Bacteria	3	0.259206	0	0.00141243	0.00803827	0.0344568	0.0987727	2Fe-2S iron-sulfur cluster binding domain	NA
96	Pfam	PF13085.6	Fer2_3	Bacteria	4	-0.214187	0	0.00918717	0.0372176	0.0012889	0.00752303	2Fe-2S iron-sulfur cluster binding domain	NA
96	Pfam	PF13085.6	Fer2_3	Bacteria	12	0.176711	0	0.146358	0.308963	0.272446	0.438978	2Fe-2S iron-sulfur cluster binding domain	NA
96	Pfam	PF13085.6	Fer2_3	Bacteria	7	0.114719	0	0.195211	0.377061	0.0178383	0.0596837	2Fe-2S iron-sulfur cluster binding domain	NA
96	Pfam	PF13085.6	Fer2_3	Bacteria	1	0.11216	0	0.131606	0.287337	0.859789	0.924431	2Fe-2S iron-sulfur cluster binding domain	NA
96	Pfam	PF13085.6	Fer2_3	Bacteria	6	0.0903448	0	0.293365	0.493922	0.158625	0.300182	2Fe-2S iron-sulfur cluster binding domain	NA
96	Pfam	PF13085.6	Fer2_3	Bacteria	8	-0.0818061	0	0.384767	0.586382	0.258908	0.42397	2Fe-2S iron-sulfur cluster binding domain	NA
96	Pfam	PF13085.6	Fer2_3	Bacteria	2	0.079634	0	0.315299	0.517037	0.403519	0.570705	2Fe-2S iron-sulfur cluster binding domain	NA
96	Pfam	PF13085.6	Fer2_3	Bacteria	10	-0.049875	0	0.643877	0.78974	0.490139	0.648355	2Fe-2S iron-sulfur cluster binding domain	NA
97	Pfam	PF00381.19	PTS-HPr	Archaea	0	-0.604814	1	0	0	1.05379e-13	1.43671e-11	PTS HPr component phosphorylation site	NA
97	Pfam	PF00381.19	PTS-HPr	Bacteria	11	-0.402967	0	0.000124174	0.000967825	0.00112268	0.00669839	PTS HPr component phosphorylation site	NA
97	Pfam	PF00381.19	PTS-HPr	Bacteria	5	0.355912	0	1.36881e-05	0.00014304	0.00117582	0.00697499	PTS HPr component phosphorylation site	NA
97	Pfam	PF00381.19	PTS-HPr	Bacteria	9	0.349237	0	0.000348395	0.00239541	5.09509e-07	9.79962e-06	PTS HPr component phosphorylation site	NA
97	Pfam	PF00381.19	PTS-HPr	Bacteria	4	-0.287051	0	0.000423349	0.00284685	0.0185225	0.0613897	PTS HPr component phosphorylation site	NA
97	Pfam	PF00381.19	PTS-HPr	Bacteria	12	0.268277	0	0.0258274	0.085171	0.168903	0.313974	PTS HPr component phosphorylation site	NA
97	Pfam	PF00381.19	PTS-HPr	Bacteria	7	-0.225067	0	0.0104693	0.0413855	0.008607	0.0347689	PTS HPr component phosphorylation site	NA
97	Pfam	PF00381.19	PTS-HPr	Bacteria	6	0.158521	0	0.0643517	0.171596	0.0531436	0.136722	PTS HPr component phosphorylation site	NA
97	Pfam	PF00381.19	PTS-HPr	Bacteria	3	-0.142208	0	0.0836213	0.209732	0.488279	0.646807	PTS HPr component phosphorylation site	NA
97	Pfam	PF00381.19	PTS-HPr	Bacteria	10	0.0812581	0	0.450964	0.644737	0.248886	0.412414	PTS HPr component phosphorylation site	NA
97	Pfam	PF00381.19	PTS-HPr	Bacteria	2	-0.0332025	0	0.675855	0.810941	0.670617	0.790411	PTS HPr component phosphorylation site	NA
97	Pfam	PF00381.19	PTS-HPr	Bacteria	8	0.0135727	0	0.885526	0.942374	0.425611	0.591757	PTS HPr component phosphorylation site	NA
97	Pfam	PF00381.19	PTS-HPr	Bacteria	1	-0.00816437	0	0.91282	0.957058	0.151171	0.290141	PTS HPr component phosphorylation site	NA
98	Pfam	PF00450.22	Peptidase_S10	Archaea	0	-0.637225	1	0	0	1.46234e-13	1.87913e-11	Serine carboxypeptidase	NA
98	Pfam	PF00450.22	Peptidase_S10	Bacteria	11	-0.468962	0	6.00728e-06	6.89431e-05	0.00550644	0.0246424	Serine carboxypeptidase	NA
98	Pfam	PF00450.22	Peptidase_S10	Bacteria	5	-0.401061	0	7.91483e-07	1.1272e-05	0.000387622	0.00276149	Serine carboxypeptidase	NA
98	Pfam	PF00450.22	Peptidase_S10	Bacteria	6	0.345763	0	3.90698e-05	0.000359694	0.000134702	0.00113464	Serine carboxypeptidase	NA
98	Pfam	PF00450.22	Peptidase_S10	Bacteria	12	0.332618	0	0.0052312	0.0237145	0.180994	0.329504	Serine carboxypeptidase	NA
98	Pfam	PF00450.22	Peptidase_S10	Bacteria	9	0.332534	0	0.00068112	0.00429086	0.0547839	0.139748	Serine carboxypeptidase	NA
98	Pfam	PF00450.22	Peptidase_S10	Bacteria	2	-0.170266	0	0.0308202	0.0975498	0.0401742	0.111187	Serine carboxypeptidase	NA
98	Pfam	PF00450.22	Peptidase_S10	Bacteria	10	0.111074	0	0.302281	0.503383	0.552512	0.700336	Serine carboxypeptidase	NA
98	Pfam	PF00450.22	Peptidase_S10	Bacteria	7	0.0938786	0	0.289547	0.490078	0.000263427	0.00198736	Serine carboxypeptidase	NA
98	Pfam	PF00450.22	Peptidase_S10	Bacteria	4	-0.0832594	0	0.316058	0.517621	0.890183	0.940843	Serine carboxypeptidase	NA
98	Pfam	PF00450.22	Peptidase_S10	Bacteria	1	-0.0714331	0	0.3376	0.54019	0.795042	0.880024	Serine carboxypeptidase	NA
98	Pfam	PF00450.22	Peptidase_S10	Bacteria	3	-0.0522446	0	0.526872	0.706005	0.0321671	0.0936377	Serine carboxypeptidase	NA
98	Pfam	PF00450.22	Peptidase_S10	Bacteria	8	-0.00190919	0	0.983844	0.992432	0.737141	0.838949	Serine carboxypeptidase	NA
99	Pfam	PF01116.20	F_bP_aldolase	Bacteria	9	0.652137	1	0	0	3.21788e-07	7.03318e-06	Fructose-bisphosphate aldolase class-II	NA
99	Pfam	PF01116.20	F_bP_aldolase	Bacteria	5	0.547862	1	0	0	7.03538e-09	3.12735e-07	Fructose-bisphosphate aldolase class-II	NA
99	Pfam	PF01116.20	F_bP_aldolase	Bacteria	1	0.425576	1	3.02931e-09	7.18463e-08	3.06074e-07	6.75909e-06	Fructose-bisphosphate aldolase class-II	NA
99	Pfam	PF01116.20	F_bP_aldolase	Bacteria	10	0.281938	0	0.00796929	0.0330328	0.000205223	0.00159918	Fructose-bisphosphate aldolase class-II	NA
99	Pfam	PF01116.20	F_bP_aldolase	Bacteria	7	0.253516	0	0.00383554	0.0184628	0.0116821	0.0433488	Fructose-bisphosphate aldolase class-II	NA
99	Pfam	PF01116.20	F_bP_aldolase	Bacteria	8	0.209246	0	0.024813	0.0825258	0.0750896	0.175581	Fructose-bisphosphate aldolase class-II	NA
99	Pfam	PF01116.20	F_bP_aldolase	Bacteria	12	0.182784	0	0.132768	0.289274	0.193706	0.34467	Fructose-bisphosphate aldolase class-II	NA
99	Pfam	PF01116.20	F_bP_aldolase	Bacteria	6	0.172504	0	0.0439358	0.127614	0.59574	0.735928	Fructose-bisphosphate aldolase class-II	NA
99	Pfam	PF01116.20	F_bP_aldolase	Bacteria	11	0.164923	0	0.126739	0.279735	0.0487957	0.128474	Fructose-bisphosphate aldolase class-II	NA
99	Pfam	PF01116.20	F_bP_aldolase	Archaea	0	0.123577	0	0.133118	0.289843	0.872933	0.93281	Fructose-bisphosphate aldolase class-II	NA
99	Pfam	PF01116.20	F_bP_aldolase	Bacteria	2	0.0800883	0	0.312537	0.514465	0.869448	0.930109	Fructose-bisphosphate aldolase class-II	NA
99	Pfam	PF01116.20	F_bP_aldolase	Bacteria	3	-0.0513974	0	0.533605	0.711184	0.269704	0.43607	Fructose-bisphosphate aldolase class-II	NA
99	Pfam	PF01116.20	F_bP_aldolase	Bacteria	4	0.00728192	0	0.930245	0.966715	0.61997	0.755202	Fructose-bisphosphate aldolase class-II	NA
100	Pfam	PF18849.1	baeRF_family7	Bacteria	9	-0.384408	1	7.53564e-05	0.000628991	5.09509e-07	9.79962e-06	Bacterial archaeo-eukaryotic release factor family 7	NA
100	Pfam	PF18849.1	baeRF_family7	Bacteria	11	-0.485584	0	2.5461e-06	3.23008e-05	0.000737771	0.00472631	Bacterial archaeo-eukaryotic release factor family 7	NA
100	Pfam	PF18849.1	baeRF_family7	Bacteria	1	0.371129	0	3.07784e-07	4.81667e-06	0.000212596	0.00164566	Bacterial archaeo-eukaryotic release factor family 7	NA
100	Pfam	PF18849.1	baeRF_family7	Bacteria	7	-0.353058	0	4.54966e-05	0.000407723	0.000827148	0.00519652	Bacterial archaeo-eukaryotic release factor family 7	NA
100	Pfam	PF18849.1	baeRF_family7	Bacteria	12	0.339094	0	0.00436866	0.0205718	0.22585	0.384786	Bacterial archaeo-eukaryotic release factor family 7	NA
100	Pfam	PF18849.1	baeRF_family7	Bacteria	4	0.307594	0	0.000150745	0.00113947	0.0075842	0.0316863	Bacterial archaeo-eukaryotic release factor family 7	NA
100	Pfam	PF18849.1	baeRF_family7	Bacteria	2	-0.229981	0	0.00333728	0.0165828	0.0199945	0.0651197	Bacterial archaeo-eukaryotic release factor family 7	NA
100	Pfam	PF18849.1	baeRF_family7	Bacteria	3	-0.151944	0	0.0643348	0.171579	0.00119468	0.00706247	Bacterial archaeo-eukaryotic release factor family 7	NA
100	Pfam	PF18849.1	baeRF_family7	Bacteria	5	-0.113737	0	0.174471	0.347817	0.113562	0.235	Bacterial archaeo-eukaryotic release factor family 7	NA
100	Pfam	PF18849.1	baeRF_family7	Bacteria	10	0.103184	0	0.33808	0.540648	0.396815	0.563941	Bacterial archaeo-eukaryotic release factor family 7	NA
100	Pfam	PF18849.1	baeRF_family7	Bacteria	6	-0.072946	0	0.396467	0.597745	0.0104151	0.0399714	Bacterial archaeo-eukaryotic release factor family 7	NA
100	Pfam	PF18849.1	baeRF_family7	Bacteria	8	-0.0269625	0	0.774852	0.878076	0.16763	0.312392	Bacterial archaeo-eukaryotic release factor family 7	NA
101	Pfam	PF17918.1	TetR_C_15	Bacteria	1	-0.761208	1	0	0	1.80348e-14	3.13199e-12	Tetracyclin repressor-like, C-terminal domain	NA
101	Pfam	PF17918.1	TetR_C_15	Bacteria	5	-0.518921	1	9.46401e-12	2.9637e-10	3.05293e-06	4.3912e-05	Tetracyclin repressor-like, C-terminal domain	NA
101	Pfam	PF17918.1	TetR_C_15	Bacteria	9	-0.465086	1	1.14291e-06	1.5755e-05	1.12854e-07	3.07536e-06	Tetracyclin repressor-like, C-terminal domain	NA
101	Pfam	PF17918.1	TetR_C_15	Bacteria	12	0.514062	0	6.24394e-06	7.13023e-05	0.0387784	0.108328	Tetracyclin repressor-like, C-terminal domain	NA
101	Pfam	PF17918.1	TetR_C_15	Bacteria	4	-0.234604	0	0.0042341	0.0200309	0.077762	0.180223	Tetracyclin repressor-like, C-terminal domain	NA
101	Pfam	PF17918.1	TetR_C_15	Bacteria	8	-0.196264	0	0.0355362	0.108859	0.526088	0.679153	Tetracyclin repressor-like, C-terminal domain	NA
101	Pfam	PF17918.1	TetR_C_15	Bacteria	11	-0.0558249	0	0.606916	0.762242	0.855158	0.921035	Tetracyclin repressor-like, C-terminal domain	NA
101	Pfam	PF17918.1	TetR_C_15	Bacteria	7	-0.0524318	0	0.554635	0.72615	0.00514931	0.0233859	Tetracyclin repressor-like, C-terminal domain	NA
101	Pfam	PF17918.1	TetR_C_15	Bacteria	3	0.0468637	0	0.570348	0.737325	0.0660247	0.160054	Tetracyclin repressor-like, C-terminal domain	NA
101	Pfam	PF17918.1	TetR_C_15	Bacteria	6	-0.0401507	0	0.640941	0.787686	0.786636	0.874046	Tetracyclin repressor-like, C-terminal domain	NA
101	Pfam	PF17918.1	TetR_C_15	Bacteria	2	0.00690994	0	0.930675	0.966931	0.638815	0.769863	Tetracyclin repressor-like, C-terminal domain	NA
101	Pfam	PF17918.1	TetR_C_15	Bacteria	10	-0.00241274	0	0.982228	0.991688	0.0733359	0.172436	Tetracyclin repressor-like, C-terminal domain	NA
102	Pfam	PF18019.1	HD_6	Bacteria	1	0.570816	1	0	0	1.47325e-10	9.54802e-09	HD domain	NA
102	Pfam	PF18019.1	HD_6	Bacteria	5	0.477277	1	2.25428e-09	5.45499e-08	1.83878e-05	0.000202855	HD domain	NA
102	Pfam	PF18019.1	HD_6	Bacteria	9	-0.474733	1	6.45888e-07	9.35486e-06	7.24697e-07	1.34081e-05	HD domain	NA
102	Pfam	PF18019.1	HD_6	Bacteria	11	0.433859	0	3.23386e-05	0.000305737	0.0161293	0.0551373	HD domain	NA
102	Pfam	PF18019.1	HD_6	Bacteria	12	0.252206	0	0.0365609	0.111209	0.569067	0.714476	HD domain	NA
102	Pfam	PF18019.1	HD_6	Archaea	0	-0.249051	0	0.00225184	0.0119078	0.00119468	0.00706247	HD domain	NA
102	Pfam	PF18019.1	HD_6	Bacteria	8	0.16701	0	0.0744295	0.192147	0.571269	0.71629	HD domain	NA
102	Pfam	PF18019.1	HD_6	Bacteria	7	-0.156054	0	0.0774222	0.197987	0.0338063	0.0972667	HD domain	NA
102	Pfam	PF18019.1	HD_6	Bacteria	6	-0.139844	0	0.103094	0.241719	0.0122302	0.0449581	HD domain	NA
102	Pfam	PF18019.1	HD_6	Bacteria	4	0.116683	0	0.159298	0.32737	0.70453	0.815013	HD domain	NA
102	Pfam	PF18019.1	HD_6	Bacteria	2	-0.0526729	0	0.506948	0.691527	0.288051	0.453572	HD domain	NA
102	Pfam	PF18019.1	HD_6	Bacteria	10	0.022331	0	0.836118	0.912919	0.387152	0.554136	HD domain	NA
102	Pfam	PF18019.1	HD_6	Bacteria	3	-0.0119754	0	0.884749	0.94197	0.929199	0.963624	HD domain	NA
103	Pfam	PF12897.7	Aminotran_MocR	Bacteria	1	-0.742015	1	0	0	2.48712e-18	8.55539e-15	Alanine-glyoxylate amino-transferase	NA
103	Pfam	PF12897.7	Aminotran_MocR	Archaea	0	0.671555	1	0	0	9.78651e-15	1.76467e-12	Alanine-glyoxylate amino-transferase	NA
103	Pfam	PF12897.7	Aminotran_MocR	Bacteria	9	-0.51255	1	5.81051e-08	1.1183e-06	1.29214e-05	0.000150829	Alanine-glyoxylate amino-transferase	NA
103	Pfam	PF12897.7	Aminotran_MocR	Bacteria	12	0.274332	0	0.0225429	0.0764657	0.16118	0.303685	Alanine-glyoxylate amino-transferase	NA
103	Pfam	PF12897.7	Aminotran_MocR	Bacteria	11	-0.243165	0	0.0234659	0.0789379	0.161092	0.303685	Alanine-glyoxylate amino-transferase	NA
103	Pfam	PF12897.7	Aminotran_MocR	Bacteria	3	0.198039	0	0.0154761	0.0567231	0.358545	0.525029	Alanine-glyoxylate amino-transferase	NA
103	Pfam	PF12897.7	Aminotran_MocR	Bacteria	5	-0.187662	0	0.0244296	0.081522	0.657371	0.78141	Alanine-glyoxylate amino-transferase	NA
103	Pfam	PF12897.7	Aminotran_MocR	Bacteria	4	-0.171406	0	0.0379097	0.114282	0.0600397	0.149885	Alanine-glyoxylate amino-transferase	NA
103	Pfam	PF12897.7	Aminotran_MocR	Bacteria	6	-0.1633	0	0.0566412	0.155184	0.161199	0.303685	Alanine-glyoxylate amino-transferase	NA
103	Pfam	PF12897.7	Aminotran_MocR	Bacteria	10	0.124177	0	0.24853	0.442731	0.421601	0.58752	Alanine-glyoxylate amino-transferase	NA
103	Pfam	PF12897.7	Aminotran_MocR	Bacteria	8	0.0616469	0	0.512796	0.695959	0.129653	0.25957	Alanine-glyoxylate amino-transferase	NA
103	Pfam	PF12897.7	Aminotran_MocR	Bacteria	7	-0.0368124	0	0.678359	0.813069	0.713665	0.82121	Alanine-glyoxylate amino-transferase	NA
103	Pfam	PF12897.7	Aminotran_MocR	Bacteria	2	0.0265399	0	0.738238	0.854415	0.660765	0.784371	Alanine-glyoxylate amino-transferase	NA
104	Pfam	PF00496.22	SBP_bac_5	Bacteria	1	-0.739029	1	0	0	9.88007e-18	2.45457e-14	Bacterial extracellular solute-binding proteins, family 5 Middle	NA
104	Pfam	PF00496.22	SBP_bac_5	Archaea	0	-0.578244	1	0	0	1.93805e-08	6.95003e-07	Bacterial extracellular solute-binding proteins, family 5 Middle	NA
104	Pfam	PF00496.22	SBP_bac_5	Bacteria	7	0.482234	1	1.10928e-08	2.40627e-07	2.13654e-07	4.93629e-06	Bacterial extracellular solute-binding proteins, family 5 Middle	NA
104	Pfam	PF00496.22	SBP_bac_5	Bacteria	5	0.394458	1	1.23177e-06	1.68629e-05	1.84148e-07	4.37029e-06	Bacterial extracellular solute-binding proteins, family 5 Middle	NA
104	Pfam	PF00496.22	SBP_bac_5	Bacteria	12	0.220999	0	0.0680229	0.179119	0.479319	0.638215	Bacterial extracellular solute-binding proteins, family 5 Middle	NA
104	Pfam	PF00496.22	SBP_bac_5	Bacteria	11	0.152311	0	0.158771	0.326579	0.182593	0.331447	Bacterial extracellular solute-binding proteins, family 5 Middle	NA
104	Pfam	PF00496.22	SBP_bac_5	Bacteria	8	0.108139	0	0.24999	0.444341	0.00572537	0.02542	Bacterial extracellular solute-binding proteins, family 5 Middle	NA
104	Pfam	PF00496.22	SBP_bac_5	Bacteria	9	0.098337	0	0.324903	0.526923	0.0237628	0.0743935	Bacterial extracellular solute-binding proteins, family 5 Middle	NA
104	Pfam	PF00496.22	SBP_bac_5	Bacteria	10	0.0644218	0	0.550287	0.72286	0.746539	0.845392	Bacterial extracellular solute-binding proteins, family 5 Middle	NA
104	Pfam	PF00496.22	SBP_bac_5	Bacteria	3	0.059445	0	0.471435	0.662305	0.970074	0.985024	Bacterial extracellular solute-binding proteins, family 5 Middle	NA
104	Pfam	PF00496.22	SBP_bac_5	Bacteria	2	-0.0471403	0	0.552637	0.724767	0.56569	0.712034	Bacterial extracellular solute-binding proteins, family 5 Middle	NA
104	Pfam	PF00496.22	SBP_bac_5	Bacteria	4	-0.0277601	0	0.738558	0.854532	0.914823	0.955996	Bacterial extracellular solute-binding proteins, family 5 Middle	NA
104	Pfam	PF00496.22	SBP_bac_5	Bacteria	6	0.00619785	0	0.942643	0.973186	0.657102	0.781245	Bacterial extracellular solute-binding proteins, family 5 Middle	NA
105	Pfam	PF09678.10	Caa3_CtaG	Bacteria	5	0.525336	1	0	0	3.03055e-09	1.47708e-07	Cytochrome c oxidase caa3 assembly factor (Caa3_CtaG)	NA
105	Pfam	PF09678.10	Caa3_CtaG	Bacteria	1	0.510028	1	0	0	6.45022e-06	8.33293e-05	Cytochrome c oxidase caa3 assembly factor (Caa3_CtaG)	NA
105	Pfam	PF09678.10	Caa3_CtaG	Archaea	0	0.398977	1	5.85955e-07	8.55469e-06	4.09504e-06	5.62679e-05	Cytochrome c oxidase caa3 assembly factor (Caa3_CtaG)	NA
105	Pfam	PF09678.10	Caa3_CtaG	Bacteria	9	-0.360456	0	0.000217654	0.00157947	1.3237e-07	3.43253e-06	Cytochrome c oxidase caa3 assembly factor (Caa3_CtaG)	NA
105	Pfam	PF09678.10	Caa3_CtaG	Bacteria	12	0.350762	0	0.00312748	0.0157607	0.0496061	0.130026	Cytochrome c oxidase caa3 assembly factor (Caa3_CtaG)	NA
105	Pfam	PF09678.10	Caa3_CtaG	Bacteria	7	-0.303254	0	0.000504624	0.00331118	0.248641	0.412413	Cytochrome c oxidase caa3 assembly factor (Caa3_CtaG)	NA
105	Pfam	PF09678.10	Caa3_CtaG	Bacteria	10	-0.174316	0	0.104258	0.243689	0.000431023	0.00301097	Cytochrome c oxidase caa3 assembly factor (Caa3_CtaG)	NA
105	Pfam	PF09678.10	Caa3_CtaG	Bacteria	6	0.138817	0	0.105667	0.246025	0.0415805	0.114148	Cytochrome c oxidase caa3 assembly factor (Caa3_CtaG)	NA
105	Pfam	PF09678.10	Caa3_CtaG	Bacteria	2	0.0952425	0	0.229437	0.42123	0.225698	0.384732	Cytochrome c oxidase caa3 assembly factor (Caa3_CtaG)	NA
105	Pfam	PF09678.10	Caa3_CtaG	Bacteria	8	0.0842425	0	0.370721	0.573081	0.825583	0.901338	Cytochrome c oxidase caa3 assembly factor (Caa3_CtaG)	NA
105	Pfam	PF09678.10	Caa3_CtaG	Bacteria	3	-0.063995	0	0.438118	0.634456	0.26123	0.42673	Cytochrome c oxidase caa3 assembly factor (Caa3_CtaG)	NA
105	Pfam	PF09678.10	Caa3_CtaG	Bacteria	4	-0.0170686	0	0.837421	0.913344	0.242504	0.40527	Cytochrome c oxidase caa3 assembly factor (Caa3_CtaG)	NA
105	Pfam	PF09678.10	Caa3_CtaG	Bacteria	11	0.0108624	0	0.920357	0.961174	0.922223	0.959771	Cytochrome c oxidase caa3 assembly factor (Caa3_CtaG)	NA
106	Pfam	PF14464.6	Prok-JAB	Bacteria	9	-0.729049	1	0	0	1.17433e-08	4.62682e-07	Prokaryotic homologs of the JAB domain	NA
106	Pfam	PF14464.6	Prok-JAB	Bacteria	1	0.554741	1	0	0	8.45352e-08	2.52356e-06	Prokaryotic homologs of the JAB domain	NA
106	Pfam	PF14464.6	Prok-JAB	Archaea	0	-0.391054	1	1.00972e-06	1.40817e-05	5.67342e-05	0.0005459	Prokaryotic homologs of the JAB domain	NA
106	Pfam	PF14464.6	Prok-JAB	Bacteria	11	-0.275297	0	0.0100592	0.0401169	0.019042	0.0627484	Prokaryotic homologs of the JAB domain	NA
106	Pfam	PF14464.6	Prok-JAB	Bacteria	5	0.253581	0	0.00222537	0.0117846	0.000485862	0.0033293	Prokaryotic homologs of the JAB domain	NA
106	Pfam	PF14464.6	Prok-JAB	Bacteria	10	-0.204977	0	0.0555371	0.152982	0.0473774	0.125583	Prokaryotic homologs of the JAB domain	NA
106	Pfam	PF14464.6	Prok-JAB	Bacteria	12	-0.1684	0	0.166608	0.337665	0.0832135	0.18851	Prokaryotic homologs of the JAB domain	NA
106	Pfam	PF14464.6	Prok-JAB	Bacteria	6	0.0848984	0	0.323524	0.525596	0.177312	0.324578	Prokaryotic homologs of the JAB domain	NA
106	Pfam	PF14464.6	Prok-JAB	Bacteria	2	-0.0674388	0	0.395323	0.596839	0.169385	0.314575	Prokaryotic homologs of the JAB domain	NA
106	Pfam	PF14464.6	Prok-JAB	Bacteria	7	-0.0411505	0	0.64293	0.789003	0.412782	0.579269	Prokaryotic homologs of the JAB domain	NA
106	Pfam	PF14464.6	Prok-JAB	Bacteria	3	-0.0312129	0	0.705516	0.832433	0.0654452	0.159108	Prokaryotic homologs of the JAB domain	NA
106	Pfam	PF14464.6	Prok-JAB	Bacteria	8	0.026482	0	0.77876	0.880675	0.799284	0.882647	Prokaryotic homologs of the JAB domain	NA
106	Pfam	PF14464.6	Prok-JAB	Bacteria	4	0.0243108	0	0.770072	0.874566	0.88097	0.937402	Prokaryotic homologs of the JAB domain	NA
107	Pfam	PF00294.24	PfkB	Archaea	0	-0.678052	1	0	0	4.73904e-13	5.66638e-11	pfkB family carbohydrate kinase	NA
107	Pfam	PF00294.24	PfkB	Bacteria	9	0.563474	1	8.98041e-10	2.35675e-08	4.51478e-05	0.000444291	pfkB family carbohydrate kinase	NA
107	Pfam	PF00294.24	PfkB	Bacteria	1	-0.356672	1	9.20371e-07	1.29426e-05	1.81219e-07	4.32567e-06	pfkB family carbohydrate kinase	NA
107	Pfam	PF00294.24	PfkB	Bacteria	10	0.357719	0	0.000671458	0.00423715	0.0615738	0.152959	pfkB family carbohydrate kinase	NA
107	Pfam	PF00294.24	PfkB	Bacteria	4	-0.273488	0	0.000803173	0.00495437	0.00707322	0.0300483	pfkB family carbohydrate kinase	NA
107	Pfam	PF00294.24	PfkB	Bacteria	12	0.235383	0	0.0515389	0.144398	0.120266	0.24505	pfkB family carbohydrate kinase	NA
107	Pfam	PF00294.24	PfkB	Bacteria	2	0.180764	0	0.02175	0.0743543	0.259829	0.424988	pfkB family carbohydrate kinase	NA
107	Pfam	PF00294.24	PfkB	Bacteria	11	0.129292	0	0.232188	0.42497	0.26686	0.432689	pfkB family carbohydrate kinase	NA
107	Pfam	PF00294.24	PfkB	Bacteria	7	-0.126945	0	0.151522	0.316136	0.000269512	0.00202916	pfkB family carbohydrate kinase	NA
107	Pfam	PF00294.24	PfkB	Bacteria	5	-0.0976449	0	0.243984	0.437343	0.854161	0.920527	pfkB family carbohydrate kinase	NA
107	Pfam	PF00294.24	PfkB	Bacteria	8	-0.024288	0	0.796675	0.890658	0.997295	0.999205	pfkB family carbohydrate kinase	NA
107	Pfam	PF00294.24	PfkB	Bacteria	3	0.0119609	0	0.884887	0.942017	0.459035	0.620537	pfkB family carbohydrate kinase	NA
107	Pfam	PF00294.24	PfkB	Bacteria	6	0.00864805	0	0.920024	0.961014	0.231113	0.39127	pfkB family carbohydrate kinase	NA
108	Pfam	PF07973.14	tRNA_SAD	Archaea	0	-0.646265	1	0	0	3.339e-13	4.07408e-11	Threonyl and Alanyl tRNA synthetase second additional domain	NA
108	Pfam	PF07973.14	tRNA_SAD	Bacteria	1	0.464505	0	5.31736e-11	1.60124e-09	0.000998684	0.00608733	Threonyl and Alanyl tRNA synthetase second additional domain	NA
108	Pfam	PF07973.14	tRNA_SAD	Bacteria	9	0.390572	0	5.6629e-05	0.000495473	0.103344	0.219576	Threonyl and Alanyl tRNA synthetase second additional domain	NA
108	Pfam	PF07973.14	tRNA_SAD	Bacteria	12	0.361256	0	0.00229066	0.0120867	0.180994	0.329504	Threonyl and Alanyl tRNA synthetase second additional domain	NA
108	Pfam	PF07973.14	tRNA_SAD	Bacteria	7	0.320572	0	0.000228482	0.00164783	0.00789243	0.0326704	Threonyl and Alanyl tRNA synthetase second additional domain	NA
108	Pfam	PF07973.14	tRNA_SAD	Bacteria	11	0.296985	0	0.00537556	0.0242668	0.00201983	0.010906	Threonyl and Alanyl tRNA synthetase second additional domain	NA
108	Pfam	PF07973.14	tRNA_SAD	Bacteria	6	0.265933	0	0.0017405	0.00958116	0.054762	0.13974	Threonyl and Alanyl tRNA synthetase second additional domain	NA
108	Pfam	PF07973.14	tRNA_SAD	Bacteria	10	0.21535	0	0.0440862	0.127963	0.159611	0.301608	Threonyl and Alanyl tRNA synthetase second additional domain	NA
108	Pfam	PF07973.14	tRNA_SAD	Bacteria	3	0.13363	0	0.104222	0.243647	0.645475	0.775192	Threonyl and Alanyl tRNA synthetase second additional domain	NA
108	Pfam	PF07973.14	tRNA_SAD	Bacteria	2	0.124406	0	0.115869	0.262247	0.901558	0.948084	Threonyl and Alanyl tRNA synthetase second additional domain	NA
108	Pfam	PF07973.14	tRNA_SAD	Bacteria	5	0.107089	0	0.201161	0.385119	0.30633	0.472937	Threonyl and Alanyl tRNA synthetase second additional domain	NA
108	Pfam	PF07973.14	tRNA_SAD	Bacteria	8	0.0647169	0	0.491988	0.678906	0.122929	0.249533	Threonyl and Alanyl tRNA synthetase second additional domain	NA
108	Pfam	PF07973.14	tRNA_SAD	Bacteria	4	5.66686e-06	0	0.999946	0.999957	0.303605	0.469929	Threonyl and Alanyl tRNA synthetase second additional domain	NA
109	Pfam	PF16327.5	CcmF_C	Bacteria	1	0.542488	1	0	0	1.09775e-12	1.23652e-10	Cytochrome c-type biogenesis protein CcmF C-terminal	NA
109	Pfam	PF16327.5	CcmF_C	Archaea	0	-0.535469	1	0	0	6.98863e-09	3.11121e-07	Cytochrome c-type biogenesis protein CcmF C-terminal	NA
109	Pfam	PF16327.5	CcmF_C	Bacteria	9	0.417498	1	1.5246e-05	0.000157325	9.88019e-06	0.000119866	Cytochrome c-type biogenesis protein CcmF C-terminal	NA
109	Pfam	PF16327.5	CcmF_C	Bacteria	5	0.374062	1	4.56703e-06	5.42013e-05	3.24223e-05	0.000336086	Cytochrome c-type biogenesis protein CcmF C-terminal	NA
109	Pfam	PF16327.5	CcmF_C	Bacteria	7	0.239943	0	0.00627801	0.0272884	0.000640168	0.0041981	Cytochrome c-type biogenesis protein CcmF C-terminal	NA
109	Pfam	PF16327.5	CcmF_C	Bacteria	2	-0.184639	0	0.0190399	0.0668371	0.0450156	0.121161	Cytochrome c-type biogenesis protein CcmF C-terminal	NA
109	Pfam	PF16327.5	CcmF_C	Bacteria	8	-0.150473	0	0.108456	0.250213	0.102945	0.219085	Cytochrome c-type biogenesis protein CcmF C-terminal	NA
109	Pfam	PF16327.5	CcmF_C	Bacteria	6	0.135503	0	0.114318	0.259913	0.382838	0.54982	Cytochrome c-type biogenesis protein CcmF C-terminal	NA
109	Pfam	PF16327.5	CcmF_C	Bacteria	11	0.0918933	0	0.396553	0.597802	0.969525	0.984821	Cytochrome c-type biogenesis protein CcmF C-terminal	NA
109	Pfam	PF16327.5	CcmF_C	Bacteria	4	-0.0895685	0	0.28065	0.479988	0.285689	0.450829	Cytochrome c-type biogenesis protein CcmF C-terminal	NA
109	Pfam	PF16327.5	CcmF_C	Bacteria	3	0.07736	0	0.348371	0.550391	0.662573	0.785339	Cytochrome c-type biogenesis protein CcmF C-terminal	NA
109	Pfam	PF16327.5	CcmF_C	Bacteria	10	0.0706386	0	0.512413	0.695618	0.512373	0.667139	Cytochrome c-type biogenesis protein CcmF C-terminal	NA
109	Pfam	PF16327.5	CcmF_C	Bacteria	12	0.0526538	0	0.667426	0.805546	0.350498	0.517336	Cytochrome c-type biogenesis protein CcmF C-terminal	NA
110	Pfam	PF03168.13	LEA_2	Bacteria	9	-0.520715	1	3.3082e-08	6.63968e-07	7.61825e-07	1.40167e-05	Late embryogenesis abundant protein	NA
110	Pfam	PF03168.13	LEA_2	Bacteria	1	0.50887	1	0	0	8.36312e-07	1.5212e-05	Late embryogenesis abundant protein	NA
110	Pfam	PF03168.13	LEA_2	Archaea	0	0.384183	1	1.60139e-06	2.1415e-05	2.68731e-06	3.93492e-05	Late embryogenesis abundant protein	NA
110	Pfam	PF03168.13	LEA_2	Bacteria	11	0.406904	0	0.000105316	0.000836737	0.000565573	0.00378843	Late embryogenesis abundant protein	NA
110	Pfam	PF03168.13	LEA_2	Bacteria	7	0.265368	0	0.002443	0.01277	0.0254881	0.0786713	Late embryogenesis abundant protein	NA
110	Pfam	PF03168.13	LEA_2	Bacteria	10	0.216935	0	0.0425232	0.124339	0.190097	0.340026	Late embryogenesis abundant protein	NA
110	Pfam	PF03168.13	LEA_2	Bacteria	5	0.199855	0	0.0164514	0.0594828	0.00124355	0.00729795	Late embryogenesis abundant protein	NA
110	Pfam	PF03168.13	LEA_2	Bacteria	12	-0.107069	0	0.381219	0.582819	0.105796	0.223543	Late embryogenesis abundant protein	NA
110	Pfam	PF03168.13	LEA_2	Bacteria	8	0.0783661	0	0.405136	0.60615	0.313971	0.479658	Late embryogenesis abundant protein	NA
110	Pfam	PF03168.13	LEA_2	Bacteria	3	0.0118883	0	0.885581	0.942374	0.00662893	0.0285763	Late embryogenesis abundant protein	NA
111	DeepEC	EC6.3.2.6	phosphoribosylaminoimidazolesuccinocarboxamide synthase	Archaea	0	-0.447383	1	1.54386e-08	3.26813e-07	5.33373e-06	7.05044e-05	phosphoribosylaminoimidazolesuccinocarboxamide synthase; phosphoribosylaminoimidazole-succinocarboxamide synthetase; PurC; SAICAR synthetase; 4-(N-succinocarboxamide)-5-aminoimidazole synthetase; 4-[(N-succinylamino)carbonyl]-5-aminoimidazole ribonucleotide synthetase; SAICARs; phosphoribosylaminoimidazolesuccinocarboxamide synthetase; 5-aminoimidazole-4-N-succinocarboxamide ribonucleotide synthe…	6.3.2.6
111	DeepEC	EC6.3.2.6	phosphoribosylaminoimidazolesuccinocarboxamide synthase	Bacteria	9	0.457295	0	1.79122e-06	2.3702e-05	0.000653373	0.00427068	phosphoribosylaminoimidazolesuccinocarboxamide synthase; phosphoribosylaminoimidazole-succinocarboxamide synthetase; PurC; SAICAR synthetase; 4-(N-succinocarboxamide)-5-aminoimidazole synthetase; 4-[(N-succinylamino)carbonyl]-5-aminoimidazole ribonucleotide synthetase; SAICARs; phosphoribosylaminoimidazolesuccinocarboxamide synthetase; 5-aminoimidazole-4-N-succinocarboxamide ribonucleotide synthe…	6.3.2.6
111	DeepEC	EC6.3.2.6	phosphoribosylaminoimidazolesuccinocarboxamide synthase	Bacteria	11	0.429686	0	3.90654e-05	0.000359694	0.00565822	0.0251906	phosphoribosylaminoimidazolesuccinocarboxamide synthase; phosphoribosylaminoimidazole-succinocarboxamide synthetase; PurC; SAICAR synthetase; 4-(N-succinocarboxamide)-5-aminoimidazole synthetase; 4-[(N-succinylamino)carbonyl]-5-aminoimidazole ribonucleotide synthetase; SAICARs; phosphoribosylaminoimidazolesuccinocarboxamide synthetase; 5-aminoimidazole-4-N-succinocarboxamide ribonucleotide synthe…	6.3.2.6
111	DeepEC	EC6.3.2.6	phosphoribosylaminoimidazolesuccinocarboxamide synthase	Bacteria	5	0.417611	0	2.50873e-07	3.99809e-06	0.00112728	0.0067218	phosphoribosylaminoimidazolesuccinocarboxamide synthase; phosphoribosylaminoimidazole-succinocarboxamide synthetase; PurC; SAICAR synthetase; 4-(N-succinocarboxamide)-5-aminoimidazole synthetase; 4-[(N-succinylamino)carbonyl]-5-aminoimidazole ribonucleotide synthetase; SAICARs; phosphoribosylaminoimidazolesuccinocarboxamide synthetase; 5-aminoimidazole-4-N-succinocarboxamide ribonucleotide synthe…	6.3.2.6
111	DeepEC	EC6.3.2.6	phosphoribosylaminoimidazolesuccinocarboxamide synthase	Bacteria	1	0.320069	0	1.18104e-05	0.000126244	0.00926442	0.0368734	phosphoribosylaminoimidazolesuccinocarboxamide synthase; phosphoribosylaminoimidazole-succinocarboxamide synthetase; PurC; SAICAR synthetase; 4-(N-succinocarboxamide)-5-aminoimidazole synthetase; 4-[(N-succinylamino)carbonyl]-5-aminoimidazole ribonucleotide synthetase; SAICARs; phosphoribosylaminoimidazolesuccinocarboxamide synthetase; 5-aminoimidazole-4-N-succinocarboxamide ribonucleotide synthe…	6.3.2.6
111	DeepEC	EC6.3.2.6	phosphoribosylaminoimidazolesuccinocarboxamide synthase	Bacteria	4	-0.255721	0	0.00177123	0.00972876	0.0501961	0.131261	phosphoribosylaminoimidazolesuccinocarboxamide synthase; phosphoribosylaminoimidazole-succinocarboxamide synthetase; PurC; SAICAR synthetase; 4-(N-succinocarboxamide)-5-aminoimidazole synthetase; 4-[(N-succinylamino)carbonyl]-5-aminoimidazole ribonucleotide synthetase; SAICARs; phosphoribosylaminoimidazolesuccinocarboxamide synthetase; 5-aminoimidazole-4-N-succinocarboxamide ribonucleotide synthe…	6.3.2.6
111	DeepEC	EC6.3.2.6	phosphoribosylaminoimidazolesuccinocarboxamide synthase	Bacteria	6	0.138429	0	0.106651	0.2471	0.0255763	0.0788837	phosphoribosylaminoimidazolesuccinocarboxamide synthase; phosphoribosylaminoimidazole-succinocarboxamide synthetase; PurC; SAICAR synthetase; 4-(N-succinocarboxamide)-5-aminoimidazole synthetase; 4-[(N-succinylamino)carbonyl]-5-aminoimidazole ribonucleotide synthetase; SAICARs; phosphoribosylaminoimidazolesuccinocarboxamide synthetase; 5-aminoimidazole-4-N-succinocarboxamide ribonucleotide synthe…	6.3.2.6
111	DeepEC	EC6.3.2.6	phosphoribosylaminoimidazolesuccinocarboxamide synthase	Bacteria	10	0.120725	0	0.262004	0.458102	0.130736	0.2613	phosphoribosylaminoimidazolesuccinocarboxamide synthase; phosphoribosylaminoimidazole-succinocarboxamide synthetase; PurC; SAICAR synthetase; 4-(N-succinocarboxamide)-5-aminoimidazole synthetase; 4-[(N-succinylamino)carbonyl]-5-aminoimidazole ribonucleotide synthetase; SAICARs; phosphoribosylaminoimidazolesuccinocarboxamide synthetase; 5-aminoimidazole-4-N-succinocarboxamide ribonucleotide synthe…	6.3.2.6
111	DeepEC	EC6.3.2.6	phosphoribosylaminoimidazolesuccinocarboxamide synthase	Bacteria	12	0.119544	0	0.327885	0.530128	0.49505	0.652728	phosphoribosylaminoimidazolesuccinocarboxamide synthase; phosphoribosylaminoimidazole-succinocarboxamide synthetase; PurC; SAICAR synthetase; 4-(N-succinocarboxamide)-5-aminoimidazole synthetase; 4-[(N-succinylamino)carbonyl]-5-aminoimidazole ribonucleotide synthetase; SAICARs; phosphoribosylaminoimidazolesuccinocarboxamide synthetase; 5-aminoimidazole-4-N-succinocarboxamide ribonucleotide synthe…	6.3.2.6
111	DeepEC	EC6.3.2.6	phosphoribosylaminoimidazolesuccinocarboxamide synthase	Bacteria	3	0.0997723	0	0.226032	0.416895	0.208481	0.363022	phosphoribosylaminoimidazolesuccinocarboxamide synthase; phosphoribosylaminoimidazole-succinocarboxamide synthetase; PurC; SAICAR synthetase; 4-(N-succinocarboxamide)-5-aminoimidazole synthetase; 4-[(N-succinylamino)carbonyl]-5-aminoimidazole ribonucleotide synthetase; SAICARs; phosphoribosylaminoimidazolesuccinocarboxamide synthetase; 5-aminoimidazole-4-N-succinocarboxamide ribonucleotide synthe…	6.3.2.6
111	DeepEC	EC6.3.2.6	phosphoribosylaminoimidazolesuccinocarboxamide synthase	Bacteria	7	0.0496981	0	0.575484	0.73993	0.825744	0.901404	phosphoribosylaminoimidazolesuccinocarboxamide synthase; phosphoribosylaminoimidazole-succinocarboxamide synthetase; PurC; SAICAR synthetase; 4-(N-succinocarboxamide)-5-aminoimidazole synthetase; 4-[(N-succinylamino)carbonyl]-5-aminoimidazole ribonucleotide synthetase; SAICARs; phosphoribosylaminoimidazolesuccinocarboxamide synthetase; 5-aminoimidazole-4-N-succinocarboxamide ribonucleotide synthe…	6.3.2.6
111	DeepEC	EC6.3.2.6	phosphoribosylaminoimidazolesuccinocarboxamide synthase	Bacteria	8	-0.0475384	0	0.613904	0.766775	0.499883	0.657075	phosphoribosylaminoimidazolesuccinocarboxamide synthase; phosphoribosylaminoimidazole-succinocarboxamide synthetase; PurC; SAICAR synthetase; 4-(N-succinocarboxamide)-5-aminoimidazole synthetase; 4-[(N-succinylamino)carbonyl]-5-aminoimidazole ribonucleotide synthetase; SAICARs; phosphoribosylaminoimidazolesuccinocarboxamide synthetase; 5-aminoimidazole-4-N-succinocarboxamide ribonucleotide synthe…	6.3.2.6
111	DeepEC	EC6.3.2.6	phosphoribosylaminoimidazolesuccinocarboxamide synthase	Bacteria	2	-0.0316655	0	0.69007	0.821786	0.357534	0.524286	phosphoribosylaminoimidazolesuccinocarboxamide synthase; phosphoribosylaminoimidazole-succinocarboxamide synthetase; PurC; SAICAR synthetase; 4-(N-succinocarboxamide)-5-aminoimidazole synthetase; 4-[(N-succinylamino)carbonyl]-5-aminoimidazole ribonucleotide synthetase; SAICARs; phosphoribosylaminoimidazolesuccinocarboxamide synthetase; 5-aminoimidazole-4-N-succinocarboxamide ribonucleotide synthe…	6.3.2.6
112	Pfam	PF01406.19	tRNA-synt_1e	Archaea	0	-0.576096	1	0	0	1.11906e-11	9.27578e-10	tRNA synthetases class I (C) catalytic domain	NA
112	Pfam	PF01406.19	tRNA-synt_1e	Bacteria	9	0.57553	1	8.80146e-11	2.60052e-09	9.88019e-06	0.000119866	tRNA synthetases class I (C) catalytic domain	NA
112	Pfam	PF01406.19	tRNA-synt_1e	Bacteria	11	0.374991	0	0.000379262	0.00257928	0.00256292	0.013292	tRNA synthetases class I (C) catalytic domain	NA
112	Pfam	PF01406.19	tRNA-synt_1e	Bacteria	12	-0.324949	0	0.0064443	0.0276922	0.00678965	0.0291217	tRNA synthetases class I (C) catalytic domain	NA
112	Pfam	PF01406.19	tRNA-synt_1e	Bacteria	2	-0.290433	0	0.000185964	0.00137104	0.00068047	0.00441137	tRNA synthetases class I (C) catalytic domain	NA
112	Pfam	PF01406.19	tRNA-synt_1e	Bacteria	1	-0.261671	0	0.000375589	0.00255702	0.0568484	0.143906	tRNA synthetases class I (C) catalytic domain	NA
112	Pfam	PF01406.19	tRNA-synt_1e	Bacteria	8	-0.0791272	0	0.400575	0.601818	0.575887	0.719937	tRNA synthetases class I (C) catalytic domain	NA
112	Pfam	PF01406.19	tRNA-synt_1e	Bacteria	6	-0.0733941	0	0.393567	0.595279	0.773342	0.864406	tRNA synthetases class I (C) catalytic domain	NA
112	Pfam	PF01406.19	tRNA-synt_1e	Bacteria	5	-0.0466683	0	0.578177	0.741953	0.310124	0.47704	tRNA synthetases class I (C) catalytic domain	NA
112	Pfam	PF01406.19	tRNA-synt_1e	Bacteria	7	-0.0465899	0	0.599626	0.756955	0.475642	0.635343	tRNA synthetases class I (C) catalytic domain	NA
112	Pfam	PF01406.19	tRNA-synt_1e	Bacteria	10	-0.0321933	0	0.765485	0.871979	0.687814	0.802275	tRNA synthetases class I (C) catalytic domain	NA
112	Pfam	PF01406.19	tRNA-synt_1e	Bacteria	3	-0.0192883	0	0.815387	0.899984	0.177472	0.324824	tRNA synthetases class I (C) catalytic domain	NA
112	Pfam	PF01406.19	tRNA-synt_1e	Bacteria	4	-0.00519462	0	0.950209	0.976153	0.617229	0.753029	tRNA synthetases class I (C) catalytic domain	NA
113	Pfam	PF08840.11	BAAT_C	Archaea	0	-0.383646	1	1.65947e-06	2.21222e-05	2.84741e-06	4.1308e-05	BAAT / Acyl-CoA thioester hydrolase C terminal	NA
113	Pfam	PF08840.11	BAAT_C	Bacteria	10	0.47906	0	3.14043e-06	3.87515e-05	0.00297801	0.0150248	BAAT / Acyl-CoA thioester hydrolase C terminal	NA
113	Pfam	PF08840.11	BAAT_C	Bacteria	1	0.437951	0	9.27712e-10	2.42892e-08	0.00435111	0.0204644	BAAT / Acyl-CoA thioester hydrolase C terminal	NA
113	Pfam	PF08840.11	BAAT_C	Bacteria	7	0.298552	0	0.00062081	0.00396397	0.00524367	0.0237265	BAAT / Acyl-CoA thioester hydrolase C terminal	NA
113	Pfam	PF08840.11	BAAT_C	Bacteria	11	0.269975	0	0.0116508	0.0449533	0.0123334	0.0452706	BAAT / Acyl-CoA thioester hydrolase C terminal	NA
113	Pfam	PF08840.11	BAAT_C	Bacteria	5	-0.237485	0	0.00424032	0.0200551	0.0130845	0.047147	BAAT / Acyl-CoA thioester hydrolase C terminal	NA
113	Pfam	PF08840.11	BAAT_C	Bacteria	12	0.218706	0	0.0710053	0.185194	0.985035	0.99276	BAAT / Acyl-CoA thioester hydrolase C terminal	NA
113	Pfam	PF08840.11	BAAT_C	Bacteria	9	-0.21759	0	0.0282157	0.0911252	3.26876e-06	4.65597e-05	BAAT / Acyl-CoA thioester hydrolase C terminal	NA
113	Pfam	PF08840.11	BAAT_C	Bacteria	4	-0.19627	0	0.0171931	0.0615793	0.0289717	0.0866739	BAAT / Acyl-CoA thioester hydrolase C terminal	NA
113	Pfam	PF08840.11	BAAT_C	Bacteria	3	-0.100676	0	0.221836	0.411642	0.00764078	0.0318542	BAAT / Acyl-CoA thioester hydrolase C terminal	NA
113	Pfam	PF08840.11	BAAT_C	Bacteria	6	0.0907322	0	0.291293	0.492084	0.672832	0.791541	BAAT / Acyl-CoA thioester hydrolase C terminal	NA
113	Pfam	PF08840.11	BAAT_C	Bacteria	8	0.0204696	0	0.828102	0.907645	0.394786	0.561627	BAAT / Acyl-CoA thioester hydrolase C terminal	NA
113	Pfam	PF08840.11	BAAT_C	Bacteria	2	-0.0017699	0	0.982223	0.991688	0.834905	0.907638	BAAT / Acyl-CoA thioester hydrolase C terminal	NA
114	Pfam	PF00180.20	Iso_dh	Bacteria	5	0.518544	1	1.08912e-11	3.39992e-10	9.0893e-11	6.13062e-09	Isocitrate/isopropylmalate dehydrogenase	NA
114	Pfam	PF00180.20	Iso_dh	Archaea	0	-0.317105	1	8.8368e-05	0.000718292	5.46292e-07	1.04511e-05	Isocitrate/isopropylmalate dehydrogenase	NA
114	Pfam	PF00180.20	Iso_dh	Bacteria	9	0.481202	0	4.36452e-07	6.58373e-06	0.000115371	0.00100825	Isocitrate/isopropylmalate dehydrogenase	NA
114	Pfam	PF00180.20	Iso_dh	Bacteria	3	0.253948	0	0.00177732	0.00975743	0.0240175	0.075028	Isocitrate/isopropylmalate dehydrogenase	NA
114	Pfam	PF00180.20	Iso_dh	Bacteria	4	-0.237723	0	0.00373979	0.0181662	0.00699113	0.0297717	Isocitrate/isopropylmalate dehydrogenase	NA
114	Pfam	PF00180.20	Iso_dh	Bacteria	1	-0.235085	0	0.00143849	0.00816386	1.7682e-06	2.78323e-05	Isocitrate/isopropylmalate dehydrogenase	NA
114	Pfam	PF00180.20	Iso_dh	Bacteria	6	0.232373	0	0.00639296	0.0276496	0.00151188	0.00855	Isocitrate/isopropylmalate dehydrogenase	NA
114	Pfam	PF00180.20	Iso_dh	Bacteria	10	0.188229	0	0.0790986	0.201119	0.0692262	0.165016	Isocitrate/isopropylmalate dehydrogenase	NA
114	Pfam	PF00180.20	Iso_dh	Bacteria	8	0.103164	0	0.272572	0.470518	0.173983	0.320452	Isocitrate/isopropylmalate dehydrogenase	NA
114	Pfam	PF00180.20	Iso_dh	Bacteria	7	-0.052292	0	0.555692	0.726815	0.683247	0.79898	Isocitrate/isopropylmalate dehydrogenase	NA
114	Pfam	PF00180.20	Iso_dh	Bacteria	2	-0.0305556	0	0.700404	0.82862	0.509811	0.665965	Isocitrate/isopropylmalate dehydrogenase	NA
114	Pfam	PF00180.20	Iso_dh	Bacteria	12	0.0252261	0	0.836987	0.913263	0.875781	0.934046	Isocitrate/isopropylmalate dehydrogenase	NA
114	Pfam	PF00180.20	Iso_dh	Bacteria	11	0.0137967	0	0.898927	0.949806	0.549234	0.697823	Isocitrate/isopropylmalate dehydrogenase	NA
115	DeepEC	EC4.3.1.7	ethanolamine ammonia-lyase	Bacteria	1	-0.573962	1	0	0	2.74283e-06	4.00245e-05	ethanolamine ammonia-lyase; ethanolamine deaminase	4.3.1.7
115	DeepEC	EC4.3.1.7	ethanolamine ammonia-lyase	Bacteria	9	-0.527376	1	2.05724e-08	4.2483e-07	1.12854e-07	3.07536e-06	ethanolamine ammonia-lyase; ethanolamine deaminase	4.3.1.7
115	DeepEC	EC4.3.1.7	ethanolamine ammonia-lyase	Bacteria	5	0.333558	1	4.86018e-05	0.000431744	8.70956e-05	0.000796671	ethanolamine ammonia-lyase; ethanolamine deaminase	4.3.1.7
115	DeepEC	EC4.3.1.7	ethanolamine ammonia-lyase	Bacteria	12	0.348836	0	0.00330775	0.0164499	0.235686	0.396857	ethanolamine ammonia-lyase; ethanolamine deaminase	4.3.1.7
115	DeepEC	EC4.3.1.7	ethanolamine ammonia-lyase	Bacteria	10	-0.330404	0	0.00175577	0.0096545	8.36284e-07	1.5212e-05	ethanolamine ammonia-lyase; ethanolamine deaminase	4.3.1.7
115	DeepEC	EC4.3.1.7	ethanolamine ammonia-lyase	Bacteria	7	-0.254327	0	0.00372133	0.0180915	0.026271	0.0805377	ethanolamine ammonia-lyase; ethanolamine deaminase	4.3.1.7
115	DeepEC	EC4.3.1.7	ethanolamine ammonia-lyase	Bacteria	4	-0.23845	0	0.00363227	0.017749	0.0295483	0.087976	ethanolamine ammonia-lyase; ethanolamine deaminase	4.3.1.7
115	DeepEC	EC4.3.1.7	ethanolamine ammonia-lyase	Bacteria	11	0.0933878	0	0.388892	0.5906	0.343074	0.509769	ethanolamine ammonia-lyase; ethanolamine deaminase	4.3.1.7
115	DeepEC	EC4.3.1.7	ethanolamine ammonia-lyase	Bacteria	2	-0.0847669	0	0.285018	0.485073	0.0771798	0.179257	ethanolamine ammonia-lyase; ethanolamine deaminase	4.3.1.7
115	DeepEC	EC4.3.1.7	ethanolamine ammonia-lyase	Bacteria	3	0.0623858	0	0.449746	0.643603	0.0429847	0.117005	ethanolamine ammonia-lyase; ethanolamine deaminase	4.3.1.7
115	DeepEC	EC4.3.1.7	ethanolamine ammonia-lyase	Bacteria	6	0.0410374	0	0.633582	0.782141	0.669674	0.789644	ethanolamine ammonia-lyase; ethanolamine deaminase	4.3.1.7
115	DeepEC	EC4.3.1.7	ethanolamine ammonia-lyase	Bacteria	8	0.0111362	0	0.905971	0.953498	0.0184595	0.0611988	ethanolamine ammonia-lyase; ethanolamine deaminase	4.3.1.7
116	Pfam	PF02779.24	Transket_pyr	Archaea	0	-0.531402	1	0	0	5.3908e-09	2.4725e-07	Transketolase, pyrimidine binding domain	NA
116	Pfam	PF02779.24	Transket_pyr	Bacteria	5	0.483048	1	1.33308e-09	3.3718e-08	3.86252e-09	1.83654e-07	Transketolase, pyrimidine binding domain	NA
116	Pfam	PF02779.24	Transket_pyr	Bacteria	1	0.438936	0	8.41846e-10	2.21643e-08	0.000790184	0.00499977	Transketolase, pyrimidine binding domain	NA
116	Pfam	PF02779.24	Transket_pyr	Bacteria	9	0.346399	0	0.000391417	0.00265347	0.00189013	0.0103198	Transketolase, pyrimidine binding domain	NA
116	Pfam	PF02779.24	Transket_pyr	Bacteria	4	-0.291178	0	0.000346147	0.00238196	0.0181383	0.0604321	Transketolase, pyrimidine binding domain	NA
116	Pfam	PF02779.24	Transket_pyr	Bacteria	12	0.214486	0	0.076766	0.196731	0.875781	0.934046	Transketolase, pyrimidine binding domain	NA
116	Pfam	PF02779.24	Transket_pyr	Bacteria	10	0.180797	0	0.0918522	0.224037	0.0514186	0.133443	Transketolase, pyrimidine binding domain	NA
116	Pfam	PF02779.24	Transket_pyr	Bacteria	8	0.164246	0	0.0794254	0.201726	0.145823	0.282666	Transketolase, pyrimidine binding domain	NA
116	Pfam	PF02779.24	Transket_pyr	Bacteria	7	0.163976	0	0.0633978	0.169632	0.00698131	0.0297384	Transketolase, pyrimidine binding domain	NA
116	Pfam	PF02779.24	Transket_pyr	Bacteria	2	0.142078	0	0.0722004	0.187668	0.259829	0.424988	Transketolase, pyrimidine binding domain	NA
116	Pfam	PF02779.24	Transket_pyr	Bacteria	11	0.130951	0	0.226214	0.417093	0.526776	0.679695	Transketolase, pyrimidine binding domain	NA
116	Pfam	PF02779.24	Transket_pyr	Bacteria	6	0.032156	0	0.708797	0.834641	0.860764	0.925057	Transketolase, pyrimidine binding domain	NA
116	Pfam	PF02779.24	Transket_pyr	Bacteria	3	0.0261205	0	0.751843	0.863025	0.466253	0.627298	Transketolase, pyrimidine binding domain	NA
117	Pfam	PF13660.6	DUF4147	Bacteria	1	0.681714	1	0	0	1.05072e-08	4.22619e-07	Domain of unknown function (DUF4147)	NA
117	Pfam	PF13660.6	DUF4147	Archaea	0	-0.514384	1	5.63319e-12	1.78848e-10	3.68335e-09	1.75788e-07	Domain of unknown function (DUF4147)	NA
117	Pfam	PF13660.6	DUF4147	Bacteria	5	0.354883	0	1.45396e-05	0.000150944	0.00331408	0.0164221	Domain of unknown function (DUF4147)	NA
117	Pfam	PF13660.6	DUF4147	Bacteria	11	0.349238	0	0.00097832	0.00588081	0.0114448	0.0426352	Domain of unknown function (DUF4147)	NA
117	Pfam	PF13660.6	DUF4147	Bacteria	9	0.237301	0	0.0165155	0.059663	0.00326461	0.016211	Domain of unknown function (DUF4147)	NA
117	Pfam	PF13660.6	DUF4147	Bacteria	7	0.231921	0	0.00830212	0.0341701	0.0425156	0.116166	Domain of unknown function (DUF4147)	NA
117	Pfam	PF13660.6	DUF4147	Bacteria	12	-0.126461	0	0.300465	0.501956	0.433781	0.598723	Domain of unknown function (DUF4147)	NA
117	Pfam	PF13660.6	DUF4147	Bacteria	3	0.121062	0	0.141368	0.302727	0.0446366	0.120311	Domain of unknown function (DUF4147)	NA
117	Pfam	PF13660.6	DUF4147	Bacteria	10	-0.105544	0	0.327101	0.529329	0.178549	0.326243	Domain of unknown function (DUF4147)	NA
117	Pfam	PF13660.6	DUF4147	Bacteria	4	-0.105251	0	0.204538	0.389383	0.282193	0.448501	Domain of unknown function (DUF4147)	NA
117	Pfam	PF13660.6	DUF4147	Bacteria	6	0.0621838	0	0.469901	0.660971	0.756819	0.852801	Domain of unknown function (DUF4147)	NA
117	Pfam	PF13660.6	DUF4147	Bacteria	2	-0.057915	0	0.465546	0.657222	0.375517	0.542618	Domain of unknown function (DUF4147)	NA
117	Pfam	PF13660.6	DUF4147	Bacteria	8	0.0496942	0	0.597905	0.755668	0.768026	0.860572	Domain of unknown function (DUF4147)	NA
118	DeepEC	EC1.4.1.13	glutamate synthase (NADPH)	Bacteria	1	-0.548329	1	0	0	7.8401e-06	9.89132e-05	glutamate synthase (NADPH); glutamate (reduced nicotinamide adenine dinucleotide phosphate) synthase; L-glutamate synthase; L-glutamate synthetase; glutamate synthetase (NADP); NADPH-dependent glutamate synthase; glutamine-ketoglutaric aminotransferase; NADPH-glutamate synthase; NADPH-linked glutamate synthase; glutamine amide-2-oxoglutarate aminotransferase (oxidoreductase, NADP); L-glutamine:2-…	1.4.1.13
118	DeepEC	EC1.4.1.13	glutamate synthase (NADPH)	Bacteria	5	0.391158	1	1.53128e-06	2.0582e-05	1.35972e-07	3.51268e-06	glutamate synthase (NADPH); glutamate (reduced nicotinamide adenine dinucleotide phosphate) synthase; L-glutamate synthase; L-glutamate synthetase; glutamate synthetase (NADP); NADPH-dependent glutamate synthase; glutamine-ketoglutaric aminotransferase; NADPH-glutamate synthase; NADPH-linked glutamate synthase; glutamine amide-2-oxoglutarate aminotransferase (oxidoreductase, NADP); L-glutamine:2-…	1.4.1.13
118	DeepEC	EC1.4.1.13	glutamate synthase (NADPH)	Archaea	0	-0.378313	1	2.35635e-06	3.01801e-05	7.28554e-05	0.000682658	glutamate synthase (NADPH); glutamate (reduced nicotinamide adenine dinucleotide phosphate) synthase; L-glutamate synthase; L-glutamate synthetase; glutamate synthetase (NADP); NADPH-dependent glutamate synthase; glutamine-ketoglutaric aminotransferase; NADPH-glutamate synthase; NADPH-linked glutamate synthase; glutamine amide-2-oxoglutarate aminotransferase (oxidoreductase, NADP); L-glutamine:2-…	1.4.1.13
118	DeepEC	EC1.4.1.13	glutamate synthase (NADPH)	Bacteria	9	0.370363	0	0.000141691	0.0010833	0.000102358	0.000908108	glutamate synthase (NADPH); glutamate (reduced nicotinamide adenine dinucleotide phosphate) synthase; L-glutamate synthase; L-glutamate synthetase; glutamate synthetase (NADP); NADPH-dependent glutamate synthase; glutamine-ketoglutaric aminotransferase; NADPH-glutamate synthase; NADPH-linked glutamate synthase; glutamine amide-2-oxoglutarate aminotransferase (oxidoreductase, NADP); L-glutamine:2-…	1.4.1.13
118	DeepEC	EC1.4.1.13	glutamate synthase (NADPH)	Bacteria	8	0.285558	0	0.00197814	0.0106713	0.358213	0.524637	glutamate synthase (NADPH); glutamate (reduced nicotinamide adenine dinucleotide phosphate) synthase; L-glutamate synthase; L-glutamate synthetase; glutamate synthetase (NADP); NADPH-dependent glutamate synthase; glutamine-ketoglutaric aminotransferase; NADPH-glutamate synthase; NADPH-linked glutamate synthase; glutamine amide-2-oxoglutarate aminotransferase (oxidoreductase, NADP); L-glutamine:2-…	1.4.1.13
118	DeepEC	EC1.4.1.13	glutamate synthase (NADPH)	Bacteria	11	-0.282587	0	0.00818995	0.0338033	0.325983	0.492084	glutamate synthase (NADPH); glutamate (reduced nicotinamide adenine dinucleotide phosphate) synthase; L-glutamate synthase; L-glutamate synthetase; glutamate synthetase (NADP); NADPH-dependent glutamate synthase; glutamine-ketoglutaric aminotransferase; NADPH-glutamate synthase; NADPH-linked glutamate synthase; glutamine amide-2-oxoglutarate aminotransferase (oxidoreductase, NADP); L-glutamine:2-…	1.4.1.13
118	DeepEC	EC1.4.1.13	glutamate synthase (NADPH)	Bacteria	10	0.236219	0	0.0269318	0.0880291	0.391965	0.558834	glutamate synthase (NADPH); glutamate (reduced nicotinamide adenine dinucleotide phosphate) synthase; L-glutamate synthase; L-glutamate synthetase; glutamate synthetase (NADP); NADPH-dependent glutamate synthase; glutamine-ketoglutaric aminotransferase; NADPH-glutamate synthase; NADPH-linked glutamate synthase; glutamine amide-2-oxoglutarate aminotransferase (oxidoreductase, NADP); L-glutamine:2-…	1.4.1.13
118	DeepEC	EC1.4.1.13	glutamate synthase (NADPH)	Bacteria	4	-0.225212	0	0.00609603	0.0266411	0.119308	0.243909	glutamate synthase (NADPH); glutamate (reduced nicotinamide adenine dinucleotide phosphate) synthase; L-glutamate synthase; L-glutamate synthetase; glutamate synthetase (NADP); NADPH-dependent glutamate synthase; glutamine-ketoglutaric aminotransferase; NADPH-glutamate synthase; NADPH-linked glutamate synthase; glutamine amide-2-oxoglutarate aminotransferase (oxidoreductase, NADP); L-glutamine:2-…	1.4.1.13
118	DeepEC	EC1.4.1.13	glutamate synthase (NADPH)	Bacteria	3	0.21236	0	0.00932024	0.0376621	0.0532323	0.136848	glutamate synthase (NADPH); glutamate (reduced nicotinamide adenine dinucleotide phosphate) synthase; L-glutamate synthase; L-glutamate synthetase; glutamate synthetase (NADP); NADPH-dependent glutamate synthase; glutamine-ketoglutaric aminotransferase; NADPH-glutamate synthase; NADPH-linked glutamate synthase; glutamine amide-2-oxoglutarate aminotransferase (oxidoreductase, NADP); L-glutamine:2-…	1.4.1.13
118	DeepEC	EC1.4.1.13	glutamate synthase (NADPH)	Bacteria	6	0.195792	0	0.0219905	0.0749701	0.0270406	0.0823325	glutamate synthase (NADPH); glutamate (reduced nicotinamide adenine dinucleotide phosphate) synthase; L-glutamate synthase; L-glutamate synthetase; glutamate synthetase (NADP); NADPH-dependent glutamate synthase; glutamine-ketoglutaric aminotransferase; NADPH-glutamate synthase; NADPH-linked glutamate synthase; glutamine amide-2-oxoglutarate aminotransferase (oxidoreductase, NADP); L-glutamine:2-…	1.4.1.13
118	DeepEC	EC1.4.1.13	glutamate synthase (NADPH)	Bacteria	12	-0.186508	0	0.124919	0.27684	0.052672	0.135817	glutamate synthase (NADPH); glutamate (reduced nicotinamide adenine dinucleotide phosphate) synthase; L-glutamate synthase; L-glutamate synthetase; glutamate synthetase (NADP); NADPH-dependent glutamate synthase; glutamine-ketoglutaric aminotransferase; NADPH-glutamate synthase; NADPH-linked glutamate synthase; glutamine amide-2-oxoglutarate aminotransferase (oxidoreductase, NADP); L-glutamine:2-…	1.4.1.13
118	DeepEC	EC1.4.1.13	glutamate synthase (NADPH)	Bacteria	7	0.130697	0	0.139721	0.300051	0.871737	0.931859	glutamate synthase (NADPH); glutamate (reduced nicotinamide adenine dinucleotide phosphate) synthase; L-glutamate synthase; L-glutamate synthetase; glutamate synthetase (NADP); NADPH-dependent glutamate synthase; glutamine-ketoglutaric aminotransferase; NADPH-glutamate synthase; NADPH-linked glutamate synthase; glutamine amide-2-oxoglutarate aminotransferase (oxidoreductase, NADP); L-glutamine:2-…	1.4.1.13
118	DeepEC	EC1.4.1.13	glutamate synthase (NADPH)	Bacteria	2	0.0211597	0	0.789912	0.887512	0.738529	0.840172	glutamate synthase (NADPH); glutamate (reduced nicotinamide adenine dinucleotide phosphate) synthase; L-glutamate synthase; L-glutamate synthetase; glutamate synthetase (NADP); NADPH-dependent glutamate synthase; glutamine-ketoglutaric aminotransferase; NADPH-glutamate synthase; NADPH-linked glutamate synthase; glutamine amide-2-oxoglutarate aminotransferase (oxidoreductase, NADP); L-glutamine:2-…	1.4.1.13
119	Pfam	PF09413.10	DUF2007	Bacteria	1	0.637457	1	0	0	1.59244e-10	1.02242e-08	Putative prokaryotic signal transducing protein	NA
119	Pfam	PF09413.10	DUF2007	Bacteria	7	0.481244	1	1.19959e-08	2.58712e-07	3.31052e-07	7.21911e-06	Putative prokaryotic signal transducing protein	NA
119	Pfam	PF09413.10	DUF2007	Bacteria	9	0.446969	0	3.19865e-06	3.93883e-05	0.00017769	0.00141012	Putative prokaryotic signal transducing protein	NA
119	Pfam	PF09413.10	DUF2007	Bacteria	5	0.273555	0	0.000945233	0.00570745	0.00097853	0.00598716	Putative prokaryotic signal transducing protein	NA
119	Pfam	PF09413.10	DUF2007	Bacteria	6	0.227089	0	0.00773028	0.0322078	0.00162858	0.00910688	Putative prokaryotic signal transducing protein	NA
119	Pfam	PF09413.10	DUF2007	Bacteria	12	0.207661	0	0.0868652	0.215391	0.37032	0.537222	Putative prokaryotic signal transducing protein	NA
119	Pfam	PF09413.10	DUF2007	Bacteria	11	-0.192571	0	0.0740131	0.191326	0.0181667	0.0605017	Putative prokaryotic signal transducing protein	NA
119	Pfam	PF09413.10	DUF2007	Bacteria	4	-0.190176	0	0.021045	0.072423	0.0971543	0.210596	Putative prokaryotic signal transducing protein	NA
119	Pfam	PF09413.10	DUF2007	Bacteria	10	-0.0783875	0	0.467156	0.658567	0.00996877	0.0386003	Putative prokaryotic signal transducing protein	NA
119	Pfam	PF09413.10	DUF2007	Bacteria	3	0.0737371	0	0.371475	0.573601	0.679849	0.796526	Putative prokaryotic signal transducing protein	NA
119	Pfam	PF09413.10	DUF2007	Bacteria	8	-0.0308149	0	0.743728	0.857689	0.504202	0.661039	Putative prokaryotic signal transducing protein	NA
120	DeepEC	EC1.2.1.3	aldehyde dehydrogenase (NAD+)	Bacteria	1	-0.766903	1	0	0	5.62645e-20	4.83309e-16	aldehyde dehydrogenase (NAD+); CoA-independent aldehyde dehydrogenase; m-methylbenzaldehyde dehydrogenase; NAD-aldehyde dehydrogenase; NAD-dependent 4-hydroxynonenal dehydrogenase; NAD-dependent aldehyde dehydrogenase; NAD-linked aldehyde dehydrogenase; propionaldehyde dehydrogenase; aldehyde dehydrogenase (NAD)	1.2.1.3
120	DeepEC	EC1.2.1.3	aldehyde dehydrogenase (NAD+)	Archaea	0	-0.572229	1	0	0	1.96656e-13	2.47723e-11	aldehyde dehydrogenase (NAD+); CoA-independent aldehyde dehydrogenase; m-methylbenzaldehyde dehydrogenase; NAD-aldehyde dehydrogenase; NAD-dependent 4-hydroxynonenal dehydrogenase; NAD-dependent aldehyde dehydrogenase; NAD-linked aldehyde dehydrogenase; propionaldehyde dehydrogenase; aldehyde dehydrogenase (NAD)	1.2.1.3
120	DeepEC	EC1.2.1.3	aldehyde dehydrogenase (NAD+)	Bacteria	10	-0.430753	0	3.35001e-05	0.000315384	0.000308953	0.00228023	aldehyde dehydrogenase (NAD+); CoA-independent aldehyde dehydrogenase; m-methylbenzaldehyde dehydrogenase; NAD-aldehyde dehydrogenase; NAD-dependent 4-hydroxynonenal dehydrogenase; NAD-dependent aldehyde dehydrogenase; NAD-linked aldehyde dehydrogenase; propionaldehyde dehydrogenase; aldehyde dehydrogenase (NAD)	1.2.1.3
120	DeepEC	EC1.2.1.3	aldehyde dehydrogenase (NAD+)	Bacteria	4	-0.27296	0	0.000822947	0.00506273	0.0106689	0.040501	aldehyde dehydrogenase (NAD+); CoA-independent aldehyde dehydrogenase; m-methylbenzaldehyde dehydrogenase; NAD-aldehyde dehydrogenase; NAD-dependent 4-hydroxynonenal dehydrogenase; NAD-dependent aldehyde dehydrogenase; NAD-linked aldehyde dehydrogenase; propionaldehyde dehydrogenase; aldehyde dehydrogenase (NAD)	1.2.1.3
120	DeepEC	EC1.2.1.3	aldehyde dehydrogenase (NAD+)	Bacteria	8	0.233215	0	0.0121308	0.0464564	0.01593	0.0545748	aldehyde dehydrogenase (NAD+); CoA-independent aldehyde dehydrogenase; m-methylbenzaldehyde dehydrogenase; NAD-aldehyde dehydrogenase; NAD-dependent 4-hydroxynonenal dehydrogenase; NAD-dependent aldehyde dehydrogenase; NAD-linked aldehyde dehydrogenase; propionaldehyde dehydrogenase; aldehyde dehydrogenase (NAD)	1.2.1.3
120	DeepEC	EC1.2.1.3	aldehyde dehydrogenase (NAD+)	Bacteria	12	0.16141	0	0.185175	0.363039	0.0320211	0.093316	aldehyde dehydrogenase (NAD+); CoA-independent aldehyde dehydrogenase; m-methylbenzaldehyde dehydrogenase; NAD-aldehyde dehydrogenase; NAD-dependent 4-hydroxynonenal dehydrogenase; NAD-dependent aldehyde dehydrogenase; NAD-linked aldehyde dehydrogenase; propionaldehyde dehydrogenase; aldehyde dehydrogenase (NAD)	1.2.1.3
120	DeepEC	EC1.2.1.3	aldehyde dehydrogenase (NAD+)	Bacteria	11	0.136236	0	0.207901	0.393767	0.231766	0.391991	aldehyde dehydrogenase (NAD+); CoA-independent aldehyde dehydrogenase; m-methylbenzaldehyde dehydrogenase; NAD-aldehyde dehydrogenase; NAD-dependent 4-hydroxynonenal dehydrogenase; NAD-dependent aldehyde dehydrogenase; NAD-linked aldehyde dehydrogenase; propionaldehyde dehydrogenase; aldehyde dehydrogenase (NAD)	1.2.1.3
120	DeepEC	EC1.2.1.3	aldehyde dehydrogenase (NAD+)	Bacteria	6	-0.109256	0	0.203503	0.388206	0.960277	0.980896	aldehyde dehydrogenase (NAD+); CoA-independent aldehyde dehydrogenase; m-methylbenzaldehyde dehydrogenase; NAD-aldehyde dehydrogenase; NAD-dependent 4-hydroxynonenal dehydrogenase; NAD-dependent aldehyde dehydrogenase; NAD-linked aldehyde dehydrogenase; propionaldehyde dehydrogenase; aldehyde dehydrogenase (NAD)	1.2.1.3
120	DeepEC	EC1.2.1.3	aldehyde dehydrogenase (NAD+)	Bacteria	9	-0.071908	0	0.472	0.662722	0.616504	0.75271	aldehyde dehydrogenase (NAD+); CoA-independent aldehyde dehydrogenase; m-methylbenzaldehyde dehydrogenase; NAD-aldehyde dehydrogenase; NAD-dependent 4-hydroxynonenal dehydrogenase; NAD-dependent aldehyde dehydrogenase; NAD-linked aldehyde dehydrogenase; propionaldehyde dehydrogenase; aldehyde dehydrogenase (NAD)	1.2.1.3
120	DeepEC	EC1.2.1.3	aldehyde dehydrogenase (NAD+)	Bacteria	7	0.0416648	0	0.63878	0.785894	0.422903	0.588706	aldehyde dehydrogenase (NAD+); CoA-independent aldehyde dehydrogenase; m-methylbenzaldehyde dehydrogenase; NAD-aldehyde dehydrogenase; NAD-dependent 4-hydroxynonenal dehydrogenase; NAD-dependent aldehyde dehydrogenase; NAD-linked aldehyde dehydrogenase; propionaldehyde dehydrogenase; aldehyde dehydrogenase (NAD)	1.2.1.3
120	DeepEC	EC1.2.1.3	aldehyde dehydrogenase (NAD+)	Bacteria	3	0.0276716	0	0.737629	0.853998	0.44244	0.605888	aldehyde dehydrogenase (NAD+); CoA-independent aldehyde dehydrogenase; m-methylbenzaldehyde dehydrogenase; NAD-aldehyde dehydrogenase; NAD-dependent 4-hydroxynonenal dehydrogenase; NAD-dependent aldehyde dehydrogenase; NAD-linked aldehyde dehydrogenase; propionaldehyde dehydrogenase; aldehyde dehydrogenase (NAD)	1.2.1.3
120	DeepEC	EC1.2.1.3	aldehyde dehydrogenase (NAD+)	Bacteria	5	0.0130978	0	0.876046	0.936775	0.282419	0.448734	aldehyde dehydrogenase (NAD+); CoA-independent aldehyde dehydrogenase; m-methylbenzaldehyde dehydrogenase; NAD-aldehyde dehydrogenase; NAD-dependent 4-hydroxynonenal dehydrogenase; NAD-dependent aldehyde dehydrogenase; NAD-linked aldehyde dehydrogenase; propionaldehyde dehydrogenase; aldehyde dehydrogenase (NAD)	1.2.1.3
120	DeepEC	EC1.2.1.3	aldehyde dehydrogenase (NAD+)	Bacteria	2	0.00972223	0	0.90258	0.951586	0.249931	0.413762	aldehyde dehydrogenase (NAD+); CoA-independent aldehyde dehydrogenase; m-methylbenzaldehyde dehydrogenase; NAD-aldehyde dehydrogenase; NAD-dependent 4-hydroxynonenal dehydrogenase; NAD-dependent aldehyde dehydrogenase; NAD-linked aldehyde dehydrogenase; propionaldehyde dehydrogenase; aldehyde dehydrogenase (NAD)	1.2.1.3
121	Pfam	PF06725.11	3D	Bacteria	5	0.45373	1	1.64179e-08	3.45498e-07	3.86252e-09	1.83654e-07	3D domain	NA
121	Pfam	PF06725.11	3D	Bacteria	9	0.357753	0	0.000244143	0.00174991	0.00149813	0.00848298	3D domain	NA
121	Pfam	PF06725.11	3D	Bacteria	12	0.335737	0	0.00479865	0.0221362	0.00893608	0.0358329	3D domain	NA
121	Pfam	PF06725.11	3D	Bacteria	7	0.294426	0	0.00074258	0.00462784	3.58928e-08	1.20773e-06	3D domain	NA
121	Pfam	PF06725.11	3D	Bacteria	10	0.251083	0	0.0185161	0.065427	0.000874262	0.00544887	3D domain	NA
121	Pfam	PF06725.11	3D	Bacteria	2	-0.21785	0	0.00550166	0.0246642	0.00680986	0.0291274	3D domain	NA
121	Pfam	PF06725.11	3D	Bacteria	11	0.209157	0	0.0520237	0.145421	0.0132819	0.0476303	3D domain	NA
121	Pfam	PF06725.11	3D	Archaea	0	-0.191634	0	0.0193467	0.0676193	0.0126388	0.0459628	3D domain	NA
121	Pfam	PF06725.11	3D	Bacteria	4	0.189343	0	0.0216255	0.0740249	0.0185225	0.0613897	3D domain	NA
121	Pfam	PF06725.11	3D	Bacteria	8	-0.166827	0	0.074752	0.192752	0.937846	0.968402	3D domain	NA
121	Pfam	PF06725.11	3D	Bacteria	1	0.141726	0	0.0563892	0.154697	0.0955199	0.207895	3D domain	NA
121	Pfam	PF06725.11	3D	Bacteria	3	0.123445	0	0.133641	0.29051	0.177472	0.324824	3D domain	NA
121	Pfam	PF06725.11	3D	Bacteria	6	0.0855657	0	0.319724	0.521914	0.181521	0.330043	3D domain	NA
122	Pfam	PF12973.7	Cupin_7	Bacteria	7	-0.338081	1	9.77869e-05	0.000785783	1.54418e-06	2.46752e-05	ChrR Cupin-like domain	NA
122	Pfam	PF12973.7	Cupin_7	Bacteria	9	0.361304	0	0.000209908	0.00152817	0.00828576	0.0338907	ChrR Cupin-like domain	NA
122	Pfam	PF12973.7	Cupin_7	Bacteria	12	0.359348	0	0.00242596	0.0126913	0.0214481	0.0688209	ChrR Cupin-like domain	NA
122	Pfam	PF12973.7	Cupin_7	Bacteria	8	-0.339993	0	0.000201147	0.00147001	0.000550837	0.00370499	ChrR Cupin-like domain	NA
122	Pfam	PF12973.7	Cupin_7	Bacteria	6	-0.315488	0	0.0001863	0.00137284	9.61981e-05	0.000860884	ChrR Cupin-like domain	NA
122	Pfam	PF12973.7	Cupin_7	Bacteria	11	0.230717	0	0.0317735	0.0999236	0.0123334	0.0452706	ChrR Cupin-like domain	NA
122	Pfam	PF12973.7	Cupin_7	Bacteria	10	0.210683	0	0.0489683	0.138933	0.23141	0.391529	ChrR Cupin-like domain	NA
122	Pfam	PF12973.7	Cupin_7	Bacteria	5	0.199715	0	0.0165286	0.0596991	0.00327163	0.0162387	ChrR Cupin-like domain	NA
122	Pfam	PF12973.7	Cupin_7	Bacteria	3	-0.192449	0	0.0187037	0.0659024	0.000269536	0.00202916	ChrR Cupin-like domain	NA
122	Pfam	PF12973.7	Cupin_7	Bacteria	1	-0.179936	0	0.0151739	0.0558412	0.0471854	0.125245	ChrR Cupin-like domain	NA
122	Pfam	PF12973.7	Cupin_7	Bacteria	4	0.103773	0	0.210998	0.397603	0.77796	0.867951	ChrR Cupin-like domain	NA
122	Pfam	PF12973.7	Cupin_7	Bacteria	2	-0.0730389	0	0.357171	0.55915	0.901558	0.948084	ChrR Cupin-like domain	NA
123	Pfam	PF12766.7	Pyridox_oxase_2	Archaea	0	-0.686164	1	0	0	8.01507e-16	1.89641e-13	Pyridoxamine 5'-phosphate oxidase	NA
123	Pfam	PF12766.7	Pyridox_oxase_2	Bacteria	1	-0.611148	1	0	0	1.02485e-11	8.57432e-10	Pyridoxamine 5'-phosphate oxidase	NA
123	Pfam	PF12766.7	Pyridox_oxase_2	Bacteria	7	-0.300039	0	0.000581636	0.00374756	0.00147704	0.00839113	Pyridoxamine 5'-phosphate oxidase	NA
123	Pfam	PF12766.7	Pyridox_oxase_2	Bacteria	8	-0.259935	0	0.00502492	0.0229856	0.0100748	0.0389345	Pyridoxamine 5'-phosphate oxidase	NA
123	Pfam	PF12766.7	Pyridox_oxase_2	Bacteria	9	-0.248011	0	0.0121376	0.0464764	0.00444935	0.0208082	Pyridoxamine 5'-phosphate oxidase	NA
123	Pfam	PF12766.7	Pyridox_oxase_2	Bacteria	2	-0.22406	0	0.00427305	0.0201864	0.000723844	0.00465008	Pyridoxamine 5'-phosphate oxidase	NA
123	Pfam	PF12766.7	Pyridox_oxase_2	Bacteria	5	-0.174709	0	0.0363437	0.110817	0.857297	0.922277	Pyridoxamine 5'-phosphate oxidase	NA
123	Pfam	PF12766.7	Pyridox_oxase_2	Bacteria	6	-0.139274	0	0.104515	0.244088	0.307762	0.474271	Pyridoxamine 5'-phosphate oxidase	NA
123	Pfam	PF12766.7	Pyridox_oxase_2	Bacteria	10	0.0818393	0	0.447724	0.641698	0.319336	0.485005	Pyridoxamine 5'-phosphate oxidase	NA
123	Pfam	PF12766.7	Pyridox_oxase_2	Bacteria	4	-0.0716272	0	0.388617	0.590323	0.147398	0.284808	Pyridoxamine 5'-phosphate oxidase	NA
123	Pfam	PF12766.7	Pyridox_oxase_2	Bacteria	12	-0.0542132	0	0.65818	0.799143	0.96509	0.982866	Pyridoxamine 5'-phosphate oxidase	NA
123	Pfam	PF12766.7	Pyridox_oxase_2	Bacteria	3	0.0504758	0	0.540977	0.716555	0.694375	0.807075	Pyridoxamine 5'-phosphate oxidase	NA
123	Pfam	PF12766.7	Pyridox_oxase_2	Bacteria	11	0.0324415	0	0.765071	0.871686	0.188283	0.3384	Pyridoxamine 5'-phosphate oxidase	NA
124	Pfam	PF03881.14	Fructosamin_kin	Bacteria	1	0.798135	1	0	0	3.98814e-16	1.89641e-13	Fructosamine kinase	NA
124	Pfam	PF03881.14	Fructosamin_kin	Archaea	0	-0.616913	1	0	0	5.77598e-12	5.14528e-10	Fructosamine kinase	NA
124	Pfam	PF03881.14	Fructosamin_kin	Bacteria	9	0.467676	0	9.82116e-07	1.37225e-05	0.00296996	0.0149909	Fructosamine kinase	NA
124	Pfam	PF03881.14	Fructosamin_kin	Bacteria	5	0.297544	0	0.000310441	0.00216406	0.000848138	0.00531048	Fructosamine kinase	NA
124	Pfam	PF03881.14	Fructosamin_kin	Bacteria	2	0.150473	0	0.0567442	0.155409	0.122679	0.249077	Fructosamine kinase	NA
124	Pfam	PF03881.14	Fructosamin_kin	Bacteria	4	0.147733	0	0.0741494	0.191585	0.558314	0.705641	Fructosamine kinase	NA
124	Pfam	PF03881.14	Fructosamin_kin	Bacteria	10	0.120073	0	0.264602	0.461382	0.0806273	0.185045	Fructosamine kinase	NA
124	Pfam	PF03881.14	Fructosamin_kin	Bacteria	12	-0.0894931	0	0.464612	0.65636	0.189399	0.339221	Fructosamine kinase	NA
124	Pfam	PF03881.14	Fructosamin_kin	Bacteria	7	0.0890653	0	0.315068	0.516776	0.555165	0.702733	Fructosamine kinase	NA
124	Pfam	PF03881.14	Fructosamin_kin	Bacteria	8	0.085667	0	0.362656	0.564802	0.379894	0.546502	Fructosamine kinase	NA
124	Pfam	PF03881.14	Fructosamin_kin	Bacteria	3	0.0646935	0	0.433125	0.631458	0.57631	0.720052	Fructosamine kinase	NA
124	Pfam	PF03881.14	Fructosamin_kin	Bacteria	11	0.0581213	0	0.592184	0.751805	0.821979	0.89826	Fructosamine kinase	NA
124	Pfam	PF03881.14	Fructosamin_kin	Bacteria	6	-0.00797599	0	0.926222	0.964268	0.465538	0.62676	Fructosamine kinase	NA
125	Pfam	PF01259.18	SAICAR_synt	Archaea	0	-0.566907	1	0	0	2.0156e-09	1.02834e-07	SAICAR synthetase	NA
125	Pfam	PF01259.18	SAICAR_synt	Bacteria	5	0.431694	0	8.9992e-08	1.67366e-06	0.000836026	0.00524603	SAICAR synthetase	NA
125	Pfam	PF01259.18	SAICAR_synt	Bacteria	11	0.426496	0	4.50649e-05	0.0004043	0.00664984	0.0286581	SAICAR synthetase	NA
125	Pfam	PF01259.18	SAICAR_synt	Bacteria	1	0.367039	0	4.21797e-07	6.40045e-06	0.00272662	0.0140061	SAICAR synthetase	NA
125	Pfam	PF01259.18	SAICAR_synt	Bacteria	4	-0.260288	0	0.00145278	0.00823398	0.0425299	0.116185	SAICAR synthetase	NA
125	Pfam	PF01259.18	SAICAR_synt	Bacteria	9	0.245817	0	0.0129409	0.0490297	0.063952	0.156931	SAICAR synthetase	NA
125	Pfam	PF01259.18	SAICAR_synt	Bacteria	6	0.181096	0	0.0343189	0.105936	0.0146682	0.0513135	SAICAR synthetase	NA
125	Pfam	PF01259.18	SAICAR_synt	Bacteria	2	0.178452	0	0.0235205	0.0790827	0.310124	0.47704	SAICAR synthetase	NA
125	Pfam	PF01259.18	SAICAR_synt	Bacteria	7	0.104243	0	0.239391	0.431993	0.203702	0.357351	SAICAR synthetase	NA
125	Pfam	PF01259.18	SAICAR_synt	Bacteria	3	0.0643723	0	0.435417	0.633061	0.0276962	0.0838233	SAICAR synthetase	NA
125	Pfam	PF01259.18	SAICAR_synt	Bacteria	8	-0.0534233	0	0.570682	0.737539	0.244879	0.408312	SAICAR synthetase	NA
125	Pfam	PF01259.18	SAICAR_synt	Bacteria	12	0.0468931	0	0.702003	0.829755	0.560593	0.707425	SAICAR synthetase	NA
125	Pfam	PF01259.18	SAICAR_synt	Bacteria	10	0.0219084	0	0.839179	0.914318	0.457785	0.619106	SAICAR synthetase	NA
126	Pfam	PF05067.12	Mn_catalase	Bacteria	1	-0.691032	1	0	0	9.34883e-10	5.19659e-08	Manganese containing catalase	NA
126	Pfam	PF05067.12	Mn_catalase	Bacteria	5	0.513894	1	3.48124e-11	1.06191e-09	3.03055e-09	1.47708e-07	Manganese containing catalase	NA
126	Pfam	PF05067.12	Mn_catalase	Bacteria	12	0.345625	0	0.00362882	0.017735	0.136215	0.268684	Manganese containing catalase	NA
126	Pfam	PF05067.12	Mn_catalase	Bacteria	9	-0.317866	0	0.00119232	0.00695523	3.0563e-07	6.75429e-06	Manganese containing catalase	NA
126	Pfam	PF05067.12	Mn_catalase	Bacteria	2	0.248785	0	0.00146099	0.00827529	0.0232781	0.073204	Manganese containing catalase	NA
126	Pfam	PF05067.12	Mn_catalase	Bacteria	10	-0.227484	0	0.0332565	0.10342	3.59946e-05	0.000364568	Manganese containing catalase	NA
126	Pfam	PF05067.12	Mn_catalase	Bacteria	6	0.191727	0	0.0249431	0.0828844	0.00525012	0.0237473	Manganese containing catalase	NA
126	Pfam	PF05067.12	Mn_catalase	Archaea	0	0.12895	0	0.116968	0.26417	0.33428	0.500586	Manganese containing catalase	NA
126	Pfam	PF05067.12	Mn_catalase	Bacteria	3	-0.0994131	0	0.227716	0.419072	0.019707	0.0643778	Manganese containing catalase	NA
126	Pfam	PF05067.12	Mn_catalase	Bacteria	11	-0.0834184	0	0.441667	0.636685	0.521234	0.674513	Manganese containing catalase	NA
126	Pfam	PF05067.12	Mn_catalase	Bacteria	4	-0.0226467	0	0.785417	0.884445	0.80192	0.884849	Manganese containing catalase	NA
126	Pfam	PF05067.12	Mn_catalase	Bacteria	8	0.0106515	0	0.910046	0.955505	0.594532	0.735372	Manganese containing catalase	NA
127	Pfam	PF03100.15	CcmE	Bacteria	1	0.612551	1	0	0	1.11582e-13	1.47344e-11	CcmE	NA
127	Pfam	PF03100.15	CcmE	Archaea	0	-0.542173	1	0	0	2.33143e-09	1.17144e-07	CcmE	NA
127	Pfam	PF03100.15	CcmE	Bacteria	7	0.284839	0	0.00111499	0.00656666	0.000308873	0.00228023	CcmE	NA
127	Pfam	PF03100.15	CcmE	Bacteria	5	0.27872	0	0.000749711	0.00466546	0.000572165	0.00381715	CcmE	NA
127	Pfam	PF03100.15	CcmE	Bacteria	11	0.268718	0	0.0120577	0.0462457	0.0458922	0.122767	CcmE	NA
127	Pfam	PF03100.15	CcmE	Bacteria	3	0.195555	0	0.0168449	0.0605845	0.132944	0.264242	CcmE	NA
127	Pfam	PF03100.15	CcmE	Bacteria	2	-0.185293	0	0.0186125	0.0656827	0.0408376	0.112617	CcmE	NA
127	Pfam	PF03100.15	CcmE	Bacteria	8	-0.168408	0	0.0719991	0.18724	0.061753	0.153272	CcmE	NA
127	Pfam	PF03100.15	CcmE	Bacteria	4	0.150822	0	0.0682353	0.179571	0.00659337	0.0284825	CcmE	NA
127	Pfam	PF03100.15	CcmE	Bacteria	6	-0.0613064	0	0.476199	0.66595	0.54286	0.69266	CcmE	NA
127	Pfam	PF03100.15	CcmE	Bacteria	9	-0.0310374	0	0.756439	0.865867	0.499135	0.65668	CcmE	NA
127	Pfam	PF03100.15	CcmE	Bacteria	12	0.0289688	0	0.813211	0.89877	0.656943	0.781218	CcmE	NA
127	Pfam	PF03100.15	CcmE	Bacteria	10	-0.0253954	0	0.814003	0.899123	0.773144	0.864356	CcmE	NA
128	Pfam	PF05985.11	EutC	Bacteria	9	-0.50322	1	1.08259e-07	1.98327e-06	1.06991e-07	3.02145e-06	Ethanolamine ammonia-lyase light chain (EutC)	NA
128	Pfam	PF05985.11	EutC	Bacteria	5	0.434905	1	7.07735e-08	1.34276e-06	1.04481e-06	1.75483e-05	Ethanolamine ammonia-lyase light chain (EutC)	NA
128	Pfam	PF05985.11	EutC	Bacteria	12	0.349441	0	0.00325012	0.0161993	0.0112289	0.0420392	Ethanolamine ammonia-lyase light chain (EutC)	NA
128	Pfam	PF05985.11	EutC	Bacteria	7	-0.317408	0	0.000264984	0.00188148	0.0059491	0.0262168	Ethanolamine ammonia-lyase light chain (EutC)	NA
128	Pfam	PF05985.11	EutC	Bacteria	1	-0.251917	0	0.000624779	0.00398618	0.000672032	0.00437697	Ethanolamine ammonia-lyase light chain (EutC)	NA
128	Pfam	PF05985.11	EutC	Bacteria	10	-0.247543	0	0.020281	0.0702752	3.73877e-05	0.000377196	Ethanolamine ammonia-lyase light chain (EutC)	NA
128	Pfam	PF05985.11	EutC	Bacteria	4	-0.210499	0	0.0104937	0.0414542	0.0672588	0.161649	Ethanolamine ammonia-lyase light chain (EutC)	NA
128	Pfam	PF05985.11	EutC	Bacteria	6	0.177217	0	0.038413	0.115411	0.15357	0.293592	Ethanolamine ammonia-lyase light chain (EutC)	NA
128	Pfam	PF05985.11	EutC	Bacteria	2	-0.149455	0	0.0584591	0.159116	0.080645	0.185045	Ethanolamine ammonia-lyase light chain (EutC)	NA
128	Pfam	PF05985.11	EutC	Bacteria	3	0.101222	0	0.219326	0.408403	0.786771	0.874046	Ethanolamine ammonia-lyase light chain (EutC)	NA
128	Pfam	PF05985.11	EutC	Bacteria	11	0.0303456	0	0.779853	0.881433	0.976295	0.988396	Ethanolamine ammonia-lyase light chain (EutC)	NA
128	Pfam	PF05985.11	EutC	Bacteria	8	0.0248705	0	0.791908	0.888745	0.804527	0.886728	Ethanolamine ammonia-lyase light chain (EutC)	NA
129	Pfam	PF17131.4	LolA_like	Archaea	0	-0.534308	1	0	0	1.16809e-08	4.60424e-07	Outer membrane lipoprotein-sorting protein	NA
129	Pfam	PF17131.4	LolA_like	Bacteria	5	-0.45336	1	1.69117e-08	3.55138e-07	2.60195e-08	9.09381e-07	Outer membrane lipoprotein-sorting protein	NA
129	Pfam	PF17131.4	LolA_like	Bacteria	1	0.437432	1	9.76273e-10	2.55158e-08	3.90127e-05	0.00039191	Outer membrane lipoprotein-sorting protein	NA
129	Pfam	PF17131.4	LolA_like	Bacteria	9	-0.388253	0	6.30933e-05	0.000543159	0.000365212	0.00263028	Outer membrane lipoprotein-sorting protein	NA
129	Pfam	PF17131.4	LolA_like	Bacteria	7	0.27552	0	0.00163404	0.00908968	2.10403e-05	0.000229318	Outer membrane lipoprotein-sorting protein	NA
129	Pfam	PF17131.4	LolA_like	Bacteria	10	-0.244179	0	0.0220904	0.0752247	0.100541	0.215267	Outer membrane lipoprotein-sorting protein	NA
129	Pfam	PF17131.4	LolA_like	Bacteria	11	-0.151527	0	0.160945	0.329815	0.119705	0.244325	Outer membrane lipoprotein-sorting protein	NA
129	Pfam	PF17131.4	LolA_like	Bacteria	12	0.145449	0	0.233076	0.426046	0.945167	0.972671	Outer membrane lipoprotein-sorting protein	NA
129	Pfam	PF17131.4	LolA_like	Bacteria	4	0.127769	0	0.123021	0.273846	0.656081	0.781218	Outer membrane lipoprotein-sorting protein	NA
129	Pfam	PF17131.4	LolA_like	Bacteria	3	0.0661103	0	0.423097	0.623039	0.0245156	0.0762538	Outer membrane lipoprotein-sorting protein	NA
129	Pfam	PF17131.4	LolA_like	Bacteria	8	-0.0174378	0	0.853252	0.922258	0.846765	0.915479	Outer membrane lipoprotein-sorting protein	NA
130	Pfam	PF05191.14	ADK_lid	Archaea	0	-0.506947	1	3.72802e-11	1.13525e-09	1.72757e-07	4.23621e-06	Adenylate kinase, active site lid	NA
130	Pfam	PF05191.14	ADK_lid	Bacteria	7	0.425184	1	6.61794e-07	9.57594e-06	6.30732e-07	1.18212e-05	Adenylate kinase, active site lid	NA
130	Pfam	PF05191.14	ADK_lid	Bacteria	10	0.377285	0	0.000320382	0.00222467	3.59946e-05	0.000364568	Adenylate kinase, active site lid	NA
130	Pfam	PF05191.14	ADK_lid	Bacteria	1	0.350519	0	1.44463e-06	1.95112e-05	0.00183485	0.0100622	Adenylate kinase, active site lid	NA
130	Pfam	PF05191.14	ADK_lid	Bacteria	9	0.284528	0	0.00386747	0.0185676	0.278241	0.445035	Adenylate kinase, active site lid	NA
130	Pfam	PF05191.14	ADK_lid	Bacteria	5	0.264914	0	0.00137966	0.00787797	0.0132319	0.0474681	Adenylate kinase, active site lid	NA
130	Pfam	PF05191.14	ADK_lid	Bacteria	6	0.220388	0	0.00978092	0.0392232	0.148638	0.28667	Adenylate kinase, active site lid	NA
130	Pfam	PF05191.14	ADK_lid	Bacteria	2	-0.215616	0	0.00601564	0.0263831	0.012564	0.0458462	Adenylate kinase, active site lid	NA
130	Pfam	PF05191.14	ADK_lid	Bacteria	11	-0.0986003	0	0.362877	0.565096	0.828592	0.902948	Adenylate kinase, active site lid	NA
130	Pfam	PF05191.14	ADK_lid	Bacteria	3	0.0558675	0	0.498574	0.684829	0.897878	0.946317	Adenylate kinase, active site lid	NA
130	Pfam	PF05191.14	ADK_lid	Bacteria	8	-0.0512675	0	0.586349	0.748295	0.804527	0.886728	Adenylate kinase, active site lid	NA
130	Pfam	PF05191.14	ADK_lid	Bacteria	12	0.0404902	0	0.741152	0.856148	0.730859	0.834227	Adenylate kinase, active site lid	NA
131	Pfam	PF02875.21	Mur_ligase_C	Archaea	0	-0.605268	1	0	0	7.40943e-12	6.44001e-10	Mur ligase family, glutamate ligase domain	NA
131	Pfam	PF02875.21	Mur_ligase_C	Bacteria	1	0.422492	1	4.03034e-09	9.34088e-08	7.62534e-06	9.64437e-05	Mur ligase family, glutamate ligase domain	NA
131	Pfam	PF02875.21	Mur_ligase_C	Bacteria	4	0.341005	1	2.37284e-05	0.00023168	5.27756e-05	0.000511718	Mur ligase family, glutamate ligase domain	NA
131	Pfam	PF02875.21	Mur_ligase_C	Bacteria	9	0.443622	0	3.8458e-06	4.63867e-05	0.00261481	0.0135133	Mur ligase family, glutamate ligase domain	NA
131	Pfam	PF02875.21	Mur_ligase_C	Bacteria	11	0.268116	0	0.0122566	0.0468499	0.0229175	0.0723652	Mur ligase family, glutamate ligase domain	NA
131	Pfam	PF02875.21	Mur_ligase_C	Bacteria	5	0.261924	0	0.00156821	0.00879401	0.0154556	0.0534327	Mur ligase family, glutamate ligase domain	NA
131	Pfam	PF02875.21	Mur_ligase_C	Bacteria	12	0.0885941	0	0.469128	0.660268	0.730859	0.834227	Mur ligase family, glutamate ligase domain	NA
131	Pfam	PF02875.21	Mur_ligase_C	Bacteria	8	-0.0835622	0	0.374611	0.576519	0.997295	0.999205	Mur ligase family, glutamate ligase domain	NA
131	Pfam	PF02875.21	Mur_ligase_C	Bacteria	3	0.0786154	0	0.340581	0.543356	0.611842	0.749043	Mur ligase family, glutamate ligase domain	NA
131	Pfam	PF02875.21	Mur_ligase_C	Bacteria	7	0.0706172	0	0.425974	0.62517	0.527952	0.680186	Mur ligase family, glutamate ligase domain	NA
131	Pfam	PF02875.21	Mur_ligase_C	Bacteria	10	0.0662182	0	0.539205	0.715209	0.618546	0.754246	Mur ligase family, glutamate ligase domain	NA
131	Pfam	PF02875.21	Mur_ligase_C	Bacteria	2	-0.0621579	0	0.433447	0.63178	0.503305	0.660311	Mur ligase family, glutamate ligase domain	NA
131	Pfam	PF02875.21	Mur_ligase_C	Bacteria	6	0.0392359	0	0.648569	0.792822	0.998272	0.999879	Mur ligase family, glutamate ligase domain	NA
132	Pfam	PF18614.1	RNase_II_C_S1	Archaea	0	0.694206	1	0	0	2.71592e-12	2.80166e-10	RNase II-type exonuclease C-terminal S1 domain	NA
132	Pfam	PF18614.1	RNase_II_C_S1	Bacteria	1	-0.670523	1	0	0	5.40855e-08	1.73192e-06	RNase II-type exonuclease C-terminal S1 domain	NA
132	Pfam	PF18614.1	RNase_II_C_S1	Bacteria	9	-0.510209	1	6.80597e-08	1.29512e-06	1.19028e-07	3.17019e-06	RNase II-type exonuclease C-terminal S1 domain	NA
132	Pfam	PF18614.1	RNase_II_C_S1	Bacteria	12	0.31029	0	0.00946558	0.0381477	0.519147	0.672912	RNase II-type exonuclease C-terminal S1 domain	NA
132	Pfam	PF18614.1	RNase_II_C_S1	Bacteria	10	-0.302138	0	0.00436672	0.0205681	9.14332e-07	1.64703e-05	RNase II-type exonuclease C-terminal S1 domain	NA
132	Pfam	PF18614.1	RNase_II_C_S1	Bacteria	6	-0.127411	0	0.137765	0.29697	0.279892	0.445881	RNase II-type exonuclease C-terminal S1 domain	NA
132	Pfam	PF18614.1	RNase_II_C_S1	Bacteria	11	0.123259	0	0.254844	0.449681	0.174296	0.320632	RNase II-type exonuclease C-terminal S1 domain	NA
132	Pfam	PF18614.1	RNase_II_C_S1	Bacteria	7	0.117928	0	0.182946	0.359828	0.210037	0.365241	RNase II-type exonuclease C-terminal S1 domain	NA
132	Pfam	PF18614.1	RNase_II_C_S1	Bacteria	2	0.0256139	0	0.747055	0.859868	0.680526	0.796996	RNase II-type exonuclease C-terminal S1 domain	NA
132	Pfam	PF18614.1	RNase_II_C_S1	Bacteria	8	-0.02493	0	0.791421	0.888467	0.231392	0.391529	RNase II-type exonuclease C-terminal S1 domain	NA
132	Pfam	PF18614.1	RNase_II_C_S1	Bacteria	3	-0.0149833	0	0.856082	0.924089	0.000698391	0.00450631	RNase II-type exonuclease C-terminal S1 domain	NA
133	Pfam	PF07678.14	TED_complement	Bacteria	1	0.709467	1	0	0	5.50633e-11	3.90539e-09	A-macroglobulin TED domain	NA
133	Pfam	PF07678.14	TED_complement	Bacteria	9	-0.39678	1	4.22365e-05	0.000381181	3.59157e-06	5.0411e-05	A-macroglobulin TED domain	NA
133	Pfam	PF07678.14	TED_complement	Bacteria	12	0.385143	0	0.00108372	0.00641928	0.0145392	0.0509301	A-macroglobulin TED domain	NA
133	Pfam	PF07678.14	TED_complement	Bacteria	5	-0.285994	0	0.000536952	0.00349439	0.0100714	0.0389247	A-macroglobulin TED domain	NA
133	Pfam	PF07678.14	TED_complement	Archaea	0	-0.282768	0	0.00049943	0.00328365	0.0921343	0.202477	A-macroglobulin TED domain	NA
133	Pfam	PF07678.14	TED_complement	Bacteria	7	-0.268705	0	0.00214392	0.0114216	0.611563	0.749043	A-macroglobulin TED domain	NA
133	Pfam	PF07678.14	TED_complement	Bacteria	4	-0.224929	0	0.00616209	0.0268603	0.159724	0.301745	A-macroglobulin TED domain	NA
133	Pfam	PF07678.14	TED_complement	Bacteria	10	-0.20938	0	0.0504089	0.142029	0.0503822	0.131544	A-macroglobulin TED domain	NA
133	Pfam	PF07678.14	TED_complement	Bacteria	11	0.191806	0	0.0751859	0.193608	0.0595961	0.149039	A-macroglobulin TED domain	NA
133	Pfam	PF07678.14	TED_complement	Bacteria	2	-0.15913	0	0.0437721	0.127242	0.0310051	0.0912742	A-macroglobulin TED domain	NA
133	Pfam	PF07678.14	TED_complement	Bacteria	6	0.0784532	0	0.361711	0.563889	0.0712588	0.168692	A-macroglobulin TED domain	NA
133	Pfam	PF07678.14	TED_complement	Bacteria	3	-0.0472665	0	0.567036	0.735391	0.579009	0.72208	A-macroglobulin TED domain	NA
133	Pfam	PF07678.14	TED_complement	Bacteria	8	0.0353519	0	0.707599	0.83383	0.025918	0.0796518	A-macroglobulin TED domain	NA
134	Pfam	PF02852.22	Pyr_redox_dim	Bacteria	1	0.521772	1	0	0	4.74017e-07	9.79962e-06	Pyridine nucleotide-disulphide oxidoreductase, dimerisation domain	NA
134	Pfam	PF02852.22	Pyr_redox_dim	Archaea	0	-0.483486	1	6.33352e-10	1.69292e-08	3.67711e-11	2.71569e-09	Pyridine nucleotide-disulphide oxidoreductase, dimerisation domain	NA
134	Pfam	PF02852.22	Pyr_redox_dim	Bacteria	5	0.384278	1	2.3938e-06	3.06243e-05	9.15354e-05	0.000822944	Pyridine nucleotide-disulphide oxidoreductase, dimerisation domain	NA
134	Pfam	PF02852.22	Pyr_redox_dim	Bacteria	11	0.347725	0	0.00103195	0.00615829	0.00173576	0.0096095	Pyridine nucleotide-disulphide oxidoreductase, dimerisation domain	NA
134	Pfam	PF02852.22	Pyr_redox_dim	Bacteria	4	0.246202	0	0.00264731	0.0136836	0.0074968	0.0313812	Pyridine nucleotide-disulphide oxidoreductase, dimerisation domain	NA
134	Pfam	PF02852.22	Pyr_redox_dim	Bacteria	10	0.202089	0	0.0591286	0.160582	0.000227545	0.00174551	Pyridine nucleotide-disulphide oxidoreductase, dimerisation domain	NA
134	Pfam	PF02852.22	Pyr_redox_dim	Bacteria	9	0.199982	0	0.0440319	0.127835	0.017424	0.0585647	Pyridine nucleotide-disulphide oxidoreductase, dimerisation domain	NA
134	Pfam	PF02852.22	Pyr_redox_dim	Bacteria	7	0.190228	0	0.0309665	0.0979332	0.674648	0.792764	Pyridine nucleotide-disulphide oxidoreductase, dimerisation domain	NA
134	Pfam	PF02852.22	Pyr_redox_dim	Bacteria	8	0.145915	0	0.119706	0.268481	0.757688	0.853113	Pyridine nucleotide-disulphide oxidoreductase, dimerisation domain	NA
134	Pfam	PF02852.22	Pyr_redox_dim	Bacteria	3	0.136602	0	0.0966749	0.231215	0.356482	0.523276	Pyridine nucleotide-disulphide oxidoreductase, dimerisation domain	NA
134	Pfam	PF02852.22	Pyr_redox_dim	Bacteria	2	-0.0765572	0	0.33442	0.537139	0.463139	0.624509	Pyridine nucleotide-disulphide oxidoreductase, dimerisation domain	NA
134	Pfam	PF02852.22	Pyr_redox_dim	Bacteria	12	0.0717706	0	0.557851	0.728147	0.905434	0.950127	Pyridine nucleotide-disulphide oxidoreductase, dimerisation domain	NA
134	Pfam	PF02852.22	Pyr_redox_dim	Bacteria	6	-0.00258555	0	0.976068	0.988561	0.291619	0.457088	Pyridine nucleotide-disulphide oxidoreductase, dimerisation domain	NA
135	Pfam	PF05707.12	Zot	Archaea	0	-0.536713	1	0	0	1.11983e-09	6.03338e-08	Zonular occludens toxin (Zot)	NA
135	Pfam	PF05707.12	Zot	Bacteria	5	-0.412101	1	3.70185e-07	5.68479e-06	1.96436e-07	4.59192e-06	Zonular occludens toxin (Zot)	NA
135	Pfam	PF05707.12	Zot	Bacteria	9	-0.403509	1	3.0546e-05	0.000291004	4.84323e-07	9.79962e-06	Zonular occludens toxin (Zot)	NA
135	Pfam	PF05707.12	Zot	Bacteria	11	-0.381188	0	0.000298546	0.00208994	0.00220989	0.0117437	Zonular occludens toxin (Zot)	NA
135	Pfam	PF05707.12	Zot	Bacteria	7	0.220623	0	0.0121282	0.0464503	1.5076e-07	3.82512e-06	Zonular occludens toxin (Zot)	NA
135	Pfam	PF05707.12	Zot	Bacteria	1	0.216851	0	0.00333745	0.0165828	0.00477506	0.022074	Zonular occludens toxin (Zot)	NA
135	Pfam	PF05707.12	Zot	Bacteria	2	-0.144401	0	0.0676152	0.178297	0.0771798	0.179257	Zonular occludens toxin (Zot)	NA
135	Pfam	PF05707.12	Zot	Bacteria	6	-0.11242	0	0.190656	0.370947	0.0820592	0.186794	Zonular occludens toxin (Zot)	NA
135	Pfam	PF05707.12	Zot	Bacteria	3	-0.0911423	0	0.268957	0.466539	0.0485501	0.127873	Zonular occludens toxin (Zot)	NA
135	Pfam	PF05707.12	Zot	Bacteria	4	0.0728437	0	0.38059	0.582219	0.320354	0.486105	Zonular occludens toxin (Zot)	NA
135	Pfam	PF05707.12	Zot	Bacteria	8	-0.0630331	0	0.503345	0.688839	0.884092	0.939259	Zonular occludens toxin (Zot)	NA
135	Pfam	PF05707.12	Zot	Bacteria	10	-0.0300095	0	0.780982	0.88226	0.0352735	0.100592	Zonular occludens toxin (Zot)	NA
135	Pfam	PF05707.12	Zot	Bacteria	12	0.0129158	0	0.916113	0.959132	0.030002	0.0890276	Zonular occludens toxin (Zot)	NA
136	Pfam	PF00119.20	ATP-synt_A	Archaea	0	-0.562518	1	0	0	4.43115e-11	3.20898e-09	ATP synthase A chain	NA
136	Pfam	PF00119.20	ATP-synt_A	Bacteria	1	0.447546	1	3.52338e-10	9.76513e-09	0.000105009	0.000929595	ATP synthase A chain	NA
136	Pfam	PF00119.20	ATP-synt_A	Bacteria	11	0.349712	0	0.000962051	0.00579531	0.000604756	0.00400352	ATP synthase A chain	NA
136	Pfam	PF00119.20	ATP-synt_A	Bacteria	7	-0.325744	0	0.000178728	0.00132366	0.000330514	0.00241229	ATP synthase A chain	NA
136	Pfam	PF00119.20	ATP-synt_A	Bacteria	5	-0.215131	0	0.00972873	0.0390376	0.00724748	0.0305679	ATP synthase A chain	NA
136	Pfam	PF00119.20	ATP-synt_A	Bacteria	4	0.214136	0	0.00920421	0.0372724	0.0433296	0.117711	ATP synthase A chain	NA
136	Pfam	PF00119.20	ATP-synt_A	Bacteria	2	-0.200775	0	0.0106567	0.0419758	0.0279724	0.0844377	ATP synthase A chain	NA
136	Pfam	PF00119.20	ATP-synt_A	Bacteria	9	0.150777	0	0.130228	0.285422	0.00877368	0.0353118	ATP synthase A chain	NA
136	Pfam	PF00119.20	ATP-synt_A	Bacteria	8	0.117043	0	0.212866	0.400153	0.788826	0.875252	ATP synthase A chain	NA
136	Pfam	PF00119.20	ATP-synt_A	Bacteria	3	0.115514	0	0.160661	0.329446	0.544402	0.69317	ATP synthase A chain	NA
136	Pfam	PF00119.20	ATP-synt_A	Bacteria	10	0.112095	0	0.297836	0.498985	0.495648	0.653094	ATP synthase A chain	NA
136	Pfam	PF00119.20	ATP-synt_A	Bacteria	12	0.105069	0	0.390227	0.591868	0.37032	0.537222	ATP synthase A chain	NA
136	Pfam	PF00119.20	ATP-synt_A	Bacteria	6	-0.0434876	0	0.613437	0.766427	0.051048	0.132964	ATP synthase A chain	NA
137	Pfam	PF13187.6	Fer4_9	Bacteria	9	0.447829	0	3.04996e-06	3.78177e-05	0.00130926	0.00759034	4Fe-4S dicluster domain	NA
137	Pfam	PF13187.6	Fer4_9	Bacteria	7	0.428248	0	5.41216e-07	7.98494e-06	0.000422607	0.00296251	4Fe-4S dicluster domain	NA
137	Pfam	PF13187.6	Fer4_9	Archaea	0	-0.383555	0	1.66947e-06	2.22423e-05	0.000179949	0.0014264	4Fe-4S dicluster domain	NA
137	Pfam	PF13187.6	Fer4_9	Bacteria	12	-0.322674	0	0.0068488	0.0290894	0.0200152	0.0651692	4Fe-4S dicluster domain	NA
137	Pfam	PF13187.6	Fer4_9	Bacteria	5	-0.269066	0	0.00115215	0.00675114	0.00928606	0.0369259	4Fe-4S dicluster domain	NA
137	Pfam	PF13187.6	Fer4_9	Bacteria	11	0.248086	0	0.0207373	0.071568	0.0157466	0.0541872	4Fe-4S dicluster domain	NA
137	Pfam	PF13187.6	Fer4_9	Bacteria	4	-0.235847	0	0.00403047	0.0192336	0.0166704	0.0566472	4Fe-4S dicluster domain	NA
137	Pfam	PF13187.6	Fer4_9	Bacteria	1	-0.208015	0	0.00490605	0.0225447	0.471568	0.631476	4Fe-4S dicluster domain	NA
137	Pfam	PF13187.6	Fer4_9	Bacteria	3	0.149822	0	0.0681954	0.179499	0.106709	0.224929	4Fe-4S dicluster domain	NA
137	Pfam	PF13187.6	Fer4_9	Bacteria	6	-0.109559	0	0.202245	0.386466	0.0634827	0.156032	4Fe-4S dicluster domain	NA
137	Pfam	PF13187.6	Fer4_9	Bacteria	10	-0.10174	0	0.344912	0.547734	0.345471	0.512062	4Fe-4S dicluster domain	NA
137	Pfam	PF13187.6	Fer4_9	Bacteria	2	0.0578488	0	0.466056	0.657549	0.115459	0.23784	4Fe-4S dicluster domain	NA
137	Pfam	PF13187.6	Fer4_9	Bacteria	8	0.0556344	0	0.55482	0.72615	0.900174	0.947018	4Fe-4S dicluster domain	NA
138	Pfam	PF06228.13	ChuX_HutX	Archaea	0	-0.680559	1	0	0	8.01507e-16	1.89641e-13	Haem utilisation ChuX/HutX	NA
138	Pfam	PF06228.13	ChuX_HutX	Bacteria	1	-0.593897	1	0	0	1.29513e-08	5.04059e-07	Haem utilisation ChuX/HutX	NA
138	Pfam	PF06228.13	ChuX_HutX	Bacteria	5	-0.504204	1	1.46594e-10	4.24576e-09	1.6012e-09	8.3551e-08	Haem utilisation ChuX/HutX	NA
138	Pfam	PF06228.13	ChuX_HutX	Bacteria	10	-0.258497	0	0.0152443	0.056052	6.31386e-05	0.000601505	Haem utilisation ChuX/HutX	NA
138	Pfam	PF06228.13	ChuX_HutX	Bacteria	9	0.210103	0	0.0342227	0.105704	0.0126195	0.0459628	Haem utilisation ChuX/HutX	NA
138	Pfam	PF06228.13	ChuX_HutX	Bacteria	12	0.164419	0	0.177008	0.351317	0.684322	0.799787	Haem utilisation ChuX/HutX	NA
138	Pfam	PF06228.13	ChuX_HutX	Bacteria	11	0.163155	0	0.130903	0.286377	0.225156	0.383992	Haem utilisation ChuX/HutX	NA
138	Pfam	PF06228.13	ChuX_HutX	Bacteria	7	-0.133017	0	0.132781	0.289288	0.409441	0.576325	Haem utilisation ChuX/HutX	NA
138	Pfam	PF06228.13	ChuX_HutX	Bacteria	3	0.108335	0	0.188464	0.367722	0.205638	0.360027	Haem utilisation ChuX/HutX	NA
138	Pfam	PF06228.13	ChuX_HutX	Bacteria	6	0.0911009	0	0.289331	0.490001	0.217895	0.375236	Haem utilisation ChuX/HutX	NA
138	Pfam	PF06228.13	ChuX_HutX	Bacteria	4	0.0799179	0	0.335939	0.538577	0.86871	0.929453	Haem utilisation ChuX/HutX	NA
138	Pfam	PF06228.13	ChuX_HutX	Bacteria	2	-0.0763084	0	0.335997	0.538577	0.15911	0.301018	Haem utilisation ChuX/HutX	NA
138	Pfam	PF06228.13	ChuX_HutX	Bacteria	8	-0.0159071	0	0.866008	0.930703	0.39103	0.55783	Haem utilisation ChuX/HutX	NA
139	Pfam	PF08870.11	DndE	Bacteria	1	0.532689	1	0	0	3.70519e-16	1.89641e-13	DNA sulphur modification protein DndE	NA
139	Pfam	PF08870.11	DndE	Archaea	0	0.497656	1	1.37033e-10	3.97787e-09	4.17757e-08	1.37871e-06	DNA sulphur modification protein DndE	NA
139	Pfam	PF08870.11	DndE	Bacteria	9	0.617486	0	0	0	0.000630468	0.00414337	DNA sulphur modification protein DndE	NA
139	Pfam	PF08870.11	DndE	Bacteria	5	0.281545	0	0.000659232	0.00416971	0.00133328	0.0077191	DNA sulphur modification protein DndE	NA
139	Pfam	PF08870.11	DndE	Bacteria	10	0.19404	0	0.0701497	0.183412	0.113858	0.235297	DNA sulphur modification protein DndE	NA
139	Pfam	PF08870.11	DndE	Bacteria	8	-0.186973	0	0.0454095	0.13098	0.0012337	0.00724527	DNA sulphur modification protein DndE	NA
139	Pfam	PF08870.11	DndE	Bacteria	11	0.174437	0	0.106052	0.246511	0.0644329	0.157468	DNA sulphur modification protein DndE	NA
139	Pfam	PF08870.11	DndE	Bacteria	2	0.140137	0	0.0762215	0.195661	0.321568	0.487444	DNA sulphur modification protein DndE	NA
139	Pfam	PF08870.11	DndE	Bacteria	12	0.126002	0	0.302236	0.503353	0.129653	0.25957	DNA sulphur modification protein DndE	NA
139	Pfam	PF08870.11	DndE	Bacteria	6	-0.0477813	0	0.578829	0.742549	0.847174	0.915744	DNA sulphur modification protein DndE	NA
139	Pfam	PF08870.11	DndE	Bacteria	7	-0.0350179	0	0.69323	0.823844	0.871737	0.931859	DNA sulphur modification protein DndE	NA
139	Pfam	PF08870.11	DndE	Bacteria	3	-0.00324737	0	0.968647	0.985324	0.0282595	0.0850757	DNA sulphur modification protein DndE	NA
140	DeepEC	EC6.3.2.9	UDP-N-acetylmuramoyl-L-alanine---D-glutamate ligase	Archaea	0	-0.683087	1	0	0	8.01507e-16	1.89641e-13	UDP-N-acetylmuramoyl-L-alanine---D-glutamate ligase; MurD synthetase; UDP-N-acetylmuramoyl-L-alanyl-D-glutamate synthetase; uridine diphospho-N-acetylmuramoylalanyl-D-glutamate synthetase; D-glutamate-adding enzyme; D-glutamate ligase; UDP-Mur-NAC-L-Ala:D-Glu ligase; UDP-N-acetylmuramoyl-L-alanine:glutamate ligase (ADP-forming); UDP-N-acetylmuramoylalanine---D-glutamate ligase; UDP-N-acetylmuramo…	6.3.2.9
140	DeepEC	EC6.3.2.9	UDP-N-acetylmuramoyl-L-alanine---D-glutamate ligase	Bacteria	10	-0.405076	0	0.000103608	0.000827212	0.00333486	0.0164994	UDP-N-acetylmuramoyl-L-alanine---D-glutamate ligase; MurD synthetase; UDP-N-acetylmuramoyl-L-alanyl-D-glutamate synthetase; uridine diphospho-N-acetylmuramoylalanyl-D-glutamate synthetase; D-glutamate-adding enzyme; D-glutamate ligase; UDP-Mur-NAC-L-Ala:D-Glu ligase; UDP-N-acetylmuramoyl-L-alanine:glutamate ligase (ADP-forming); UDP-N-acetylmuramoylalanine---D-glutamate ligase; UDP-N-acetylmuramo…	6.3.2.9
140	DeepEC	EC6.3.2.9	UDP-N-acetylmuramoyl-L-alanine---D-glutamate ligase	Bacteria	5	0.369934	0	5.89464e-06	6.78419e-05	0.00137082	0.00789535	UDP-N-acetylmuramoyl-L-alanine---D-glutamate ligase; MurD synthetase; UDP-N-acetylmuramoyl-L-alanyl-D-glutamate synthetase; uridine diphospho-N-acetylmuramoylalanyl-D-glutamate synthetase; D-glutamate-adding enzyme; D-glutamate ligase; UDP-Mur-NAC-L-Ala:D-Glu ligase; UDP-N-acetylmuramoyl-L-alanine:glutamate ligase (ADP-forming); UDP-N-acetylmuramoylalanine---D-glutamate ligase; UDP-N-acetylmuramo…	6.3.2.9
140	DeepEC	EC6.3.2.9	UDP-N-acetylmuramoyl-L-alanine---D-glutamate ligase	Bacteria	11	0.334093	0	0.0016508	0.0091709	0.00521372	0.0236233	UDP-N-acetylmuramoyl-L-alanine---D-glutamate ligase; MurD synthetase; UDP-N-acetylmuramoyl-L-alanyl-D-glutamate synthetase; uridine diphospho-N-acetylmuramoylalanyl-D-glutamate synthetase; D-glutamate-adding enzyme; D-glutamate ligase; UDP-Mur-NAC-L-Ala:D-Glu ligase; UDP-N-acetylmuramoyl-L-alanine:glutamate ligase (ADP-forming); UDP-N-acetylmuramoylalanine---D-glutamate ligase; UDP-N-acetylmuramo…	6.3.2.9
140	DeepEC	EC6.3.2.9	UDP-N-acetylmuramoyl-L-alanine---D-glutamate ligase	Bacteria	9	0.307892	0	0.00171894	0.0094753	6.8733e-06	8.80446e-05	UDP-N-acetylmuramoyl-L-alanine---D-glutamate ligase; MurD synthetase; UDP-N-acetylmuramoyl-L-alanyl-D-glutamate synthetase; uridine diphospho-N-acetylmuramoylalanyl-D-glutamate synthetase; D-glutamate-adding enzyme; D-glutamate ligase; UDP-Mur-NAC-L-Ala:D-Glu ligase; UDP-N-acetylmuramoyl-L-alanine:glutamate ligase (ADP-forming); UDP-N-acetylmuramoylalanine---D-glutamate ligase; UDP-N-acetylmuramo…	6.3.2.9
140	DeepEC	EC6.3.2.9	UDP-N-acetylmuramoyl-L-alanine---D-glutamate ligase	Bacteria	7	0.24129	0	0.00598507	0.0263014	0.636486	0.768588	UDP-N-acetylmuramoyl-L-alanine---D-glutamate ligase; MurD synthetase; UDP-N-acetylmuramoyl-L-alanyl-D-glutamate synthetase; uridine diphospho-N-acetylmuramoylalanyl-D-glutamate synthetase; D-glutamate-adding enzyme; D-glutamate ligase; UDP-Mur-NAC-L-Ala:D-Glu ligase; UDP-N-acetylmuramoyl-L-alanine:glutamate ligase (ADP-forming); UDP-N-acetylmuramoylalanine---D-glutamate ligase; UDP-N-acetylmuramo…	6.3.2.9
140	DeepEC	EC6.3.2.9	UDP-N-acetylmuramoyl-L-alanine---D-glutamate ligase	Bacteria	1	0.205688	0	0.00541683	0.0244235	0.0124815	0.0456586	UDP-N-acetylmuramoyl-L-alanine---D-glutamate ligase; MurD synthetase; UDP-N-acetylmuramoyl-L-alanyl-D-glutamate synthetase; uridine diphospho-N-acetylmuramoylalanyl-D-glutamate synthetase; D-glutamate-adding enzyme; D-glutamate ligase; UDP-Mur-NAC-L-Ala:D-Glu ligase; UDP-N-acetylmuramoyl-L-alanine:glutamate ligase (ADP-forming); UDP-N-acetylmuramoylalanine---D-glutamate ligase; UDP-N-acetylmuramo…	6.3.2.9
140	DeepEC	EC6.3.2.9	UDP-N-acetylmuramoyl-L-alanine---D-glutamate ligase	Bacteria	6	0.15678	0	0.0673654	0.177793	0.864168	0.926744	UDP-N-acetylmuramoyl-L-alanine---D-glutamate ligase; MurD synthetase; UDP-N-acetylmuramoyl-L-alanyl-D-glutamate synthetase; uridine diphospho-N-acetylmuramoylalanyl-D-glutamate synthetase; D-glutamate-adding enzyme; D-glutamate ligase; UDP-Mur-NAC-L-Ala:D-Glu ligase; UDP-N-acetylmuramoyl-L-alanine:glutamate ligase (ADP-forming); UDP-N-acetylmuramoylalanine---D-glutamate ligase; UDP-N-acetylmuramo…	6.3.2.9
140	DeepEC	EC6.3.2.9	UDP-N-acetylmuramoyl-L-alanine---D-glutamate ligase	Bacteria	2	-0.106995	0	0.176723	0.350977	0.936525	0.967708	UDP-N-acetylmuramoyl-L-alanine---D-glutamate ligase; MurD synthetase; UDP-N-acetylmuramoyl-L-alanyl-D-glutamate synthetase; uridine diphospho-N-acetylmuramoylalanyl-D-glutamate synthetase; D-glutamate-adding enzyme; D-glutamate ligase; UDP-Mur-NAC-L-Ala:D-Glu ligase; UDP-N-acetylmuramoyl-L-alanine:glutamate ligase (ADP-forming); UDP-N-acetylmuramoylalanine---D-glutamate ligase; UDP-N-acetylmuramo…	6.3.2.9
140	DeepEC	EC6.3.2.9	UDP-N-acetylmuramoyl-L-alanine---D-glutamate ligase	Bacteria	3	0.0872872	0	0.289816	0.490339	0.220138	0.377528	UDP-N-acetylmuramoyl-L-alanine---D-glutamate ligase; MurD synthetase; UDP-N-acetylmuramoyl-L-alanyl-D-glutamate synthetase; uridine diphospho-N-acetylmuramoylalanyl-D-glutamate synthetase; D-glutamate-adding enzyme; D-glutamate ligase; UDP-Mur-NAC-L-Ala:D-Glu ligase; UDP-N-acetylmuramoyl-L-alanine:glutamate ligase (ADP-forming); UDP-N-acetylmuramoylalanine---D-glutamate ligase; UDP-N-acetylmuramo…	6.3.2.9
140	DeepEC	EC6.3.2.9	UDP-N-acetylmuramoyl-L-alanine---D-glutamate ligase	Bacteria	12	0.0722843	0	0.555028	0.726295	0.153724	0.293592	UDP-N-acetylmuramoyl-L-alanine---D-glutamate ligase; MurD synthetase; UDP-N-acetylmuramoyl-L-alanyl-D-glutamate synthetase; uridine diphospho-N-acetylmuramoylalanyl-D-glutamate synthetase; D-glutamate-adding enzyme; D-glutamate ligase; UDP-Mur-NAC-L-Ala:D-Glu ligase; UDP-N-acetylmuramoyl-L-alanine:glutamate ligase (ADP-forming); UDP-N-acetylmuramoylalanine---D-glutamate ligase; UDP-N-acetylmuramo…	6.3.2.9
140	DeepEC	EC6.3.2.9	UDP-N-acetylmuramoyl-L-alanine---D-glutamate ligase	Bacteria	4	0.0593509	0	0.475179	0.665079	0.0732857	0.172435	UDP-N-acetylmuramoyl-L-alanine---D-glutamate ligase; MurD synthetase; UDP-N-acetylmuramoyl-L-alanyl-D-glutamate synthetase; uridine diphospho-N-acetylmuramoylalanyl-D-glutamate synthetase; D-glutamate-adding enzyme; D-glutamate ligase; UDP-Mur-NAC-L-Ala:D-Glu ligase; UDP-N-acetylmuramoyl-L-alanine:glutamate ligase (ADP-forming); UDP-N-acetylmuramoylalanine---D-glutamate ligase; UDP-N-acetylmuramo…	6.3.2.9
140	DeepEC	EC6.3.2.9	UDP-N-acetylmuramoyl-L-alanine---D-glutamate ligase	Bacteria	8	0.0290333	0	0.758074	0.86695	0.508541	0.66481	UDP-N-acetylmuramoyl-L-alanine---D-glutamate ligase; MurD synthetase; UDP-N-acetylmuramoyl-L-alanyl-D-glutamate synthetase; uridine diphospho-N-acetylmuramoylalanyl-D-glutamate synthetase; D-glutamate-adding enzyme; D-glutamate ligase; UDP-Mur-NAC-L-Ala:D-Glu ligase; UDP-N-acetylmuramoyl-L-alanine:glutamate ligase (ADP-forming); UDP-N-acetylmuramoylalanine---D-glutamate ligase; UDP-N-acetylmuramo…	6.3.2.9
141	Pfam	PF03703.14	bPH_2	Bacteria	1	-0.679411	1	0	0	1.13536e-15	2.4206e-13	Bacterial PH domain	NA
141	Pfam	PF03703.14	bPH_2	Archaea	0	0.526425	1	0	0	1.11983e-09	6.03338e-08	Bacterial PH domain	NA
141	Pfam	PF03703.14	bPH_2	Bacteria	7	0.406261	1	2.20136e-06	2.84185e-05	2.15992e-05	0.000234781	Bacterial PH domain	NA
141	Pfam	PF03703.14	bPH_2	Bacteria	12	0.36443	0	0.00208049	0.0111271	0.0452847	0.121621	Bacterial PH domain	NA
141	Pfam	PF03703.14	bPH_2	Bacteria	6	-0.196903	0	0.0212382	0.0729895	0.000873759	0.00544878	Bacterial PH domain	NA
141	Pfam	PF03703.14	bPH_2	Bacteria	10	-0.179124	0	0.0949368	0.228833	0.00342995	0.0168469	Bacterial PH domain	NA
141	Pfam	PF03703.14	bPH_2	Bacteria	11	-0.164176	0	0.128486	0.28258	0.130272	0.260588	Bacterial PH domain	NA
141	Pfam	PF03703.14	bPH_2	Bacteria	9	0.139275	0	0.162451	0.332117	0.0378775	0.106393	Bacterial PH domain	NA
141	Pfam	PF03703.14	bPH_2	Bacteria	5	-0.0860703	0	0.304628	0.505998	0.623075	0.757506	Bacterial PH domain	NA
141	Pfam	PF03703.14	bPH_2	Bacteria	4	0.0776266	0	0.350021	0.552289	0.574108	0.718746	Bacterial PH domain	NA
141	Pfam	PF03703.14	bPH_2	Bacteria	2	0.0750101	0	0.344307	0.547076	0.424826	0.590868	Bacterial PH domain	NA
141	Pfam	PF03703.14	bPH_2	Bacteria	3	-0.0199523	0	0.809151	0.896518	0.00332393	0.016459	Bacterial PH domain	NA
141	Pfam	PF03703.14	bPH_2	Bacteria	8	-0.0141212	0	0.880933	0.939509	0.313971	0.479658	Bacterial PH domain	NA
142	Pfam	PF08003.11	Methyltransf_9	Bacteria	9	0.458278	1	1.69338e-06	2.25139e-05	5.11633e-05	0.000497758	Protein of unknown function (DUF1698)	NA
142	Pfam	PF08003.11	Methyltransf_9	Archaea	0	-0.450085	1	1.23789e-08	2.66074e-07	2.75304e-07	6.18144e-06	Protein of unknown function (DUF1698)	NA
142	Pfam	PF08003.11	Methyltransf_9	Bacteria	7	0.426739	1	5.97738e-07	8.71818e-06	1.84039e-06	2.88555e-05	Protein of unknown function (DUF1698)	NA
142	Pfam	PF08003.11	Methyltransf_9	Bacteria	5	-0.372784	1	4.94428e-06	5.80393e-05	6.12609e-05	0.000585925	Protein of unknown function (DUF1698)	NA
142	Pfam	PF08003.11	Methyltransf_9	Bacteria	11	0.300339	0	0.00485927	0.0223697	0.0123334	0.0452706	Protein of unknown function (DUF1698)	NA
142	Pfam	PF08003.11	Methyltransf_9	Bacteria	12	-0.250353	0	0.0380085	0.114533	0.064653	0.157738	Protein of unknown function (DUF1698)	NA
142	Pfam	PF08003.11	Methyltransf_9	Bacteria	1	0.200094	0	0.00684487	0.0290793	0.676595	0.793771	Protein of unknown function (DUF1698)	NA
142	Pfam	PF08003.11	Methyltransf_9	Bacteria	2	0.186826	0	0.0176435	0.0628504	0.120234	0.24505	Protein of unknown function (DUF1698)	NA
142	Pfam	PF08003.11	Methyltransf_9	Bacteria	8	-0.143338	0	0.126453	0.279241	0.599236	0.739222	Protein of unknown function (DUF1698)	NA
142	Pfam	PF08003.11	Methyltransf_9	Bacteria	4	-0.133695	0	0.106446	0.246803	0.148487	0.286534	Protein of unknown function (DUF1698)	NA
142	Pfam	PF08003.11	Methyltransf_9	Bacteria	6	-0.106535	0	0.215039	0.40296	0.368832	0.535923	Protein of unknown function (DUF1698)	NA
142	Pfam	PF08003.11	Methyltransf_9	Bacteria	10	0.0635941	0	0.555431	0.726577	0.387152	0.554136	Protein of unknown function (DUF1698)	NA
142	Pfam	PF08003.11	Methyltransf_9	Bacteria	3	-0.0620937	0	0.451874	0.645462	0.144523	0.280826	Protein of unknown function (DUF1698)	NA
143	Pfam	PF18848.1	baeRF_family6	Bacteria	9	-0.384408	1	7.53564e-05	0.000628991	5.09509e-07	9.79962e-06	Bacterial archaeo-eukaryotic release factor family 6	NA
143	Pfam	PF18848.1	baeRF_family6	Bacteria	11	-0.485584	0	2.5461e-06	3.23008e-05	0.000737771	0.00472631	Bacterial archaeo-eukaryotic release factor family 6	NA
143	Pfam	PF18848.1	baeRF_family6	Bacteria	1	0.371129	0	3.07784e-07	4.81667e-06	0.000212596	0.00164566	Bacterial archaeo-eukaryotic release factor family 6	NA
143	Pfam	PF18848.1	baeRF_family6	Bacteria	7	-0.353058	0	4.54966e-05	0.000407723	0.000827148	0.00519652	Bacterial archaeo-eukaryotic release factor family 6	NA
143	Pfam	PF18848.1	baeRF_family6	Bacteria	12	0.339094	0	0.00436866	0.0205718	0.22585	0.384786	Bacterial archaeo-eukaryotic release factor family 6	NA
143	Pfam	PF18848.1	baeRF_family6	Bacteria	4	0.276637	0	0.000694203	0.00435946	0.0154727	0.0534516	Bacterial archaeo-eukaryotic release factor family 6	NA
143	Pfam	PF18848.1	baeRF_family6	Bacteria	2	-0.227184	0	0.00375339	0.0182233	0.0584009	0.146907	Bacterial archaeo-eukaryotic release factor family 6	NA
143	Pfam	PF18848.1	baeRF_family6	Bacteria	3	-0.151944	0	0.0643348	0.171579	0.00119468	0.00706247	Bacterial archaeo-eukaryotic release factor family 6	NA
143	Pfam	PF18848.1	baeRF_family6	Bacteria	5	-0.113737	0	0.174471	0.347817	0.113562	0.235	Bacterial archaeo-eukaryotic release factor family 6	NA
143	Pfam	PF18848.1	baeRF_family6	Bacteria	10	0.103184	0	0.33808	0.540648	0.396815	0.563941	Bacterial archaeo-eukaryotic release factor family 6	NA
143	Pfam	PF18848.1	baeRF_family6	Bacteria	6	-0.072946	0	0.396467	0.597745	0.0104151	0.0399714	Bacterial archaeo-eukaryotic release factor family 6	NA
143	Pfam	PF18848.1	baeRF_family6	Bacteria	8	-0.0269625	0	0.774852	0.878076	0.16763	0.312392	Bacterial archaeo-eukaryotic release factor family 6	NA
144	Pfam	PF06325.13	PrmA	Bacteria	11	0.475341	1	4.34213e-06	5.17727e-05	1.64908e-05	0.000184176	Ribosomal protein L11 methyltransferase (PrmA)	NA
144	Pfam	PF06325.13	PrmA	Bacteria	7	0.44441	1	1.8146e-07	2.97239e-06	8.01018e-06	0.000100647	Ribosomal protein L11 methyltransferase (PrmA)	NA
144	Pfam	PF06325.13	PrmA	Bacteria	9	0.383854	0	7.7297e-05	0.000641538	0.00656791	0.0283953	Ribosomal protein L11 methyltransferase (PrmA)	NA
144	Pfam	PF06325.13	PrmA	Archaea	0	-0.329004	0	4.61725e-05	0.000413118	0.000158594	0.00129809	Ribosomal protein L11 methyltransferase (PrmA)	NA
144	Pfam	PF06325.13	PrmA	Bacteria	5	-0.323571	0	8.31426e-05	0.000681829	0.00097853	0.00598716	Ribosomal protein L11 methyltransferase (PrmA)	NA
144	Pfam	PF06325.13	PrmA	Bacteria	10	0.256772	0	0.0159574	0.058117	0.00297801	0.0150248	Ribosomal protein L11 methyltransferase (PrmA)	NA
144	Pfam	PF06325.13	PrmA	Bacteria	3	0.239398	0	0.00327681	0.0163178	0.338249	0.504881	Ribosomal protein L11 methyltransferase (PrmA)	NA
144	Pfam	PF06325.13	PrmA	Bacteria	12	0.170767	0	0.160643	0.329423	0.44868	0.611828	Ribosomal protein L11 methyltransferase (PrmA)	NA
144	Pfam	PF06325.13	PrmA	Bacteria	6	-0.0910355	0	0.289678	0.49017	0.857362	0.922277	Ribosomal protein L11 methyltransferase (PrmA)	NA
144	Pfam	PF06325.13	PrmA	Bacteria	4	0.0383968	0	0.644273	0.790044	0.917909	0.957031	Ribosomal protein L11 methyltransferase (PrmA)	NA
144	Pfam	PF06325.13	PrmA	Bacteria	1	-0.0363829	0	0.625516	0.775808	0.0973042	0.210682	Ribosomal protein L11 methyltransferase (PrmA)	NA
144	Pfam	PF06325.13	PrmA	Bacteria	2	0.0203747	0	0.797535	0.890658	0.728322	0.832468	Ribosomal protein L11 methyltransferase (PrmA)	NA
144	Pfam	PF06325.13	PrmA	Bacteria	8	-0.013156	0	0.889018	0.944192	0.836159	0.908138	Ribosomal protein L11 methyltransferase (PrmA)	NA
145	DeepEC	EC6.3.3.1	phosphoribosylformylglycinamidine cyclo-ligase	Bacteria	5	-0.480669	1	1.65952e-09	4.12055e-08	7.01038e-05	0.000659431	phosphoribosylformylglycinamidine cyclo-ligase; phosphoribosylaminoimidazole synthetase; AIR synthetase; 5'-aminoimidazole ribonucleotide synthetase; 2-(formamido)-1-N-(5-phosphoribosyl)acetamidine cyclo-ligase (ADP-forming)	6.3.3.1
145	DeepEC	EC6.3.3.1	phosphoribosylformylglycinamidine cyclo-ligase	Bacteria	9	0.426398	1	9.64971e-06	0.000105817	3.42652e-06	4.84595e-05	phosphoribosylformylglycinamidine cyclo-ligase; phosphoribosylaminoimidazole synthetase; AIR synthetase; 5'-aminoimidazole ribonucleotide synthetase; 2-(formamido)-1-N-(5-phosphoribosyl)acetamidine cyclo-ligase (ADP-forming)	6.3.3.1
145	DeepEC	EC6.3.3.1	phosphoribosylformylglycinamidine cyclo-ligase	Bacteria	1	0.373297	0	2.60009e-07	4.13632e-06	0.00164169	0.00916073	phosphoribosylformylglycinamidine cyclo-ligase; phosphoribosylaminoimidazole synthetase; AIR synthetase; 5'-aminoimidazole ribonucleotide synthetase; 2-(formamido)-1-N-(5-phosphoribosyl)acetamidine cyclo-ligase (ADP-forming)	6.3.3.1
145	DeepEC	EC6.3.3.1	phosphoribosylformylglycinamidine cyclo-ligase	Archaea	0	-0.356416	0	9.36183e-06	0.0001029	0.000982697	0.00600625	phosphoribosylformylglycinamidine cyclo-ligase; phosphoribosylaminoimidazole synthetase; AIR synthetase; 5'-aminoimidazole ribonucleotide synthetase; 2-(formamido)-1-N-(5-phosphoribosyl)acetamidine cyclo-ligase (ADP-forming)	6.3.3.1
145	DeepEC	EC6.3.3.1	phosphoribosylformylglycinamidine cyclo-ligase	Bacteria	11	0.284246	0	0.0078102	0.0324818	0.00507264	0.023211	phosphoribosylformylglycinamidine cyclo-ligase; phosphoribosylaminoimidazole synthetase; AIR synthetase; 5'-aminoimidazole ribonucleotide synthetase; 2-(formamido)-1-N-(5-phosphoribosyl)acetamidine cyclo-ligase (ADP-forming)	6.3.3.1
145	DeepEC	EC6.3.3.1	phosphoribosylformylglycinamidine cyclo-ligase	Bacteria	12	0.201607	0	0.0966762	0.231215	0.79765	0.881713	phosphoribosylformylglycinamidine cyclo-ligase; phosphoribosylaminoimidazole synthetase; AIR synthetase; 5'-aminoimidazole ribonucleotide synthetase; 2-(formamido)-1-N-(5-phosphoribosyl)acetamidine cyclo-ligase (ADP-forming)	6.3.3.1
145	DeepEC	EC6.3.3.1	phosphoribosylformylglycinamidine cyclo-ligase	Bacteria	6	0.172177	0	0.044342	0.128547	0.0126869	0.0460278	phosphoribosylformylglycinamidine cyclo-ligase; phosphoribosylaminoimidazole synthetase; AIR synthetase; 5'-aminoimidazole ribonucleotide synthetase; 2-(formamido)-1-N-(5-phosphoribosyl)acetamidine cyclo-ligase (ADP-forming)	6.3.3.1
145	DeepEC	EC6.3.3.1	phosphoribosylformylglycinamidine cyclo-ligase	Bacteria	4	0.171285	0	0.0380474	0.114624	0.0153079	0.0530306	phosphoribosylformylglycinamidine cyclo-ligase; phosphoribosylaminoimidazole synthetase; AIR synthetase; 5'-aminoimidazole ribonucleotide synthetase; 2-(formamido)-1-N-(5-phosphoribosyl)acetamidine cyclo-ligase (ADP-forming)	6.3.3.1
145	DeepEC	EC6.3.3.1	phosphoribosylformylglycinamidine cyclo-ligase	Bacteria	7	-0.169628	0	0.0547217	0.151156	0.000613125	0.00404814	phosphoribosylformylglycinamidine cyclo-ligase; phosphoribosylaminoimidazole synthetase; AIR synthetase; 5'-aminoimidazole ribonucleotide synthetase; 2-(formamido)-1-N-(5-phosphoribosyl)acetamidine cyclo-ligase (ADP-forming)	6.3.3.1
145	DeepEC	EC6.3.3.1	phosphoribosylformylglycinamidine cyclo-ligase	Bacteria	2	0.0506571	0	0.523364	0.703478	0.904242	0.949823	phosphoribosylformylglycinamidine cyclo-ligase; phosphoribosylaminoimidazole synthetase; AIR synthetase; 5'-aminoimidazole ribonucleotide synthetase; 2-(formamido)-1-N-(5-phosphoribosyl)acetamidine cyclo-ligase (ADP-forming)	6.3.3.1
145	DeepEC	EC6.3.3.1	phosphoribosylformylglycinamidine cyclo-ligase	Bacteria	8	-0.0298284	0	0.751661	0.862882	0.256059	0.420486	phosphoribosylformylglycinamidine cyclo-ligase; phosphoribosylaminoimidazole synthetase; AIR synthetase; 5'-aminoimidazole ribonucleotide synthetase; 2-(formamido)-1-N-(5-phosphoribosyl)acetamidine cyclo-ligase (ADP-forming)	6.3.3.1
145	DeepEC	EC6.3.3.1	phosphoribosylformylglycinamidine cyclo-ligase	Bacteria	3	-0.0127282	0	0.877558	0.93773	0.622967	0.757506	phosphoribosylformylglycinamidine cyclo-ligase; phosphoribosylaminoimidazole synthetase; AIR synthetase; 5'-aminoimidazole ribonucleotide synthetase; 2-(formamido)-1-N-(5-phosphoribosyl)acetamidine cyclo-ligase (ADP-forming)	6.3.3.1
145	DeepEC	EC6.3.3.1	phosphoribosylformylglycinamidine cyclo-ligase	Bacteria	10	0.0118876	0	0.912351	0.956856	0.820332	0.897128	phosphoribosylformylglycinamidine cyclo-ligase; phosphoribosylaminoimidazole synthetase; AIR synthetase; 5'-aminoimidazole ribonucleotide synthetase; 2-(formamido)-1-N-(5-phosphoribosyl)acetamidine cyclo-ligase (ADP-forming)	6.3.3.1
146	Pfam	PF05974.12	DUF892	Archaea	0	-0.685083	1	0	0	8.01507e-16	1.89641e-13	Domain of unknown function (DUF892)	NA
146	Pfam	PF05974.12	DUF892	Bacteria	5	0.390801	1	1.56763e-06	2.10139e-05	3.85083e-06	5.36626e-05	Domain of unknown function (DUF892)	NA
146	Pfam	PF05974.12	DUF892	Bacteria	12	0.3641	0	0.00210152	0.0112238	0.00652357	0.0282487	Domain of unknown function (DUF892)	NA
146	Pfam	PF05974.12	DUF892	Bacteria	9	-0.362593	0	0.000198622	0.0014531	3.21788e-07	7.03318e-06	Domain of unknown function (DUF892)	NA
146	Pfam	PF05974.12	DUF892	Bacteria	2	-0.215179	0	0.00612106	0.02671	0.0124445	0.0455774	Domain of unknown function (DUF892)	NA
146	Pfam	PF05974.12	DUF892	Bacteria	6	0.205262	0	0.0162564	0.0589733	0.00368573	0.0178754	Domain of unknown function (DUF892)	NA
146	Pfam	PF05974.12	DUF892	Bacteria	3	-0.14878	0	0.0701572	0.183426	0.0149102	0.0519466	Domain of unknown function (DUF892)	NA
146	Pfam	PF05974.12	DUF892	Bacteria	1	-0.088564	0	0.23424	0.42664	0.96803	0.983995	Domain of unknown function (DUF892)	NA
146	Pfam	PF05974.12	DUF892	Bacteria	8	0.0811768	0	0.388446	0.590234	0.599236	0.739222	Domain of unknown function (DUF892)	NA
146	Pfam	PF05974.12	DUF892	Bacteria	11	-0.0640264	0	0.555065	0.726309	0.8485	0.916203	Domain of unknown function (DUF892)	NA
146	Pfam	PF05974.12	DUF892	Bacteria	4	-0.0440523	0	0.596248	0.754875	0.647672	0.775841	Domain of unknown function (DUF892)	NA
146	Pfam	PF05974.12	DUF892	Bacteria	7	0.0225011	0	0.799937	0.891024	0.0948589	0.20691	Domain of unknown function (DUF892)	NA
147	Pfam	PF06751.11	EutB	Bacteria	9	-0.522378	1	2.94253e-08	5.94737e-07	1.06991e-07	3.02145e-06	Ethanolamine ammonia lyase large subunit (EutB)	NA
147	Pfam	PF06751.11	EutB	Bacteria	10	-0.426438	1	4.07428e-05	0.00036979	1.03886e-07	2.9732e-06	Ethanolamine ammonia lyase large subunit (EutB)	NA
147	Pfam	PF06751.11	EutB	Bacteria	1	-0.316008	1	1.53832e-05	0.000158487	1.33846e-05	0.00015445	Ethanolamine ammonia lyase large subunit (EutB)	NA
147	Pfam	PF06751.11	EutB	Bacteria	12	0.384666	0	0.00110065	0.00650449	0.0100252	0.0387779	Ethanolamine ammonia lyase large subunit (EutB)	NA
147	Pfam	PF06751.11	EutB	Bacteria	5	0.293397	0	0.000378908	0.00257706	0.00142895	0.00817874	Ethanolamine ammonia lyase large subunit (EutB)	NA
147	Pfam	PF06751.11	EutB	Bacteria	7	-0.27765	0	0.00149902	0.00846172	0.014474	0.0507491	Ethanolamine ammonia lyase large subunit (EutB)	NA
147	Pfam	PF06751.11	EutB	Bacteria	6	0.173624	0	0.0425666	0.124433	0.170458	0.31599	Ethanolamine ammonia lyase large subunit (EutB)	NA
147	Pfam	PF06751.11	EutB	Bacteria	3	0.0946037	0	0.251119	0.445841	0.817302	0.894898	Ethanolamine ammonia lyase large subunit (EutB)	NA
147	Pfam	PF06751.11	EutB	Bacteria	4	-0.0457524	0	0.582134	0.745064	0.406326	0.573285	Ethanolamine ammonia lyase large subunit (EutB)	NA
147	Pfam	PF06751.11	EutB	Bacteria	11	0.016403	0	0.879953	0.938909	0.763082	0.856608	Ethanolamine ammonia lyase large subunit (EutB)	NA
147	Pfam	PF06751.11	EutB	Bacteria	8	0.0149334	0	0.87414	0.935744	0.997295	0.999205	Ethanolamine ammonia lyase large subunit (EutB)	NA
147	Pfam	PF06751.11	EutB	Bacteria	2	0.0113225	0	0.886645	0.943012	0.923058	0.960149	Ethanolamine ammonia lyase large subunit (EutB)	NA
148	Pfam	PF18676.1	MBG_2	Bacteria	5	0.576726	1	0	0	7.76247e-10	4.43895e-08	MBG domain (YGX type)	NA
148	Pfam	PF18676.1	MBG_2	Bacteria	9	-0.530938	1	1.58482e-08	3.3469e-07	1.01423e-07	2.91109e-06	MBG domain (YGX type)	NA
148	Pfam	PF18676.1	MBG_2	Archaea	0	-0.420707	1	1.22751e-07	2.19221e-06	1.76483e-07	4.23621e-06	MBG domain (YGX type)	NA
148	Pfam	PF18676.1	MBG_2	Bacteria	12	0.371347	0	0.00168122	0.00931702	0.0878663	0.195509	MBG domain (YGX type)	NA
148	Pfam	PF18676.1	MBG_2	Bacteria	2	-0.216286	0	0.00585719	0.0258576	0.00948196	0.0373644	MBG domain (YGX type)	NA
148	Pfam	PF18676.1	MBG_2	Bacteria	6	-0.209023	0	0.0143692	0.0534288	0.00862178	0.0348208	MBG domain (YGX type)	NA
148	Pfam	PF18676.1	MBG_2	Bacteria	4	0.200216	0	0.015039	0.0554246	0.202747	0.356292	MBG domain (YGX type)	NA
148	Pfam	PF18676.1	MBG_2	Bacteria	1	-0.19592	0	0.0081204	0.0335503	0.989341	0.995326	MBG domain (YGX type)	NA
148	Pfam	PF18676.1	MBG_2	Bacteria	11	0.165324	0	0.125809	0.278276	0.0274521	0.0833072	MBG domain (YGX type)	NA
148	Pfam	PF18676.1	MBG_2	Bacteria	10	0.0656194	0	0.542887	0.718045	0.463092	0.624509	MBG domain (YGX type)	NA
148	Pfam	PF18676.1	MBG_2	Bacteria	3	-0.0513302	0	0.53414	0.711707	0.0223426	0.0709179	MBG domain (YGX type)	NA
148	Pfam	PF18676.1	MBG_2	Bacteria	8	-0.0512165	0	0.586722	0.748515	0.539448	0.690567	MBG domain (YGX type)	NA
148	Pfam	PF18676.1	MBG_2	Bacteria	7	0.0488204	0	0.582255	0.745176	2.19078e-06	3.3385e-05	MBG domain (YGX type)	NA
149	Pfam	PF18145.1	SAVED	Archaea	0	-0.561139	1	0	0	5.62593e-11	3.98223e-09	SMODS-associated and fused to various effectors sensor domain	NA
149	Pfam	PF18145.1	SAVED	Bacteria	1	-0.544919	1	0	0	9.15959e-07	1.64897e-05	SMODS-associated and fused to various effectors sensor domain	NA
149	Pfam	PF18145.1	SAVED	Bacteria	7	0.342783	1	7.72112e-05	0.000640885	1.21977e-06	2.00722e-05	SMODS-associated and fused to various effectors sensor domain	NA
149	Pfam	PF18145.1	SAVED	Bacteria	10	0.32903	0	0.00183879	0.0100419	0.0503822	0.131544	SMODS-associated and fused to various effectors sensor domain	NA
149	Pfam	PF18145.1	SAVED	Bacteria	6	-0.295107	0	0.00048947	0.00322362	0.0215875	0.0691329	SMODS-associated and fused to various effectors sensor domain	NA
149	Pfam	PF18145.1	SAVED	Bacteria	12	0.284514	0	0.0178185	0.0633627	0.577602	0.72095	SMODS-associated and fused to various effectors sensor domain	NA
149	Pfam	PF18145.1	SAVED	Bacteria	5	0.229515	0	0.00575035	0.0255347	0.0740712	0.173713	SMODS-associated and fused to various effectors sensor domain	NA
149	Pfam	PF18145.1	SAVED	Bacteria	2	0.165305	0	0.0361191	0.110282	0.534037	0.686078	SMODS-associated and fused to various effectors sensor domain	NA
149	Pfam	PF18145.1	SAVED	Bacteria	3	-0.164625	0	0.0448247	0.129703	0.00285006	0.0145218	SMODS-associated and fused to various effectors sensor domain	NA
149	Pfam	PF18145.1	SAVED	Bacteria	8	-0.0787488	0	0.402839	0.603992	0.127946	0.25716	SMODS-associated and fused to various effectors sensor domain	NA
149	Pfam	PF18145.1	SAVED	Bacteria	11	0.0771306	0	0.476932	0.666477	0.560636	0.707425	SMODS-associated and fused to various effectors sensor domain	NA
149	Pfam	PF18145.1	SAVED	Bacteria	4	-0.053567	0	0.519327	0.700601	0.780944	0.869902	SMODS-associated and fused to various effectors sensor domain	NA
149	Pfam	PF18145.1	SAVED	Bacteria	9	0.0389198	0	0.697288	0.826432	0.834389	0.907364	SMODS-associated and fused to various effectors sensor domain	NA
150	DeepEC	EC2.8.4.3	tRNA-2-methylthio-N6-dimethylallyladenosine synthase	Bacteria	11	0.542083	1	9.85831e-08	1.82056e-06	8.93223e-07	1.61225e-05	tRNA-2-methylthio-N6-dimethylallyladenosine synthase; MiaB; 2-methylthio-N-6-isopentenyl adenosine synthase; tRNA-i6A37 methylthiotransferase; tRNA (N6-dimethylallyladenosine37):sulfur-(sulfur carrier),S-adenosyl-L-methionine C2-methylthiotransferase	2.8.4.3
150	DeepEC	EC2.8.4.3	tRNA-2-methylthio-N6-dimethylallyladenosine synthase	Bacteria	4	-0.354279	0	1.07067e-05	0.000115982	0.000864628	0.00540654	tRNA-2-methylthio-N6-dimethylallyladenosine synthase; MiaB; 2-methylthio-N-6-isopentenyl adenosine synthase; tRNA-i6A37 methylthiotransferase; tRNA (N6-dimethylallyladenosine37):sulfur-(sulfur carrier),S-adenosyl-L-methionine C2-methylthiotransferase	2.8.4.3
150	DeepEC	EC2.8.4.3	tRNA-2-methylthio-N6-dimethylallyladenosine synthase	Bacteria	9	0.336662	0	0.00057903	0.00373238	0.000146215	0.00121726	tRNA-2-methylthio-N6-dimethylallyladenosine synthase; MiaB; 2-methylthio-N-6-isopentenyl adenosine synthase; tRNA-i6A37 methylthiotransferase; tRNA (N6-dimethylallyladenosine37):sulfur-(sulfur carrier),S-adenosyl-L-methionine C2-methylthiotransferase	2.8.4.3
150	DeepEC	EC2.8.4.3	tRNA-2-methylthio-N6-dimethylallyladenosine synthase	Bacteria	1	0.328788	0	6.61307e-06	7.50479e-05	0.0101851	0.0392706	tRNA-2-methylthio-N6-dimethylallyladenosine synthase; MiaB; 2-methylthio-N-6-isopentenyl adenosine synthase; tRNA-i6A37 methylthiotransferase; tRNA (N6-dimethylallyladenosine37):sulfur-(sulfur carrier),S-adenosyl-L-methionine C2-methylthiotransferase	2.8.4.3
150	DeepEC	EC2.8.4.3	tRNA-2-methylthio-N6-dimethylallyladenosine synthase	Bacteria	12	0.301631	0	0.0117781	0.0453661	0.176895	0.323988	tRNA-2-methylthio-N6-dimethylallyladenosine synthase; MiaB; 2-methylthio-N-6-isopentenyl adenosine synthase; tRNA-i6A37 methylthiotransferase; tRNA (N6-dimethylallyladenosine37):sulfur-(sulfur carrier),S-adenosyl-L-methionine C2-methylthiotransferase	2.8.4.3
150	DeepEC	EC2.8.4.3	tRNA-2-methylthio-N6-dimethylallyladenosine synthase	Archaea	0	-0.282184	0	0.000513457	0.00336163	0.000349142	0.0025313	tRNA-2-methylthio-N6-dimethylallyladenosine synthase; MiaB; 2-methylthio-N-6-isopentenyl adenosine synthase; tRNA-i6A37 methylthiotransferase; tRNA (N6-dimethylallyladenosine37):sulfur-(sulfur carrier),S-adenosyl-L-methionine C2-methylthiotransferase	2.8.4.3
150	DeepEC	EC2.8.4.3	tRNA-2-methylthio-N6-dimethylallyladenosine synthase	Bacteria	3	0.231922	0	0.00442666	0.0207227	0.00819689	0.0336117	tRNA-2-methylthio-N6-dimethylallyladenosine synthase; MiaB; 2-methylthio-N-6-isopentenyl adenosine synthase; tRNA-i6A37 methylthiotransferase; tRNA (N6-dimethylallyladenosine37):sulfur-(sulfur carrier),S-adenosyl-L-methionine C2-methylthiotransferase	2.8.4.3
150	DeepEC	EC2.8.4.3	tRNA-2-methylthio-N6-dimethylallyladenosine synthase	Bacteria	8	-0.169518	0	0.0701171	0.183343	0.201197	0.354535	tRNA-2-methylthio-N6-dimethylallyladenosine synthase; MiaB; 2-methylthio-N-6-isopentenyl adenosine synthase; tRNA-i6A37 methylthiotransferase; tRNA (N6-dimethylallyladenosine37):sulfur-(sulfur carrier),S-adenosyl-L-methionine C2-methylthiotransferase	2.8.4.3
150	DeepEC	EC2.8.4.3	tRNA-2-methylthio-N6-dimethylallyladenosine synthase	Bacteria	10	0.14015	0	0.19243	0.373383	0.181386	0.329896	tRNA-2-methylthio-N6-dimethylallyladenosine synthase; MiaB; 2-methylthio-N-6-isopentenyl adenosine synthase; tRNA-i6A37 methylthiotransferase; tRNA (N6-dimethylallyladenosine37):sulfur-(sulfur carrier),S-adenosyl-L-methionine C2-methylthiotransferase	2.8.4.3
150	DeepEC	EC2.8.4.3	tRNA-2-methylthio-N6-dimethylallyladenosine synthase	Bacteria	2	0.095484	0	0.228253	0.419753	0.0867002	0.193584	tRNA-2-methylthio-N6-dimethylallyladenosine synthase; MiaB; 2-methylthio-N-6-isopentenyl adenosine synthase; tRNA-i6A37 methylthiotransferase; tRNA (N6-dimethylallyladenosine37):sulfur-(sulfur carrier),S-adenosyl-L-methionine C2-methylthiotransferase	2.8.4.3
150	DeepEC	EC2.8.4.3	tRNA-2-methylthio-N6-dimethylallyladenosine synthase	Bacteria	5	0.020754	0	0.804763	0.893994	0.554256	0.702172	tRNA-2-methylthio-N6-dimethylallyladenosine synthase; MiaB; 2-methylthio-N-6-isopentenyl adenosine synthase; tRNA-i6A37 methylthiotransferase; tRNA (N6-dimethylallyladenosine37):sulfur-(sulfur carrier),S-adenosyl-L-methionine C2-methylthiotransferase	2.8.4.3
150	DeepEC	EC2.8.4.3	tRNA-2-methylthio-N6-dimethylallyladenosine synthase	Bacteria	6	0.0193263	0	0.822427	0.904185	0.613874	0.750308	tRNA-2-methylthio-N6-dimethylallyladenosine synthase; MiaB; 2-methylthio-N-6-isopentenyl adenosine synthase; tRNA-i6A37 methylthiotransferase; tRNA (N6-dimethylallyladenosine37):sulfur-(sulfur carrier),S-adenosyl-L-methionine C2-methylthiotransferase	2.8.4.3
150	DeepEC	EC2.8.4.3	tRNA-2-methylthio-N6-dimethylallyladenosine synthase	Bacteria	7	0.017699	0	0.842005	0.915741	0.114941	0.236882	tRNA-2-methylthio-N6-dimethylallyladenosine synthase; MiaB; 2-methylthio-N-6-isopentenyl adenosine synthase; tRNA-i6A37 methylthiotransferase; tRNA (N6-dimethylallyladenosine37):sulfur-(sulfur carrier),S-adenosyl-L-methionine C2-methylthiotransferase	2.8.4.3
151	Pfam	PF00662.20	Proton_antipo_N	Bacteria	1	0.637278	1	0	0	9.5246e-10	5.22929e-08	NADH-Ubiquinone oxidoreductase (complex I), chain 5 N-terminus	NA
151	Pfam	PF00662.20	Proton_antipo_N	Bacteria	9	-0.516972	1	4.29309e-08	8.44798e-07	8.63504e-08	2.57088e-06	NADH-Ubiquinone oxidoreductase (complex I), chain 5 N-terminus	NA
151	Pfam	PF00662.20	Proton_antipo_N	Bacteria	5	-0.473029	1	3.27976e-09	7.69295e-08	3.77735e-06	5.26633e-05	NADH-Ubiquinone oxidoreductase (complex I), chain 5 N-terminus	NA
151	Pfam	PF00662.20	Proton_antipo_N	Archaea	0	-0.340229	1	2.44382e-05	0.000238117	3.1955e-06	4.5698e-05	NADH-Ubiquinone oxidoreductase (complex I), chain 5 N-terminus	NA
151	Pfam	PF00662.20	Proton_antipo_N	Bacteria	12	0.212321	0	0.0798628	0.202542	0.176895	0.323988	NADH-Ubiquinone oxidoreductase (complex I), chain 5 N-terminus	NA
151	Pfam	PF00662.20	Proton_antipo_N	Bacteria	10	0.191046	0	0.0746516	0.192541	0.000178649	0.00141672	NADH-Ubiquinone oxidoreductase (complex I), chain 5 N-terminus	NA
151	Pfam	PF00662.20	Proton_antipo_N	Bacteria	7	0.175464	0	0.0468165	0.134095	0.567034	0.712924	NADH-Ubiquinone oxidoreductase (complex I), chain 5 N-terminus	NA
151	Pfam	PF00662.20	Proton_antipo_N	Bacteria	3	-0.174944	0	0.0328453	0.102526	0.283652	0.44918	NADH-Ubiquinone oxidoreductase (complex I), chain 5 N-terminus	NA
151	Pfam	PF00662.20	Proton_antipo_N	Bacteria	8	0.109139	0	0.245615	0.439244	0.534976	0.686929	NADH-Ubiquinone oxidoreductase (complex I), chain 5 N-terminus	NA
151	Pfam	PF00662.20	Proton_antipo_N	Bacteria	2	0.0439096	0	0.580211	0.74371	0.131111	0.261698	NADH-Ubiquinone oxidoreductase (complex I), chain 5 N-terminus	NA
151	Pfam	PF00662.20	Proton_antipo_N	Bacteria	4	0.0284306	0	0.732479	0.850501	0.970526	0.985031	NADH-Ubiquinone oxidoreductase (complex I), chain 5 N-terminus	NA
151	Pfam	PF00662.20	Proton_antipo_N	Bacteria	11	-0.020285	0	0.851819	0.921196	0.895304	0.944401	NADH-Ubiquinone oxidoreductase (complex I), chain 5 N-terminus	NA
151	Pfam	PF00662.20	Proton_antipo_N	Bacteria	6	0.0181782	0	0.832818	0.910905	0.42426	0.590144	NADH-Ubiquinone oxidoreductase (complex I), chain 5 N-terminus	NA
152	Pfam	PF17803.1	Cadherin_4	Bacteria	1	-0.598478	1	0	0	1.92707e-08	6.9162e-07	Bacterial cadherin-like domain	NA
152	Pfam	PF17803.1	Cadherin_4	Bacteria	12	-0.414204	0	0.000403001	0.0027225	0.00225764	0.0119633	Bacterial cadherin-like domain	NA
152	Pfam	PF17803.1	Cadherin_4	Bacteria	9	0.291777	0	0.00302767	0.0153385	0.00316356	0.0157908	Bacterial cadherin-like domain	NA
152	Pfam	PF17803.1	Cadherin_4	Bacteria	7	0.240826	0	0.00608455	0.026599	0.0167367	0.0568206	Bacterial cadherin-like domain	NA
152	Pfam	PF17803.1	Cadherin_4	Bacteria	5	0.22919	0	0.00582117	0.0257558	0.00335704	0.016599	Bacterial cadherin-like domain	NA
152	Pfam	PF17803.1	Cadherin_4	Bacteria	3	-0.21775	0	0.0076377	0.0318778	0.000111504	0.000978546	Bacterial cadherin-like domain	NA
152	Pfam	PF17803.1	Cadherin_4	Archaea	0	-0.172019	0	0.036041	0.110091	0.00616965	0.0270223	Bacterial cadherin-like domain	NA
152	Pfam	PF17803.1	Cadherin_4	Bacteria	11	0.165925	0	0.124423	0.276101	0.075068	0.175581	Bacterial cadherin-like domain	NA
152	Pfam	PF17803.1	Cadherin_4	Bacteria	6	-0.165601	0	0.0532104	0.147868	0.0382336	0.107165	Bacterial cadherin-like domain	NA
152	Pfam	PF17803.1	Cadherin_4	Bacteria	8	0.142998	0	0.127365	0.280756	0.00572537	0.02542	Bacterial cadherin-like domain	NA
152	Pfam	PF17803.1	Cadherin_4	Bacteria	10	0.110669	0	0.304056	0.505453	0.746539	0.845392	Bacterial cadherin-like domain	NA
152	Pfam	PF17803.1	Cadherin_4	Bacteria	2	-0.0799259	0	0.313523	0.515426	0.417003	0.583207	Bacterial cadherin-like domain	NA
152	Pfam	PF17803.1	Cadherin_4	Bacteria	4	-0.0304537	0	0.714242	0.838496	0.628227	0.76206	Bacterial cadherin-like domain	NA
153	Pfam	PF03403.13	PAF-AH_p_II	Bacteria	1	-0.574093	1	0	0	9.58473e-07	1.65533e-05	Platelet-activating factor acetylhydrolase, isoform II	NA
153	Pfam	PF03403.13	PAF-AH_p_II	Bacteria	7	0.345958	1	6.56902e-05	0.000562914	1.5322e-05	0.000172034	Platelet-activating factor acetylhydrolase, isoform II	NA
153	Pfam	PF03403.13	PAF-AH_p_II	Archaea	0	0.386229	0	1.39733e-06	1.89411e-05	0.00131583	0.00762101	Platelet-activating factor acetylhydrolase, isoform II	NA
153	Pfam	PF03403.13	PAF-AH_p_II	Bacteria	9	0.342271	0	0.000462779	0.00306726	0.0047286	0.0218808	Platelet-activating factor acetylhydrolase, isoform II	NA
153	Pfam	PF03403.13	PAF-AH_p_II	Bacteria	5	-0.338662	0	3.66854e-05	0.000341774	0.00357951	0.0174673	Platelet-activating factor acetylhydrolase, isoform II	NA
153	Pfam	PF03403.13	PAF-AH_p_II	Bacteria	2	-0.23814	0	0.00235011	0.0123523	0.00321277	0.0160105	Platelet-activating factor acetylhydrolase, isoform II	NA
153	Pfam	PF03403.13	PAF-AH_p_II	Bacteria	12	0.141156	0	0.247307	0.441398	0.915349	0.955996	Platelet-activating factor acetylhydrolase, isoform II	NA
153	Pfam	PF03403.13	PAF-AH_p_II	Bacteria	3	0.128206	0	0.119183	0.267677	0.845021	0.914412	Platelet-activating factor acetylhydrolase, isoform II	NA
153	Pfam	PF03403.13	PAF-AH_p_II	Bacteria	10	0.0949773	0	0.37805	0.579959	0.421601	0.58752	Platelet-activating factor acetylhydrolase, isoform II	NA
153	Pfam	PF03403.13	PAF-AH_p_II	Bacteria	4	-0.0923793	0	0.265769	0.462965	0.215435	0.372022	Platelet-activating factor acetylhydrolase, isoform II	NA
153	Pfam	PF03403.13	PAF-AH_p_II	Bacteria	6	0.0904241	0	0.29294	0.493448	0.44721	0.610477	Platelet-activating factor acetylhydrolase, isoform II	NA
153	Pfam	PF03403.13	PAF-AH_p_II	Bacteria	8	0.0131475	0	0.889089	0.944192	0.557523	0.704984	Platelet-activating factor acetylhydrolase, isoform II	NA
153	Pfam	PF03403.13	PAF-AH_p_II	Bacteria	11	0.000801925	0	0.994173	0.997619	0.90875	0.952377	Platelet-activating factor acetylhydrolase, isoform II	NA
154	DeepEC	EC2.1.1.282	tRNAPhe 7-[(3-amino-3-carboxypropyl)-4-demethylwyosine37-N4]-methyltransferase	Bacteria	1	-0.741198	1	0	0	4.65288e-12	4.20768e-10	tRNAPhe 7-[(3-amino-3-carboxypropyl)-4-demethylwyosine37-N4]-methyltransferase; TYW3 (gene name); tRNA-yW synthesizing enzyme-3	2.1.1.282
154	DeepEC	EC2.1.1.282	tRNAPhe 7-[(3-amino-3-carboxypropyl)-4-demethylwyosine37-N4]-methyltransferase	Bacteria	5	0.411362	1	3.89832e-07	5.95422e-06	2.56128e-06	3.76952e-05	tRNAPhe 7-[(3-amino-3-carboxypropyl)-4-demethylwyosine37-N4]-methyltransferase; TYW3 (gene name); tRNA-yW synthesizing enzyme-3	2.1.1.282
154	DeepEC	EC2.1.1.282	tRNAPhe 7-[(3-amino-3-carboxypropyl)-4-demethylwyosine37-N4]-methyltransferase	Bacteria	9	0.608088	0	0	0	0.00130926	0.00759034	tRNAPhe 7-[(3-amino-3-carboxypropyl)-4-demethylwyosine37-N4]-methyltransferase; TYW3 (gene name); tRNA-yW synthesizing enzyme-3	2.1.1.282
154	DeepEC	EC2.1.1.282	tRNAPhe 7-[(3-amino-3-carboxypropyl)-4-demethylwyosine37-N4]-methyltransferase	Bacteria	12	0.288201	0	0.0163307	0.0591443	0.656943	0.781218	tRNAPhe 7-[(3-amino-3-carboxypropyl)-4-demethylwyosine37-N4]-methyltransferase; TYW3 (gene name); tRNA-yW synthesizing enzyme-3	2.1.1.282
154	DeepEC	EC2.1.1.282	tRNAPhe 7-[(3-amino-3-carboxypropyl)-4-demethylwyosine37-N4]-methyltransferase	Bacteria	10	-0.227484	0	0.0332565	0.10342	3.59946e-05	0.000364568	tRNAPhe 7-[(3-amino-3-carboxypropyl)-4-demethylwyosine37-N4]-methyltransferase; TYW3 (gene name); tRNA-yW synthesizing enzyme-3	2.1.1.282
154	DeepEC	EC2.1.1.282	tRNAPhe 7-[(3-amino-3-carboxypropyl)-4-demethylwyosine37-N4]-methyltransferase	Bacteria	7	0.197428	0	0.0250654	0.0831767	0.00150723	0.00853126	tRNAPhe 7-[(3-amino-3-carboxypropyl)-4-demethylwyosine37-N4]-methyltransferase; TYW3 (gene name); tRNA-yW synthesizing enzyme-3	2.1.1.282
154	DeepEC	EC2.1.1.282	tRNAPhe 7-[(3-amino-3-carboxypropyl)-4-demethylwyosine37-N4]-methyltransferase	Bacteria	4	-0.159377	0	0.0538318	0.149219	0.0589882	0.147999	tRNAPhe 7-[(3-amino-3-carboxypropyl)-4-demethylwyosine37-N4]-methyltransferase; TYW3 (gene name); tRNA-yW synthesizing enzyme-3	2.1.1.282
154	DeepEC	EC2.1.1.282	tRNAPhe 7-[(3-amino-3-carboxypropyl)-4-demethylwyosine37-N4]-methyltransferase	Archaea	0	-0.136038	0	0.0980459	0.23344	0.332307	0.498591	tRNAPhe 7-[(3-amino-3-carboxypropyl)-4-demethylwyosine37-N4]-methyltransferase; TYW3 (gene name); tRNA-yW synthesizing enzyme-3	2.1.1.282
154	DeepEC	EC2.1.1.282	tRNAPhe 7-[(3-amino-3-carboxypropyl)-4-demethylwyosine37-N4]-methyltransferase	Bacteria	11	-0.108898	0	0.314733	0.516434	0.416955	0.583207	tRNAPhe 7-[(3-amino-3-carboxypropyl)-4-demethylwyosine37-N4]-methyltransferase; TYW3 (gene name); tRNA-yW synthesizing enzyme-3	2.1.1.282
154	DeepEC	EC2.1.1.282	tRNAPhe 7-[(3-amino-3-carboxypropyl)-4-demethylwyosine37-N4]-methyltransferase	Bacteria	2	-0.0657365	0	0.407388	0.608354	0.0842354	0.190064	tRNAPhe 7-[(3-amino-3-carboxypropyl)-4-demethylwyosine37-N4]-methyltransferase; TYW3 (gene name); tRNA-yW synthesizing enzyme-3	2.1.1.282
154	DeepEC	EC2.1.1.282	tRNAPhe 7-[(3-amino-3-carboxypropyl)-4-demethylwyosine37-N4]-methyltransferase	Bacteria	3	0.0637446	0	0.439916	0.635741	0.0527477	0.135977	tRNAPhe 7-[(3-amino-3-carboxypropyl)-4-demethylwyosine37-N4]-methyltransferase; TYW3 (gene name); tRNA-yW synthesizing enzyme-3	2.1.1.282
154	DeepEC	EC2.1.1.282	tRNAPhe 7-[(3-amino-3-carboxypropyl)-4-demethylwyosine37-N4]-methyltransferase	Bacteria	6	-0.0309099	0	0.7196	0.841611	0.806691	0.888386	tRNAPhe 7-[(3-amino-3-carboxypropyl)-4-demethylwyosine37-N4]-methyltransferase; TYW3 (gene name); tRNA-yW synthesizing enzyme-3	2.1.1.282
155	Pfam	PF13444.6	Acetyltransf_5	Archaea	0	-0.690103	1	0	0	1.52393e-15	3.18447e-13	Acetyltransferase (GNAT) domain	NA
155	Pfam	PF13444.6	Acetyltransf_5	Bacteria	9	0.594597	0	0	0	0.00103068	0.00623362	Acetyltransferase (GNAT) domain	NA
155	Pfam	PF13444.6	Acetyltransf_5	Bacteria	1	0.412143	0	1.02637e-08	2.23892e-07	0.000602625	0.00399267	Acetyltransferase (GNAT) domain	NA
155	Pfam	PF13444.6	Acetyltransf_5	Bacteria	5	-0.287477	0	0.000501096	0.00329267	0.00386414	0.0185515	Acetyltransferase (GNAT) domain	NA
155	Pfam	PF13444.6	Acetyltransf_5	Bacteria	11	-0.276081	0	0.00984169	0.0394095	0.0250972	0.0776685	Acetyltransferase (GNAT) domain	NA
155	Pfam	PF13444.6	Acetyltransf_5	Bacteria	8	0.116605	0	0.214595	0.402422	0.788826	0.875252	Acetyltransferase (GNAT) domain	NA
155	Pfam	PF13444.6	Acetyltransf_5	Bacteria	12	0.112151	0	0.358895	0.560917	0.331352	0.497644	Acetyltransferase (GNAT) domain	NA
155	Pfam	PF13444.6	Acetyltransf_5	Bacteria	3	0.0829767	0	0.314384	0.516182	0.0648698	0.158041	Acetyltransferase (GNAT) domain	NA
155	Pfam	PF13444.6	Acetyltransf_5	Bacteria	2	0.0750978	0	0.343742	0.546605	0.811172	0.890814	Acetyltransferase (GNAT) domain	NA
155	Pfam	PF13444.6	Acetyltransf_5	Bacteria	10	0.0530274	0	0.623044	0.773908	0.484663	0.643471	Acetyltransferase (GNAT) domain	NA
155	Pfam	PF13444.6	Acetyltransf_5	Bacteria	6	-0.0386759	0	0.653257	0.795969	0.884643	0.939666	Acetyltransferase (GNAT) domain	NA
155	Pfam	PF13444.6	Acetyltransf_5	Bacteria	7	-0.0246366	0	0.781404	0.882549	0.081726	0.186434	Acetyltransferase (GNAT) domain	NA
155	Pfam	PF13444.6	Acetyltransf_5	Bacteria	4	0.0240728	0	0.772262	0.876174	0.35361	0.520495	Acetyltransferase (GNAT) domain	NA
156	Pfam	PF00406.22	ADK	Archaea	0	-0.499235	1	1.12791e-10	3.29662e-09	1.27937e-07	3.34765e-06	Adenylate kinase	NA
156	Pfam	PF00406.22	ADK	Bacteria	10	0.399792	1	0.000129348	0.000999872	1.30712e-05	0.000152418	Adenylate kinase	NA
156	Pfam	PF00406.22	ADK	Bacteria	7	0.371869	1	1.65022e-05	0.000169004	4.01214e-05	0.00040138	Adenylate kinase	NA
156	Pfam	PF00406.22	ADK	Bacteria	1	0.344867	0	2.16846e-06	2.80603e-05	0.00219643	0.0116832	Adenylate kinase	NA
156	Pfam	PF00406.22	ADK	Bacteria	9	0.298845	0	0.00237087	0.012446	0.338132	0.504766	Adenylate kinase	NA
156	Pfam	PF00406.22	ADK	Bacteria	5	0.246962	0	0.00291501	0.0148433	0.0234708	0.0737246	Adenylate kinase	NA
156	Pfam	PF00406.22	ADK	Bacteria	4	-0.224942	0	0.006159	0.0268505	0.0316449	0.0925212	Adenylate kinase	NA
156	Pfam	PF00406.22	ADK	Bacteria	2	0.202306	0	0.0100633	0.0401316	0.0302216	0.0895573	Adenylate kinase	NA
156	Pfam	PF00406.22	ADK	Bacteria	12	0.12059	0	0.323641	0.525696	0.96509	0.982866	Adenylate kinase	NA
156	Pfam	PF00406.22	ADK	Bacteria	6	0.0964306	0	0.261949	0.458051	0.898337	0.946578	Adenylate kinase	NA
156	Pfam	PF00406.22	ADK	Bacteria	11	-0.0747248	0	0.490816	0.677921	0.543576	0.69266	Adenylate kinase	NA
156	Pfam	PF00406.22	ADK	Bacteria	8	-0.0512675	0	0.586349	0.748295	0.804527	0.886728	Adenylate kinase	NA
156	Pfam	PF00406.22	ADK	Bacteria	3	0.0365955	0	0.657699	0.798817	0.854305	0.920527	Adenylate kinase	NA
157	Pfam	PF00152.20	tRNA-synt_2	Bacteria	9	0.547054	1	4.46802e-09	1.02859e-07	2.71532e-05	0.000287805	tRNA synthetases class II (D, K and N)	NA
157	Pfam	PF00152.20	tRNA-synt_2	Bacteria	11	0.461325	1	8.79192e-06	9.71488e-05	2.31291e-05	0.000249469	tRNA synthetases class II (D, K and N)	NA
157	Pfam	PF00152.20	tRNA-synt_2	Archaea	0	-0.320584	1	7.32872e-05	0.000616322	3.25734e-06	4.65156e-05	tRNA synthetases class II (D, K and N)	NA
157	Pfam	PF00152.20	tRNA-synt_2	Bacteria	1	0.369903	0	3.38422e-07	5.24384e-06	0.00140838	0.00808068	tRNA synthetases class II (D, K and N)	NA
157	Pfam	PF00152.20	tRNA-synt_2	Bacteria	3	0.28861	0	0.000357627	0.0024504	0.00340955	0.0167669	tRNA synthetases class II (D, K and N)	NA
157	Pfam	PF00152.20	tRNA-synt_2	Bacteria	10	0.270332	0	0.0110591	0.04322	0.0236702	0.0742362	tRNA synthetases class II (D, K and N)	NA
157	Pfam	PF00152.20	tRNA-synt_2	Bacteria	8	0.0845954	0	0.368713	0.571003	0.589845	0.73114	tRNA synthetases class II (D, K and N)	NA
157	Pfam	PF00152.20	tRNA-synt_2	Bacteria	2	-0.0627071	0	0.429386	0.628038	0.901558	0.948084	tRNA synthetases class II (D, K and N)	NA
157	Pfam	PF00152.20	tRNA-synt_2	Bacteria	12	0.0489845	0	0.689376	0.821222	0.0744981	0.17454	tRNA synthetases class II (D, K and N)	NA
157	Pfam	PF00152.20	tRNA-synt_2	Bacteria	6	-0.024334	0	0.777487	0.879993	0.929254	0.963624	tRNA synthetases class II (D, K and N)	NA
157	Pfam	PF00152.20	tRNA-synt_2	Bacteria	7	0.0192811	0	0.82809	0.907643	0.300092	0.466463	tRNA synthetases class II (D, K and N)	NA
157	Pfam	PF00152.20	tRNA-synt_2	Bacteria	4	-0.0189708	0	0.819595	0.902803	0.252038	0.415879	tRNA synthetases class II (D, K and N)	NA
157	Pfam	PF00152.20	tRNA-synt_2	Bacteria	5	-0.0110562	0	0.89525	0.947737	0.442954	0.606386	tRNA synthetases class II (D, K and N)	NA
158	Pfam	PF03150.14	CCP_MauG	Archaea	0	-0.630698	1	0	0	2.25161e-14	3.84307e-12	Di-haem cytochrome c peroxidase	NA
158	Pfam	PF03150.14	CCP_MauG	Bacteria	1	0.482472	1	3.03889e-12	9.74155e-11	1.51856e-07	3.84638e-06	Di-haem cytochrome c peroxidase	NA
158	Pfam	PF03150.14	CCP_MauG	Bacteria	9	0.401338	0	3.39374e-05	0.00031893	0.0098272	0.0382021	Di-haem cytochrome c peroxidase	NA
158	Pfam	PF03150.14	CCP_MauG	Bacteria	5	-0.38779	0	1.90787e-06	2.51228e-05	0.00229695	0.0121378	Di-haem cytochrome c peroxidase	NA
158	Pfam	PF03150.14	CCP_MauG	Bacteria	4	-0.236659	0	0.00390219	0.0187152	0.0409679	0.112854	Di-haem cytochrome c peroxidase	NA
[truncated: 87,567 more rows]
