# Supplementary material for: Wide range of metabolic adaptations to the acquisition of the Calvin cycle revealed by comparison of microbial genomes
Source: PLoS Comput Biol. 2021 Feb 8;17(2):e1008742. doi: 10.1371/journal.pcbi.1008742 (PMC7895386; doi:10.1371/journal.pcbi.1008742)
Supplement: S4 Dataset — Feature importances derived from random forest classification of CBB-positive and CBB-negative genomes based on Enzyme Commission (EC) number or Pfam counts. The columns contain rank based on ’Importance’ (’Rank’), feature type (’Feature_Type’; DeepEC or Pfam), feature ID (’Feature’), feature name (’Name’), average feature importance for 100 random forests (’Importance’), coefficient of variation for feature importance based on 100 random forests (’CV_Importance’), feature description (’Description’; the DESC line from the Pfam HMM database, or the full list of enzyme names from KEGG for DeepEC), and the KEGG EC of the entry (’KEGG_EC’). Note that some DeepEC ECs were transferred to one or more new ECs in KEGG, as indicated by a discrepancy between ’Feature’ (if ’Feature_Type’ is DeepEC) and ’KEGG_EC’. A single feature can therefore be listed more than once. Also note that the importance and rank was calculated separately for DeepEC and Pfam feature types. (XLSX) [file pcbi.1008742.s007.xlsx]

## Sheet: Dataset_S4_Random_forest
S4 Dataset. Random forest analysis. Feature importances derived from random forest classification of CBB-positive and CBB-negative genomes based on Enzyme Commission (EC) number or Pfam counts. The columns contain rank based on 'Importance' ('Rank'), feature type ('Feature_Type'; DeepEC or Pfam), feature ID ('Feature'), feature name ('Name'), average feature importance for 100 random forests ('Im…
Rank	Feature_Type	Feature	Name	Importance	CV_Importance	Description	KEGG_EC
1	DeepEC	EC3.1.3.11	fructose-bisphosphatase	0.0240805	0.0844584	fructose-bisphosphatase; hexose diphosphatase; FBPase; fructose 1,6-diphosphatase; fructose 1,6-diphosphate phosphatase; D-fructose 1,6-diphosphatase; fructose 1,6-bisphosphatase; fructose diphosphatase; fructose diphosphate phosphatase; fructose bisphosphate phosphatase; fructose 1,6-bisphosphate 1-phosphatase; fructose 1,6-bisphosphate phosphatase; hexose bisphosphatase; D-fructose-1,6-bisphosp…	3.1.3.11
1	Pfam	PF17866.1	AAA_lid_6	0.0225625	0.089568	AAA lid domain	NA
2	DeepEC	EC2.2.1.1	transketolase	0.0163993	0.0799118	transketolase; glycolaldehydetransferase	2.2.1.1
2	Pfam	PF00316.20	FBPase	0.0173746	0.0853902	Fructose-1-6-bisphosphatase, N-terminal domain	NA
3	DeepEC	EC4.1.2.13	fructose-bisphosphate aldolase	0.0148874	0.094222	fructose-bisphosphate aldolase; aldolase; fructose-1,6-bisphosphate triosephosphate-lyase; fructose diphosphate aldolase; diphosphofructose aldolase; fructose 1,6-diphosphate aldolase; ketose 1-phosphate aldolase; phosphofructoaldolase; zymohexase; fructoaldolase; fructose 1-phosphate aldolase; fructose 1-monophosphate aldolase; 1,6-diphosphofructose aldolase; SMALDO; D-fructose-1,6-bisphosphate …	4.1.2.13
3	Pfam	PF01116.20	F_bP_aldolase	0.0106297	0.111516	Fructose-bisphosphate aldolase class-II	NA
4	DeepEC	EC2.4.1.1	glycogen phosphorylase	0.0103532	0.0963957	glycogen phosphorylase; muscle phosphorylase a and b; amylophosphorylase; polyphosphorylase; amylopectin phosphorylase; glucan phosphorylase; alpha-glucan phosphorylase; 1,4-alpha-glucan phosphorylase; glucosan phosphorylase; granulose phosphorylase; maltodextrin phosphorylase; muscle phosphorylase; myophosphorylase; potato phosphorylase; starch phosphorylase; 1,4-alpha-D-glucan:phosphate alpha-D…	2.4.1.1
4	Pfam	PF01058.22	Oxidored_q6	0.00927096	0.117776	NADH ubiquinone oxidoreductase, 20 Kd subunit	NA
5	DeepEC	EC4.2.1.3	aconitate hydratase	0.00977871	0.0842174	aconitate hydratase; cis-aconitase; aconitase; AcnB; 2-methylaconitate hydratase; citrate(isocitrate) hydro-lyase	4.2.1.3
5	Pfam	PF02635.15	DrsE	0.00663514	0.097675	DsrE/DsrF-like family	NA
6	DeepEC	EC2.2.1.6	acetolactate synthase	0.00828261	0.101101	acetolactate synthase; alpha-acetohydroxy acid synthetase; alpha-acetohydroxyacid synthase; alpha-acetolactate synthase; alpha-acetolactate synthetase; acetohydroxy acid synthetase; acetohydroxyacid synthase; acetolactate pyruvate-lyase (carboxylating); acetolactic synthetase	2.2.1.6
6	Pfam	PF00586.24	AIRS	0.00650823	0.132981	AIR synthase related protein, N-terminal domain	NA
7	DeepEC	EC5.1.3.1	ribulose-phosphate 3-epimerase	0.00755001	0.10817	ribulose-phosphate 3-epimerase; phosphoribulose epimerase; erythrose-4-phosphate isomerase; phosphoketopentose 3-epimerase; xylulose phosphate 3-epimerase; phosphoketopentose epimerase; ribulose 5-phosphate 3-epimerase; D-ribulose phosphate-3-epimerase; D-ribulose 5-phosphate epimerase; D-ribulose-5-P 3-epimerase; D-xylulose-5-phosphate 3-epimerase; pentose-5-phosphate 3-epimerase	5.1.3.1
7	Pfam	PF08406.10	CbbQ_C	0.00615928	0.137162	CbbQ/NirQ/NorQ C-terminal	NA
8	DeepEC	EC3.1.2.6	hydroxyacylglutathione hydrolase	0.00740569	0.0604498	hydroxyacylglutathione hydrolase; glyoxalase II; S-2-hydroxylacylglutathione hydrolase; hydroxyacylglutathione hydrolase; acetoacetylglutathione hydrolase	3.1.2.6
8	Pfam	PF01575.19	MaoC_dehydratas	0.00575397	0.110369	MaoC like domain	NA
9	DeepEC	EC2.5.1.47	cysteine synthase	0.00731887	0.0604941	cysteine synthase; O-acetyl-L-serine sulfhydrylase; O-acetyl-L-serine sulfohydrolase; O-acetylserine (thiol)-lyase; O-acetylserine (thiol)-lyase A; O-acetylserine sulfhydrylase; O3-acetyl-L-serine acetate-lyase (adding hydrogen-sulfide); acetylserine sulfhydrylase; cysteine synthetase; S-sulfocysteine synthase; 3-O-acetyl-L-serine:hydrogen-sulfide 2-amino-2-carboxyethyltransferase; O3-acetyl-L-se…	2.5.1.47
9	Pfam	PF12288.8	CsoS2_M	0.0057384	0.144902	Carboxysome shell peptide mid-region	NA
10	DeepEC	EC1.8.5.4	bacterial sulfide:quinone reductase	0.00726103	0.137538	bacterial sulfide:quinone reductase; sqr (gene name); sulfide:quinone reductase (ambiguous); sulfide:quinone oxidoreductase	1.8.5.4
10	Pfam	PF08936.10	CsoSCA	0.00566091	0.166487	Carboxysome Shell Carbonic Anhydrase	NA
11	DeepEC	EC2.7.2.3	phosphoglycerate kinase	0.00710349	0.117039	phosphoglycerate kinase; PGK; 3-PGK; ATP-3-phospho-D-glycerate-1-phosphotransferase; ATP:D-3-phosphoglycerate 1-phosphotransferase; 3-phosphoglycerate kinase; 3-phosphoglycerate phosphokinase; 3-phosphoglyceric acid kinase; 3-phosphoglyceric acid phosphokinase; 3-phosphoglyceric kinase; glycerate 3-phosphate kinase; glycerophosphate kinase; phosphoglyceric acid kinase; phosphoglyceric kinase; pho…	2.7.2.3
11	Pfam	PF13419.6	HAD_2	0.00525784	0.0750341	Haloacid dehalogenase-like hydrolase	NA
12	DeepEC	EC5.1.3.2	UDP-glucose 4-epimerase	0.00689282	0.0531513	UDP-glucose 4-epimerase; UDP-galactose 4-epimerase; uridine diphosphoglucose epimerase; galactowaldenase; UDPG-4-epimerase; uridine diphosphate galactose 4-epimerase; uridine diphospho-galactose-4-epimerase; UDP-glucose epimerase; 4-epimerase; uridine diphosphoglucose 4-epimerase; uridine diphosphate glucose 4-epimerase; UDP-D-galactose 4-epimerase	5.1.3.2
12	Pfam	PF03446.15	NAD_binding_2	0.00525757	0.049916	NAD binding domain of 6-phosphogluconate dehydrogenase	NA
13	DeepEC	EC1.6.5.8	NADH:ubiquinone reductase (Na+-transporting)	0.00678857	0.144428	NADH:ubiquinone reductase (Na+-transporting); Na+-translocating NADH-quinone reductase; Na+-NQR	7.2.1.1
13	Pfam	PF00578.21	AhpC-TSA	0.0052455	0.0861489	AhpC/TSA family	NA
14	DeepEC	EC1.4.7.1	glutamate synthase (ferredoxin)	0.00623324	0.0579106	glutamate synthase (ferredoxin); ferredoxin-dependent glutamate synthase; ferredoxin-glutamate synthase; glutamate synthase (ferredoxin-dependent)	1.4.7.1
14	Pfam	PF00175.21	NAD_binding_1	0.0052058	0.0876863	Oxidoreductase NAD-binding domain	NA
15	DeepEC	EC5.4.2.11	phosphoglycerate mutase (2,3-diphosphoglycerate-dependent)	0.00611847	0.0947	phosphoglycerate mutase (2,3-diphosphoglycerate-dependent); glycerate phosphomutase (diphosphoglycerate cofactor); 2,3-diphosphoglycerate dependent phosphoglycerate mutase; cofactor dependent phosphoglycerate mutase; phosphoglycerate phosphomutase (ambiguous); phosphoglyceromutase (ambiguous); monophosphoglycerate mutase (ambiguous); monophosphoglyceromutase (ambiguous); GriP mutase (ambiguous); …	5.4.2.11
15	Pfam	PF12774.7	AAA_6	0.00491711	0.16466	Hydrolytic ATP binding site of dynein motor region	NA
16	DeepEC	EC3.5.1.2	glutaminase	0.00606783	0.0556807	glutaminase; glutaminase I; L-glutaminase; glutamine aminohydrolase	3.5.1.2
16	Pfam	PF00092.28	VWA	0.00479472	0.0825797	von Willebrand factor type A domain	NA
17	DeepEC	EC2.7.7.59	[protein-PII] uridylyltransferase	0.00588882	0.0604034	[protein-PII] uridylyltransferase; PII uridylyl-transferase; uridyl removing enzyme	2.7.7.59
17	Pfam	PF08279.12	HTH_11	0.00477046	0.0717293	HTH domain	NA
18	DeepEC	EC4.1.99.12	3,4-dihydroxy-2-butanone-4-phosphate synthase	0.00583395	0.0609283	3,4-dihydroxy-2-butanone-4-phosphate synthase; DHBP synthase; L-3,4-dihydroxybutan-2-one-4-phosphate synthase	4.1.99.12
18	Pfam	PF02655.14	ATP-grasp_3	0.00462843	0.0858567	ATP-grasp domain	NA
19	DeepEC	EC1.1.1.86	ketol-acid reductoisomerase (NADP+)	0.00580472	0.0986419	ketol-acid reductoisomerase (NADP+); dihydroxyisovalerate dehydrogenase (isomerizing); acetohydroxy acid isomeroreductase; ketol acid reductoisomerase; alpha-keto-beta-hydroxylacyl reductoisomerase; 2-hydroxy-3-keto acid reductoisomerase; acetohydroxy acid reductoisomerase; acetolactate reductoisomerase; dihydroxyisovalerate (isomerizing) dehydrogenase; isomeroreductase; reductoisomerase; ketol-a…	1.1.1.86
19	Pfam	PF13452.6	MaoC_dehydrat_N	0.00462618	0.102107	N-terminal half of MaoC dehydratase	NA
20	DeepEC	EC4.2.1.11	phosphopyruvate hydratase	0.00578751	0.0706236	phosphopyruvate hydratase; enolase; 2-phosphoglycerate dehydratase; 14-3-2-protein; nervous-system specific enolase; phosphoenolpyruvate hydratase; 2-phosphoglycerate dehydratase; 2-phosphoglyceric dehydratase; 2-phosphoglycerate enolase; gamma-enolase; 2-phospho-D-glycerate hydro-lyase	4.2.1.11
20	Pfam	PF02737.18	3HCDH_N	0.00453532	0.0764066	3-hydroxyacyl-CoA dehydrogenase, NAD binding domain	NA
21	DeepEC	EC5.99.1.2	DNA topoisomerase	0.00577955	0.0551062	DNA topoisomerase; type I DNA topoisomerase; untwisting enzyme; relaxing enzyme; nicking-closing enzyme; swivelase; omega-protein; deoxyribonucleate topoisomerase; topoisomerase	5.6.2.1
21	Pfam	PF02798.20	GST_N	0.00432978	0.0791342	Glutathione S-transferase, N-terminal domain	NA
22	DeepEC	EC6.1.1.7	alanine---tRNA ligase	0.00567076	0.127746	alanine---tRNA ligase; alanyl-tRNA synthetase; alanyl-transfer ribonucleate synthetase; alanyl-transfer RNA synthetase; alanyl-transfer ribonucleic acid synthetase; alanine-transfer RNA ligase; alanine transfer RNA synthetase; alanine tRNA synthetase; alanine translase; alanyl-transfer ribonucleate synthase; AlaRS; Ala-tRNA synthetase	6.1.1.7
22	Pfam	PF14691.6	Fer4_20	0.00426467	0.0920797	Dihydroprymidine dehydrogenase domain II, 4Fe-4S cluster	NA
23	DeepEC	EC2.7.2.1	acetate kinase	0.00554886	0.048625	acetate kinase; acetokinase; AckA; AK; acetic kinase; acetate kinase (phosphorylating)	2.7.2.1
23	Pfam	PF00132.24	Hexapep	0.00424287	0.0513454	Bacterial transferase hexapeptide (six repeats)	NA
24	DeepEC	EC2.7.1.33	pantothenate kinase	0.00545127	0.103858	pantothenate kinase; pantothenate kinase (phosphorylating); pantothenic acid kinase; ATP:pantothenate 4'-phosphotransferase; D-pantothenate kinase	2.7.1.33
24	Pfam	PF00733.21	Asn_synthase	0.00422958	0.0889263	Asparagine synthase	NA
25	DeepEC	EC2.7.7.23	UDP-N-acetylglucosamine diphosphorylase	0.00543586	0.11638	UDP-N-acetylglucosamine diphosphorylase; UDP-N-acetylglucosamine pyrophosphorylase; uridine diphosphoacetylglucosamine pyrophosphorylase; UTP:2-acetamido-2-deoxy-alpha-D-glucose-1-phosphate uridylyltransferase; UDP-GlcNAc pyrophosphorylase; GlmU uridylyltransferase; Acetylglucosamine 1-phosphate uridylyltransferase; UDP-acetylglucosamine pyrophosphorylase; uridine diphosphate-N-acetylglucosamine …	2.7.7.23
25	Pfam	PF10588.9	NADH-G_4Fe-4S_3	0.00415638	0.161856	NADH-ubiquinone oxidoreductase-G iron-sulfur binding region	NA
26	DeepEC	EC3.4.11.1	leucyl aminopeptidase	0.00538151	0.0536552	leucyl aminopeptidase; leucine aminopeptidase; leucyl peptidase; peptidase S; cytosol aminopeptidase; cathepsin III; L-leucine aminopeptidase; leucinaminopeptidase; leucinamide aminopeptidase; FTBL proteins; proteinates FTBL; aminopeptidase II; aminopeptidase III; aminopeptidase I	3.4.11.1
26	Pfam	PF00294.24	PfkB	0.00414851	0.0619344	pfkB family carbohydrate kinase	NA
27	DeepEC	EC2.4.2.21	nicotinate-nucleotide---dimethylbenzimidazole phosphoribosyltransferase	0.00531275	0.0782349	nicotinate-nucleotide---dimethylbenzimidazole phosphoribosyltransferase; nicotinate mononucleotide-dimethylbenzimidazole phosphoribosyltransferase; nicotinate ribonucleotide:benzimidazole (adenine) phosphoribosyltransferase; nicotinate-nucleotide:dimethylbenzimidazole phospho-D-ribosyltransferase; CobT; nicotinate mononucleotide (NaMN):5,6-dimethylbenzimidazole phosphoribosyltransferase	2.4.2.21
27	Pfam	PF13671.6	AAA_33	0.00405619	0.082813	AAA domain	NA
28	DeepEC	EC2.1.3.3	ornithine carbamoyltransferase	0.00516461	0.0901475	ornithine carbamoyltransferase; citrulline phosphorylase; ornithine transcarbamylase; OTC; carbamylphosphate-ornithine transcarbamylase; L-ornithine carbamoyltransferase; L-ornithine carbamyltransferase; L-ornithine transcarbamylase; ornithine carbamyltransferase	2.1.3.3
28	Pfam	PF01380.22	SIS	0.00404765	0.0775771	SIS domain	NA
29	DeepEC	EC2.1.1.201	2-methoxy-6-polyprenyl-1,4-benzoquinol methylase	0.00510199	0.0873057	2-methoxy-6-polyprenyl-1,4-benzoquinol methylase; ubiE (gene name, ambiguous)	2.1.1.201
29	Pfam	PF04143.14	Sulf_transp	0.00402851	0.143832	Sulphur transport	NA
30	DeepEC	EC6.1.1.1	tyrosine---tRNA ligase	0.00507408	0.119344	tyrosine---tRNA ligase	6.1.1.1
30	Pfam	PF13245.6	AAA_19	0.00401553	0.0606409	AAA domain	NA
31	DeepEC	EC3.2.2.23	DNA-formamidopyrimidine glycosylase	0.00505386	0.051327	DNA-formamidopyrimidine glycosylase; Fapy-DNA glycosylase; deoxyribonucleate glycosidase; 2,6-diamino-4-hydroxy-5N-formamidopyrimidine-DNA glycosylase; 2,6-diamino-4-hydroxy-5(N-methyl)formamidopyrimidine-DNA glycosylase; formamidopyrimidine-DNA glycosylase; DNA-formamidopyrimidine glycosidase; Fpg protein	3.2.2.23
31	Pfam	PF01262.21	AlaDh_PNT_C	0.00397061	0.0607111	Alanine dehydrogenase/PNT, C-terminal domain	NA
32	DeepEC	EC6.1.1.15	proline---tRNA ligase	0.00499572	0.114168	proline---tRNA ligase; prolyl-tRNA synthetase; prolyl-transferRNA synthetase; prolyl-transfer ribonucleate synthetase; proline translase; prolyl-transfer ribonucleic acid synthetase; prolyl-s-RNA synthetase; prolinyl-tRNA ligase	6.1.1.15
32	Pfam	PF12850.7	Metallophos_2	0.00393379	0.0587419	Calcineurin-like phosphoesterase superfamily domain	NA
33	DeepEC	EC2.1.1.192	23S rRNA (adenine2503-C2)-methyltransferase	0.00488065	0.0619732	23S rRNA (adenine2503-C2)-methyltransferase; RlmN; YfgB; Cfr	2.1.1.192
33	Pfam	PF00549.19	Ligase_CoA	0.00392201	0.118716	CoA-ligase	NA
34	DeepEC	EC1.1.1.37	malate dehydrogenase	0.00486339	0.0528423	malate dehydrogenase; malic dehydrogenase; L-malate dehydrogenase; NAD-L-malate dehydrogenase; malic acid dehydrogenase; NAD-dependent malic dehydrogenase; NAD-malate dehydrogenase; NAD-malic dehydrogenase; malate (NAD) dehydrogenase; NAD-dependent malate dehydrogenase; NAD-specific malate dehydrogenase; NAD-linked malate dehydrogenase; MDH; L-malate-NAD+ oxidoreductase	1.1.1.37
34	Pfam	PF01070.18	FMN_dh	0.00391919	0.0742537	FMN-dependent dehydrogenase	NA
35	DeepEC	EC1.1.1.42	isocitrate dehydrogenase (NADP+)	0.00478298	0.0934935	isocitrate dehydrogenase (NADP+); oxalosuccinate decarboxylase; oxalsuccinic decarboxylase; isocitrate (NADP) dehydrogenase; isocitrate (nicotinamide adenine dinucleotide phosphate) dehydrogenase; NADP-specific isocitrate dehydrogenase; NADP-linked isocitrate dehydrogenase; NADP-dependent isocitrate dehydrogenase; NADP isocitric dehydrogenase; isocitrate dehydrogenase (NADP-dependent); NADP-depen…	1.1.1.42
35	Pfam	PF00834.19	Ribul_P_3_epim	0.00388498	0.163229	Ribulose-phosphate 3 epimerase family	NA
36	DeepEC	EC5.4.2.10	phosphoglucosamine mutase	0.00477323	0.0783838	phosphoglucosamine mutase	5.4.2.10
36	Pfam	PF13371.6	TPR_9	0.00387816	0.0632209	Tetratricopeptide repeat	NA
37	DeepEC	EC4.1.99.17	phosphomethylpyrimidine synthase	0.00476699	0.0532373	phosphomethylpyrimidine synthase; thiC (gene name)	4.1.99.17
37	Pfam	PF00557.24	Peptidase_M24	0.00387758	0.0965868	Metallopeptidase family M24	NA
38	DeepEC	EC2.7.6.1	ribose-phosphate diphosphokinase	0.0047533	0.0490634	ribose-phosphate diphosphokinase; ribose-phosphate pyrophosphokinase; PRPP synthetase; phosphoribosylpyrophosphate synthetase; PPRibP synthetase; PP-ribose P synthetase; 5-phosphoribosyl-1-pyrophosphate synthetase; 5-phosphoribose pyrophosphorylase; 5-phosphoribosyl-alpha-1-pyrophosphate synthetase; phosphoribosyl-diphosphate synthetase; phosphoribosylpyrophosphate synthase; pyrophosphoribosylpho…	2.7.6.1
38	Pfam	PF13292.6	DXP_synthase_N	0.00387318	0.0983777	1-deoxy-D-xylulose-5-phosphate synthase	NA
39	DeepEC	EC2.7.8.13	phospho-N-acetylmuramoyl-pentapeptide-transferase	0.00472483	0.0708059	phospho-N-acetylmuramoyl-pentapeptide-transferase; MraY transferase; UDP-MurNAc-L-Ala-D-gamma-Glu-L-Lys-D-Ala-D-Ala:C55-isoprenoid alcohol transferase; UDP-MurNAc-Ala-gammaDGlu-Lys-DAla-DAla:undecaprenylphosphate transferase; phospho-N-acetylmuramoyl pentapeptide translocase; phospho-MurNAc-pentapeptide transferase; phospho-NAc-muramoyl-pentapeptide translocase (UMP); phosphoacetylmuramoylpentape…	2.7.8.13
39	Pfam	PF00043.25	GST_C	0.00387274	0.0671629	Glutathione S-transferase, C-terminal domain	NA
40	DeepEC	EC1.17.7.4	4-hydroxy-3-methylbut-2-en-1-yl diphosphate reductase	0.00472174	0.048136	4-hydroxy-3-methylbut-2-en-1-yl diphosphate reductase; isopentenyl-diphosphate:NADP+ oxidoreductase; LytB; (E)-4-hydroxy-3-methylbut-2-en-1-yl diphosphate reductase; HMBPP reductase; IspH; LytB/IspH	1.17.7.4
40	Pfam	PF13481.6	AAA_25	0.00387249	0.074773	AAA domain	NA
41	DeepEC	EC2.8.1.4	tRNA uracil 4-sulfurtransferase	0.00471786	0.103496	tRNA uracil 4-sulfurtransferase; thiI (gene name); transfer ribonucleate sulfurtransferase (ambiguous); RNA sulfurtransferase (ambiguous); ribonucleate sulfurtransferase (ambiguous); transfer RNA sulfurtransferase (ambiguous); transfer RNA thiolase (ambiguous); L-cysteine:tRNA sulfurtransferase (incorrect); tRNA sulfurtransferase (ambiguous)	2.8.1.4
41	Pfam	PF13519.6	VWA_2	0.003795	0.0579572	von Willebrand factor type A domain	NA
42	DeepEC	EC1.3.7.7	ferredoxin:protochlorophyllide reductase (ATP-dependent)	0.00468344	0.146866	ferredoxin:protochlorophyllide reductase (ATP-dependent); light-independent protochlorophyllide reductase	1.3.7.7
42	Pfam	PF13607.6	Succ_CoA_lig	0.00377733	0.0960782	Succinyl-CoA ligase like flavodoxin domain	NA
43	DeepEC	EC4.1.1.3	oxaloacetate decarboxylase	0.00465244	0.121148	oxaloacetate decarboxylase; oxaloacetate beta-decarboxylase; oxalacetic acid decarboxylase; oxalate beta-decarboxylase; oxaloacetate carboxy-lyase	4.1.1.112
43	DeepEC	EC4.1.1.3	oxaloacetate decarboxylase (Na+ extruding)	0.00465244	0.121148	oxaloacetate decarboxylase (Na+ extruding); oxaloacetate beta-decarboxylase (ambiguous); oxalacetic acid decarboxylase (ambiguous); oxalate beta-decarboxylase (ambiguous); oxaloacetate carboxy-lyase (ambiguous)	7.2.4.2
43	Pfam	PF00133.22	tRNA-synt_1	0.0037766	0.100192	tRNA synthetases class I (I, L, M and V)	NA
44	DeepEC	EC1.12.99.6	hydrogenase (acceptor)	0.0045814	0.142821	hydrogenase (acceptor); H2 producing hydrogenase (ambiguous); hydrogen-lyase (ambiguous); hydrogenlyase (ambiguous); uptake hydrogenase (ambiguous); hydrogen:(acceptor) oxidoreductase	1.12.99.6
44	Pfam	PF07021.12	MetW	0.00377639	0.0728056	Methionine biosynthesis protein MetW	NA
45	DeepEC	EC5.4.99.2	methylmalonyl-CoA mutase	0.00457534	0.0687907	methylmalonyl-CoA mutase; methylmalonyl-CoA CoA-carbonyl mutase; methylmalonyl coenzyme A mutase; methylmalonyl coenzyme A carbonylmutase; (S)-methylmalonyl-CoA mutase; (R)-2-methyl-3-oxopropanoyl-CoA CoA-carbonylmutase [incorrect]	5.4.99.2
45	Pfam	PF01435.18	Peptidase_M48	0.00373478	0.0635366	Peptidase family M48	NA
46	DeepEC	EC3.1.22.4	crossover junction endodeoxyribonuclease	0.00447834	0.0810144	crossover junction endodeoxyribonuclease; Hje endonuclease; Holliday junction endonuclease CCE1; Holliday junction resolvase; Holliday junction-cleaving endonuclease; Holliday junction-resolving endoribonuclease; RusA Holliday junction resolvase; RusA endonuclease; RuvC endonuclease; SpCCe1 Holliday junction resolvase; crossover junction endoribonuclease; cruciform-cutting endonuclease; endo X3; …	3.1.22.4
46	Pfam	PF02195.18	ParBc	0.00371375	0.068232	ParB-like nuclease domain	NA
47	DeepEC	EC2.4.2.18	anthranilate phosphoribosyltransferase	0.00444307	0.111756	anthranilate phosphoribosyltransferase; phosphoribosyl-anthranilate pyrophosphorylase; PRT; anthranilate 5-phosphoribosylpyrophosphate phosphoribosyltransferase; anthranilate phosphoribosylpyrophosphate phosphoribosyltransferase; phosphoribosylanthranilate pyrophosphorylase; phosphoribosylanthranilate transferase; anthranilate-PP-ribose-P phosphoribosyltransferase	2.4.2.18
47	Pfam	PF02558.16	ApbA	0.00368162	0.0787423	Ketopantoate reductase PanE/ApbA	NA
48	DeepEC	EC3.4.11.10	bacterial leucyl aminopeptidase	0.00443255	0.0567454	bacterial leucyl aminopeptidase; Aeromonas proteolytica aminopeptidase	3.4.11.10
48	Pfam	PF07702.13	UTRA	0.0036467	0.0797357	UTRA domain	NA
49	DeepEC	EC4.2.3.1	threonine synthase	0.00442561	0.0771703	threonine synthase; threonine synthetase; O-phospho-L-homoserine phospho-lyase (adding water)	4.2.3.1
49	Pfam	PF13241.6	NAD_binding_7	0.00363816	0.0662656	Putative NAD(P)-binding	NA
50	DeepEC	EC4.1.1.31	phosphoenolpyruvate carboxylase	0.00441146	0.0475992	phosphoenolpyruvate carboxylase; phosphopyruvate (phosphate) carboxylase; PEP carboxylase; phosphoenolpyruvic carboxylase; PEPC; PEPCase; phosphate:oxaloacetate carboxy-lyase (phosphorylating)	4.1.1.31
50	Pfam	PF13646.6	HEAT_2	0.00363299	0.100861	HEAT repeats	NA
51	DeepEC	EC6.3.4.5	argininosuccinate synthase	0.00439056	0.0963657	argininosuccinate synthase; citrulline---aspartate ligase; argininosuccinate synthetase; arginine succinate synthetase; argininosuccinic acid synthetase; arginosuccinate synthetase	6.3.4.5
51	Pfam	PF00465.19	Fe-ADH	0.0036053	0.0877108	Iron-containing alcohol dehydrogenase	NA
52	DeepEC	EC1.17.1.8	4-hydroxy-tetrahydrodipicolinate reductase	0.00438344	0.0609704	4-hydroxy-tetrahydrodipicolinate reductase; dihydrodipicolinate reductase (incorrect); dihydrodipicolinic acid reductase (incorrect); 2,3,4,5-tetrahydrodipicolinate:NAD(P)+ oxidoreductase (incorrect); dapB (gene name)	1.17.1.8
52	Pfam	PF00120.24	Gln-synt_C	0.00358254	0.0817633	Glutamine synthetase, catalytic domain	NA
53	DeepEC	EC2.7.7.72	CCA tRNA nucleotidyltransferase	0.00428717	0.0592502	CCA tRNA nucleotidyltransferase; CCA-adding enzyme; tRNA adenylyltransferase; tRNA cytidylyltransferase; tRNA CCA-pyrophosphorylase; tRNA-nucleotidyltransferase; transfer-RNA nucleotidyltransferase; transfer ribonucleic acid nucleotidyl transferase; CTP(ATP):tRNA nucleotidyltransferase; transfer ribonucleate adenylyltransferase; transfer ribonucleate adenyltransferase; transfer RNA adenylyltransf…	2.7.7.72
53	Pfam	PF03924.13	CHASE	0.00357014	0.157205	CHASE domain	NA
54	DeepEC	EC3.1.1.29	aminoacyl-tRNA hydrolase	0.00428446	0.0491969	aminoacyl-tRNA hydrolase; aminoacyl-transfer ribonucleate hydrolase; N-substituted aminoacyl transfer RNA hydrolase; peptidyl-tRNA hydrolase	3.1.1.29
54	Pfam	PF00478.25	IMPDH	0.00353794	0.0866431	IMP dehydrogenase / GMP reductase domain	NA
55	DeepEC	EC6.1.1.23	aspartate---tRNAAsn ligase	0.00426865	0.0985204	aspartate---tRNAAsn ligase; nondiscriminating aspartyl-tRNA synthetase	6.1.1.23
55	Pfam	PF00994.24	MoCF_biosynth	0.00349992	0.0782505	Probable molybdopterin binding domain	NA
56	DeepEC	EC1.10.3.14	ubiquinol oxidase (electrogenic, proton-motive force generating)	0.00418353	0.0842399	ubiquinol oxidase (electrogenic, proton-motive force generating); ubiquinol oxidase (electrogenic, non H+-transporting); cytochrome bd-I oxidase; cydA (gene name); cydB (gene name); ubiquinol:O2 oxidoreductase (electrogenic, non H+-transporting)	7.1.1.7
56	Pfam	PF10412.9	TrwB_AAD_bind	0.00348349	0.082251	Type IV secretion-system coupling protein DNA-binding domain	NA
57	DeepEC	EC1.1.5.4	malate dehydrogenase (quinone)	0.00418029	0.142552	malate dehydrogenase (quinone); FAD-dependent malate-vitamin K reductase; malate-vitamin K reductase; (S)-malate:(acceptor) oxidoreductase; L-malate-quinone oxidoreductase; malate:quinone oxidoreductase; malate quinone oxidoreductase; MQO; malate:quinone reductase; malate dehydrogenase (acceptor); FAD-dependent malate dehydrogenase	1.1.5.4
57	Pfam	PF13420.7	Acetyltransf_4	0.00348258	0.0822111	Acetyltransferase (GNAT) domain	NA
58	DeepEC	EC2.7.7.8	polyribonucleotide nucleotidyltransferase	0.0041557	0.0917468	polyribonucleotide nucleotidyltransferase; polynucleotide phosphorylase; PNPase; nucleoside diphosphate:polynucleotidyl transferase; polyribonucleotide nucleotidyltransferase; polynucleotide phosphorylase; polyribonucleotide phosphorylase	2.7.7.8
58	Pfam	PF01855.19	POR_N	0.00340308	0.101136	Pyruvate flavodoxin/ferredoxin oxidoreductase, thiamine diP-bdg	NA
59	DeepEC	EC2.1.1.177	23S rRNA (pseudouridine1915-N3)-methyltransferase	0.00412584	0.0702648	23S rRNA (pseudouridine1915-N3)-methyltransferase; YbeA; RlmH; pseudouridine methyltransferase; m3Psi methyltransferase; Psi1915-specific methyltransferase; rRNA large subunit methyltransferase H	2.1.1.177
59	Pfam	PF00588.19	SpoU_methylase	0.00336429	0.0997489	SpoU rRNA Methylase family	NA
60	DeepEC	EC2.8.3.16	formyl-CoA transferase	0.00403161	0.0755133	formyl-CoA transferase; formyl-coenzyme A transferase; formyl-CoA oxalate CoA-transferase	2.8.3.16
60	Pfam	PF12705.7	PDDEXK_1	0.00334381	0.102711	PD-(D/E)XK nuclease superfamily	NA
61	DeepEC	EC4.2.1.12	phosphogluconate dehydratase	0.00402908	0.129856	phosphogluconate dehydratase; 6-phosphogluconate dehydratase; 6-phosphogluconic dehydrase; gluconate-6-phosphate dehydratase; gluconate 6-phosphate dehydratase; 6-phosphogluconate dehydrase; 6-phospho-D-gluconate hydro-lyase	4.2.1.12
61	Pfam	PF00206.20	Lyase_1	0.0033417	0.0675077	Lyase	NA
62	DeepEC	EC4.2.1.24	porphobilinogen synthase	0.00402772	0.0540106	porphobilinogen synthase; aminolevulinate dehydratase; delta-aminolevulinate dehydratase; delta-aminolevulinic acid dehydrase; delta-aminolevulinic acid dehydratase; aminolevulinic dehydratase; delta-aminolevulinic dehydratase; 5-levulinic acid dehydratase; 5-aminolevulinate hydro-lyase (adding 5-aminolevulinate and cyclizing); hemB (gene name)	4.2.1.24
62	Pfam	PF03193.16	RsgA_GTPase	0.0032963	0.0702166	RsgA GTPase	NA
63	DeepEC	EC4.3.2.1	argininosuccinate lyase	0.00402442	0.0738468	argininosuccinate lyase; arginosuccinase; argininosuccinic acid lyase; arginine-succinate lyase; N-(L-argininosuccinate) arginine-lyase; omega-N-(L-arginino)succinate arginine-lyase; 2-(omega-N-L-arginino)succinate arginine-lyase (fumarate-forming)	4.3.2.1
63	Pfam	PF13500.6	AAA_26	0.00329329	0.0743093	AAA domain	NA
64	DeepEC	EC3.1.1.85	pimelyl-[acyl-carrier protein] methyl ester esterase	0.00402011	0.143019	pimelyl-[acyl-carrier protein] methyl ester esterase; BioH	3.1.1.85
64	Pfam	PF02823.16	ATP-synt_DE_N	0.00325668	0.183203	ATP synthase, Delta/Epsilon chain, beta-sandwich domain	NA
65	DeepEC	EC2.4.1.182	lipid-A-disaccharide synthase	0.00401437	0.0803924	lipid-A-disaccharide synthase; UDP-2,3-bis(3-hydroxytetradecanoyl)glucosamine:2,3-bis-(3-hydroxytetradecanoyl)-beta-D-glucosaminyl-1-phosphate 2,3-bis(3-hydroxytetradecanoyl)-glucosaminyltransferase (incorrect)	2.4.1.182
65	Pfam	PF01458.17	UPF0051	0.00325664	0.1509	Uncharacterized protein family (UPF0051)	NA
66	DeepEC	EC5.3.1.24	phosphoribosylanthranilate isomerase	0.00401117	0.058218	phosphoribosylanthranilate isomerase; PRA isomerase; PRAI; IGPS:PRAI (indole-3-glycerol-phosphate synthetase/N-5'-phosphoribosylanthranilate isomerase complex); N-(5-phospho-beta-D-ribosyl)anthranilate ketol-isomerase	5.3.1.24
66	Pfam	PF13380.6	CoA_binding_2	0.00320768	0.0614535	CoA binding domain	NA
67	DeepEC	EC6.1.1.21	histidine---tRNA ligase	0.00398176	0.0557103	histidine---tRNA ligase; histidyl-tRNA synthetase; histidyl-transfer ribonucleate synthetase; histidine translase	6.1.1.21
67	Pfam	PF01066.21	CDP-OH_P_transf	0.00318036	0.0752477	CDP-alcohol phosphatidyltransferase	NA
68	DeepEC	EC1.17.2.1	nicotinate dehydrogenase (cytochrome)	0.00397638	0.0857597	nicotinate dehydrogenase (cytochrome); nicotinic acid hydroxylase; nicotinate hydroxylase	1.17.2.1
68	Pfam	PF08423.11	Rad51	0.00317731	0.127988	Rad51	NA
69	DeepEC	EC2.1.1.228	tRNA (guanine37-N1)-methyltransferase	0.00396206	0.0753944	tRNA (guanine37-N1)-methyltransferase; TrmD; tRNA (m1G37) methyltransferase; transfer RNA (m1G37) methyltransferase; Trm5p; TRMT5; tRNA-(N1G37) methyltransferase; MJ0883 (gene name)	2.1.1.228
69	Pfam	PF01594.16	AI-2E_transport	0.00316522	0.0696879	AI-2E family transporter	NA
70	DeepEC	EC2.5.1.15	dihydropteroate synthase	0.00395883	0.0677146	dihydropteroate synthase; dihydropteroate pyrophosphorylase; DHPS; 7,8-dihydropteroate synthase; 7,8-dihydropteroate synthetase; 7,8-dihydropteroic acid synthetase; dihydropteroate synthetase; dihydropteroic synthetase; 2-amino-4-hydroxy-6-hydroxymethyl-7,8-dihydropteridine-diphosphate:4-aminobenzoate 2-amino-4-hydroxydihydropteridine-6-methenyltransferase; (2-amino-4-hydroxy-7,8-dihydropteridin-…	2.5.1.15
70	Pfam	PF00118.24	Cpn60_TCP1	0.00316386	0.145031	TCP-1/cpn60 chaperonin family	NA
71	DeepEC	EC3.4.25.2	HslU---HslV peptidase	0.00390578	0.0697743	HslU---HslV peptidase; HslUV; HslV-HslU; HslV peptidase; ATP-dependent HslV-HslU proteinase; caseinolytic protease X; caseinolytic proteinase X; ClpXP ATP-dependent protease; ClpXP protease; ClpXP serine proteinase; Escherichia coli ClpXP serine proteinase; HslUV protease; HslUV proteinase; HslVU protease; HslVU proteinase; protease HslVU; proteinase HslUV	3.4.25.2
71	Pfam	PF00633.23	HHH	0.00308392	0.0740382	Helix-hairpin-helix motif	NA
72	DeepEC	EC6.1.1.5	isoleucine---tRNA ligase	0.00388666	0.0774898	isoleucine---tRNA ligase; isoleucyl-tRNA synthetase; isoleucyl-transfer ribonucleate synthetase; isoleucyl-transfer RNA synthetase; isoleucine-transfer RNA ligase; isoleucine-tRNA synthetase; isoleucine translase	6.1.1.5
72	Pfam	PF00254.28	FKBP_C	0.00308091	0.0678523	FKBP-type peptidyl-prolyl cis-trans isomerase	NA
73	DeepEC	EC1.1.1.3	homoserine dehydrogenase	0.00387939	0.0542654	homoserine dehydrogenase; HSDH; HSD	1.1.1.3
73	Pfam	PF13429.6	TPR_15	0.00307801	0.077855	Tetratricopeptide repeat	NA
74	DeepEC	EC4.2.1.19	imidazoleglycerol-phosphate dehydratase	0.00387652	0.0572046	imidazoleglycerol-phosphate dehydratase; IGP dehydratase; D-erythro-1-(imidazol-4-yl)glycerol 3-phosphate hydro-lyase	4.2.1.19
74	Pfam	PF02390.17	Methyltransf_4	0.00303856	0.0641439	Putative methyltransferase	NA
75	DeepEC	EC3.5.1.108	UDP-3-O-acyl-N-acetylglucosamine deacetylase	0.00387047	0.0646558	UDP-3-O-acyl-N-acetylglucosamine deacetylase; LpxC protein; LpxC enzyme; LpxC deacetylase; deacetylase LpxC; UDP-3-O-acyl-GlcNAc deacetylase; UDP-3-O-((R)-3-hydroxymyristoyl)-N-acetylglucosamine deacetylase; UDP-(3-O-acyl)-N-acetylglucosamine deacetylase; UDP-3-O-(R-3-hydroxymyristoyl)-N-acetylglucosamine deacetylase; UDP-(3-O-(R-3-hydroxymyristoyl))-N-acetylglucosamine deacetylase; UDP-3-O-[(3R)…	3.5.1.108
75	Pfam	PF06073.12	DUF934	0.00300603	0.21652	Bacterial protein of unknown function (DUF934)	NA
76	DeepEC	EC4.2.1.1	carbonic anhydrase	0.00385807	0.0610301	carbonic anhydrase; carbonate dehydratase; anhydrase; carbonate anhydrase; carbonic acid anhydrase; carboxyanhydrase; carbonic anhydrase A; carbonate hydro-lyase; carbonate hydro-lyase (carbon-dioxide-forming)	4.2.1.1
76	Pfam	PF03796.15	DnaB_C	0.0029978	0.0908839	DnaB-like helicase C terminal domain	NA
77	DeepEC	EC4.99.1.4	sirohydrochlorin ferrochelatase	0.00377768	0.0785153	sirohydrochlorin ferrochelatase; CysG; Met8P; SirB; sirohydrochlorin ferro-lyase (incorrect)	4.99.1.4
77	Pfam	PF08668.12	HDOD	0.00292272	0.0762363	HDOD domain	NA
78	DeepEC	EC2.4.2.14	amidophosphoribosyltransferase	0.00377419	0.0525371	amidophosphoribosyltransferase; phosphoribosyldiphosphate 5-amidotransferase; glutamine phosphoribosyldiphosphate amidotransferase; alpha-5-phosphoribosyl-1-pyrophosphate amidotransferase; 5'-phosphoribosylpyrophosphate amidotransferase; 5-phosphoribosyl-1-pyrophosphate amidotransferase; 5-phosphororibosyl-1-pyrophosphate amidotransferase; glutamine 5-phosphoribosylpyrophosphate amidotransferase;…	2.4.2.14
78	Pfam	PF02397.16	Bac_transf	0.00292051	0.0868564	Bacterial sugar transferase	NA
79	DeepEC	EC1.1.1.14	L-iditol 2-dehydrogenase	0.00377054	0.0723623	L-iditol 2-dehydrogenase; polyol dehydrogenase; sorbitol dehydrogenase; L-iditol:NAD+ 5-oxidoreductase; L-iditol (sorbitol) dehydrogenase; glucitol dehydrogenase; L-iditol:NAD+ oxidoreductase; NAD+-dependent sorbitol dehydrogenase; NAD+-sorbitol dehydrogenase	1.1.1.14
79	Pfam	PF00278.22	Orn_DAP_Arg_deC	0.00291112	0.111534	Pyridoxal-dependent decarboxylase, C-terminal sheet domain	NA
80	DeepEC	EC1.1.1.157	3-hydroxybutyryl-CoA dehydrogenase	0.00375506	0.0635973	3-hydroxybutyryl-CoA dehydrogenase; beta-hydroxybutyryl coenzyme A dehydrogenase; L(+)-3-hydroxybutyryl-CoA dehydrogenase; BHBD; dehydrogenase, L-3-hydroxybutyryl coenzyme A (nicotinamide adenine dinucleotide phosphate); L-(+)-3-hydroxybutyryl-CoA dehydrogenase; beta-hydroxybutyryl-CoA dehydrogenase	1.1.1.157
80	Pfam	PF00916.20	Sulfate_transp	0.0029022	0.0563624	Sulfate permease family	NA
81	DeepEC	EC2.7.9.3	selenide, water dikinase	0.00369708	0.0758976	selenide, water dikinase; selenophosphate synthase	2.7.9.3
81	Pfam	PF07282.11	OrfB_Zn_ribbon	0.00289643	0.143376	Putative transposase DNA-binding domain	NA
82	DeepEC	EC5.4.3.8	glutamate-1-semialdehyde 2,1-aminomutase	0.00368898	0.059525	glutamate-1-semialdehyde 2,1-aminomutase; glutamate-1-semialdehyde aminotransferase	5.4.3.8
82	Pfam	PF04389.17	Peptidase_M28	0.00287859	0.0742044	Peptidase family M28	NA
83	DeepEC	EC3.1.13.1	exoribonuclease II	0.00368083	0.0585368	exoribonuclease II; ribonuclease II; ribonuclease Q; BN ribonuclease; Escherichia coli exo-RNase II; RNase II; exoribonuclease (misleading); 5'-exoribonuclease (misleading)	3.1.13.1
83	Pfam	PF13662.6	Toprim_4	0.00287154	0.121507	Toprim domain	NA
84	DeepEC	EC3.1.26.11	tRNase Z	0.00365178	0.0646934	tRNase Z; 3 tRNase; tRNA 3 endonuclease; RNase Z; 3' tRNase	3.1.26.11
84	Pfam	PF00730.25	HhH-GPD	0.00283166	0.074956	HhH-GPD superfamily base excision DNA repair protein	NA
85	DeepEC	EC1.11.1.10	chloride peroxidase	0.0036377	0.0558904	chloride peroxidase; chloroperoxidase; CPO; vanadium haloperoxidase	1.11.1.10
85	Pfam	PF04932.15	Wzy_C	0.00282851	0.076446	O-Antigen ligase	NA
86	DeepEC	EC3.1.26.3	ribonuclease III	0.00361806	0.0505433	ribonuclease III; RNase III; ribonuclease 3	3.1.26.3
86	Pfam	PF08327.11	AHSA1	0.00282764	0.0730103	Activator of Hsp90 ATPase homolog 1-like protein	NA
87	DeepEC	EC1.6.5.2	NAD(P)H dehydrogenase (quinone)	0.00361682	0.0592411	NAD(P)H dehydrogenase (quinone); menadione reductase; phylloquinone reductase; quinone reductase; dehydrogenase, reduced nicotinamide adenine dinucleotide (phosphate, quinone); DT-diaphorase; flavoprotein NAD(P)H-quinone reductase; menadione oxidoreductase; NAD(P)H dehydrogenase; NAD(P)H menadione reductase; NAD(P)H-quinone dehydrogenase; NAD(P)H-quinone oxidoreductase; NAD(P)H: (quinone-acceptor…	1.6.5.2
87	Pfam	PF02475.16	Met_10	0.00281627	0.0750806	Met-10+ like-protein	NA
88	DeepEC	EC1.14.99.39	ammonia monooxygenase	0.00357253	0.156448	ammonia monooxygenase; AMO	1.14.99.39
88	Pfam	PF03320.13	FBPase_glpX	0.00279343	0.17576	Bacterial fructose-1,6-bisphosphatase, glpX-encoded	NA
89	DeepEC	EC1.17.7.3	(E)-4-hydroxy-3-methylbut-2-enyl-diphosphate synthase (flavodoxin)	0.00355842	0.0520532	(E)-4-hydroxy-3-methylbut-2-enyl-diphosphate synthase (flavodoxin); 4-hydroxy-3-methylbut-2-en-1-yl diphosphate synthase (ambiguous); (E)-4-hydroxy-3-methylbut-2-en-1-yl-diphosphate:protein-disulfide oxidoreductase (hydrating) (incorrect); (E)-4-hydroxy-3-methylbut-2-enyl diphosphate synthase (ambiguous); ispG (gene name)	1.17.7.3
89	Pfam	PF01872.17	RibD_C	0.00279058	0.0713904	RibD C-terminal domain	NA
90	DeepEC	EC2.5.1.55	3-deoxy-8-phosphooctulonate synthase	0.00355159	0.052287	3-deoxy-8-phosphooctulonate synthase; 2-dehydro-3-deoxy-D-octonate-8-phosphate D-arabinose-5-phosphate-lyase (pyruvate-phosphorylating); 2-dehydro-3-deoxy-phosphooctonate aldolase; 2-keto-3-deoxy-8-phosphooctonic synthetase; 3-deoxy-D-manno-octulosonate-8-phosphate synthase; 3-deoxy-D-mannooctulosonate-8-phosphate synthetase; 3-deoxyoctulosonic 8-phosphate synthetase; KDOP synthase; phospho-2-ket…	2.5.1.55
90	Pfam	PF07683.14	CobW_C	0.00277508	0.114203	Cobalamin synthesis protein cobW C-terminal domain	NA
91	DeepEC	EC1.7.2.6	hydroxylamine dehydrogenase	0.00352687	0.157735	hydroxylamine dehydrogenase; HAO (ambiguous); hydroxylamine oxidoreductase (ambiguous); hydroxylamine oxidase (misleading)	1.7.2.6
91	Pfam	PF04073.15	tRNA_edit	0.00276096	0.0847268	Aminoacyl-tRNA editing domain	NA
92	DeepEC	EC1.1.1.31	3-hydroxyisobutyrate dehydrogenase	0.00347288	0.0734075	3-hydroxyisobutyrate dehydrogenase; beta-hydroxyisobutyrate dehydrogenase	1.1.1.31
92	Pfam	PF03706.13	LPG_synthase_TM	0.00274944	0.0914753	Lysylphosphatidylglycerol synthase TM region	NA
93	DeepEC	EC2.7.1.148	4-(cytidine 5'-diphospho)-2-C-methyl-D-erythritol kinase	0.0034703	0.0529179	4-(cytidine 5'-diphospho)-2-C-methyl-D-erythritol kinase; CDP-ME kinase	2.7.1.148
93	Pfam	PF02872.18	5_nucleotid_C	0.00274573	0.107581	5'-nucleotidase, C-terminal domain	NA
94	DeepEC	EC3.1.1.31	6-phosphogluconolactonase	0.00346888	0.0825995	6-phosphogluconolactonase; phosphogluconolactonase; 6-PGL	3.1.1.31
94	Pfam	PF13347.6	MFS_2	0.00273943	0.0696927	MFS/sugar transport protein	NA
95	DeepEC	EC2.7.1.130	tetraacyldisaccharide 4'-kinase	0.00345923	0.0719624	tetraacyldisaccharide 4'-kinase; lipid-A 4'-kinase	2.7.1.130
95	Pfam	PF09626.10	DHC	0.00273895	0.189388	Dihaem cytochrome c	NA
96	DeepEC	EC1.4.99.6	D-arginine dehydrogenase	0.003456	0.109818	D-arginine dehydrogenase; D-amino-acid:(acceptor) oxidoreductase (deaminating); D-amino-acid dehydrogenase; D-amino-acid:acceptor oxidoreductase (deaminating)	1.4.99.6
96	Pfam	PF01210.23	NAD_Gly3P_dh_N	0.00271348	0.085985	NAD-dependent glycerol-3-phosphate dehydrogenase N-terminus	NA
97	DeepEC	EC2.3.2.8	arginyltransferase	0.00345241	0.0605383	arginyltransferase; arginine transferase; arginyl-transfer ribonucleate-protein aminoacyltransferase; arginyl-transfer ribonucleate-protein transferase; arginyl-tRNA protein transferase; L-arginyl-tRNA:protein arginyltransferase	2.3.2.8
97	Pfam	PF13672.6	PP2C_2	0.00269795	0.0704033	Protein phosphatase 2C	NA
98	DeepEC	EC2.7.7.2	FAD synthetase	0.00344415	0.0705143	FAD synthetase; FAD pyrophosphorylase; riboflavin mononucleotide adenylyltransferase; adenosine triphosphate-riboflavin mononucleotide transadenylase; adenosine triphosphate-riboflavine mononucleotide transadenylase; riboflavin adenine dinucleotide pyrophosphorylase; riboflavine adenine dinucleotide adenylyltransferase; flavin adenine dinucleotide synthetase; FADS; FMN adenylyltransferase	2.7.7.2
98	Pfam	PF03130.16	HEAT_PBS	0.00269533	0.153887	PBS lyase HEAT-like repeat	NA
99	DeepEC	EC3.1.4.52	cyclic-guanylate-specific phosphodiesterase	0.00342484	0.0669506	cyclic-guanylate-specific phosphodiesterase; cyclic bis(3'->5')diguanylate phosphodiesterase; c-di-GMP-specific phosphodiesterase; c-di-GMP phosphodiesterase; phosphodiesterase (misleading); phosphodiesterase A1; PDEA1; VieA	3.1.4.52
99	Pfam	PF00574.23	CLP_protease	0.00269312	0.0788629	Clp protease	NA
100	DeepEC	EC1.3.1.76	precorrin-2 dehydrogenase	0.00339864	0.0662528	precorrin-2 dehydrogenase; Met8p; SirC; CysG	1.3.1.76
100	Pfam	PF08770.11	SoxZ	0.00269048	0.141742	Sulphur oxidation protein SoxZ	NA
101	DeepEC	EC3.1.11.6	exodeoxyribonuclease VII	0.00339782	0.0487175	exodeoxyribonuclease VII; Escherichia coli exonuclease VII; E. coli exonuclease VII; endodeoxyribonuclease VII; exonuclease VII	3.1.11.6
101	Pfam	PF08666.12	SAF	0.00267924	0.0674662	SAF domain	NA
102	DeepEC	EC5.4.99.13	isobutyryl-CoA mutase	0.00337611	0.0721373	isobutyryl-CoA mutase; isobutyryl coenzyme A mutase; butyryl-CoA:isobutyryl-CoA mutase; icmA (gene name); icmB (gene name); icmF (gene name)	5.4.99.13
102	Pfam	PF01699.24	Na_Ca_ex	0.00265037	0.113624	Sodium/calcium exchanger protein	NA
103	DeepEC	EC4.1.1.32	phosphoenolpyruvate carboxykinase (GTP)	0.00335734	0.059045	phosphoenolpyruvate carboxykinase (GTP); phosphoenolpyruvate carboxylase; phosphopyruvate carboxylase; phosphopyruvate (guanosine triphosphate) carboxykinase; phosphoenolpyruvic carboxykinase (GTP); phosphopyruvate carboxylase (GTP); phosphoenolpyruvic carboxylase (GTP); phosphoenolpyruvic carboxykinase; phosphoenolpyruvate carboxykinase; PEP carboxylase; GTP:oxaloacetate carboxy-lyase (transphos…	4.1.1.32
103	Pfam	PF12897.7	Aminotran_MocR	0.00263922	0.0682895	Alanine-glyoxylate amino-transferase	NA
104	DeepEC	EC1.8.2.3	sulfide-cytochrome-c reductase (flavocytochrome c)	0.00330499	0.183942	sulfide-cytochrome-c reductase (flavocytochrome c)	1.8.2.3
104	Pfam	PF00670.21	AdoHcyase_NAD	0.00260854	0.101426	S-adenosyl-L-homocysteine hydrolase, NAD binding domain	NA
105	DeepEC	EC2.3.2.6	lysine/arginine leucyltransferase	0.00329594	0.059251	lysine/arginine leucyltransferase; leucyl, phenylalanine-tRNA-protein transferase; leucyl-phenylalanine-transfer ribonucleate-protein aminoacyltransferase; leucyl-phenylalanine-transfer ribonucleate-protein transferase; L-leucyl-tRNA:protein leucyltransferase; leucyltransferase (misleading); L/FK,R-transferase; aat (gene name); L-leucyl-tRNALeu:protein leucyltransferase	2.3.2.6
105	Pfam	PF06146.12	PsiE	0.00258838	0.197421	Phosphate-starvation-inducible E	NA
106	DeepEC	EC2.3.1.41	beta-ketoacyl-[acyl-carrier-protein] synthase I	0.00325099	0.0552802	beta-ketoacyl-[acyl-carrier-protein] synthase I; beta-ketoacyl-ACP synthase I; beta-ketoacyl synthetase; beta-ketoacyl-ACP synthetase; beta-ketoacyl-acyl carrier protein synthetase; beta-ketoacyl-[acyl carrier protein] synthase; beta-ketoacylsynthase; condensing enzyme (ambiguous); 3-ketoacyl-acyl carrier protein synthase; fatty acid condensing enzyme; acyl-malonyl(acyl-carrier-protein)-condensin…	2.3.1.41
106	Pfam	PF02347.16	GDC-P	0.0025666	0.12149	Glycine cleavage system P-protein	NA
107	DeepEC	EC3.6.3.32	ABC-type quaternary amine transporter	0.00324569	0.085033	ABC-type quaternary amine transporter; glycine betaine ABC transporter; ProVWX; quaternary-amine ABC transporter; quaternary-amine-transporting ATPase (ambiguous)	7.6.2.9
107	Pfam	PF03992.16	ABM	0.0025623	0.0789839	Antibiotic biosynthesis monooxygenase	NA
108	DeepEC	EC3.5.4.31	S-methyl-5'-thioadenosine deaminase	0.00320904	0.0650099	S-methyl-5'-thioadenosine deaminase; MTA deaminase; 5-methylthioadenosine deaminase	3.5.4.31
108	Pfam	PF08541.10	ACP_syn_III_C	0.00256087	0.0809099	3-Oxoacyl-[acyl-carrier-protein (ACP)] synthase III C terminal	NA
109	DeepEC	EC6.3.1.5	NAD+ synthase	0.0031843	0.0696425	NAD+ synthase; NAD synthetase; NAD synthase; nicotinamide adenine dinucleotide synthetase; diphosphopyridine nucleotide synthetase	6.3.1.5
109	Pfam	PF13436.6	Gly-zipper_OmpA	0.00255109	0.21157	Glycine-zipper domain	NA
110	DeepEC	EC1.11.1.5	cytochrome-c peroxidase	0.00314071	0.184709	cytochrome-c peroxidase; cytochrome peroxidase; cytochrome c-551 peroxidase; apocytochrome c peroxidase; mesocytochrome c peroxidase azide; mesocytochrome c peroxidase cyanide; mesocytochrome c peroxidase cyanate; cytochrome c-H2O oxidoreductase; cytochrome c peroxidase	1.11.1.5
110	Pfam	PF00176.23	SNF2_N	0.00255069	0.0736797	SNF2 family N-terminal domain	NA
111	DeepEC	EC2.7.7.70	D-glycero-beta-D-manno-heptose 1-phosphate adenylyltransferase	0.00310415	0.0507206	D-glycero-beta-D-manno-heptose 1-phosphate adenylyltransferase; D-beta-D-heptose 7-phosphate kinase/D-beta-D-heptose 1-phosphate adenylyltransferase; D-glycero-D-manno-heptose-1beta-phosphate adenylyltransferase; hldE (gene name); rfaE (gene name)	2.7.7.70
111	Pfam	PF14535.6	AMP-binding_C_2	0.00251011	0.0906808	AMP-binding enzyme C-terminal domain	NA
112	DeepEC	EC3.5.1.28	N-acetylmuramoyl-L-alanine amidase	0.00309968	0.0864524	N-acetylmuramoyl-L-alanine amidase; acetylmuramyl-L-alanine amidase; N-acetylmuramyl-L-alanine amidase; N-acylmuramyl-L-alanine amidase; acetylmuramoyl-alanine amidase; N-acetylmuramic acid L-alanine amidase; acetylmuramyl-alanine amidase; N-acetylmuramylalanine amidase; murein hydrolase; N-acetylmuramoyl-L-alanine amidase type I; N-acetylmuramoyl-L-alanine amidase type II	3.5.1.28
112	Pfam	PF00162.19	PGK	0.00247493	0.171012	Phosphoglycerate kinase	NA
113	DeepEC	EC3.6.4.3	microtubule-severing ATPase	0.00309118	0.0512015	microtubule-severing ATPase; katanin	5.6.1.1
113	Pfam	PF01493.19	GXGXG	0.00247356	0.100642	GXGXG motif	NA
114	DeepEC	EC2.1.1.195	cobalt-precorrin-5B (C1)-methyltransferase	0.00306743	0.0521942	cobalt-precorrin-5B (C1)-methyltransferase; cobalt-precorrin-6A synthase; CbiD	2.1.1.195
114	Pfam	PF07366.12	SnoaL	0.00246745	0.0901944	SnoaL-like polyketide cyclase	NA
115	DeepEC	EC4.1.1.49	phosphoenolpyruvate carboxykinase (ATP)	0.00304494	0.0656433	phosphoenolpyruvate carboxykinase (ATP); phosphopyruvate carboxylase (ATP); phosphoenolpyruvate carboxylase (ambiguous); phosphoenolpyruvate carboxykinase (ambiguous); phosphopyruvate carboxykinase (adenosine triphosphate); PEP carboxylase (ambiguous); PEP carboxykinase (ambiguous); PEPCK (ATP); PEPK; PEPCK; phosphoenolpyruvic carboxylase (ambiguous); phosphoenolpyruvic carboxykinase (ambiguous);…	4.1.1.49
115	Pfam	PF00669.20	Flagellin_N	0.00243225	0.0759607	Bacterial flagellin N-terminal helical region	NA
116	DeepEC	EC2.3.1.37	5-aminolevulinate synthase	0.00300362	0.0611737	5-aminolevulinate synthase; ALAS; ALA synthase; alpha-aminolevulinic acid synthase; delta-aminolevulinate synthase; delta-aminolevulinate synthetase; delta-aminolevulinic acid synthase; delta-aminolevulinic acid synthetase; delta-aminolevulinic synthetase; 5-aminolevulinate synthetase; 5-aminolevulinic acid synthetase; ALA synthetase; aminolevulinate synthase; aminolevulinate synthetase; aminolev…	2.3.1.37
116	Pfam	PF14450.6	FtsA	0.00242855	0.0983598	Cell division protein FtsA	NA
117	DeepEC	EC1.1.5.3	glycerol-3-phosphate dehydrogenase	0.00299142	0.0657791	glycerol-3-phosphate dehydrogenase; alpha-glycerophosphate dehydrogenase; alpha-glycerophosphate dehydrogenase (acceptor); anaerobic glycerol-3-phosphate dehydrogenase; DL-glycerol 3-phosphate oxidase (misleading); FAD-dependent glycerol-3-phosphate dehydrogenase; FAD-dependent sn-glycerol-3-phosphate dehydrogenase; FAD-GPDH; FAD-linked glycerol 3-phosphate dehydrogenase; FAD-linked L-glycerol-3-…	1.1.5.3
117	Pfam	PF00953.21	Glycos_transf_4	0.00242704	0.112511	Glycosyl transferase family 4	NA
118	DeepEC	EC2.4.99.16	starch synthase (maltosyl-transferring)	0.00294888	0.0776437	starch synthase (maltosyl-transferring); alpha1,4-glucan:maltose-1-P maltosyltransferase; GMPMT	2.4.99.16
118	Pfam	PF00491.21	Arginase	0.00240635	0.0723634	Arginase family	NA
119	DeepEC	EC3.1.3.97	3',5'-nucleoside bisphosphate phosphatase	0.00291635	0.101702	3',5'-nucleoside bisphosphate phosphatase	3.1.3.97
119	Pfam	PF01326.19	PPDK_N	0.00239217	0.0723267	Pyruvate phosphate dikinase, PEP/pyruvate binding domain	NA
120	DeepEC	EC5.3.1.22	hydroxypyruvate isomerase	0.00290893	0.0700723	hydroxypyruvate isomerase	5.3.1.22
120	Pfam	PF00862.19	Sucrose_synth	0.00239135	0.194383	Sucrose synthase	NA
121	DeepEC	EC4.3.1.18	D-serine ammonia-lyase	0.00288479	0.211509	D-serine ammonia-lyase; D-hydroxyaminoacid dehydratase; D-serine dehydrase; D-hydroxy amino acid dehydratase; D-serine hydrolase; D-serine dehydratase (deaminating); D-serine deaminase; D-serine hydro-lyase (deaminating)	4.3.1.18
121	Pfam	PF04828.14	GFA	0.00238463	0.0865783	Glutathione-dependent formaldehyde-activating enzyme	NA
122	DeepEC	EC1.9.6.1	nitrate reductase (cytochrome)	0.00286298	0.0770406	nitrate reductase (cytochrome); respiratory nitrate reductase; benzyl viologen-nitrate reductase	1.9.6.1
122	Pfam	PF05724.11	TPMT	0.00238191	0.0831838	Thiopurine S-methyltransferase (TPMT)	NA
123	DeepEC	EC1.1.3.15	(S)-2-hydroxy-acid oxidase	0.00284086	0.142411	(S)-2-hydroxy-acid oxidase; hydroxy-acid oxidase A; hydroxy-acid oxidase B; glycolate oxidase; L-2-hydroxy acid oxidase; hydroxyacid oxidase A; L-alpha-hydroxy acid oxidase	1.1.3.15
123	Pfam	PF01794.19	Ferric_reduct	0.00236509	0.128272	Ferric reductase like transmembrane component	NA
124	DeepEC	EC5.3.3.2	isopentenyl-diphosphate Delta-isomerase	0.00281965	0.0609525	isopentenyl-diphosphate Delta-isomerase; isopentenylpyrophosphate Delta-isomerase; methylbutenylpyrophosphate isomerase; isopentenylpyrophosphate isomerase	5.3.3.2
124	Pfam	PF00700.21	Flagellin_C	0.00236151	0.0807114	Bacterial flagellin C-terminal helical region	NA
125	DeepEC	EC2.1.1.133	precorrin-4 C11-methyltransferase	0.00280436	0.0904054	precorrin-4 C11-methyltransferase; precorrin-3 methylase; CobM	2.1.1.133
125	Pfam	PF10712.9	NAD-GH	0.00235445	0.0765787	NAD-specific glutamate dehydrogenase	NA
126	DeepEC	EC3.5.2.6	beta-lactamase	0.0027833	0.07004	beta-lactamase; penicillinase; cephalosporinase; neutrapen; penicillin beta-lactamase; exopenicillinase; ampicillinase; penicillin amido-beta-lactamhydrolase; penicillinase I, II; beta-lactamase I-III; beta-lactamase A, B, C; beta-lactamase AME I; cephalosporin-beta-lactamase	3.5.2.6
126	Pfam	PF02800.20	Gp_dh_C	0.0023491	0.0727313	Glyceraldehyde 3-phosphate dehydrogenase, C-terminal domain	NA
127	DeepEC	EC2.3.3.5	2-methylcitrate synthase	0.0027723	0.075173	2-methylcitrate synthase; 2-methylcitrate oxaloacetate-lyase; MCS; methylcitrate synthase; methylcitrate synthetase	2.3.3.5
127	Pfam	PF02668.16	TauD	0.00233405	0.0732616	Taurine catabolism dioxygenase TauD, TfdA family	NA
128	DeepEC	EC6.3.5.9	hydrogenobyrinic acid a,c-diamide synthase (glutamine-hydrolysing)	0.00268187	0.0706714	hydrogenobyrinic acid a,c-diamide synthase (glutamine-hydrolysing); CobB	6.3.5.9
128	Pfam	PF02417.15	Chromate_transp	0.00232059	0.0945465	Chromate transporter	NA
129	DeepEC	EC1.11.1.7	peroxidase	0.00265514	0.0792695	peroxidase; lactoperoxidase; guaiacol peroxidase; plant peroxidase; Japanese radish peroxidase; horseradish peroxidase (HRP); soybean peroxidase (SBP); extensin peroxidase; heme peroxidase; oxyperoxidase; protoheme peroxidase; pyrocatechol peroxidase; scopoletin peroxidase; Coprinus cinereus peroxidase; Arthromyces ramosus peroxidase	1.11.1.7
129	Pfam	PF13511.6	DUF4124	0.00227576	0.110986	Domain of unknown function (DUF4124)	NA
130	DeepEC	EC3.4.25.1	proteasome endopeptidase complex	0.00264403	0.0844355	proteasome endopeptidase complex; ingensin; macropain; multicatalytic endopeptidase complex; prosome; multicatalytic proteinase (complex); MCP; proteasome; large multicatalytic protease; multicatalytic proteinase; proteasome organelle; alkaline protease; 26S protease; tricorn proteinase; tricorn protease	3.4.25.1
130	Pfam	PF00013.29	KH_1	0.00226411	0.12321	KH domain	NA
131	DeepEC	EC3.1.13.5	ribonuclease D	0.00264346	0.0700511	ribonuclease D; RNase D	3.1.13.5
131	Pfam	PF01747.17	ATP-sulfurylase	0.00225733	0.154618	ATP-sulfurylase	NA
132	DeepEC	EC3.6.3.54	P-type Cu+ transporter	0.00262239	0.0887216	P-type Cu+ transporter; Cu+-exporting ATPase (ambiguous); copA (gene name); ATP7A (gene name); ATP7B (gene name)	7.2.2.8
132	Pfam	PF00936.19	BMC	0.00225302	0.241246	BMC domain	NA
133	DeepEC	EC3.5.2.2	dihydropyrimidinase	0.00259592	0.0774052	dihydropyrimidinase; hydantoinase; hydropyrimidine hydrase; hydantoin peptidase; pyrimidine hydrase; D-hydantoinase	3.5.2.2
133	Pfam	PF13502.6	AsmA_2	0.00225048	0.0885859	AsmA-like C-terminal region	NA
134	DeepEC	EC3.5.3.6	arginine deiminase	0.00257507	0.0810092	arginine deiminase; arginine dihydrolase; citrulline iminase; L-arginine deiminase	3.5.3.6
134	Pfam	PF04140.14	ICMT	0.00223636	0.0738693	Isoprenylcysteine carboxyl methyltransferase (ICMT) family	NA
135	DeepEC	EC2.9.1.1	L-seryl-tRNASec selenium transferase	0.00255456	0.0610689	L-seryl-tRNASec selenium transferase; L-selenocysteinyl-tRNASel synthase; L-selenocysteinyl-tRNASec synthase selenocysteine synthase; cysteinyl-tRNASec-selenium transferase; cysteinyl-tRNASec-selenium transferase	2.9.1.1
135	Pfam	PF01936.18	NYN	0.00221848	0.0735313	NYN domain	NA
136	DeepEC	EC2.1.1.264	23S rRNA (guanine2069-N7)-methyltransferase	0.00254884	0.0651622	23S rRNA (guanine2069-N7)-methyltransferase; rlmK (gene name); 23S rRNA m7G2069 methyltransferase	2.1.1.264
136	Pfam	PF03096.14	Ndr	0.00220896	0.100956	Ndr family	NA
137	DeepEC	EC1.1.1.274	2,5-didehydrogluconate reductase (2-dehydro-D-gluconate-forming)	0.00253995	0.0932842	2,5-didehydrogluconate reductase (2-dehydro-D-gluconate-forming); 2,5-diketo-D-gluconate reductase (ambiguous)	1.1.1.274
137	Pfam	PF02895.14	H-kinase_dim	0.00220623	0.0832632	Signal transducing histidine kinase, homodimeric domain	NA
138	DeepEC	EC3.6.1.22	NAD+ diphosphatase	0.00253958	0.0897046	NAD+ diphosphatase; NPY1 (gene name); nudC (gene name); NUDT7 (gene name); nicotinamide adenine dinucleotide pyrophosphatase; NADP pyrophosphatase; NADH pyrophosphatase; NAD+ phosphohydrolase	3.6.1.22
138	Pfam	PF11684.8	DUF3280	0.00218516	0.188094	Protein of unknown function (DUF2380)	NA
139	DeepEC	EC1.2.1.31	L-aminoadipate-semialdehyde dehydrogenase	0.00251773	0.0606606	L-aminoadipate-semialdehyde dehydrogenase; aminoadipate semialdehyde dehydrogenase; 2-aminoadipate semialdehyde dehydrogenase; alpha-aminoadipate-semialdehyde dehydrogenase; alpha-aminoadipate reductase; 2-aminoadipic semialdehyde dehydrogenase; L-alpha-aminoadipate delta-semialdehyde oxidoreductase; L-alpha-aminoadipate delta-semialdehyde:NAD+ oxidoreductase; L-alpha-aminoadipate delta-semialdeh…	1.2.1.31
139	Pfam	PF05222.15	AlaDh_PNT_N	0.00218197	0.0802422	Alanine dehydrogenase/PNT, N-terminal domain	NA
140	DeepEC	EC3.4.11.9	Xaa-Pro aminopeptidase	0.00249597	0.0617998	Xaa-Pro aminopeptidase; proline aminopeptidase; aminopeptidase P; aminoacylproline aminopeptidase; X-Pro aminopeptidase	3.4.11.9
140	Pfam	PF03009.17	GDPD	0.00217566	0.0728074	Glycerophosphoryl diester phosphodiesterase family	NA
141	DeepEC	EC2.7.6.3	2-amino-4-hydroxy-6-hydroxymethyldihydropteridine diphosphokinase	0.00249298	0.083723	2-amino-4-hydroxy-6-hydroxymethyldihydropteridine diphosphokinase; 2-amino-4-hydroxy-6-hydroxymethyldihydropteridine pyrophosphokinase; H2-pteridine-CH2OH pyrophosphokinase; 7,8-dihydroxymethylpterin-pyrophosphokinase; HPPK; 7,8-dihydro-6-hydroxymethylpterin pyrophosphokinase; hydroxymethyldihydropteridine pyrophosphokinase; ATP:2-amino-4-hydroxy-6-hydroxymethyl-7,8-dihydropteridine 6'-diphosphot…	2.7.6.3
141	Pfam	PF06580.13	His_kinase	0.00216448	0.135117	Histidine kinase	NA
142	DeepEC	EC3.1.4.53	3',5'-cyclic-AMP phosphodiesterase	0.00243129	0.0656389	3',5'-cyclic-AMP phosphodiesterase; cAMP-specific phosphodiesterase; cAMP-specific PDE; PDE1; PDE2A; PDE2B; PDE4; PDE7; PDE8; PDEB1; PDEB2	3.1.4.53
142	Pfam	PF01127.22	Sdh_cyt	0.00216425	0.0656007	Succinate dehydrogenase/Fumarate reductase transmembrane subunit	NA
143	DeepEC	EC2.7.1.50	hydroxyethylthiazole kinase	0.0024241	0.0641558	hydroxyethylthiazole kinase; hydroxyethylthiazole kinase (phosphorylating); 4-methyl-5-(beta-hydroxyethyl)thiazole kinase	2.7.1.50
143	Pfam	PF00893.19	Multi_Drug_Res	0.00216265	0.110748	Small Multidrug Resistance protein	NA
144	DeepEC	EC2.3.3.14	homocitrate synthase	0.00242157	0.0858939	homocitrate synthase; 2-hydroxybutane-1,2,4-tricarboxylate 2-oxoglutarate-lyase (CoA-acetylating); acetyl-coenzyme A:2-ketoglutarate C-acetyl transferase; homocitrate synthetase; HCS	2.3.3.14
144	Pfam	PF00188.26	CAP	0.00216246	0.114315	Cysteine-rich secretory protein family	NA
145	DeepEC	EC2.7.11.32	[pyruvate, phosphate dikinase] kinase	0.00237981	0.0837024	[pyruvate, phosphate dikinase] kinase; PPDK regulatory protein (ambiguous); pyruvate; phosphate dikinase regulatory protein (ambiguous); bifunctional dikinase regulatory protein (ambiguous)	2.7.11.32
145	Pfam	PF05048.13	NosD	0.00215801	0.0737572	Periplasmic copper-binding protein (NosD)	NA
146	DeepEC	EC3.1.21.7	deoxyribonuclease V	0.00235217	0.105572	deoxyribonuclease V; endodeoxyribonuclease V; DNase V; Escherichia coli endodeoxyribonuclease V	3.1.21.7
146	Pfam	PF02579.17	Nitro_FeMo-Co	0.00215778	0.0973722	Dinitrogenase iron-molybdenum cofactor	NA
147	DeepEC	EC2.7.2.2	carbamate kinase	0.00233431	0.0887881	carbamate kinase; CKase; carbamoyl phosphokinase; carbamyl phosphokinase	2.7.2.2
147	Pfam	PF01050.18	MannoseP_isomer	0.00215569	0.0882634	Mannose-6-phosphate isomerase	NA
148	DeepEC	EC5.4.2.7	phosphopentomutase	0.00233243	0.0712143	phosphopentomutase; phosphodeoxyribomutase; deoxyribose phosphomutase; deoxyribomutase; phosphoribomutase; alpha-D-glucose-1,6-bisphosphate:deoxy-D-ribose-1-phosphate phosphotransferase; D-ribose 1,5-phosphomutase	5.4.2.7
148	Pfam	PF03441.14	FAD_binding_7	0.00215295	0.123593	FAD binding domain of DNA photolyase	NA
149	DeepEC	EC1.1.1.193	5-amino-6-(5-phosphoribosylamino)uracil reductase	0.00231716	0.119829	5-amino-6-(5-phosphoribosylamino)uracil reductase; aminodioxyphosphoribosylaminopyrimidine reductase	1.1.1.193
149	Pfam	PF00075.24	RNase_H	0.00215223	0.196763	RNase H	NA
150	DeepEC	EC6.6.1.1	magnesium chelatase	0.00230856	0.119185	magnesium chelatase; protoporphyrin IX magnesium-chelatase; protoporphyrin IX Mg-chelatase; magnesium-protoporphyrin IX chelatase; magnesium-protoporphyrin chelatase; magnesium-chelatase; Mg-chelatase; Mg-protoporphyrin IX magnesio-lyase	6.6.1.1
150	Pfam	PF01455.18	HupF_HypC	0.00213795	0.124762	HupF/HypC family	NA
151	DeepEC	EC3.6.3.43	ABC-type protein transporter	0.0023078	0.0733351	ABC-type protein transporter; peptide-transporting ATPase (ambiguous)	7.4.2.5
151	Pfam	PF04952.14	AstE_AspA	0.00208601	0.0849835	Succinylglutamate desuccinylase / Aspartoacylase family	NA
152	DeepEC	EC1.1.1.2	alcohol dehydrogenase (NADP+)	0.00227816	0.066713	alcohol dehydrogenase (NADP+); aldehyde reductase (NADPH2); NADP-alcohol dehydrogenase; NADP+-aldehyde reductase; NADP+-dependent aldehyde reductase; NADPH-aldehyde reductase; NADPH-dependent aldehyde reductase; nonspecific succinic semialdehyde reductase; ALR 1; low-Km aldehyde reductase; high-Km aldehyde reductase; alcohol dehydrogenase (NADP)	1.1.1.2
152	Pfam	PF01252.18	Peptidase_A8	0.00207496	0.134242	Signal peptidase (SPase) II	NA
153	DeepEC	EC4.4.1.1	cystathionine gamma-lyase	0.00227476	0.107366	cystathionine gamma-lyase; homoserine deaminase; homoserine dehydratase; cystine desulfhydrase; cysteine desulfhydrase; gamma-cystathionase; cystathionase; homoserine deaminase-cystathionase; gamma-CTL; cystalysin; cysteine lyase; L-cystathionine cysteine-lyase (deaminating); CGL	4.4.1.1
153	Pfam	PF09242.11	FCSD-flav_bind	0.00206037	0.157064	Flavocytochrome c sulphide dehydrogenase, flavin-binding	NA
154	DeepEC	EC1.8.99.2	adenylyl-sulfate reductase	0.00227355	0.211174	adenylyl-sulfate reductase; adenosine phosphosulfate reductase; adenosine 5'-phosphosulfate reductase; APS-reductase; APS reductase; AMP, sulfite:(acceptor) oxidoreductase (adenosine-5'-phosphosulfate-forming)	1.8.99.2
154	Pfam	PF04268.12	SoxG	0.00204566	0.0790954	Sarcosine oxidase, gamma subunit family	NA
155	DeepEC	EC2.6.1.83	LL-diaminopimelate aminotransferase	0.00227137	0.116237	LL-diaminopimelate aminotransferase; LL-diaminopimelate transaminase; LL-DAP aminotransferase; LL-DAP-AT	2.6.1.83
155	Pfam	PF01106.17	NifU	0.00203751	0.129105	NifU-like domain	NA
156	DeepEC	EC2.4.1.15	alpha,alpha-trehalose-phosphate synthase (UDP-forming)	0.00223153	0.0846525	alpha,alpha-trehalose-phosphate synthase (UDP-forming); UDP-glucose---glucose-phosphate glucosyltransferase; trehalosephosphate-UDP glucosyltransferase; UDP-glucose-glucose-phosphate glucosyltransferase; alpha,alpha-trehalose phosphate synthase (UDP-forming); phosphotrehalose-uridine diphosphate transglucosylase; trehalose 6-phosphate synthase; trehalose 6-phosphate synthetase; trehalose phosphat…	2.4.1.15
156	Pfam	PF13784.6	Fic_N	0.00202783	0.213631	Fic/DOC family N-terminal	NA
157	DeepEC	EC2.8.4.1	coenzyme-B sulfoethylthiotransferase	0.00222807	0.169137	coenzyme-B sulfoethylthiotransferase; methyl-CoM reductase; methyl coenzyme M reductase	2.8.4.1
157	Pfam	PF01934.17	DUF86	0.00201621	0.0976201	Protein of unknown function DUF86	NA
158	DeepEC	EC1.3.99.26	all-trans-zeta-carotene desaturase	0.00221601	0.146209	all-trans-zeta-carotene desaturase; Crtlb; phytoene desaturase (ambiguous); 2-step phytoene desaturase (ambiguous); two-step phytoene desaturase (ambiguous); CrtI (ambiguous)	1.3.99.26
158	Pfam	PF02233.16	PNTB	0.00201057	0.140395	NAD(P) transhydrogenase beta subunit	NA
159	DeepEC	EC2.6.1.113	putrescine---pyruvate transaminase	0.00221481	0.082727	putrescine---pyruvate transaminase; spuC (gene name)	2.6.1.113
159	Pfam	PF04476.13	4HFCP_synth	0.0020054	0.206094	4-HFC-P synthase	NA
160	DeepEC	EC2.1.1.43	histone-lysine N-methyltransferase	0.00215007	0.0744228	histone-lysine N-methyltransferase; protein methylase III; protein methylase 3; protein (lysine) methyltransferase; protein methyltransferase II; protein-lysine N-methyltransferase; histone H1-specific S-adenosylmethionine:protein-lysine N-methyltransferase; S-adenosyl-L-methionine:histone-L-lysine 6-N-methyltransferase	2.1.1.43
160	Pfam	PF08350.10	DUF1724	0.00200385	0.1639	Domain of unknown function (DUF1724)	NA
161	DeepEC	EC4.3.1.12	ornithine cyclodeaminase	0.00214198	0.119795	ornithine cyclodeaminase; ornithine cyclase; ornithine cyclase (deaminating); L-ornithine ammonia-lyase (cyclizing)	4.3.1.12
161	Pfam	PF08369.10	PCP_red	0.00199353	0.187829	Proto-chlorophyllide reductase 57 kD subunit	NA
162	DeepEC	EC4.1.2.14	2-dehydro-3-deoxy-phosphogluconate aldolase	0.00214062	0.183918	2-dehydro-3-deoxy-phosphogluconate aldolase; phospho-2-keto-3-deoxygluconate aldolase; KDPG aldolase; phospho-2-keto-3-deoxygluconic aldolase; 2-keto-3-deoxy-6-phosphogluconic aldolase; 2-keto-3-deoxy-6-phosphogluconate aldolase; 6-phospho-2-keto-3-deoxygluconate aldolase; ODPG aldolase; 2-oxo-3-deoxy-6-phosphogluconate aldolase; 2-keto-3-deoxygluconate-6-P-aldolase; 2-keto-3-deoxygluconate-6-pho…	4.1.2.14
162	Pfam	PF01648.20	ACPS	0.00199017	0.103216	4'-phosphopantetheinyl transferase superfamily	NA
163	DeepEC	EC2.1.1.35	tRNA (uracil54-C5)-methyltransferase	0.00213633	0.187726	tRNA (uracil54-C5)-methyltransferase; transfer RNA uracil54 5-methyltransferase; transfer RNA uracil54 methylase; tRNA uracil54 5-methyltransferase; m5U54-methyltransferase; tRNA:m5U54-methyltransferase; RUMT; TrmA; 5-methyluridine54 tRNA methyltransferase; tRNA(uracil-54,C5)-methyltransferase; Trm2; tRNA(m5U54)methyltransferase	2.1.1.35
163	Pfam	PF03065.15	Glyco_hydro_57	0.00198736	0.128413	Glycosyl hydrolase family 57	NA
164	DeepEC	EC1.3.1.n3	NA	0.00211694	0.0726352	NA	NA
164	Pfam	PF16916.5	ZT_dimer	0.00198531	0.100261	Dimerisation domain of Zinc Transporter	NA
165	DeepEC	EC2.5.1.89	tritrans,polycis-undecaprenyl diphosphate synthase [geranylgeranyl-diphosphate specific]	0.00210883	0.135208	tritrans,polycis-undecaprenyl diphosphate synthase [geranylgeranyl-diphosphate specific]	2.5.1.89
165	Pfam	PF00773.19	RNB	0.00197845	0.109516	RNB domain	NA
166	DeepEC	EC2.7.1.15	ribokinase	0.00209797	0.0998773	ribokinase; deoxyribokinase; ribokinase (phosphorylating); D-ribokinase	2.7.1.15
166	Pfam	PF07811.12	TadE	0.00197222	0.0835497	TadE-like protein	NA
167	DeepEC	EC4.4.1.22	S-(hydroxymethyl)glutathione synthase	0.00208984	0.11233	S-(hydroxymethyl)glutathione synthase; glutathione-dependent formaldehyde-activating enzyme; Gfa; S-(hydroxymethyl)glutathione formaldehyde-lyase	4.4.1.22
167	Pfam	PF07977.13	FabA	0.001944	0.0823393	FabA-like domain	NA
168	DeepEC	EC3.1.3.1	alkaline phosphatase	0.0020846	0.208342	alkaline phosphatase; alkaline phosphomonoesterase; phosphomonoesterase; glycerophosphatase; alkaline phosphohydrolase; alkaline phenyl phosphatase; orthophosphoric-monoester phosphohydrolase (alkaline optimum)	3.1.3.1
168	Pfam	PF18024.1	HTH_50	0.00193834	0.245782	Helix-turn-helix domain	NA
169	DeepEC	EC2.7.8.37	alpha-D-ribose 1-methylphosphonate 5-triphosphate synthase	0.00204723	0.0915924	alpha-D-ribose 1-methylphosphonate 5-triphosphate synthase	2.7.8.37
169	Pfam	PF00274.19	Glycolytic	0.00191886	0.197012	Fructose-bisphosphate aldolase class-I	NA
170	DeepEC	EC4.2.1.81	D(-)-tartrate dehydratase	0.00204516	0.0626267	D(-)-tartrate dehydratase; D-tartrate dehydratase; (S,S)-tartrate hydro-lyase	4.2.1.81
170	Pfam	PF17763.1	Asparaginase_C	0.00191724	0.172857	Glutaminase/Asparaginase C-terminal domain	NA
171	DeepEC	EC3.1.1.1	carboxylesterase	0.00202783	0.13191	carboxylesterase; ali-esterase; B-esterase; monobutyrase; cocaine esterase; procaine esterase; methylbutyrase; vitamin A esterase; butyryl esterase; carboxyesterase; carboxylate esterase; carboxylic esterase; methylbutyrate esterase; triacetin esterase; carboxyl ester hydrolase; butyrate esterase; methylbutyrase; alpha-carboxylesterase; propionyl esterase; nonspecific carboxylesterase; esterase D…	3.1.1.1
171	Pfam	PF01790.18	LGT	0.00191137	0.128237	Prolipoprotein diacylglyceryl transferase	NA
172	DeepEC	EC1.5.99.15	dihydromethanopterin reductase (acceptor)	0.00202667	0.209152	dihydromethanopterin reductase (acceptor); DmrX	1.5.99.15
172	Pfam	PF08479.11	POTRA_2	0.00190881	0.0985647	POTRA domain, ShlB-type	NA
173	DeepEC	EC2.3.1.191	UDP-3-O-(3-hydroxymyristoyl)glucosamine N-acyltransferase	0.00202119	0.103515	UDP-3-O-(3-hydroxymyristoyl)glucosamine N-acyltransferase; UDP-3-O-acyl-glucosamine N-acyltransferase; UDP-3-O-(R-3-hydroxymyristoyl)-glucosamine N-acyltransferase; acyltransferase LpxD; acyl-ACP:UDP-3-O-(3-hydroxyacyl)-GlcN N-acyltransferase; firA (gene name); lpxD (gene name); (3R)-3-hydroxymyristoyl-[acyl-carrier protein]:UDP-3-O-[(3R)-3-hydroxymyristoyl]-alpha-D-glucosamine N-acetyltransferase	2.3.1.191
173	Pfam	PF13740.6	ACT_6	0.00188683	0.0905054	ACT domain	NA
174	DeepEC	EC1.1.3.48	3-deoxy-alpha-D-manno-octulosonate 8-oxidase	0.00201909	0.230316	3-deoxy-alpha-D-manno-octulosonate 8-oxidase; kdnB (gene name)	1.1.3.48
174	Pfam	PF09842.9	DUF2069	0.00188017	0.206336	Predicted membrane protein (DUF2069)	NA
175	DeepEC	EC2.3.1.222	phosphate propanoyltransferase	0.00201126	0.1066	phosphate propanoyltransferase; PduL	2.3.1.222
175	Pfam	PF03949.15	Malic_M	0.00187971	0.0783244	Malic enzyme, NAD binding domain	NA
176	DeepEC	EC4.1.3.25	(S)-citramalyl-CoA lyase	0.00196696	0.0783569	(S)-citramalyl-CoA lyase; citramalyl coenzyme A lyase (ambiguous); (+)-CMA-CoA lyase; (3S)-citramalyl-CoA pyruvate-lyase; Mcl (ambiguous); citramalyl-CoA lyase (ambiguous)	4.1.3.25
176	Pfam	PF05958.11	tRNA_U5-meth_tr	0.00186875	0.123007	tRNA (Uracil-5-)-methyltransferase	NA
177	DeepEC	EC3.5.4.44	ectoine hydrolase	0.0019388	0.0987006	ectoine hydrolase; doeA (gene name)	3.5.4.44
177	Pfam	PF05099.13	TerB	0.00185524	0.0847577	Tellurite resistance protein TerB	NA
178	DeepEC	EC2.6.1.19	4-aminobutyrate---2-oxoglutarate transaminase	0.0019332	0.0857213	4-aminobutyrate---2-oxoglutarate transaminase; beta-alanine-oxoglutarate transaminase; aminobutyrate aminotransferase (ambiguous); beta-alanine aminotransferase; beta-alanine-oxoglutarate aminotransferase; gamma-aminobutyrate aminotransaminase (ambiguous); gamma-aminobutyrate transaminase (ambiguous); gamma-aminobutyrate-alpha-ketoglutarate aminotransferase; gamma-aminobutyrate-alpha-ketoglutarat…	2.6.1.19
178	Pfam	PF04536.14	TPM_phosphatase	0.00183296	0.110241	TPM domain	NA
179	DeepEC	EC2.1.1.174	23S rRNA (guanine1835-N2)-methyltransferase	0.00192068	0.18321	23S rRNA (guanine1835-N2)-methyltransferase; ygjO (gene name); rlmG (gene name); ribosomal RNA large subunit methyltransferase G	2.1.1.174
179	Pfam	PF01258.17	zf-dskA_traR	0.00183075	0.0753841	Prokaryotic dksA/traR C4-type zinc finger	NA
180	DeepEC	EC4.1.1.35	UDP-glucuronate decarboxylase	0.00191672	0.0896666	UDP-glucuronate decarboxylase; uridine-diphosphoglucuronate decarboxylase; UDP-D-glucuronate carboxy-lyase	4.1.1.35
180	Pfam	PF10418.9	DHODB_Fe-S_bind	0.00182659	0.117074	Iron-sulfur cluster binding domain of dihydroorotate dehydrogenase B	NA
181	DeepEC	EC2.3.1.89	tetrahydrodipicolinate N-acetyltransferase	0.00191403	0.147751	tetrahydrodipicolinate N-acetyltransferase; tetrahydrodipicolinate acetylase; tetrahydrodipicolinate:acetyl-CoA acetyltransferase; acetyl-CoA:L-2,3,4,5-tetrahydrodipicolinate N2-acetyltransferase; acetyl-CoA:(S)-2,3,4,5-tetrahydropyridine-2,6-dicarboxylate 2-N-acetyltransferase	2.3.1.89
181	Pfam	PF01189.17	Methyltr_RsmB-F	0.00182318	0.104179	16S rRNA methyltransferase RsmB/F	NA
182	DeepEC	EC6.2.1.20	long-chain-fatty-acid---[acyl-carrier-protein] ligase	0.00188587	0.101512	long-chain-fatty-acid---[acyl-carrier-protein] ligase; acyl-[acyl-carrier-protein] synthetase (ambiguous); acyl-ACP synthetase (ambiguous); stearoyl-ACP synthetase; acyl-acyl carrier protein synthetase (ambiguous); long-chain-fatty-acid:[acyl-carrier-protein] ligase (AMP-forming)	6.2.1.20
182	Pfam	PF08495.10	FIST	0.00182194	0.0903872	FIST N domain	NA
183	DeepEC	EC2.6.1.57	aromatic-amino-acid transaminase	0.00188508	0.169583	aromatic-amino-acid transaminase; aromatic amino acid aminotransferase; aromatic aminotransferase; ArAT	2.6.1.57
183	Pfam	PF02036.17	SCP2	0.0018018	0.0864356	SCP-2 sterol transfer family	NA
184	DeepEC	EC3.1.21.4	type II site-specific deoxyribonuclease	0.0018812	0.105049	type II site-specific deoxyribonuclease; type II restriction enzyme	3.1.21.4
184	Pfam	PF01869.20	BcrAD_BadFG	0.00179974	0.0974738	BadF/BadG/BcrA/BcrD ATPase family	NA
185	DeepEC	EC2.3.1.207	beta-ketodecanoyl-[acyl-carrier-protein] synthase	0.001857	0.128556	beta-ketodecanoyl-[acyl-carrier-protein] synthase	2.3.1.207
185	Pfam	PF12852.7	Cupin_6	0.00179955	0.100651	Cupin	NA
186	DeepEC	EC3.5.4.26	diaminohydroxyphosphoribosylaminopyrimidine deaminase	0.00184812	0.0942155	diaminohydroxyphosphoribosylaminopyrimidine deaminase	3.5.4.26
186	Pfam	PF17042.5	NBD_C	0.00179925	0.132485	Nucleotide-binding C-terminal domain	NA
187	DeepEC	EC2.3.1.128	[ribosomal protein S18]-alanine N-acetyltransferase	0.00181837	0.0883515	[ribosomal protein S18]-alanine N-acetyltransferase; rimI (gene name)	2.3.1.266
187	DeepEC	EC2.3.1.128	[ribosomal protein S5]-alanine N-acetyltransferase	0.00181837	0.0883515	[ribosomal protein S5]-alanine N-acetyltransferase; rimJ (gene name)	2.3.1.267
187	Pfam	PF11941.8	DUF3459	0.00177946	0.0938289	Domain of unknown function (DUF3459)	NA
188	DeepEC	EC2.3.1.182	(R)-citramalate synthase	0.00181046	0.103839	(R)-citramalate synthase; CimA	2.3.1.182
188	Pfam	PF00467.29	KOW	0.00175985	0.0924399	KOW motif	NA
189	DeepEC	EC6.2.1.9	malate---CoA ligase	0.00180884	0.0883625	malate---CoA ligase; malyl-CoA synthetase; malyl coenzyme A synthetase; malate thiokinase	6.2.1.9
189	Pfam	PF06969.16	HemN_C	0.0017511	0.100487	HemN C-terminal domain	NA
190	DeepEC	EC3.6.4.6	vesicle-fusing ATPase	0.00180874	0.211732	vesicle-fusing ATPase	3.6.4.6
190	Pfam	PF03788.14	LrgA	0.00174235	0.18814	LrgA family	NA
191	DeepEC	EC1.6.1.1	NAD(P)+ transhydrogenase (Si-specific)	0.0017982	0.183815	NAD(P)+ transhydrogenase (Si-specific); pyridine nucleotide transhydrogenase; transhydrogenase; NAD(P)+ transhydrogenase; nicotinamide adenine dinucleotide (phosphate) transhydrogenase; NAD+ transhydrogenase; NADH transhydrogenase; nicotinamide nucleotide transhydrogenase; NADPH-NAD+ transhydrogenase; pyridine nucleotide transferase; NADPH-NAD+ oxidoreductase; NADH-NADP+-transhydrogenase; NADPH:N…	1.6.1.1
191	Pfam	PF04333.13	MlaA	0.001737	0.133468	MlaA lipoprotein	NA
192	DeepEC	EC3.6.3.16	arsenite-transporting ATPase	0.00178597	0.138758	arsenite-transporting ATPase; arsAB (gene names)	7.3.2.7
192	Pfam	PF13670.6	PepSY_2	0.00172105	0.134602	Peptidase propeptide and YPEB domain	NA
193	DeepEC	EC1.2.7.4	anaerobic carbon-monoxide dehydrogenase	0.00178495	0.149589	anaerobic carbon-monoxide dehydrogenase; Ni-CODH; carbon-monoxide dehydrogenase (ferredoxin)	1.2.7.4
193	Pfam	PF02602.15	HEM4	0.00171777	0.113956	Uroporphyrinogen-III synthase HemD	NA
194	DeepEC	EC6.1.1.22	asparagine---tRNA ligase	0.00177758	0.0966898	asparagine---tRNA ligase; asparaginyl-tRNA synthetase; asparaginyl-transfer ribonucleate synthetase; asparaginyl transfer RNA synthetase; asparaginyl transfer ribonucleic acid synthetase; asparagyl-transfer RNA synthetase; asparagine translase	6.1.1.22
194	Pfam	PF00926.19	DHBP_synthase	0.00171741	0.0878214	3,4-dihydroxy-2-butanone 4-phosphate synthase	NA
195	DeepEC	EC3.4.13.9	Xaa-Pro dipeptidase	0.00174795	0.085914	Xaa-Pro dipeptidase; prolidase; imidodipeptidase; proline dipeptidase; peptidase D; gamma-peptidase; X-Pro dipeptidase	3.4.13.9
195	Pfam	PF13558.6	SbcCD_C	0.00171254	0.0924482	Putative exonuclease SbcCD, C subunit	NA
196	DeepEC	EC4.1.3.36	1,4-dihydroxy-2-naphthoyl-CoA synthase	0.00173006	0.165244	1,4-dihydroxy-2-naphthoyl-CoA synthase; naphthoate synthase; 1,4-dihydroxy-2-naphthoate synthase; dihydroxynaphthoate synthase; o-succinylbenzoyl-CoA 1,4-dihydroxy-2-naphthoate-lyase (cyclizing); MenB; o-succinylbenzoyl-CoA dehydratase (cyclizing)	4.1.3.36
196	Pfam	PF14792.6	DNA_pol_B_palm	0.00170226	0.35425	DNA polymerase beta palm	NA
197	DeepEC	EC1.1.1.93	tartrate dehydrogenase	0.00172248	0.102684	tartrate dehydrogenase; mesotartrate dehydrogenase	1.1.1.93
197	Pfam	PF04733.14	Coatomer_E	0.00170102	0.0953212	Coatomer epsilon subunit	NA
198	DeepEC	EC4.3.2.3	ureidoglycolate lyase	0.00171426	0.0869425	ureidoglycolate lyase; ureidoglycolatase (ambiguous); ureidoglycolase (ambiguous); ureidoglycolate hydrolase (misleading); (S)-ureidoglycolate urea-lyase	4.3.2.3
198	Pfam	PF10662.9	PduV-EutP	0.0016998	0.0835263	Ethanolamine utilisation - propanediol utilisation	NA
199	DeepEC	EC1.3.4.1	fumarate reductase (CoM/CoB)	0.00171356	0.245678	fumarate reductase (CoM/CoB); thiol:fumarate reductase; Tfr	1.3.4.1
199	Pfam	PF03116.15	NQR2_RnfD_RnfE	0.00169929	0.112305	NQR2, RnfD, RnfE family	NA
200	DeepEC	EC3.8.1.2	(S)-2-haloacid dehalogenase	0.00169534	0.0891925	(S)-2-haloacid dehalogenase; 2-haloacid dehalogenase[ambiguous]; 2-haloacid halidohydrolase [ambiguous][ambiguous]; 2-haloalkanoic acid dehalogenase; 2-haloalkanoid acid halidohydrolase; 2-halocarboxylic acid dehalogenase II; DL-2-haloacid dehalogenase[ambiguous]; L-2-haloacid dehalogenase; L-DEX	3.8.1.2
200	Pfam	PF04225.12	OapA	0.00168728	0.196612	Opacity-associated protein A LysM-like domain	NA
201	DeepEC	EC5.3.3.8	Delta3-Delta2-enoyl-CoA isomerase	0.0016895	0.241555	Delta3-Delta2-enoyl-CoA isomerase; ECI (gene name); dodecenoyl-CoA isomerase; dodecenoyl-CoA Delta-isomerase; Delta3-cis-Delta2-trans-enoyl-CoA isomerase; acetylene-allene isomerase; dodecenoyl-CoA Delta3-cis-Delta2-trans-isomerase; dodecenoyl-CoA (3Z)-(2E)-isomerase	5.3.3.8
201	Pfam	PF00883.21	Peptidase_M17	0.00168579	0.0897285	Cytosol aminopeptidase family, catalytic domain	NA
202	DeepEC	EC2.6.1.22	(S)-3-amino-2-methylpropionate transaminase	0.001687	0.101349	(S)-3-amino-2-methylpropionate transaminase; L-3-aminoisobutyrate transaminase; beta-aminobutyric transaminase; L-3-aminoisobutyric aminotransferase; beta-aminoisobutyrate-alpha-ketoglutarate transaminase	2.6.1.22
202	Pfam	PF01592.16	NifU_N	0.0016838	0.0829364	NifU-like N terminal domain	NA
203	DeepEC	EC1.1.1.303	diacetyl reductase [(R)-acetoin forming]	0.00168557	0.0965549	diacetyl reductase [(R)-acetoin forming]; (R)-acetoin dehydrogenase	1.1.1.303
203	Pfam	PF00902.18	TatC	0.00168328	0.138817	Sec-independent protein translocase protein (TatC)	NA
204	DeepEC	EC1.20.4.1	arsenate reductase (glutaredoxin)	0.00168372	0.158433	arsenate reductase (glutaredoxin); ArsC (ambiguous)	1.20.4.1
204	Pfam	PF13612.6	DDE_Tnp_1_3	0.00168225	0.127784	Transposase DDE domain	NA
205	DeepEC	EC2.5.1.1	dimethylallyltranstransferase	0.00168287	0.0943495	dimethylallyltranstransferase; geranyl-diphosphate synthase; prenyltransferase; dimethylallyltransferase; DMAPP:IPP-dimethylallyltransferase; (2E,6E)-farnesyl diphosphate synthetase; diprenyltransferase; geranyl pyrophosphate synthase; geranyl pyrophosphate synthetase; trans-farnesyl pyrophosphate synthetase	2.5.1.1
205	Pfam	PF01149.24	Fapy_DNA_glyco	0.00168148	0.107432	Formamidopyrimidine-DNA glycosylase N-terminal domain	NA
206	DeepEC	EC5.1.1.4	proline racemase	0.0016815	0.0843743	proline racemase	5.1.1.4
206	Pfam	PF13490.6	zf-HC2	0.00167881	0.099939	Putative zinc-finger	NA
207	DeepEC	EC4.1.99.13	(6-4)DNA photolyase	0.00167686	0.133508	(6-4)DNA photolyase; DNA photolyase; H64PRH; NF-10; phr (6-4); PL-(6-4); OtCPF1; (6-4) PHR; At64PHR	4.1.99.13
207	Pfam	PF05231.14	MASE1	0.00166715	0.124891	MASE1	NA
208	DeepEC	EC2.7.1.219	D-threonate 4-kinase	0.00167073	0.285666	D-threonate 4-kinase; dtnK (gene name)	2.7.1.219
208	Pfam	PF02685.16	Glucokinase	0.00166442	0.117729	Glucokinase	NA
209	DeepEC	EC2.3.1.168	dihydrolipoyllysine-residue (2-methylpropanoyl)transferase	0.00164168	0.079125	dihydrolipoyllysine-residue (2-methylpropanoyl)transferase; dihydrolipoyl transacylase; enzyme-dihydrolipoyllysine:2-methylpropanoyl-CoA S-(2-methylpropanoyl)transferase; 2-methylpropanoyl-CoA:enzyme-6-N-(dihydrolipoyl)lysine S-(2-methylpropanoyl)transferase	2.3.1.168
209	Pfam	PF02322.15	Cyt_bd_oxida_II	0.00166293	0.083854	Cytochrome bd terminal oxidase subunit II	NA
210	DeepEC	EC3.5.99.7	1-aminocyclopropane-1-carboxylate deaminase	0.0016411	0.0754502	1-aminocyclopropane-1-carboxylate deaminase; 1-aminocyclopropane-1-carboxylate endolyase (deaminating); ACC deaminase; 1-aminocyclopropane carboxylic acid deaminase	3.5.99.7
210	Pfam	PF05425.13	CopD	0.00165536	0.104028	Copper resistance protein D	NA
211	DeepEC	EC2.7.1.35	pyridoxal kinase	0.00163704	0.104917	pyridoxal kinase; pyridoxal kinase (phosphorylating); pyridoxal 5-phosphate-kinase; pyridoxal phosphokinase; pyridoxine kinase	2.7.1.35
211	Pfam	PF05787.13	DUF839	0.00164671	0.117823	Bacterial protein of unknown function (DUF839)	NA
212	DeepEC	EC3.5.3.10	D-arginase	0.00161609	0.177762	D-arginase	3.5.3.10
212	Pfam	PF01914.17	MarC	0.00163821	0.0931054	MarC family integral membrane protein	NA
213	DeepEC	EC3.2.1.1	alpha-amylase	0.00160803	0.0842088	alpha-amylase; glycogenase; alpha amylase, alpha-amylase; endoamylase; Taka-amylase A; 1,4-alpha-D-glucan glucanohydrolase	3.2.1.1
213	Pfam	PF00962.22	A_deaminase	0.00163504	0.0996757	Adenosine/AMP deaminase	NA
214	DeepEC	EC2.1.1.250	trimethylamine---corrinoid protein Co-methyltransferase	0.00156836	0.199659	trimethylamine---corrinoid protein Co-methyltransferase; mttB (gene name); trimethylamine methyltransferase	2.1.1.250
214	Pfam	PF13482.6	RNase_H_2	0.00163236	0.0946785	RNase_H superfamily	NA
215	DeepEC	EC3.1.1.4	phospholipase A2	0.00154891	0.095394	phospholipase A2; lecithinase A; phosphatidase; phosphatidolipase; phospholipase A	3.1.1.4
215	Pfam	PF07045.11	DUF1330	0.00162843	0.101594	Domain of unknown function (DUF1330)	NA
216	DeepEC	EC4.4.1.24	(2R)-sulfolactate sulfo-lyase	0.00154667	0.101018	(2R)-sulfolactate sulfo-lyase; Suy; SuyAB; 3-sulfolactate bisulfite-lyase; sulfolactate sulfo-lyase (ambigious); (2R)-3-sulfolactate bisulfite-lyase (pyruvate-forming)	4.4.1.24
216	Pfam	PF01817.21	CM_2	0.00160037	0.103922	Chorismate mutase type II	NA
217	DeepEC	EC4.2.1.162	6-deoxy-6-sulfo-D-gluconate dehydratase	0.00154628	0.132366	6-deoxy-6-sulfo-D-gluconate dehydratase; SG dehydratase	4.2.1.162
217	Pfam	PF14685.6	Tricorn_PDZ	0.00159002	0.0895116	Tricorn protease PDZ domain	NA
218	DeepEC	EC3.6.3.5	P-type Zn2+ transporter	0.00151795	0.124229	P-type Zn2+ transporter; Zn(II)-translocating P-type ATPase; Zn2+-exporting ATPase; P1B-type ATPase; HMA4 (gene name); zntA (gene name)	7.2.2.12
218	Pfam	PF02734.17	Dak2	0.00157905	0.113313	DAK2 domain	NA
219	DeepEC	EC1.13.11.4	gentisate 1,2-dioxygenase	0.00151215	0.116588	gentisate 1,2-dioxygenase; gentisate oxygenase; 2,5-dihydroxybenzoate dioxygenase; gentisate dioxygenase; gentisic acid oxidase; gentisate:oxygen 1,2-oxidoreductase (decyclizing)	1.13.11.4
219	Pfam	PF11563.8	Protoglobin	0.00157892	0.118174	Protoglobin	NA
220	DeepEC	EC1.1.1.324	8-hydroxygeraniol dehydrogenase	0.00150281	0.120024	8-hydroxygeraniol dehydrogenase; 8-hydroxygeraniol oxidoreductase; CYP76B10; G10H; CrG10H; SmG10H; acyclic monoterpene primary alcohol:NADP+ oxidoreductase	1.1.1.324
220	Pfam	PF13628.6	DUF4142	0.00156448	0.113376	Domain of unknown function (DUF4142)	NA
221	DeepEC	EC3.6.3.53	P-type Ag+ transporter	0.00148596	0.111968	P-type Ag+ transporter; Ag+-exporting ATPase	7.2.2.15
221	Pfam	PF09423.10	PhoD	0.00156422	0.108972	PhoD-like phosphatase	NA
222	DeepEC	EC4.3.1.1	aspartate ammonia-lyase	0.00148202	0.0875659	aspartate ammonia-lyase; aspartase; fumaric aminase; L-aspartase; L-aspartate ammonia-lyase	4.3.1.1
222	Pfam	PF07196.13	Flagellin_IN	0.0015593	0.14401	Flagellin hook IN motif	NA
223	DeepEC	EC2.6.1.13	ornithine aminotransferase	0.00147279	0.112648	ornithine aminotransferase; ornithine delta-transaminase; L-ornithine:alpha-ketoglutarate delta-aminotransferase; OAT; L-ornithine 5-aminotransferase; L-ornithine aminotransferase; ornithine 5-aminotransferase; ornithine transaminase; ornithine-alpha-ketoglutarate aminotransferase; ornithine-2-oxoacid aminotransferase; ornithine-keto acid aminotransferase; ornithine-keto acid transaminase; ornith…	2.6.1.13
223	Pfam	PF04014.18	MazE_antitoxin	0.00155923	0.0912874	Antidote-toxin recognition MazE, bacterial antitoxin	NA
224	DeepEC	EC3.4.21.108	HtrA2 peptidase	0.00145396	0.102551	HtrA2 peptidase; high temperature requirement protein A2; HtrA2; Omi stress-regulated endoprotease; serine proteinase OMI; HtrA2 protease; OMI/HtrA2 protease; HtrA2/Omi; Omi/HtrA2	3.4.21.108
224	Pfam	PF16124.5	RecQ_Zn_bind	0.00155081	0.119707	RecQ zinc-binding	NA
225	DeepEC	EC3.1.3.15	histidinol-phosphatase	0.00143398	0.0854874	histidinol-phosphatase; histidinol phosphate phosphatase; L-histidinol phosphate phosphatase; histidinolphosphate phosphatase; HPpase; histidinolphosphatase	3.1.3.15
225	Pfam	PF03717.15	PBP_dimer	0.0015483	0.0850214	Penicillin-binding Protein dimerisation domain	NA
226	DeepEC	EC3.6.3.3	Cd2+-exporting ATPase	0.0014188	0.11259	Cd2+-exporting ATPase	3.6.3.3
226	Pfam	PF03567.14	Sulfotransfer_2	0.00153903	0.105502	Sulfotransferase family	NA
227	DeepEC	EC4.2.1.126	N-acetylmuramic acid 6-phosphate etherase	0.00141106	0.089506	N-acetylmuramic acid 6-phosphate etherase; MurNAc-6-P etherase; MurQ	4.2.1.126
227	Pfam	PF04307.14	YdjM	0.0015373	0.111009	LexA-binding, inner membrane-associated putative hydrolase	NA
228	DeepEC	EC1.13.11.29	stizolobate synthase	0.00140377	0.161302	stizolobate synthase	1.13.11.29
228	Pfam	PF04986.13	Y2_Tnp	0.00153657	0.140953	Putative transposase	NA
229	DeepEC	EC2.2.1.10	2-amino-3,7-dideoxy-D-threo-hept-6-ulosonate synthase	0.00138854	0.106782	2-amino-3,7-dideoxy-D-threo-hept-6-ulosonate synthase; ADH synthase; ADHS; MJ0400 (gene name)	2.2.1.10
229	Pfam	PF06863.12	DUF1254	0.0015342	0.0877773	Protein of unknown function (DUF1254)	NA
230	DeepEC	EC2.6.1.59	dTDP-4-amino-4,6-dideoxygalactose transaminase	0.00138491	0.104108	dTDP-4-amino-4,6-dideoxygalactose transaminase; thymidine diphosphoaminodideoxygalactose aminotransferase; thymidine diphosphate 4-keto-6-deoxy-D-glucose transaminase; WecE; dTDP-4,6-dideoxy-D-galactose:2-oxoglutarate aminotransferase; dTDP-4,6-dideoxy-alpha-D-galactose:2-oxoglutarate aminotransferase	2.6.1.59
230	Pfam	PF03118.15	RNA_pol_A_CTD	0.00152872	0.169206	Bacterial RNA polymerase, alpha chain C terminal domain	NA
231	DeepEC	EC3.6.3.40	ABC-type teichoic-acid transporter	0.00138435	0.149756	ABC-type teichoic-acid transporter; teichoic-acid-transporting ATPase	7.5.2.4
231	Pfam	PF16473.5	DUF5051	0.00152754	0.0902967	3' exoribonuclease, RNase T-like	NA
232	DeepEC	EC5.4.99.15	(1->4)-alpha-D-glucan 1-alpha-D-glucosylmutase	0.00137544	0.107149	(1->4)-alpha-D-glucan 1-alpha-D-glucosylmutase; malto-oligosyltrehalose synthase; maltodextrin alpha-D-glucosyltransferase	5.4.99.15
232	Pfam	PF02912.18	Phe_tRNA-synt_N	0.00151483	0.205364	Aminoacyl tRNA synthetase class II, N-terminal domain	NA
233	DeepEC	EC4.2.1.119	enoyl-CoA hydratase 2	0.00136662	0.157186	enoyl-CoA hydratase 2; 2-enoyl-CoA hydratase 2; AtECH2; ECH2; MaoC; MFE-2; PhaJAc; D-3-hydroxyacyl-CoA hydro-lyase; D-specific 2-trans-enoyl-CoA hydratase	4.2.1.119
233	Pfam	PF01894.17	UPF0047	0.00150496	0.102603	Uncharacterised protein family UPF0047	NA
234	DeepEC	EC3.5.4.41	5'-deoxyadenosine deaminase	0.00136	0.178615	5'-deoxyadenosine deaminase; MJ1541 (gene name); DadD	3.5.4.41
234	Pfam	PF06490.11	FleQ	0.00149365	0.084549	Flagellar regulatory protein FleQ	NA
235	DeepEC	EC4.1.1.15	glutamate decarboxylase	0.00133188	0.0976936	glutamate decarboxylase; L-glutamic acid decarboxylase; L-glutamic decarboxylase; cysteic acid decarboxylase; L-glutamate alpha-decarboxylase; aspartate 1-decarboxylase; aspartic alpha-decarboxylase; L-aspartate-alpha-decarboxylase; gamma-glutamate decarboxylase; L-glutamate 1-carboxy-lyase	4.1.1.15
235	Pfam	PF00042.22	Globin	0.00148902	0.101891	Globin	NA
236	DeepEC	EC2.7.7.75	molybdopterin adenylyltransferase	0.00132058	0.142221	molybdopterin adenylyltransferase; MogA; Cnx1 (ambiguous)	2.7.7.75
236	Pfam	PF01865.16	PhoU_div	0.00148713	0.0894391	Protein of unknown function DUF47	NA
237	DeepEC	EC5.4.99.9	UDP-galactopyranose mutase	0.00130234	0.182441	UDP-galactopyranose mutase; UGM; UDP-D-galactopyranose furanomutase	5.4.99.9
237	Pfam	PF02673.18	BacA	0.00148282	0.103109	Bacitracin resistance protein BacA	NA
238	DeepEC	EC3.11.1.1	phosphonoacetaldehyde hydrolase	0.00129638	0.219844	phosphonoacetaldehyde hydrolase; phosphonatase; 2-phosphonoacetylaldehyde phosphonohydrolase	3.11.1.1
238	Pfam	PF00401.20	ATP-synt_DE	0.00147948	0.200264	ATP synthase, Delta/Epsilon chain, long alpha-helix domain	NA
239	DeepEC	EC3.5.1.96	succinylglutamate desuccinylase	0.00128252	0.19026	succinylglutamate desuccinylase; N2-succinylglutamate desuccinylase; SGDS; AstE	3.5.1.96
239	Pfam	PF02690.15	Na_Pi_cotrans	0.00147568	0.0978127	Na+/Pi-cotransporter	NA
240	DeepEC	EC1.1.2.8	alcohol dehydrogenase (cytochrome c)	0.00128067	0.217641	alcohol dehydrogenase (cytochrome c); type I quinoprotein alcohol dehydrogenase; quinoprotein ethanol dehydrogenase	1.1.2.8
240	Pfam	PF04960.15	Glutaminase	0.00146458	0.180485	Glutaminase	NA
241	DeepEC	EC2.7.7.12	UDP-glucose---hexose-1-phosphate uridylyltransferase	0.00127369	0.164848	UDP-glucose---hexose-1-phosphate uridylyltransferase; uridyl transferase; hexose-1-phosphate uridylyltransferase; uridyltransferase; hexose 1-phosphate uridyltransferase; UDP-glucose:alpha-D-galactose-1-phosphate uridylyltransferase	2.7.7.12
241	Pfam	PF05173.14	DapB_C	0.00146238	0.115205	Dihydrodipicolinate reductase, C-terminus	NA
242	DeepEC	EC1.5.98.2	5,10-methylenetetrahydromethanopterin reductase	0.00127271	0.275522	5,10-methylenetetrahydromethanopterin reductase; 5,10-methylenetetrahydromethanopterin cyclohydrolase; N5,N10-methylenetetrahydromethanopterin reductase; methylene-H4MPT reductase; coenzyme F420-dependent N5,N10-methenyltetrahydromethanopterin reductase; N5,N10-methylenetetrahydromethanopterin:coenzyme-F420 oxidoreductase	1.5.98.2
242	Pfam	PF06463.13	Mob_synth_C	0.00146129	0.101626	Molybdenum Cofactor Synthesis C	NA
243	DeepEC	EC1.1.99.11	fructose 5-dehydrogenase	0.00126897	0.225804	fructose 5-dehydrogenase; fructose 5-dehydrogenase (acceptor); D-fructose dehydrogenase; D-fructose:(acceptor) 5-oxidoreductase	1.1.99.11
243	Pfam	PF11740.8	KfrA_N	0.00145303	0.1464	Plasmid replication region DNA-binding N-term	NA
244	DeepEC	EC5.4.99.24	23S rRNA pseudouridine955/2504/2580 synthase	0.001265	0.0968234	23S rRNA pseudouridine955/2504/2580 synthase; RluC; pseudouridine synthase RluC	5.4.99.24
244	Pfam	PF01765.19	RRF	0.00144593	0.184085	Ribosome recycling factor	NA
245	DeepEC	EC2.5.1.65	O-phosphoserine sulfhydrylase	0.00125524	0.123092	O-phosphoserine sulfhydrylase; O-phosphoserine(thiol)-lyase	2.5.1.65
245	Pfam	PF01220.19	DHquinase_II	0.00144377	0.114914	Dehydroquinase class II	NA
246	DeepEC	EC2.7.1.215	erythritol kinase (D-erythritol 1-phosphate-forming)	0.00124786	0.158662	erythritol kinase (D-erythritol 1-phosphate-forming); eryA (gene name)	2.7.1.215
246	Pfam	PF05345.12	He_PIG	0.00143556	0.115069	Putative Ig domain	NA
247	DeepEC	EC3.6.3.48	ABC-type alpha-factor-pheromone transporter	0.00122519	0.121139	ABC-type alpha-factor-pheromone transporter; alpha-factor-transporting ATPase; alpha-factor-pheromone transporting ATPase	7.4.2.7
247	Pfam	PF01391.18	Collagen	0.00142759	0.111895	Collagen triple helix repeat (20 copies)	NA
248	DeepEC	EC1.2.1.76	succinate-semialdehyde dehydrogenase (acylating)	0.00122313	0.195735	succinate-semialdehyde dehydrogenase (acylating); succinyl-coA reductase; coenzyme-A-dependent succinate-semialdehyde dehydrogenase	1.2.1.76
248	Pfam	PF01148.20	CTP_transf_1	0.00142727	0.0921637	Cytidylyltransferase family	NA
249	DeepEC	EC5.5.1.1	muconate cycloisomerase	0.00121789	0.0993642	muconate cycloisomerase; muconate cycloisomerase I; cis,cis-muconate-lactonizing enzyme; cis,cis-muconate cycloisomerase; muconate lactonizing enzyme; 4-carboxymethyl-4-hydroxyisocrotonolactone lyase (decyclizing); CatB; MCI; 2,5-dihydro-5-oxofuran-2-acetate lyase (decyclizing); 2,5-dihydro-5-oxofuran-2-acetate lyase (ring-opening)	5.5.1.1
249	Pfam	PF09861.9	Lar_N	0.00142479	0.199488	Lactate racemase N-terminal domain	NA
250	DeepEC	EC6.3.2.34	coenzyme F420-1:gamma-L-glutamate ligase	0.00120513	0.12432	coenzyme F420-1:gamma-L-glutamate ligase; F420:gamma-glutamyl ligase; CofE-AF; MJ0768; CofE	6.3.2.34
250	Pfam	PF01726.16	LexA_DNA_bind	0.00141764	0.0930702	LexA DNA binding domain	NA
251	DeepEC	EC6.3.2.31	coenzyme F420-0:L-glutamate ligase	0.00119765	0.107977	coenzyme F420-0:L-glutamate ligase; CofE-AF; MJ0768; CofE	6.3.2.31
251	Pfam	PF13020.6	DUF3883	0.00141631	0.161951	Domain of unknown function (DUF3883)	NA
252	DeepEC	EC2.5.1.73	O-phospho-L-seryl-tRNA:Cys-tRNA synthase	0.00117178	0.127286	O-phospho-L-seryl-tRNA:Cys-tRNA synthase; SepCysS; Sep-tRNA:Cys-tRNA synthase	2.5.1.73
252	Pfam	PF12627.7	PolyA_pol_RNAbd	0.0014159	0.096221	Probable RNA and SrmB- binding site of polymerase A	NA
253	DeepEC	EC1.13.11.57	gallate dioxygenase	0.00116309	0.138342	gallate dioxygenase; GalA; gallate:oxygen oxidoreductase	1.13.11.57
253	Pfam	PF02120.16	Flg_hook	0.00140999	0.0984864	Flagellar hook-length control protein FliK	NA
254	DeepEC	EC2.7.7.58	(2,3-dihydroxybenzoyl)adenylate synthase	0.00116295	0.13429	(2,3-dihydroxybenzoyl)adenylate synthase; 2,3-dihydroxybenzoate-AMP ligase	2.7.7.58
254	Pfam	PF01112.18	Asparaginase_2	0.00140842	0.19049	Asparaginase	NA
255	DeepEC	EC1.14.13.33	4-hydroxybenzoate 3-monooxygenase [NAD(P)H]	0.00115596	0.144329	4-hydroxybenzoate 3-monooxygenase [NAD(P)H]; 4-hydroxybenzoate 3-monooxygenase (reduced nicotinamide adenine dinucleotide (phosphate)); 4-hydroxybenzoate-3-hydroxylase; 4-hydroxybenzoate 3-hydroxylase	1.14.13.33
255	Pfam	PF01255.19	Prenyltransf	0.00140719	0.10731	Putative undecaprenyl diphosphate synthase	NA
256	DeepEC	EC3.2.1.26	beta-fructofuranosidase	0.001154	0.133678	beta-fructofuranosidase; invertase; saccharase; glucosucrase; beta-h-fructosidase; beta-fructosidase; invertin; sucrase; maxinvert L 1000; fructosylinvertase; alkaline invertase; acid invertase	3.2.1.26
256	Pfam	PF06968.13	BATS	0.00140392	0.117011	Biotin and Thiamin Synthesis associated domain	NA
257	DeepEC	EC1.13.11.3	protocatechuate 3,4-dioxygenase	0.00115253	0.110368	protocatechuate 3,4-dioxygenase; protocatechuate oxygenase; protocatechuic acid oxidase; protocatechuic 3,4-dioxygenase; protocatechuic 3,4-oxygenase; protocatechuate:oxygen 3,4-oxidoreductase (decyclizing)	1.13.11.3
257	Pfam	PF06974.13	DUF1298	0.00139049	0.100525	Protein of unknown function (DUF1298)	NA
258	DeepEC	EC3.5.3.8	formimidoylglutamase	0.00115107	0.110696	formimidoylglutamase; formiminoglutamase; N-formiminoglutamate hydrolase; N-formimino-L-glutamate formiminohydrolase	3.5.3.8
258	Pfam	PF07224.11	Chlorophyllase	0.00139025	0.128641	Chlorophyllase	NA
259	DeepEC	EC1.1.1.410	D-erythronate 2-dehydrogenase	0.00115105	0.143958	D-erythronate 2-dehydrogenase; denD (gene name)	1.1.1.410
259	Pfam	PF06277.11	EutA	0.00138526	0.164546	Ethanolamine utilisation protein EutA	NA
260	DeepEC	EC3.5.1.119	Pup amidohydrolase	0.00115094	0.150168	Pup amidohydrolase; dop (gene name); Pup deamidase; depupylase/deamidase; DPUP; depupylase	3.5.1.119
260	Pfam	PF02662.16	FlpD	0.00138469	0.111653	Methyl-viologen-reducing hydrogenase, delta subunit	NA
261	DeepEC	EC5.4.99.19	16S rRNA pseudouridine516 synthase	0.00114692	0.280125	16S rRNA pseudouridine516 synthase; 16S RNA pseudouridine516 synthase; 16S PsiI516 synthase; 16S RNA Psi516 synthase; RNA pseudouridine synthase RsuA; RsuA; 16S RNA pseudouridine 516 synthase	5.4.99.19
261	Pfam	PF13399.6	LytR_C	0.00138438	0.110875	LytR cell envelope-related transcriptional attenuator	NA
262	DeepEC	EC2.5.1.46	deoxyhypusine synthase	0.00114613	0.154952	deoxyhypusine synthase; spermidine:eIF5A-lysine 4-aminobutyltransferase (propane-1,3-diamine-forming)	2.5.1.46
262	Pfam	PF00342.19	PGI	0.00136975	0.0994163	Phosphoglucose isomerase	NA
263	DeepEC	EC1.1.1.399	2-oxoglutarate reductase	0.00112836	0.172036	2-oxoglutarate reductase; serA (gene name)	1.1.1.399
263	Pfam	PF16881.5	LIAS_N	0.00136266	0.174295	N-terminal domain of lipoyl synthase of Radical_SAM family	NA
264	DeepEC	EC4.2.1.163	2-oxo-hept-4-ene-1,7-dioate hydratase	0.00112656	0.118258	2-oxo-hept-4-ene-1,7-dioate hydratase; HpcG	4.2.1.163
264	Pfam	PF14552.6	Tautomerase_2	0.00136195	0.140619	Tautomerase enzyme	NA
265	DeepEC	EC3.1.3.12	trehalose-phosphatase	0.00112074	0.192081	trehalose-phosphatase; trehalose 6-phosphatase; trehalose 6-phosphate phosphatase; trehalose-6-phosphate phosphohydrolase	3.1.3.12
265	Pfam	PF02110.15	HK	0.00135836	0.113082	Hydroxyethylthiazole kinase family	NA
266	DeepEC	EC2.7.7.82	CMP-N,N'-diacetyllegionaminic acid synthase	0.00112071	0.124781	CMP-N,N'-diacetyllegionaminic acid synthase; CMP-N,N'-diacetyllegionaminic acid synthetase; neuA (gene name); legF (gene name)	2.7.7.82
266	Pfam	PF00213.18	OSCP	0.00135466	0.0862281	ATP synthase delta (OSCP) subunit	NA
267	DeepEC	EC3.1.1.25	1,4-lactonase	0.00112037	0.193914	1,4-lactonase; gamma-lactonase	3.1.1.25
267	Pfam	PF00813.20	FliP	0.00135196	0.113044	FliP family	NA
268	DeepEC	EC1.1.1.9	D-xylulose reductase	0.00111761	0.0995253	D-xylulose reductase; NAD+-dependent xylitol dehydrogenase; xylitol dehydrogenase (ambiguous); erythritol dehydrogenase; 2,3-cis-polyol(DPN) dehydrogenase (C3-5); pentitol-DPN dehydrogenase (ambiguous); xylitol-2-dehydrogenase	1.1.1.9
268	Pfam	PF04860.12	Phage_portal	0.00135007	0.105797	Phage portal protein	NA
269	DeepEC	EC6.2.1.n2	NA	0.00111281	0.0944132	NA	NA
269	Pfam	PF00041.21	fn3	0.00134987	0.100884	Fibronectin type III domain	NA
270	DeepEC	EC4.2.1.68	L-fuconate dehydratase	0.00109592	0.109391	L-fuconate dehydratase; L-fuconate hydro-lyase	4.2.1.68
270	Pfam	PF04072.14	LCM	0.0013467	0.107621	Leucine carboxyl methyltransferase	NA
271	DeepEC	EC3.5.3.12	agmatine deiminase	0.00107257	0.131014	agmatine deiminase; agmatine amidinohydrolase	3.5.3.12
271	Pfam	PF04015.12	DUF362	0.00134628	0.167428	Domain of unknown function (DUF362)	NA
272	DeepEC	EC5.1.3.32	L-rhamnose mutarotase	0.00107142	0.186833	L-rhamnose mutarotase; rhamnose 1-epimerase; type-3 mutarotase; YiiL	5.1.3.32
272	Pfam	PF05625.11	PAXNEB	0.00134593	0.283819	PAXNEB protein	NA
273	DeepEC	EC2.1.1.248	methylamine---corrinoid protein Co-methyltransferase	0.00106496	0.244383	methylamine---corrinoid protein Co-methyltransferase; mtmB (gene name); monomethylamine methyltransferase	2.1.1.248
273	Pfam	PF00022.19	Actin	0.00134379	0.110412	Actin	NA
274	DeepEC	EC1.14.13.81	magnesium-protoporphyrin IX monomethyl ester (oxidative) cyclase	0.00106097	0.133182	magnesium-protoporphyrin IX monomethyl ester (oxidative) cyclase; Mg-protoporphyrin IX monomethyl ester (oxidative) cyclase	1.14.13.81
274	Pfam	PF02733.17	Dak1	0.00134298	0.113865	Dak1 domain	NA
275	DeepEC	EC6.1.1.27	O-phospho-L-serine---tRNA ligase	0.00105859	0.210731	O-phospho-L-serine---tRNA ligase; O-phosphoseryl-tRNA ligase; non-canonical O-phosphoseryl-tRNA synthetase; SepRS	6.1.1.27
275	Pfam	PF02628.15	COX15-CtaA	0.00134051	0.12334	Cytochrome oxidase assembly protein	NA
276	DeepEC	EC3.5.4.39	GTP cyclohydrolase IV	0.00105655	0.188404	GTP cyclohydrolase IV; MptA; GTP cyclohydrolase MptA	3.5.4.39
276	Pfam	PF02401.18	LYTB	0.00133622	0.0869236	LytB protein	NA
277	DeepEC	EC3.2.1.96	mannosyl-glycoprotein endo-beta-N-acetylglucosaminidase	0.00105603	0.161585	mannosyl-glycoprotein endo-beta-N-acetylglucosaminidase; N,N'-diacetylchitobiosyl beta-N-acetylglucosaminidase; endo-beta-N-acetylglucosaminidase; mannosyl-glycoprotein endo-beta-N-acetylglucosamidase; di-N-acetylchitobiosyl beta-N-acetylglucosaminidase; endo-beta-acetylglucosaminidase; endo-beta-(1->4)-N-acetylglucosaminidase; mannosyl-glycoprotein 1,4-N-acetamidodeoxy-beta-D-glycohydrolase; end…	3.2.1.96
277	Pfam	PF11849.8	DUF3369	0.00133256	0.153001	Domain of unknown function (DUF3369)	NA
278	DeepEC	EC3.1.27.3	ribonuclease T1	0.00105249	0.205515	ribonuclease T1; guanyloribonuclease; Aspergillus oryzae ribonuclease; RNase N1; RNase N2; ribonuclease N3; ribonuclease U1; ribonuclease F1; ribonuclease Ch; ribonuclease PP1; ribonuclease SA; RNase F1; ribonuclease C2; binase; RNase Sa; guanyl-specific RNase; RNase G; RNase T1; ribonuclease guaninenucleotido-2'-transferase (cyclizing); ribonuclease N3; ribonuclease N1	3.1.27.3
278	Pfam	PF00697.22	PRAI	0.00133128	0.118608	N-(5'phosphoribosyl)anthranilate (PRA) isomerase	NA
279	DeepEC	EC1.1.1.41	isocitrate dehydrogenase (NAD+)	0.0010381	0.135053	isocitrate dehydrogenase (NAD+); isocitric dehydrogenase; beta-ketoglutaric-isocitric carboxylase; isocitric acid dehydrogenase; NAD dependent isocitrate dehydrogenase; NAD isocitrate dehydrogenase; NAD-linked isocitrate dehydrogenase; NAD-specific isocitrate dehydrogenase; NAD isocitric dehydrogenase; isocitrate dehydrogenase (NAD); IDH (ambiguous); nicotinamide adenine dinucleotide isocitrate d…	1.1.1.41
279	Pfam	PF16326.5	ABC_tran_CTD	0.00132637	0.0782624	ABC transporter C-terminal domain	NA
280	DeepEC	EC6.2.1.2	medium-chain acyl-CoA ligase	0.00103092	0.215109	medium-chain acyl-CoA ligase; fadK (gene name); lvaE (gene name); butyryl-CoA synthetase; fatty acid thiokinase (medium chain); acyl-activating enzyme; fatty acid elongase; fatty acid activating enzyme; fatty acyl coenzyme A synthetase; butyrate---CoA ligase; butyryl-coenzyme A synthetase; L-(+)-3-hydroxybutyryl CoA ligase; short-chain acyl-CoA synthetase; medium-chain acyl-CoA synthetase; butano…	6.2.1.2
280	Pfam	PF09826.9	Beta_propel	0.00132218	0.232877	Beta propeller domain	NA
281	DeepEC	EC3.5.1.77	N-carbamoyl-D-amino-acid hydrolase	0.00102132	0.118381	N-carbamoyl-D-amino-acid hydrolase; D-N-carbamoylase; N-carbamoylase (ambiguous); N-carbamoyl-D-amino acid hydrolase	3.5.1.77
281	Pfam	PF13532.6	2OG-FeII_Oxy_2	0.00131849	0.126847	2OG-Fe(II) oxygenase superfamily	NA
282	DeepEC	EC4.1.1.96	carboxynorspermidine decarboxylase	0.00102058	0.115966	carboxynorspermidine decarboxylase; carboxyspermidine decarboxylase; CANSDC; VC1623 (gene name)	4.1.1.96
282	Pfam	PF11964.8	SpoIIAA-like	0.00131466	0.171467	SpoIIAA-like	NA
283	DeepEC	EC1.13.11.16	3-carboxyethylcatechol 2,3-dioxygenase	0.00101611	0.108844	3-carboxyethylcatechol 2,3-dioxygenase; 2,3-dihydroxy-beta-phenylpropionic dioxygenase; 2,3-dihydroxy-beta-phenylpropionate oxygenase; 3-(2,3-dihydroxyphenyl)propanoate:oxygen 1,2-oxidoreductase; 3-(2,3-dihydroxyphenyl)propanoate:oxygen 1,2-oxidoreductase (decyclizing)	1.13.11.16
283	Pfam	PF14397.6	ATPgrasp_ST	0.00131031	0.11669	Sugar-transfer associated ATP-grasp	NA
284	DeepEC	EC1.14.13.236	toluene 4-monooxygenase	0.00101179	0.143016	toluene 4-monooxygenase; TMO	1.14.13.236
284	Pfam	PF03918.14	CcmH	0.00130868	0.120642	Cytochrome C biogenesis protein	NA
285	DeepEC	EC1.1.99.28	glucose-fructose oxidoreductase	0.00100449	0.137046	glucose-fructose oxidoreductase	1.1.99.28
285	Pfam	PF16884.5	ADH_N_2	0.00130471	0.0998307	N-terminal domain of oxidoreductase	NA
286	DeepEC	EC2.3.1.57	diamine N-acetyltransferase	0.00100277	0.131286	diamine N-acetyltransferase; spermidine acetyltransferase; putrescine acetyltransferase; putrescine (diamine)-acetylating enzyme; diamine acetyltransferase; spermidine/spermine N1-acetyltransferase; spermidine N1-acetyltransferase; acetyl-coenzyme A-1,4-diaminobutane N-acetyltransferase; putrescine acetylase; putrescine N-acetyltransferase	2.3.1.57
286	Pfam	PF18818.1	MPTase-PolyVal	0.0012938	0.121328	Metallopeptidase superfamily domain	NA
287	DeepEC	EC2.4.1.342	alpha-maltose-1-phosphate synthase	0.00100025	0.108838	alpha-maltose-1-phosphate synthase; glgM (gene name)	2.4.1.342
287	Pfam	PF05893.14	LuxC	0.00128343	0.111793	Acyl-CoA reductase (LuxC)	NA
288	DeepEC	EC1.14.13.142	3-ketosteroid 9alpha-monooxygenase	0.000994103	0.109213	3-ketosteroid 9alpha-monooxygenase; KshA; 3-ketosteroid 9alpha-hydroxylase	1.14.15.30
288	Pfam	PF03350.16	UPF0114	0.0012801	0.0966627	Uncharacterized protein family, UPF0114	NA
289	DeepEC	EC3.1.1.11	pectinesterase	0.000991079	0.123539	pectinesterase; pectin demethoxylase; pectin methoxylase; pectin methylesterase; pectase; pectin methyl esterase; pectinoesterase	3.1.1.11
289	Pfam	PF03971.14	IDH	0.00127689	0.16937	Monomeric isocitrate dehydrogenase	NA
290	DeepEC	EC1.14.13.9	kynurenine 3-monooxygenase	0.000978373	0.128131	kynurenine 3-monooxygenase; kynurenine 3-hydroxylase; kynurenine hydroxylase; L-kynurenine-3-hydroxylase	1.14.13.9
290	Pfam	PF03793.19	PASTA	0.00126827	0.113968	PASTA domain	NA
291	DeepEC	EC6.2.1.17	propionate---CoA ligase	0.000962962	0.17716	propionate---CoA ligase; propionyl-CoA synthetase	6.2.1.17
291	Pfam	PF03403.13	PAF-AH_p_II	0.00126827	0.110826	Platelet-activating factor acetylhydrolase, isoform II	NA
292	DeepEC	EC2.7.1.36	mevalonate kinase	0.000962343	0.174546	mevalonate kinase; mevalonate kinase (phosphorylating); mevalonate phosphokinase; mevalonic acid kinase; mevalonic kinase; mevalonate 5-phosphotransferase ; MVA kinase; ATP:mevalonate 5-phosphotransferase	2.7.1.36
292	Pfam	PF08937.11	DUF1863	0.0012653	0.100937	MTH538 TIR-like domain (DUF1863)	NA
293	DeepEC	EC1.2.7.8	indolepyruvate ferredoxin oxidoreductase	0.000947241	0.154191	indolepyruvate ferredoxin oxidoreductase; 3-(indol-3-yl)pyruvate synthase (ferredoxin); IOR	1.2.7.8
293	Pfam	PF04408.23	HA2	0.00126056	0.112757	Helicase associated domain (HA2)	NA
294	DeepEC	EC2.7.1.31	glycerate 3-kinase	0.00094717	0.129585	glycerate 3-kinase; glycerate kinase (phosphorylating) (ambiguous); D-glycerate 3-kinase; D-glycerate kinase (ambiguous); glycerate-kinase (ambiguous); GK (ambiguous); D-glyceric acid kinase (ambiguous); ATP:(R)-glycerate 3-phosphotransferase	2.7.1.31
294	Pfam	PF06725.11	3D	0.00125182	0.121737	3D domain	NA
295	DeepEC	EC4.2.1.146	L-galactonate dehydratase	0.000944596	0.131603	L-galactonate dehydratase; LGD1	4.2.1.146
295	Pfam	PF09500.10	YiiD_C	0.00125181	0.24739	Putative thioesterase (yiiD_Cterm)	NA
296	DeepEC	EC1.14.12.7	phthalate 4,5-dioxygenase	0.000937151	0.133975	phthalate 4,5-dioxygenase; PDO ; phthalate dioxygenase	1.14.12.7
296	Pfam	PF05673.13	DUF815	0.00124915	0.103803	Protein of unknown function (DUF815)	NA
297	DeepEC	EC4.1.3.41	3-hydroxy-D-aspartate aldolase	0.000935949	0.131879	3-hydroxy-D-aspartate aldolase; D-3-hydroxyaspartate aldolase	4.1.3.41
297	Pfam	PF02789.17	Peptidase_M17_N	0.00124195	0.0977854	Cytosol aminopeptidase family, N-terminal domain	NA
298	DeepEC	EC2.7.1.217	3-dehydrotetronate 4-kinase	0.000935722	0.123314	3-dehydrotetronate 4-kinase; otnK (gene name)	2.7.1.217
298	Pfam	PF12139.8	APS-reductase_C	0.00124006	0.198494	Adenosine-5'-phosphosulfate reductase beta subunit	NA
299	DeepEC	EC2.7.7.n1	NA	0.000924737	0.213571	NA	NA
299	Pfam	PF06249.12	EutQ	0.00123645	0.156148	Ethanolamine utilisation protein EutQ	NA
300	DeepEC	EC1.10.3.2	laccase	0.000923804	0.132184	laccase; urishiol oxidase; urushiol oxidase; p-diphenol oxidase	1.10.3.2
300	Pfam	PF12695.7	Abhydrolase_5	0.00123367	0.123146	Alpha/beta hydrolase family	NA
301	DeepEC	EC3.1.1.22	hydroxybutyrate-dimer hydrolase	0.000923045	0.121873	hydroxybutyrate-dimer hydrolase; D-(-)-3-hydroxybutyrate-dimer hydrolase	3.1.1.22
301	Pfam	PF13588.6	HSDR_N_2	0.00123303	0.123405	Type I restriction enzyme R protein N terminus (HSDR_N)	NA
302	DeepEC	EC5.4.99.28	tRNA pseudouridine32 synthase	0.000920658	0.118976	tRNA pseudouridine32 synthase; RluA (ambiguous); pseudouridine synthase RluA (ambiguous); Pus9p; Rib2/Pus8p	5.4.99.28
302	Pfam	PF04273.13	DUF442	0.00122771	0.107728	Putative phosphatase (DUF442)	NA
303	DeepEC	EC1.13.11.6	3-hydroxyanthranilate 3,4-dioxygenase	0.000917732	0.162806	3-hydroxyanthranilate 3,4-dioxygenase; 3-hydroxyanthranilate oxygenase; 3-hydroxyanthranilic acid oxygenase; 3-hydroxyanthranilic oxygenase; 3-hydroxyanthranilic acid oxidase; 3HAO; 3-hydroxyanthranilate:oxygen 3,4-oxidoreductase (decyclizing)	1.13.11.6
303	Pfam	PF08031.12	BBE	0.00122475	0.110121	Berberine and berberine like	NA
304	DeepEC	EC2.8.3.6	3-oxoadipate CoA-transferase	0.000916911	0.134477	3-oxoadipate CoA-transferase; 3-oxoadipate coenzyme A-transferase; 3-oxoadipate succinyl-CoA transferase	2.8.3.6
304	Pfam	PF11775.8	CobT_C	0.00122184	0.143663	Cobalamin biosynthesis protein CobT VWA domain	NA
305	DeepEC	EC2.2.1.11	6-deoxy-5-ketofructose 1-phosphate synthase	0.000914776	0.278116	6-deoxy-5-ketofructose 1-phosphate synthase; DKFP synthase	2.2.1.11
305	Pfam	PF11306.8	DUF3108	0.00121962	0.119015	Protein of unknown function (DUF3108)	NA
306	DeepEC	EC3.6.1.40	guanosine-5'-triphosphate,3'-diphosphate phosphatase	0.000910763	0.140358	guanosine-5'-triphosphate,3'-diphosphate phosphatase; pppGpp 5'-phosphohydrolase; guanosine 5'-triphosphate-3'-diphosphate 5'-phosphohydrolase; guanosine pentaphosphatase; guanosine pentaphosphate phosphatase; guanosine 5'-triphosphate 3'-diphosphate 5'-phosphatase; guanosine pentaphosphate phosphohydrolase	3.6.1.40
306	Pfam	PF02590.17	SPOUT_MTase	0.00121253	0.188753	Predicted SPOUT methyltransferase	NA
307	DeepEC	EC3.7.1.20	3-fumarylpyruvate hydrolase	0.000910529	0.129905	3-fumarylpyruvate hydrolase; nagK (gene name); naaD (gene name)	3.7.1.20
307	Pfam	PF04257.14	Exonuc_V_gamma	0.00121175	0.130072	Exodeoxyribonuclease V, gamma subunit	NA
308	DeepEC	EC6.3.4.23	formate---phosphoribosylaminoimidazolecarboxamide ligase	0.000908343	0.158549	formate---phosphoribosylaminoimidazolecarboxamide ligase; 5-formaminoimidazole-4-carboxamide ribonucleotide synthetase; 5-formaminoimidazole-4-carboxamide-1-beta-D-ribofuranosyl 5'-monophosphate synthetase; purP (gene name)	6.3.4.23
308	Pfam	PF03746.16	LamB_YcsF	0.00120935	0.110336	LamB/YcsF family	NA
309	DeepEC	EC1.1.1.60	2-hydroxy-3-oxopropionate reductase	0.000906364	0.143245	2-hydroxy-3-oxopropionate reductase; tartronate semialdehyde reductase; (R)-glycerate:NAD(P)+ oxidoreductase	1.1.1.60
309	Pfam	PF01764.25	Lipase_3	0.0012093	0.163465	Lipase (class 3)	NA
310	DeepEC	EC1.1.5.2	glucose 1-dehydrogenase (PQQ, quinone)	0.000892441	0.140369	glucose 1-dehydrogenase (PQQ, quinone); quinoprotein glucose dehydrogenase; membrane-bound glucose dehydrogenase; mGDH; glucose dehydrogenase (PQQ-dependent); glucose dehydrogenase (pyrroloquinoline-quinone); quinoprotein D-glucose dehydrogenase	1.1.5.2
310	Pfam	PF00475.18	IGPD	0.00120726	0.109912	Imidazoleglycerol-phosphate dehydratase	NA
311	DeepEC	EC1.2.1.65	salicylaldehyde dehydrogenase	0.000887161	0.183182	salicylaldehyde dehydrogenase	1.2.1.65
311	Pfam	PF03255.14	ACCA	0.00120345	0.105375	Acetyl co-enzyme A carboxylase carboxyltransferase alpha subunit	NA
312	DeepEC	EC1.2.1.47	4-trimethylammoniobutyraldehyde dehydrogenase	0.000885583	0.16252	4-trimethylammoniobutyraldehyde dehydrogenase; 4-trimethylaminobutyraldehyde dehydrogenase; 4-N-trimethylaminobutyraldehyde dehydrogenase	1.2.1.47
312	Pfam	PF03239.14	FTR1	0.00119758	0.10091	Iron permease FTR1 family	NA
313	DeepEC	EC1.14.15.3	alkane 1-monooxygenase	0.0008853	0.143709	alkane 1-monooxygenase; alkane 1-hydroxylase; omega-hydroxylase; fatty acid omega-hydroxylase; alkane monooxygenase; 1-hydroxylase; alkane hydroxylase	1.14.15.3
313	Pfam	PF05057.14	DUF676	0.00119745	0.0893759	Putative serine esterase (DUF676)	NA
314	DeepEC	EC4.1.1.74	indolepyruvate decarboxylase	0.000884348	0.120326	indolepyruvate decarboxylase; indol-3-yl-pyruvate carboxy-lyase; 3-(indol-3-yl)pyruvate carboxy-lyase	4.1.1.74
314	Pfam	PF13743.6	Thioredoxin_5	0.00119464	0.148925	Thioredoxin	NA
315	DeepEC	EC3.4.24.55	pitrilysin	0.000882538	0.199905	pitrilysin; Escherichia coli protease III; protease Pi; proteinase Pi; PTR; Escherichia coli metalloproteinase Pi	3.4.24.55
315	Pfam	PF04434.17	SWIM	0.0011943	0.109544	SWIM zinc finger	NA
316	DeepEC	EC2.3.1.169	CO-methylating acetyl-CoA synthase	0.000880309	0.285957	CO-methylating acetyl-CoA synthase	2.3.1.169
316	Pfam	PF03852.15	Vsr	0.00119137	0.123286	DNA mismatch endonuclease Vsr	NA
317	DeepEC	EC4.2.1.35	(R)-2-methylmalate dehydratase	0.000877986	0.152095	(R)-2-methylmalate dehydratase; citraconate hydratase; citraconase; citramalate hydro-lyase; (-)-citramalate hydro-lyase; (R)-2-methylmalate hydro-lyase	4.2.1.35
317	Pfam	PF00112.23	Peptidase_C1	0.00119119	0.154579	Papain family cysteine protease	NA
318	DeepEC	EC5.3.1.14	L-rhamnose isomerase	0.000877486	0.140689	L-rhamnose isomerase; rhamnose isomerase; L-rhamnose ketol-isomerase	5.3.1.14
318	Pfam	PF06055.12	ExoD	0.00118477	0.166471	Exopolysaccharide synthesis, ExoD	NA
319	DeepEC	EC4.2.1.65	3-cyanoalanine hydratase	0.000874001	0.151665	3-cyanoalanine hydratase; beta-cyanoalanine hydrolase; beta-cyanoalanine hydratase; beta-CNAla hydrolase; beta-CNA nitrilase; L-asparagine hydro-lyase	4.2.1.65
319	Pfam	PF05610.11	DUF779	0.00117787	0.113943	Protein of unknown function (DUF779)	NA
320	DeepEC	EC1.1.1.127	2-dehydro-3-deoxy-D-gluconate 5-dehydrogenase	0.000873848	0.144328	2-dehydro-3-deoxy-D-gluconate 5-dehydrogenase; 2-keto-3-deoxygluconate 5-dehydrogenase; 2-keto-3-deoxy-D-gluconate dehydrogenase; 2-keto-3-deoxygluconate (nicotinamide adenine dinucleotide (phosphate)) dehydrogenase; 2-keto-3-deoxy-D-gluconate (3-deoxy-D-glycero-2,5-hexodiulosonic acid) dehydrogenase	1.1.1.127
320	Pfam	PF03562.17	MltA	0.00117695	0.137348	MltA specific insert domain	NA
321	DeepEC	EC4.2.1.6	galactonate dehydratase	0.000864141	0.136207	galactonate dehydratase; D-galactonate dehydrase; D-galactonate dehydratase; D-galactonate hydro-lyase	4.2.1.6
321	Pfam	PF11984.8	DUF3485	0.00117441	0.119343	Protein of unknown function (DUF3485)	NA
322	DeepEC	EC5.1.2.2	mandelate racemase	0.000861163	0.122956	mandelate racemase	5.1.2.2
322	Pfam	PF07103.11	DUF1365	0.00117207	0.166466	Protein of unknown function (DUF1365)	NA
323	DeepEC	EC1.2.1.30	carboxylate reductase (NADP+)	0.000858862	0.109379	carboxylate reductase (NADP+); aromatic acid reductase; aryl-aldehyde dehydrogenase (NADP+)	1.2.1.30
323	Pfam	PF01835.19	MG2	0.00116722	0.123758	MG2 domain	NA
324	DeepEC	EC3.5.3.17	guanidinopropionase	0.00085833	0.155147	guanidinopropionase; GPase; GPH	3.5.3.17
324	Pfam	PF06568.11	DUF1127	0.00116412	0.129248	Domain of unknown function (DUF1127)	NA
325	DeepEC	EC3.6.3.33	ABC-type vitamin B12 transporter	0.000849158	0.162775	ABC-type vitamin B12 transporter; BtuCDF; vitamin B12 ABC transporter; vitamin B12-transporting ATPase	7.6.2.8
325	Pfam	PF01715.17	IPPT	0.00116129	0.138106	IPP transferase	NA
326	DeepEC	EC2.4.1.7	sucrose phosphorylase	0.00084633	0.14248	sucrose phosphorylase; sucrose glucosyltransferase; disaccharide glucosyltransferase	2.4.1.7
326	Pfam	PF07433.11	DUF1513	0.00116003	0.144793	Protein of unknown function (DUF1513)	NA
327	DeepEC	EC2.1.1.257	tRNA (pseudouridine54-N1)-methyltransferase	0.000834495	0.12766	tRNA (pseudouridine54-N1)-methyltransferase; TrmY; m1Psi methyltransferase	2.1.1.257
327	Pfam	PF02557.17	VanY	0.00115805	0.152984	D-alanyl-D-alanine carboxypeptidase	NA
328	DeepEC	EC2.1.1.98	diphthine synthase	0.000832625	0.127225	diphthine synthase; S-adenosyl-L-methionine:elongation factor 2 methyltransferase (ambiguous); diphthine methyltransferase (ambiguous); S-adenosyl-L-methionine:2-(3-carboxy-3-aminopropyl)-L-histidine-[translation elongation factor 2] methyltransferase; Dph5 (ambiguous)	2.1.1.98
328	Pfam	PF10106.9	DUF2345	0.0011567	0.185368	Uncharacterized protein conserved in bacteria (DUF2345)	NA
329	DeepEC	EC1.1.1.34	hydroxymethylglutaryl-CoA reductase (NADPH)	0.000827976	0.123902	hydroxymethylglutaryl-CoA reductase (NADPH); hydroxymethylglutaryl coenzyme A reductase (reduced nicotinamide adenine dinucleotide phosphate); 3-hydroxy-3-methylglutaryl-CoA reductase; beta-hydroxy-beta-methylglutaryl coenzyme A reductase; hydroxymethylglutaryl CoA reductase (NADPH); S-3-hydroxy-3-methylglutaryl-CoA reductase; NADPH-hydroxymethylglutaryl-CoA reductase; HMGCoA reductase-mevalonate…	1.1.1.34
329	Pfam	PF18014.1	Acetyltransf_18	0.00115471	0.105206	Acetyltransferase (GNAT) domain	NA
330	DeepEC	EC2.7.1.16	ribulokinase	0.000815222	0.119864	ribulokinase; ribulokinase (phosphorylating); L-ribulokinase	2.7.1.16
330	Pfam	PF01139.17	RtcB	0.00115007	0.138717	tRNA-splicing ligase RtcB	NA
331	DeepEC	EC1.18.1.1	rubredoxin---NAD+ reductase	0.000797329	0.159463	rubredoxin---NAD+ reductase; rubredoxin reductase; rubredoxin-nicotinamide adenine dinucleotide reductase; dihydronicotinamide adenine dinucleotide-rubredoxin reductase; reduced nicotinamide adenine dinucleotide-rubredoxin reductase; NADH-rubredoxin reductase; rubredoxin-NAD reductase; NADH: rubredoxin oxidoreductase; DPNH-rubredoxin reductase; NADH-rubredoxin oxidoreductase	1.18.1.1
331	Pfam	PF04349.12	MdoG	0.00114688	0.109333	Periplasmic glucan biosynthesis protein, MdoG	NA
332	DeepEC	EC1.1.99.36	alcohol dehydrogenase (nicotinoprotein)	0.000795699	0.123911	alcohol dehydrogenase (nicotinoprotein); NDMA-dependent alcohol dehydrogenase; nicotinoprotein alcohol dehydrogenase; np-ADH; ethanol:N,N-dimethyl-4-nitrosoaniline oxidoreductase	1.1.99.36
332	Pfam	PF12686.7	DUF3800	0.00114682	0.128277	Protein of unknown function (DUF3800)	NA
333	DeepEC	EC4.2.1.90	L-rhamnonate dehydratase	0.000794618	0.154797	L-rhamnonate dehydratase; L-rhamnonate hydro-lyase	4.2.1.90
333	Pfam	PF14310.6	Fn3-like	0.00113996	0.109865	Fibronectin type III-like domain	NA
334	DeepEC	EC1.1.1.367	UDP-2-acetamido-2,6-beta-L-arabino-hexul-4-ose reductase	0.000789692	0.20051	UDP-2-acetamido-2,6-beta-L-arabino-hexul-4-ose reductase; WbjC; Cap5F	1.1.1.367
334	Pfam	PF04977.15	DivIC	0.00113776	0.138695	Septum formation initiator	NA
335	DeepEC	EC1.13.12.4	lactate 2-monooxygenase	0.000783472	0.151363	lactate 2-monooxygenase; lactate oxidative decarboxylase; lactate oxidase; lactic oxygenase; lactate oxygenase; lactic oxidase; L-lactate monooxygenase; lactate monooxygenase; L-lactate-2-monooxygenase	1.13.12.4
335	Pfam	PF05656.14	DUF805	0.00113627	0.105302	Protein of unknown function (DUF805)	NA
336	DeepEC	EC2.5.1.41	phosphoglycerol geranylgeranyltransferase	0.000779494	0.184053	phosphoglycerol geranylgeranyltransferase; glycerol phosphate geranylgeranyltransferase; geranylgeranyl-transferase (ambiguous); prenyltransferase (ambiguous); (S)-3-O-geranylgeranylglyceryl phosphate synthase; (S)-geranylgeranylglyceryl phosphate synthase; GGGP synthase; (S)-GGGP synthase; GGGPS; geranylgeranyl diphosphate:sn-glyceryl phosphate geranylgeranyltransferase; geranylgeranyl diphospha…	2.5.1.41
336	Pfam	PF01196.19	Ribosomal_L17	0.00113545	0.202017	Ribosomal protein L17	NA
337	DeepEC	EC2.3.1.82	aminoglycoside 6'-N-acetyltransferase	0.000760998	0.311748	aminoglycoside 6'-N-acetyltransferase; aminoglycoside N6'-acetyltransferase; aminoglycoside-6'-acetyltransferase; aminoglycoside-6-N-acetyltransferase; kanamycin acetyltransferase	2.3.1.82
337	Pfam	PF00856.28	SET	0.00113412	0.106965	SET domain	NA
338	DeepEC	EC2.7.1.87	streptomycin 3''-kinase	0.000759828	0.18396	streptomycin 3''-kinase; streptomycin 3''-kinase (phosphorylating); streptomycin 3''-phosphotransferase	2.7.1.87
338	Pfam	PF09374.10	PG_binding_3	0.00112169	0.137807	Predicted Peptidoglycan domain	NA
339	DeepEC	EC1.5.1.1	1-piperideine-2-carboxylate/1-pyrroline-2-carboxylate reductase [NAD(P)H]	0.000758587	0.136359	1-piperideine-2-carboxylate/1-pyrroline-2-carboxylate reductase [NAD(P)H]; Delta1-pyrroline-2-carboxylate reductase; DELTA1-pyrroline-2-carboxylate reductase; DELTA1-piperideine-2-carboxylate/1-pyrroline-2-carboxylate reductase (ambiguous); AbLhpI; pyrroline-2-carboxylate reductase; L-proline:NAD(P)+ 2-oxidoreductase	1.5.1.1
339	Pfam	PF16184.5	Cadherin_3	0.00111038	0.166942	Cadherin-like	NA
340	DeepEC	EC3.1.1.47	1-alkyl-2-acetylglycerophosphocholine esterase	0.000740335	0.180419	1-alkyl-2-acetylglycerophosphocholine esterase; 1-alkyl-2-acetyl-sn-glycero-3-phosphocholine acetylhydrolase; alkylacetyl-GPC:acetylhydrolase	3.1.1.47
340	Pfam	PF04997.12	RNA_pol_Rpb1_1	0.00110806	0.114224	RNA polymerase Rpb1, domain 1	NA
341	DeepEC	EC1.1.98.2	glucose-6-phosphate dehydrogenase (coenzyme-F420)	0.00073572	0.10803	glucose-6-phosphate dehydrogenase (coenzyme-F420); coenzyme F420-dependent glucose-6-phosphate dehydrogenase; F420-dependent glucose-6-phosphate dehydrogenase; FGD1; Rv0407; F420-dependent glucose-6-phosphate dehydrogenase 1	1.1.98.2
341	Pfam	PF13148.6	DUF3987	0.00110558	0.12684	Protein of unknown function (DUF3987)	NA
342	DeepEC	EC2.5.1.114	tRNAPhe (4-demethylwyosine37-C7) aminocarboxypropyltransferase	0.00073437	0.303807	tRNAPhe (4-demethylwyosine37-C7) aminocarboxypropyltransferase; TYW2; tRNA-yW synthesizing enzyme-2; TRM12 (gene name); taw2 (gene name)	2.5.1.114
342	Pfam	PF13827.6	DUF4189	0.00110242	0.151411	Domain of unknown function (DUF4189)	NA
343	DeepEC	EC6.5.1.3	RNA ligase (ATP)	0.000732345	0.283073	RNA ligase (ATP); polyribonucleotide synthase (ATP); RNA ligase; polyribonucleotide ligase; ribonucleic ligase; poly(ribonucleotide):poly(ribonucleotide) ligase (AMP-forming)	6.5.1.3
343	Pfam	PF03845.13	Spore_permease	0.00109832	0.10967	Spore germination protein	NA
344	DeepEC	EC1.2.1.86	geranial dehydrogenase	0.00073215	0.125819	geranial dehydrogenase; GaDH; geoB (gene name)	1.2.1.86
344	Pfam	PF17864.1	AAA_lid_4	0.00109178	0.152291	RuvB AAA lid domain	NA
345	DeepEC	EC6.3.4.12	glutamate---methylamine ligase	0.000730493	0.137806	glutamate---methylamine ligase; gamma-glutamylmethylamide synthetase	6.3.4.12
345	Pfam	PF06245.11	DUF1015	0.00108765	0.20245	Protein of unknown function (DUF1015)	NA
346	DeepEC	EC5.1.3.7	UDP-N-acetylglucosamine 4-epimerase	0.000720898	0.157106	UDP-N-acetylglucosamine 4-epimerase; UDP acetylglucosamine epimerase; uridine diphosphoacetylglucosamine epimerase; uridine diphosphate N-acetylglucosamine-4-epimerase; uridine 5'-diphospho-N-acetylglucosamine-4-epimerase; UDP-N-acetyl-D-glucosamine 4-epimerase	5.1.3.7
346	Pfam	PF01351.18	RNase_HII	0.00108623	0.106172	Ribonuclease HII	NA
347	DeepEC	EC3.1.11.5	exodeoxyribonuclease V	0.000716569	0.178477	exodeoxyribonuclease V; Escherichia coli exonuclease V; E. coli exonuclease V; gene recBC endoenzyme; RecBC deoxyribonuclease; gene recBC DNase; exonuclease V; gene recBCD enzymes	3.1.11.5
347	Pfam	PF13346.6	ABC2_membrane_5	0.00108034	0.119391	ABC-2 family transporter protein	NA
348	DeepEC	EC3.2.2.19	[protein ADP-ribosylarginine] hydrolase	0.000715045	0.204102	[protein ADP-ribosylarginine] hydrolase; ADP-ribose-L-arginine cleavage enzyme; ADP-ribosylarginine hydrolase; Nomega-(ADP-D-ribosyl)-L-arginine ADP-ribosylhydrolase; protein-omega-N-(ADP-D-ribosyl)-L-arginine ADP-ribosylhydrolase	3.2.2.19
348	Pfam	PF03481.13	SUA5	0.00107835	0.135579	Putative GTP-binding controlling metal-binding	NA
349	DeepEC	EC3.5.1.115	mycothiol S-conjugate amidase	0.000702957	0.182303	mycothiol S-conjugate amidase; MCA	3.5.1.115
349	Pfam	PF00782.20	DSPc	0.001076	0.116676	Dual specificity phosphatase, catalytic domain	NA
350	DeepEC	EC4.1.1.81	threonine-phosphate decarboxylase	0.000699953	0.18207	threonine-phosphate decarboxylase; L-threonine-O-3-phosphate decarboxylase; CobD; L-threonine-O-3-phosphate carboxy-lyase	4.1.1.81
350	Pfam	PF01741.18	MscL	0.00106864	0.112235	Large-conductance mechanosensitive channel, MscL	NA
351	DeepEC	EC1.2.1.81	sulfoacetaldehyde dehydrogenase (acylating)	0.000697154	0.198169	sulfoacetaldehyde dehydrogenase (acylating); SauS	1.2.1.81
351	Pfam	PF10387.9	DUF2442	0.0010686	0.0991993	Protein of unknown function (DUF2442)	NA
352	DeepEC	EC2.1.1.196	cobalt-precorrin-6B (C15)-methyltransferase [decarboxylating]	0.000693706	0.126411	cobalt-precorrin-6B (C15)-methyltransferase [decarboxylating]; cbiT (gene name); S-adenosyl-L-methionine:precorrin-7 C15-methyltransferase (C-12-decarboxylating); cobalt-precorrin-7 (C15)-methyltransferase [decarboxylating]	2.1.1.196
352	Pfam	PF07452.12	CHRD	0.00106858	0.144698	CHRD domain	NA
353	DeepEC	EC1.1.1.335	UDP-N-acetyl-2-amino-2-deoxyglucuronate dehydrogenase	0.000692033	0.193849	UDP-N-acetyl-2-amino-2-deoxyglucuronate dehydrogenase; WlbA; WbpB	1.1.1.335
353	Pfam	PF06733.15	DEAD_2	0.0010682	0.122407	DEAD_2	NA
354	DeepEC	EC4.2.1.156	L-talarate dehydratase	0.000689849	0.139397	L-talarate dehydratase; L-talarate hydro-lyase	4.2.1.156
354	Pfam	PF01250.17	Ribosomal_S6	0.00106618	0.164555	Ribosomal protein S6	NA
355	DeepEC	EC4.1.1.25	tyrosine decarboxylase	0.000681107	0.164688	tyrosine decarboxylase; L-tyrosine decarboxylase; L-(-)-tyrosine apodecarboxylase; L-tyrosine carboxy-lyase	4.1.1.25
355	Pfam	PF03432.14	Relaxase	0.00106185	0.103184	Relaxase/Mobilisation nuclease domain	NA
356	DeepEC	EC3.5.1.106	N-formylmaleamate deformylase	0.000680164	0.153302	N-formylmaleamate deformylase; NicD	3.5.1.106
356	Pfam	PF04473.12	DUF553	0.00105684	0.126005	Transglutaminase-like domain	NA
357	DeepEC	EC3.8.1.3	haloacetate dehalogenase	0.000677429	0.16019	haloacetate dehalogenase; monohaloacetate dehalogenase	3.8.1.3
357	Pfam	PF14531.6	Kinase-like	0.00105187	0.16503	Kinase-like	NA
358	DeepEC	EC2.3.1.197	dTDP-3-amino-3,6-dideoxy-alpha-D-galactopyranose 3-N-acetyltransferase	0.000675036	0.185133	dTDP-3-amino-3,6-dideoxy-alpha-D-galactopyranose 3-N-acetyltransferase; FdtC; dTDP-D-Fucp3N acetylase	2.3.1.197
358	Pfam	PF10544.9	T5orf172	0.00105105	0.105832	T5orf172 domain	NA
359	DeepEC	EC6.3.4.15	biotin---[biotin carboxyl-carrier protein] ligase	0.000674888	0.156952	biotin---[biotin carboxyl-carrier protein] ligase; birA (gene name); HLCS (gene name); HCS1 (gene name); biotin-[acetyl-CoA carboxylase] synthetase; biotin-[acetyl coenzyme A carboxylase] synthetase; acetyl coenzyme A holocarboxylase synthetase; acetyl CoA holocarboxylase synthetase; biotin:apocarboxylase ligase; Biotin holoenzyme synthetase; biotin:apo-[acetyl-CoA:carbon-dioxide ligase (ADP-form…	6.3.4.15
359	Pfam	PF09382.10	RQC	0.00104722	0.105112	RQC domain	NA
360	DeepEC	EC2.7.1.95	kanamycin kinase	0.000659121	0.169256	kanamycin kinase; neomycin-kanamycin phosphotransferase	2.7.1.95
360	Pfam	PF14489.6	QueF	0.00104671	0.11999	QueF-like protein	NA
361	DeepEC	EC2.1.1.157	sarcosine/dimethylglycine N-methyltransferase	0.000658687	0.237699	sarcosine/dimethylglycine N-methyltransferase; ApDMT; sarcosine-dimethylglycine methyltransferase; SDMT; sarcosine dimethylglycine N-methyltransferase; S-adenosyl-L-methionine:N,N-dimethylglycine N-methyltransferase	2.1.1.157
361	Pfam	PF11843.8	DUF3363	0.0010431	0.143948	Protein of unknown function (DUF3363)	NA
362	DeepEC	EC5.4.99.59	dTDP-fucopyranose mutase	0.000658217	0.223963	dTDP-fucopyranose mutase; Fcf2	5.4.99.59
362	Pfam	PF13759.6	2OG-FeII_Oxy_5	0.00103744	0.144802	Putative 2OG-Fe(II) oxygenase	NA
363	DeepEC	EC5.1.99.8	7,8-dihydroneopterin epimerase	0.000653201	0.227022	7,8-dihydroneopterin epimerase	5.1.99.8
363	Pfam	PF03853.15	YjeF_N	0.00103628	0.118002	YjeF-related protein N-terminus	NA
364	DeepEC	EC4.5.1.5	S-carboxymethylcysteine synthase	0.000647795	0.232832	S-carboxymethylcysteine synthase; S-carboxymethyl-L-cysteine synthase	4.5.1.5
364	Pfam	PF02381.18	MraZ	0.00103512	0.113483	MraZ protein, putative antitoxin-like	NA
365	DeepEC	EC2.1.1.219	tRNA (adenine57-N1/adenine58-N1)-methyltransferase	0.000647793	0.296221	tRNA (adenine57-N1/adenine58-N1)-methyltransferase; TrmI; PabTrmI; AqTrmI; MtTrmI	2.1.1.219
365	Pfam	PF03938.14	OmpH	0.00103387	0.104238	Outer membrane protein (OmpH-like)	NA
366	DeepEC	EC1.2.1.9	glyceraldehyde-3-phosphate dehydrogenase (NADP+)	0.000639657	0.228358	glyceraldehyde-3-phosphate dehydrogenase (NADP+); triosephosphate dehydrogenase; dehydrogenase, glyceraldehyde phosphate (nicotinamide adenine dinucleotide phosphate); glyceraldehyde phosphate dehydrogenase (NADP+); glyceraldehyde 3-phosphate dehydrogenase (NADP+); NADP+-glyceraldehyde phosphate dehydrogenase; NADP+-glyceraldehyde-3-phosphate dehydrogenase; glyceraldehyde-3-phosphate:NADP+ reduct…	1.2.1.9
366	Pfam	PF07848.12	PaaX	0.00102922	0.134423	PaaX-like protein	NA
367	DeepEC	EC2.4.1.346	phosphatidyl-myo-inositol dimannoside synthase	0.000636129	0.15366	phosphatidyl-myo-inositol dimannoside synthase; mannosyltransferase PimB; PimB; guanosine diphosphomannose-phosphatidyl-inositol alpha-mannosyltransferase (ambiguous)	2.4.1.346
367	Pfam	PF07080.11	DUF1348	0.00102766	0.127235	Protein of unknown function (DUF1348)	NA
368	DeepEC	EC6.3.2.14	enterobactin synthase	0.000623789	0.316208	enterobactin synthase; N-(2,3-dihydroxybenzoyl)-serine synthetase; 2,3-dihydroxybenzoylserine synthetase; 2,3-dihydroxybenzoate---serine ligase	6.3.2.14
368	Pfam	PF01967.21	MoaC	0.00102717	0.107744	MoaC family	NA
369	DeepEC	EC2.4.1.64	alpha,alpha-trehalose phosphorylase	0.000621291	0.260273	alpha,alpha-trehalose phosphorylase; trehalose phosphorylase	2.4.1.64
369	Pfam	PF10145.9	PhageMin_Tail	0.00101803	0.157818	Phage-related minor tail protein	NA
370	DeepEC	EC1.8.3.2	thiol oxidase	0.000611705	0.214695	thiol oxidase; sulfhydryl oxidase	1.8.3.2
370	Pfam	PF11737.8	DUF3300	0.00101789	0.199623	Protein of unknown function (DUF3300)	NA
371	DeepEC	EC1.12.2.1	cytochrome-c3 hydrogenase	0.000607954	0.184511	cytochrome-c3 hydrogenase; H2:ferricytochrome c3 oxidoreductase; cytochrome c3 reductase; cytochrome hydrogenase; hydrogenase [ambiguous]	1.12.2.1
371	Pfam	PF05015.13	HigB-like_toxin	0.00101662	0.124478	RelE-like toxin of type II toxin-antitoxin system HigB	NA
372	DeepEC	EC3.1.26.12	ribonuclease E	0.000607761	0.183982	ribonuclease E; endoribonuclease E; RNase E; Rne protein	3.1.26.12
372	Pfam	PF17432.2	DUF3458_C	0.00101062	0.123118	Domain of unknown function (DUF3458_C) ARM repeats	NA
373	DeepEC	EC3.1.4.55	phosphoribosyl 1,2-cyclic phosphate phosphodiesterase	0.000606907	0.132189	phosphoribosyl 1,2-cyclic phosphate phosphodiesterase; phnP (gene name)	3.1.4.55
373	Pfam	PF13801.6	Metal_resist	0.0010096	0.104638	Heavy-metal resistance	NA
374	DeepEC	EC2.4.2.43	lipid IVA 4-amino-4-deoxy-L-arabinosyltransferase	0.000602695	0.185074	lipid IVA 4-amino-4-deoxy-L-arabinosyltransferase; undecaprenyl phosphate-alpha-L-Ara4N transferase; 4-amino-4-deoxy-L-arabinose lipid A transferase; polymyxin resistance protein PmrK; arnT (gene name)	2.4.2.43
374	Pfam	PF05635.11	23S_rRNA_IVP	0.00100636	0.111728	23S rRNA-intervening sequence protein	NA
375	DeepEC	EC4.2.3.156	hydroxysqualene synthase	0.000598521	0.181538	hydroxysqualene synthase; hpnC (gene name)	4.2.3.156
375	Pfam	PF10074.9	DUF2285	0.000995083	0.146631	Uncharacterized conserved protein (DUF2285)	NA
376	DeepEC	EC3.4.11.3	cystinyl aminopeptidase	0.000593748	0.185048	cystinyl aminopeptidase; cystyl-aminopeptidase; oxytocinase; cystine aminopeptidase; L-cystine aminopeptidase; oxytocin peptidase; vasopresssinase	3.4.11.3
376	Pfam	PF08022.12	FAD_binding_8	0.000994916	0.0915154	FAD-binding domain	NA
377	DeepEC	EC1.3.1.95	acrylyl-CoA reductase (NADH)	0.000588502	0.301548	acrylyl-CoA reductase (NADH)	1.3.1.95
377	Pfam	PF05985.11	EutC	0.000987177	0.167083	Ethanolamine ammonia-lyase light chain (EutC)	NA
378	DeepEC	EC1.1.1.333	decaprenylphospho-beta-D-erythro-pentofuranosid-2-ulose 2-reductase	0.000586029	0.126168	decaprenylphospho-beta-D-erythro-pentofuranosid-2-ulose 2-reductase; decaprenylphospho-beta-D-ribofuranose 2'-epimerase; Rv3791; DprE2	1.1.1.333
378	Pfam	PF03241.13	HpaB	0.000983107	0.114618	4-hydroxyphenylacetate 3-hydroxylase C terminal	NA
379	DeepEC	EC1.14.13.70	sterol 14alpha-demethylase	0.000584955	0.193079	sterol 14alpha-demethylase; obtusufoliol 14-demethylase; lanosterol 14-demethylase; lanosterol 14alpha-demethylase; sterol 14-demethylase; CYP51 (gene name); ERG11 (gene name)	1.14.14.154
379	Pfam	PF03309.14	Pan_kinase	0.00098132	0.155742	Type III pantothenate kinase	NA
380	DeepEC	EC1.3.1.75	3,8-divinyl protochlorophyllide a 8-vinyl-reductase (NADPH)	0.000583983	0.153639	3,8-divinyl protochlorophyllide a 8-vinyl-reductase (NADPH); DVR (gene name); bciA (gene name); [4-vinyl]chlorophyllide a reductase; 4VCR; chlorophyllide-a:NADP+ oxidoreductase; divinyl chlorophyllide a 8-vinyl-reductase; plant-type divinyl chlorophyllide a 8-vinyl-reductase	1.3.1.75
380	Pfam	PF09346.10	SMI1_KNR4	0.000977151	0.199941	SMI1 / KNR4 family (SUKH-1)	NA
381	DeepEC	EC2.1.1.10	homocysteine S-methyltransferase	0.000572955	0.230536	homocysteine S-methyltransferase; S-adenosylmethionine homocysteine transmethylase; S-methylmethionine homocysteine transmethylase; adenosylmethionine transmethylase; methylmethionine:homocysteine methyltransferase; adenosylmethionine:homocysteine methyltransferase; homocysteine methylase; homocysteine methyltransferase; homocysteine transmethylase; L-homocysteine S-methyltransferase; S-adenosyl-…	2.1.1.10
381	Pfam	PF08529.11	NusA_N	0.000975497	0.134184	NusA N-terminal domain	NA
382	DeepEC	EC1.3.99.28	phytoene desaturase (neurosporene-forming)	0.000569526	0.171661	phytoene desaturase (neurosporene-forming); 3-step phytoene desaturase; three-step phytoene desaturase; phytoene desaturase (ambiguous); CrtI (ambiguous)	1.3.99.28
382	Pfam	PF14252.6	DUF4347	0.000966972	0.151322	Domain of unknown function (DUF4347)	NA
383	DeepEC	EC3.1.27.5	pancreatic ribonuclease	0.000568432	0.32618	pancreatic ribonuclease; RNase; RNase I; RNase A; pancreatic RNase; ribonuclease I; endoribonuclease I; ribonucleic phosphatase; alkaline ribonuclease; ribonuclease; gene S glycoproteins; Ceratitis capitata alkaline ribonuclease; SLSG glycoproteins; gene S locus-specific glycoproteins; S-genotype-asssocd. glycoproteins; ribonucleate 3'-pyrimidino-oligonucleotidohydrolase	4.6.1.18
383	Pfam	PF05103.13	DivIVA	0.000964209	0.162581	DivIVA protein	NA
384	DeepEC	EC3.11.1.2	phosphonoacetate hydrolase	0.000568036	0.186981	phosphonoacetate hydrolase	3.11.1.2
384	Pfam	PF00958.22	GMP_synt_C	0.000960484	0.116589	GMP synthase C terminal domain	NA
385	DeepEC	EC1.14.13.114	6-hydroxynicotinate 3-monooxygenase	0.000567433	0.176486	6-hydroxynicotinate 3-monooxygenase; NicC; 6HNA monooxygenase; HNA-3-monooxygenase	1.14.13.114
385	Pfam	PF00318.20	Ribosomal_S2	0.000960172	0.103243	Ribosomal protein S2	NA
386	DeepEC	EC3.2.1.184	UDP-N,N'-diacetylbacillosamine 2-epimerase (hydrolysing)	0.000566551	0.223975	UDP-N,N'-diacetylbacillosamine 2-epimerase (hydrolysing); UDP-Bac2Ac4Ac 2-epimerase; NeuC	3.2.1.184
386	Pfam	PF10861.8	DUF2784	0.000958526	0.228733	Protein of Unknown function (DUF2784)	NA
387	DeepEC	EC1.1.1.368	6-hydroxycyclohex-1-ene-1-carbonyl-CoA dehydrogenase	0.000563601	0.155152	6-hydroxycyclohex-1-ene-1-carbonyl-CoA dehydrogenase	1.1.1.368
387	Pfam	PF05167.12	DUF711	0.000958068	0.267536	Uncharacterised ACR (DUF711)	NA
388	DeepEC	EC2.4.1.287	rhamnopyranosyl-N-acetylglucosaminyl-diphospho-decaprenol beta-1,4/1,5-galactofuranosyltransferase	0.000563569	0.153768	rhamnopyranosyl-N-acetylglucosaminyl-diphospho-decaprenol beta-1,4/1,5-galactofuranosyltransferase; arabinogalactan galactofuranosyl transferase 1; GlfT1	2.4.1.287
388	Pfam	PF09828.9	Chrome_Resist	0.000953815	0.124686	Chromate resistance exported protein	NA
389	DeepEC	EC3.5.1.84	biuret amidohydrolase	0.000554666	0.166783	biuret amidohydrolase; biuH (gene name)	3.5.1.84
389	Pfam	PF08328.11	ASL_C	0.000948283	0.164171	Adenylosuccinate lyase C-terminal	NA
390	DeepEC	EC1.1.1.382	ketol-acid reductoisomerase (NAD+)	0.000554181	0.229815	ketol-acid reductoisomerase (NAD+)	1.1.1.382
390	Pfam	PF02588.15	YitT_membrane	0.000946734	0.125295	Uncharacterised 5xTM membrane BCR, YitT family COG1284	NA
391	DeepEC	EC1.1.99.32	L-sorbose 1-dehydrogenase	0.000550109	0.218939	L-sorbose 1-dehydrogenase; SDH	1.1.99.32
391	Pfam	PF07755.11	DUF1611	0.000946034	0.130106	Domain of unknown function (DUF1611_C) P-loop domain	NA
392	DeepEC	EC6.3.2.17	tetrahydrofolate synthase	0.000546468	0.20055	tetrahydrofolate synthase; folylpolyglutamate synthase; folate polyglutamate synthetase; formyltetrahydropteroyldiglutamate synthetase; N10-formyltetrahydropteroyldiglutamate synthetase; folylpoly-gamma-glutamate synthase; folylpolyglutamyl synthetase; folylpoly(gamma-glutamate) synthase; folylpolyglutamate synthetase; FPGS; tetrahydrofolylpolyglutamate synthase; tetrahydrofolate:L-glutamate gamm…	6.3.2.17
392	Pfam	PF11940.8	DUF3458	0.000945607	0.126018	Domain of unknown function (DUF3458) Ig-like fold	NA
393	DeepEC	EC4.3.99.2	carboxybiotin decarboxylase	0.000545868	0.208818	carboxybiotin decarboxylase; MadB; carboxybiotin protein decarboxylase	7.2.4.1
393	Pfam	PF03693.14	ParD_antitoxin	0.000945114	0.123928	Bacterial antitoxin of ParD toxin-antitoxin type II system and RHH	NA
394	DeepEC	EC4.2.1.168	GDP-4-dehydro-6-deoxy-alpha-D-mannose 3-dehydratase	0.000544589	0.201814	GDP-4-dehydro-6-deoxy-alpha-D-mannose 3-dehydratase; colD (gene name)	4.2.1.168
394	Pfam	PF04453.14	LptD	0.000944534	0.125952	LPS transport system D	NA
395	DeepEC	EC3.5.4.12	dCMP deaminase	0.000543063	0.263797	dCMP deaminase; deoxycytidylate deaminase; deoxy-CMP-deaminase; deoxycytidylate aminohydrolase; deoxycytidine monophosphate deaminase; deoxycytidine-5'-phosphate deaminase; deoxycytidine-5'-monophosphate aminohydrolase	3.5.4.12
395	Pfam	PF13772.6	AIG2_2	0.000931092	0.156889	AIG2-like family	NA
396	DeepEC	EC1.3.99.38	menaquinone-9 beta-reductase	0.000541904	0.130814	menaquinone-9 beta-reductase; MenJ	1.3.99.38
396	Pfam	PF12738.7	PTCB-BRCT	0.000925952	0.120832	twin BRCT domain	NA
397	DeepEC	EC1.5.1.40	8-hydroxy-5-deazaflavin:NADPH oxidoreductase	0.000541852	0.266351	8-hydroxy-5-deazaflavin:NADPH oxidoreductase; 8-OH-5dFl:NADPH oxidoreductase	1.5.1.40
397	Pfam	PF02077.15	SURF4	0.000922321	0.108371	SURF4 family	NA
398	DeepEC	EC1.14.14.12	3-hydroxy-9,10-secoandrosta-1,3,5(10)-triene-9,17-dione monooxygenase	0.000541591	0.142372	3-hydroxy-9,10-secoandrosta-1,3,5(10)-triene-9,17-dione monooxygenase; HsaA	1.14.14.12
398	Pfam	PF09613.10	HrpB1_HrpK	0.000915221	0.121773	Bacterial type III secretion protein (HrpB1_HrpK)	NA
399	DeepEC	EC2.7.1.45	2-dehydro-3-deoxygluconokinase	0.000541099	0.197054	2-dehydro-3-deoxygluconokinase; 2-keto-3-deoxygluconokinase; 2-keto-3-deoxy-D-gluconic acid kinase; 2-keto-3-deoxygluconokinase (phosphorylating); 2-keto-3-deoxygluconate kinase; ketodeoxygluconokinase	2.7.1.45
399	Pfam	PF02814.15	UreE_N	0.000910673	0.114468	UreE urease accessory protein, N-terminal domain	NA
400	DeepEC	EC2.7.2.7	butyrate kinase	0.000535118	0.264999	butyrate kinase	2.7.2.7
400	Pfam	PF17899.1	Peptidase_M61_N	0.000907519	0.174702	Peptidase M61 N-terminal domain	NA
401	DeepEC	EC1.2.1.77	3,4-dehydroadipyl-CoA semialdehyde dehydrogenase (NADP+)	0.000534822	0.144626	3,4-dehydroadipyl-CoA semialdehyde dehydrogenase (NADP+); BoxD; 3,4-dehydroadipyl-CoA semialdehyde dehydrogenase	1.2.1.77
401	Pfam	PF02467.16	Whib	0.000902243	0.156952	Transcription factor WhiB	NA
402	DeepEC	EC1.13.11.2	catechol 2,3-dioxygenase	0.000528474	0.275875	catechol 2,3-dioxygenase; 2,3-pyrocatechase; catechol 2,3-oxygenase; catechol oxygenase; metapyrocatechase; pyrocatechol 2,3-dioxygenase; xylE (gene name); catechol:oxygen 2,3-oxidoreductase (decyclizing)	1.13.11.2
402	Pfam	PF18364.1	Molybdopterin_N	0.000900585	0.14305	Molybdopterin oxidoreductase N-terminal domain	NA
403	DeepEC	EC1.1.1.62	17beta-estradiol 17-dehydrogenase	0.000527598	0.284704	17beta-estradiol 17-dehydrogenase; 20alpha-hydroxysteroid dehydrogenase; 17beta,20alpha-hydroxysteroid dehydrogenase; 17beta-estradiol dehydrogenase; estradiol dehydrogenase; estrogen 17-oxidoreductase; 17beta-HSD; HSD17B7	1.1.1.62
403	Pfam	PF04461.13	DUF520	0.000900051	0.123113	Protein of unknown function (DUF520)	NA
404	DeepEC	EC2.4.1.289	N-acetylglucosaminyl-diphospho-decaprenol L-rhamnosyltransferase	0.00052654	0.149514	N-acetylglucosaminyl-diphospho-decaprenol L-rhamnosyltransferase; WbbL	2.4.1.289
404	Pfam	PF05299.12	Peptidase_M61	0.000897197	0.145485	M61 glycyl aminopeptidase	NA
405	DeepEC	EC3.5.3.18	dimethylargininase	0.000516719	0.211967	dimethylargininase; dimethylarginine dimethylaminohydrolase; NG,NG-dimethylarginine dimethylaminohydrolase; NG,NG-dimethyl-L-arginine dimethylamidohydrolase; omega,omega'-di-N-methyl-L-arginine dimethylamidohydrolase; Nomega,Nomega'-methyl-L-arginine dimethylamidohydrolase (incorrect)	3.5.3.18
405	Pfam	PF09209.11	TetR_C_32	0.000896826	0.150778	Tetracyclin repressor-like, C-terminal domain	NA
406	DeepEC	EC4.3.1.16	threo-3-hydroxy-L-aspartate ammonia-lyase	0.000516529	0.17324	threo-3-hydroxy-L-aspartate ammonia-lyase; L-threo-3-hydroxyaspartate dehydratase; threo-3-hydroxyaspartate ammonia-lyase	4.3.1.16
406	Pfam	PF05369.12	MtmB	0.000892235	0.295603	Monomethylamine methyltransferase MtmB	NA
407	DeepEC	EC2.8.3.23	caffeate CoA-transferase	0.000516453	0.228867	caffeate CoA-transferase; CarA	2.8.3.23
407	Pfam	PF18072.1	FGAR-AT_linker	0.000891431	0.116938	Formylglycinamide ribonucleotide amidotransferase linker domain	NA
408	DeepEC	EC4.2.1.25	L-arabinonate dehydratase	0.000514133	0.228429	L-arabinonate dehydratase; L-arabonate dehydrase; L-arabonate dehydratase; L-arabinonate hydro-lyase	4.2.1.25
408	Pfam	PF00333.20	Ribosomal_S5	0.000889429	0.114101	Ribosomal protein S5, N-terminal domain	NA
409	DeepEC	EC2.6.1.66	valine---pyruvate transaminase	0.000511855	0.202487	valine---pyruvate transaminase; transaminase C; valine-pyruvate aminotransferase; alanine-oxoisovalerate aminotransferase	2.6.1.66
409	Pfam	PF12281.8	NTP_transf_8	0.000889063	0.120384	Nucleotidyltransferase	NA
410	DeepEC	EC2.4.1.4	amylosucrase	0.000503673	0.27925	amylosucrase; sucrose---glucan glucosyltransferase; sucrose-1,4-alpha-glucan glucosyltransferase; sucrose:1,4-alpha-D-glucan 4-alpha-D-glucosyltransferase	2.4.1.4
410	Pfam	PF15420.6	Abhydrolase_9_N	0.000887358	0.127104	Alpha/beta-hydrolase family N-terminus	NA
411	DeepEC	EC2.8.3.8	acetate CoA-transferase	0.000498403	0.191204	acetate CoA-transferase; acetate coenzyme A-transferase; butyryl CoA:acetate CoA transferase; butyryl coenzyme A transferase; succinyl-CoA:acetate CoA transferase	2.8.3.8
411	Pfam	PF01055.26	Glyco_hydro_31	0.000886433	0.118743	Glycosyl hydrolases family 31	NA
412	DeepEC	EC3.6.1.18	FAD diphosphatase	0.000494545	0.233601	FAD diphosphatase; FAD pyrophosphatase; riboflavin adenine dinucleotide pyrophosphatase; flavin adenine dinucleotide pyrophosphatase; riboflavine adenine dinucleotide pyrophosphatase; flavine adenine dinucleotide pyrophosphatase	3.6.1.18
412	Pfam	PF07691.12	PA14	0.000886227	0.181662	PA14 domain	NA
413	DeepEC	EC1.8.7.1	assimilatory sulfite reductase (ferredoxin)	0.000489396	0.142434	assimilatory sulfite reductase (ferredoxin); ferredoxin-sulfite reductase; SIR (gene name); sulfite reductase (ferredoxin)	1.8.7.1
413	Pfam	PF02578.15	Cu-oxidase_4	0.000882503	0.131365	Multi-copper polyphenol oxidoreductase laccase	NA
414	DeepEC	EC5.1.1.20	L-Ala-D/L-Glu epimerase	0.000488807	0.188344	L-Ala-D/L-Glu epimerase; YkfB; YcjG; AEE; AE epimerase	5.1.1.20
414	Pfam	PF03719.15	Ribosomal_S5_C	0.00087752	0.121275	Ribosomal protein S5, C-terminal domain	NA
415	DeepEC	EC1.13.11.18	persulfide dioxygenase	0.000476974	0.201094	persulfide dioxygenase; sulfur oxygenase (incorrect); sulfur:oxygen oxidoreductase (incorrect); sulfur dioxygenase (incorrect)	1.13.11.18
415	Pfam	PF09983.9	DUF2220	0.000877132	0.123514	Uncharacterized protein conserved in bacteria C-term(DUF2220)	NA
416	DeepEC	EC1.14.13.185	pikromycin synthase	0.000473303	0.204165	pikromycin synthase; PikC; CYP107L1	1.14.15.33
416	Pfam	PF12170.8	DNA_pol3_tau_5	0.000876285	0.164797	DNA polymerase III tau subunit V interacting with alpha	NA
417	DeepEC	EC2.3.1.209	dTDP-4-amino-4,6-dideoxy-D-glucose acyltransferase	0.000470639	0.225016	dTDP-4-amino-4,6-dideoxy-D-glucose acyltransferase; VioB	2.3.1.209
417	Pfam	PF11821.8	DUF3341	0.000871631	0.243223	Protein of unknown function (DUF3341)	NA
418	DeepEC	EC2.3.1.165	6-methylsalicylic-acid synthase	0.000467289	0.194108	6-methylsalicylic-acid synthase; MSAS; 6-methylsalicylic acid synthase	2.3.1.165
418	Pfam	PF03658.14	Ub-RnfH	0.000869677	0.112005	RnfH family Ubiquitin	NA
419	DeepEC	EC4.2.1.103	cyclohexyl-isocyanide hydratase	0.000466423	0.163053	cyclohexyl-isocyanide hydratase; isonitrile hydratase; N-cyclohexylformamide hydro-lyase	4.2.1.103
419	Pfam	PF04386.13	SspB	0.000869302	0.142354	Stringent starvation protein B	NA
420	DeepEC	EC3.5.1.16	acetylornithine deacetylase	0.000465425	0.166666	acetylornithine deacetylase; acetylornithinase; N-acetylornithinase; 2-N-acetyl-L-ornithine amidohydrolase	3.5.1.16
420	Pfam	PF02005.16	TRM	0.000868613	0.155755	N2,N2-dimethylguanosine tRNA methyltransferase	NA
421	DeepEC	EC2.4.2.45	decaprenyl-phosphate phosphoribosyltransferase	0.000462342	0.21519	decaprenyl-phosphate phosphoribosyltransferase; 5-phospho-alpha-D-ribose-1-diphosphate:decaprenyl-phosphate 5-phosphoribosyltransferase; 5-phospho-alpha-D-ribose 1-pyrophosphate:decaprenyl phosphate 5-phosphoribosyltransferase; DPPR synthase; Rv3806	2.4.2.45
421	Pfam	PF02631.16	RecX	0.00086537	0.133632	RecX family	NA
422	DeepEC	EC2.3.1.199	very-long-chain 3-oxoacyl-CoA synthase	0.000459299	0.243813	very-long-chain 3-oxoacyl-CoA synthase; very-long-chain 3-ketoacyl-CoA synthase; very-long-chain beta-ketoacyl-CoA synthase; condensing enzyme (ambiguous); CUT1 (gene name); CER6 (gene name); FAE1 (gene name); KCS (gene name); ELO (gene name)	2.3.1.199
422	Pfam	PF12169.8	DNA_pol3_gamma3	0.000865278	0.119019	DNA polymerase III subunits gamma and tau domain III	NA
423	DeepEC	EC1.14.13.195	L-ornithine N5-monooxygenase (NADPH)	0.000459203	0.202043	L-ornithine N5-monooxygenase (NADPH); CchB; ornithine hydroxylase; EtcB; PvdA; Af-OMO; dffA (gene name)	1.14.13.195
423	Pfam	PF04390.12	LptE	0.000861951	0.122852	Lipopolysaccharide-assembly	NA
424	DeepEC	EC1.4.3.19	glycine oxidase	0.000453538	0.166522	glycine oxidase	1.4.3.19
424	Pfam	PF09912.9	DUF2141	0.000856544	0.158462	Uncharacterized protein conserved in bacteria (DUF2141)	NA
425	DeepEC	EC3.2.1.99	arabinan endo-1,5-alpha-L-arabinanase	0.000450354	0.19686	arabinan endo-1,5-alpha-L-arabinanase; endo-1,5-alpha-L-arabinanase; endo-alpha-1,5-arabanase; endo-arabanase; 1,5-alpha-L-arabinan 1,5-alpha-L-arabinanohydrolase; arabinan endo-1,5-alpha-L-arabinosidase (misleading)	3.2.1.99
425	Pfam	PF10067.9	DUF2306	0.00085095	0.237289	Predicted membrane protein (DUF2306)	NA
426	DeepEC	EC2.1.1.184	23S rRNA (adenine2085-N6)-dimethyltransferase	0.000440068	0.16277	23S rRNA (adenine2085-N6)-dimethyltransferase; ErmC' methyltransferase; ermC methylase; ermC 23S rRNA methyltransferase; rRNA:m6A methyltransferase ErmC'; ErmC'; rRNA methyltransferase ErmC'	2.1.1.184
426	Pfam	PF12391.8	PCDO_beta_N	0.000844868	0.161362	Protocatechuate 3,4-dioxygenase beta subunit N terminal	NA
427	DeepEC	EC3.5.1.86	mandelamide amidase	0.000436555	0.201475	mandelamide amidase; Pseudomonas mandelamide hydrolase	3.5.1.86
427	Pfam	PF05128.12	DUF697	0.00084447	0.12052	Domain of unknown function (DUF697)	NA
428	DeepEC	EC4.2.1.85	dimethylmaleate hydratase	0.000424342	0.298372	dimethylmaleate hydratase; (2R,3S)-2,3-dimethylmalate hydro-lyase	4.2.1.85
428	Pfam	PF18140.1	PCC_BT	0.000843573	0.136863	Propionyl-coenzyme A carboxylase BT domain	NA
429	DeepEC	EC2.7.1.193	protein-Npi-phosphohistidine---N-acetyl-D-glucosamine phosphotransferase	0.000421435	0.16296	protein-Npi-phosphohistidine---N-acetyl-D-glucosamine phosphotransferase; nagE (gene name); N-acetyl-D-glucosamine PTS permease; EIINag; Enzyme IINag; EIICBANag	2.7.1.193
429	Pfam	PF02542.16	YgbB	0.000842154	0.129107	YgbB family	NA
430	DeepEC	EC1.1.1.304	diacetyl reductase [(S)-acetoin forming]	0.000418587	0.210388	diacetyl reductase [(S)-acetoin forming]; (S)-acetoin dehydrogenase	1.1.1.304
430	Pfam	PF13591.6	MerR_2	0.000842149	0.116208	MerR HTH family regulatory protein	NA
431	DeepEC	EC5.3.1.8	mannose-6-phosphate isomerase	0.000417658	0.252925	mannose-6-phosphate isomerase; phosphomannose isomerase; phosphohexomutase; phosphohexoisomerase; mannose phosphate isomerase; phosphomannoisomerase; D-mannose-6-phosphate ketol-isomerase	5.3.1.8
431	Pfam	PF12631.7	MnmE_helical	0.000840304	0.123766	MnmE helical domain	NA
432	DeepEC	EC3.7.1.17	4,5:9,10-diseco-3-hydroxy-5,9,17-trioxoandrosta-1(10),2-diene-4-oate hydrolase	0.000408136	0.276601	4,5:9,10-diseco-3-hydroxy-5,9,17-trioxoandrosta-1(10),2-diene-4-oate hydrolase; tesD (gene name); hsaD (gene name)	3.7.1.17
432	Pfam	PF18793.1	nos_propeller_2	0.000839732	0.195259	Nitrous oxide reductase propeller repeat 2	NA
433	DeepEC	EC1.12.1.3	hydrogen dehydrogenase (NADP+)	0.000406305	0.307819	hydrogen dehydrogenase (NADP+); NADP+-linked hydrogenase; NADP+-reducing hydrogenase; hydrogenase (ambiguous); hydrogenase I (ambiguous)	1.12.1.3
433	Pfam	PF11734.8	TilS_C	0.000836568	0.13104	TilS substrate C-terminal domain	NA
434	DeepEC	EC2.8.1.11	molybdopterin synthase sulfurtransferase	0.00040568	0.259868	molybdopterin synthase sulfurtransferase; adenylyltransferase and sulfurtransferase MOCS3; Cnx5 (gene name); molybdopterin synthase sulfurylase	2.8.1.11
434	Pfam	PF13598.6	DUF4139	0.000833791	0.102703	Domain of unknown function (DUF4139)	NA
435	DeepEC	EC3.1.1.32	phospholipase A1	0.000405611	0.26801	phospholipase A1	3.1.1.32
435	Pfam	PF07886.11	BA14K	0.00082883	0.140581	BA14K-like protein	NA
436	DeepEC	EC2.7.1.58	2-dehydro-3-deoxygalactonokinase	0.000404392	0.235472	2-dehydro-3-deoxygalactonokinase; 2-keto-3-deoxygalactonokinase; 2-keto-3-deoxygalactonate kinase (phosphorylating); 2-oxo-3-deoxygalactonate kinase	2.7.1.58
436	Pfam	PF00368.18	HMG-CoA_red	0.00080757	0.145867	Hydroxymethylglutaryl-coenzyme A reductase	NA
437	DeepEC	EC1.3.99.4	3-oxosteroid 1-dehydrogenase	0.000400768	0.180535	3-oxosteroid 1-dehydrogenase; 3-oxosteroid Delta1-dehydrogenase; Delta1-dehydrogenase; 3-ketosteroid-1-en-dehydrogenase; 3-ketosteroid-Delta1-dehydrogenase; 1-ene-dehydrogenase; 3-oxosteroid:(2,6-dichlorphenolindophenol) Delta1-oxidoreductase; 4-en-3-oxosteroid:(acceptor)-1-en-oxido-reductase; Delta1-steroid reductase; 3-oxosteroid:(acceptor) Delta1-oxidoreductase	1.3.99.4
437	Pfam	PF05861.12	PhnI	0.000805341	0.158072	Bacterial phosphonate metabolism protein (PhnI)	NA
438	DeepEC	EC6.2.1.35	acetate---[acyl-carrier protein] ligase	0.000399684	0.246319	acetate---[acyl-carrier protein] ligase; HS-acyl-carrier protein:acetate ligase; [acyl-carrier protein]:acetate ligase; MadH; ACP-SH:acetate ligase	6.2.1.35
438	Pfam	PF03389.15	MobA_MobL	0.000804078	0.117001	MobA/MobL family	NA
439	DeepEC	EC1.6.5.7	2-hydroxy-1,4-benzoquinone reductase	0.000399227	0.23508	2-hydroxy-1,4-benzoquinone reductase; hydroxybenzoquinone reductase; 1,2,4-trihydroxybenzene:NAD oxidoreductase	1.6.5.7
439	Pfam	PF03142.15	Chitin_synth_2	0.000803852	0.145207	Chitin synthase	NA
440	DeepEC	EC5.1.1.15	2-aminohexano-6-lactam racemase	0.000398322	0.199239	2-aminohexano-6-lactam racemase; alpha-amino-epsilon-caprolactam racemase	5.1.1.15
440	Pfam	PF14401.6	RLAN	0.000789929	0.149724	RimK-like ATPgrasp N-terminal domain	NA
441	DeepEC	EC2.3.1.122	trehalose O-mycolyltransferase	0.000393686	0.187392	trehalose O-mycolyltransferase; alpha,alpha'-trehalose 6-monomycolate:alpha,alpha'-trehalose mycolyltransferase; alpha,alpha'-trehalose-6-mycolate:alpha,alpha'-trehalose-6-mycolate 6'-mycolyltransferase	2.3.1.122
441	Pfam	PF12835.7	Integrase_1	0.000785789	0.124324	Integrase	NA
442	DeepEC	EC2.1.1.71	phosphatidyl-N-methylethanolamine N-methyltransferase	0.000391568	0.188596	phosphatidyl-N-methylethanolamine N-methyltransferase; phosphatidylmonomethylethanolamine methyltransferase; methyltransferase II; phospholipid methyltransferase; PLMT; phosphatidyl-N-methylethanolamine methyltransferase; phosphatidyl-N-monomethylethanolamine methyltransferase; phosphatidylethanolamine methyltransferase I; phosphatidylmonomethylethanolamine methyltransferase	2.1.1.71
442	Pfam	PF06242.11	DUF1013	0.000783081	0.201903	Protein of unknown function (DUF1013)	NA
443	DeepEC	EC2.4.1.302	L-demethylnoviosyl transferase	0.000387318	0.184324	L-demethylnoviosyl transferase; novM (gene name); dTDP-beta-L-noviose:novobiocic acid 7-O-noviosyltransferase; L-noviosyl transferase	2.4.1.302
443	Pfam	PF14305.6	ATPgrasp_TupA	0.00078168	0.200479	TupA-like ATPgrasp	NA
444	DeepEC	EC3.4.11.15	aminopeptidase Y	0.000384005	0.190698	aminopeptidase Y; aminopeptidase Co; aminopeptidase (cobalt-activated); lysyl aminopeptidase	3.4.11.15
444	Pfam	PF09413.10	DUF2007	0.000781633	0.132231	Putative prokaryotic signal transducing protein	NA
445	DeepEC	EC2.5.1.56	N-acetylneuraminate synthase	0.000377433	0.235454	N-acetylneuraminate synthase; (NANA)condensing enzyme; N-acetylneuraminate pyruvate-lyase (pyruvate-phosphorylating); NeuAc synthase	2.5.1.56
445	Pfam	PF14367.6	DUF4411	0.000779687	0.199891	Domain of unknown function (DUF4411)	NA
446	DeepEC	EC3.4.19.12	ubiquitinyl hydrolase 1	0.000377198	0.230338	ubiquitinyl hydrolase 1; ubiquitin C-terminal hydrolase; yeast ubiquitin hydrolase	3.4.19.12
446	Pfam	PF12158.8	DUF3592	0.000774098	0.125833	Protein of unknown function (DUF3592)	NA
447	DeepEC	EC1.1.1.269	2-(S)-hydroxypropyl-CoM dehydrogenase	0.000370405	0.209524	2-(S)-hydroxypropyl-CoM dehydrogenase; 2-(2-(S)-hydroxypropylthio)ethanesulfonate dehydrogenase; 2-[2-(S)-hydroxypropylthio]ethanesulfonate:NAD+ oxidoreductase	1.1.1.269
447	Pfam	PF16927.5	HisKA_7TM	0.000768959	0.207461	N-terminal 7TM region of histidine kinase	NA
448	DeepEC	EC4.1.1.75	5-guanidino-2-oxopentanoate decarboxylase	0.000367586	0.216101	5-guanidino-2-oxopentanoate decarboxylase; alpha-ketoarginine decarboxylase; 2-oxo-5-guanidinopentanoate carboxy-lyase	4.1.1.75
448	Pfam	PF02511.15	Thy1	0.000767477	0.118284	Thymidylate synthase complementing protein	NA
449	DeepEC	EC1.3.1.56	cis-2,3-dihydrobiphenyl-2,3-diol dehydrogenase	0.00036705	0.292897	cis-2,3-dihydrobiphenyl-2,3-diol dehydrogenase; 2,3-dihydro-2,3-dihydroxybiphenyl dehydrogenase	1.3.1.56
449	Pfam	PF04577.14	DUF563	0.000766869	0.128641	Protein of unknown function (DUF563)	NA
450	DeepEC	EC2.8.3.13	succinate---hydroxymethylglutarate CoA-transferase	0.000366425	0.306147	succinate---hydroxymethylglutarate CoA-transferase; hydroxymethylglutarate coenzyme A-transferase; dicarboxyl-CoA:dicarboxylic acid coenzyme A transferase	2.8.3.13
450	Pfam	PF06067.11	DUF932	0.000765964	0.130038	Domain of unknown function (DUF932)	NA
451	DeepEC	EC2.4.1.11	glycogen(starch) synthase	0.00036386	0.221944	glycogen(starch) synthase; UDP-glucose---glycogen glucosyltransferase; glycogen (starch) synthetase; UDP-glucose-glycogen glucosyltransferase; UDP-glycogen synthase; UDPG-glycogen synthetase; UDPG-glycogen transglucosylase; uridine diphosphoglucose-glycogen glucosyltransferase; UDP-glucose:glycogen 4-alpha-D-glucosyltransferase	2.4.1.11
451	Pfam	PF13453.6	zf-TFIIB	0.000763891	0.127532	Transcription factor zinc-finger	NA
452	DeepEC	EC1.2.1.48	long-chain-aldehyde dehydrogenase	0.00035076	0.205103	long-chain-aldehyde dehydrogenase; long-chain aliphatic aldehyde dehydrogenase; long-chain fatty aldehyde dehydrogenase; fatty aldehyde:NAD+ oxidoreductase	1.2.1.48
452	Pfam	PF04891.12	NifQ	0.000763324	0.151287	NifQ	NA
453	DeepEC	EC1.5.1.37	FAD reductase (NADH)	0.000345932	0.238919	FAD reductase (NADH); NADH-FAD reductase; NADH-dependent FAD reductase; NADH:FAD oxidoreductase; NADH:flavin adenine dinucleotide oxidoreductase	1.5.1.37
453	Pfam	PF06450.12	NhaB	0.000762841	0.137257	Bacterial Na+/H+ antiporter B (NhaB)	NA
454	DeepEC	EC2.7.1.198	protein-Npi-phosphohistidine---D-sorbitol phosphotransferase	0.00033772	0.197458	protein-Npi-phosphohistidine---D-sorbitol phosphotransferase; srlABE (gene names); D-sorbitol PTS permease; sorbitol PTS permease; glucitol PTS permease; EIIGut; Enzyme IIGut	2.7.1.198
454	Pfam	PF10048.9	DUF2282	0.000761163	0.143739	Predicted integral membrane protein (DUF2282)	NA
455	DeepEC	EC6.4.1.8	acetophenone carboxylase	0.000337627	0.270627	acetophenone carboxylase	6.4.1.8
455	Pfam	PF09883.9	DUF2110	0.000759961	0.249467	Uncharacterized protein conserved in archaea (DUF2110)	NA
456	DeepEC	EC2.1.1.17	phosphatidylethanolamine N-methyltransferase	0.00033677	0.27479	phosphatidylethanolamine N-methyltransferase; PEMT; LMTase; lipid methyl transferase; phosphatidylethanolamine methyltransferase; phosphatidylethanolamine-N-methylase; phosphatidylethanolamine-S-adenosylmethionine methyltransferase	2.1.1.17
456	Pfam	PF00471.20	Ribosomal_L33	0.000756942	0.162576	Ribosomal protein L33	NA
457	DeepEC	EC2.7.1.121	phosphoenolpyruvate---glycerone phosphotransferase	0.000335072	0.344929	phosphoenolpyruvate---glycerone phosphotransferase	2.7.1.121
457	Pfam	PF04575.13	DUF560	0.000756828	0.149788	Protein of unknown function (DUF560)	NA
458	DeepEC	EC2.3.1.251	lipid IVA palmitoyltransferase	0.000332314	0.324419	lipid IVA palmitoyltransferase; PagP; crcA (gene name)	2.3.1.251
458	Pfam	PF10117.9	McrBC	0.000755401	0.131379	McrBC 5-methylcytosine restriction system component	NA
459	DeepEC	EC5.5.1.25	3,6-anhydro-L-galactonate cycloisomerase	0.000331044	0.178586	3,6-anhydro-L-galactonate cycloisomerase; 3,6-anhydro-alpha-L-galactonate lyase (ring-opening); 3,6-anhydro-alpha-L-galactonate cycloisomerase	5.5.1.25
459	Pfam	PF02657.15	SufE	0.000752259	0.120928	Fe-S metabolism associated domain	NA
460	DeepEC	EC1.2.7.10	oxalate oxidoreductase	0.000327803	0.269481	oxalate oxidoreductase	1.2.7.10
460	Pfam	PF00077.20	RVP	0.000745792	0.16301	Retroviral aspartyl protease	NA
461	DeepEC	EC2.4.2.54	beta-ribofuranosylphenol 5'-phosphate synthase	0.000325736	0.189244	beta-ribofuranosylphenol 5'-phosphate synthase; beta-RFAP synthase (incorrect); beta-RFA-P synthase (incorrect); AF2089 (gene name); MJ1427 (gene name); beta-ribofuranosylhydroxybenzene 5'-phosphate synthase; 4-(beta-D-ribofuranosyl)aminobenzene 5'-phosphate synthase (incorrect); beta-ribofuranosylaminobenzene 5'-phosphate synthase (incorrect); 5-phospho-alpha-D-ribose 1-diphosphate:4-aminobenzoa…	2.4.2.54
461	Pfam	PF07752.11	S-layer	0.000741592	0.263721	S-layer protein	NA
462	DeepEC	EC2.1.3.10	malonyl-S-ACP:biotin-protein carboxyltransferase	0.000321744	0.26447	malonyl-S-ACP:biotin-protein carboxyltransferase; malonyl-S-acyl-carrier protein:biotin-protein carboxyltransferase; MadC/MadD; MadC,D; malonyl-[acyl-carrier protein]:biotinyl-[protein] carboxyltransferase	2.1.3.10
462	Pfam	PF05845.12	PhnH	0.00074085	0.118653	Bacterial phosphonate metabolism protein (PhnH)	NA
463	DeepEC	EC3.4.14.5	dipeptidyl-peptidase IV	0.000320255	0.2801	dipeptidyl-peptidase IV; dipeptidyl aminopeptidase IV; Xaa-Pro-dipeptidyl-aminopeptidase; Gly-Pro naphthylamidase; postproline dipeptidyl aminopeptidase IV; lymphocyte antigen CD26; glycoprotein GP110; dipeptidyl peptidase IV; glycylproline aminopeptidase; glycylproline aminopeptidase; X-prolyl dipeptidyl aminopeptidase; pep X; leukocyte antigen CD26; glycylprolyl dipeptidylaminopeptidase; dipept…	3.4.14.5
463	Pfam	PF09407.10	AbiEi_1	0.000738127	0.145554	AbiEi antitoxin C-terminal domain	NA
464	DeepEC	EC1.5.8.1	dimethylamine dehydrogenase	0.000319593	0.323083	dimethylamine dehydrogenase	1.5.8.1
464	Pfam	PF08331.10	DUF1730	0.000734279	0.141124	Domain of unknown function (DUF1730)	NA
465	DeepEC	EC1.1.1.310	(S)-sulfolactate dehydrogenase	0.000319193	0.240023	(S)-sulfolactate dehydrogenase; (2S)-3-sulfolactate dehydrogenase; SlcC	1.1.1.310
465	Pfam	PF18143.1	HAD_SAK_2	0.000733243	0.140604	HAD domain in Swiss Army Knife RNA repair proteins	NA
466	DeepEC	EC1.4.1.16	diaminopimelate dehydrogenase	0.000311315	0.284698	diaminopimelate dehydrogenase; meso-alpha,epsilon-diaminopimelate dehydrogenase; meso-diaminopimelate dehydrogenase	1.4.1.16
466	Pfam	PF13872.6	AAA_34	0.000724759	0.164834	P-loop containing NTP hydrolase pore-1	NA
467	DeepEC	EC2.5.1.29	geranylgeranyl diphosphate synthase	0.000305516	0.276724	geranylgeranyl diphosphate synthase; geranylgeranyl-diphosphate synthase; geranylgeranyl pyrophosphate synthetase; geranylgeranyl-PP synthetase; farnesyltransferase; geranylgeranyl pyrophosphate synthase; farnesyltranstransferase (obsolete)	2.5.1.29
467	Pfam	PF01269.17	Fibrillarin	0.000721171	0.168636	Fibrillarin	NA
468	DeepEC	EC1.1.1.308	sulfopropanediol 3-dehydrogenase	0.00030449	0.28789	sulfopropanediol 3-dehydrogenase; DHPS 3-dehydrogenase (sulfolactate forming); 2,3-dihydroxypropane-1-sulfonate 3-dehydrogenase (sulfolactate forming); dihydroxypropanesulfonate 3-dehydrogenase; hpsN (gene name)	1.1.1.308
468	Pfam	PF05190.18	MutS_IV	0.000718594	0.126187	MutS family domain IV	NA
469	DeepEC	EC4.3.1.27	threo-3-hydroxy-D-aspartate ammonia-lyase	0.000304253	0.202634	threo-3-hydroxy-D-aspartate ammonia-lyase; D-threo-3-hydroxyaspartate dehydratase	4.3.1.27
469	Pfam	PF04832.12	SOUL	0.000716922	0.134999	SOUL heme-binding protein	NA
470	DeepEC	EC2.1.1.319	type I protein arginine methyltransferase	0.000304022	0.25142	type I protein arginine methyltransferase; PRMT1 (gene name); PRMT2 (gene name); PRMT3 (gene name); PRMT4 (gene name); PRMT6 (gene name); PRMT8 (gene name); RMT1 (gene name); CARM1 (gene name)	2.1.1.319
470	Pfam	PF00182.19	Glyco_hydro_19	0.000709941	0.156043	Chitinase class I	NA
471	DeepEC	EC2.1.1.178	16S rRNA (cytosine1407-C5)-methyltransferase	0.000296158	0.337491	16S rRNA (cytosine1407-C5)-methyltransferase; RNA m5C methyltransferase YebU; RsmF; YebU	2.1.1.178
471	Pfam	PF04672.12	Methyltransf_19	0.000703481	0.116568	S-adenosyl methyltransferase	NA
472	DeepEC	EC4.1.1.7	benzoylformate decarboxylase	0.000292696	0.268232	benzoylformate decarboxylase; phenylglyoxylate decarboxylase; benzoylformate carboxy-lyase; benzoylformate carboxy-lyase (benzaldehyde-forming)	4.1.1.7
472	Pfam	PF07357.11	DRAT	0.000702288	0.158127	Dinitrogenase reductase ADP-ribosyltransferase (DRAT)	NA
473	DeepEC	EC3.1.11.2	exodeoxyribonuclease III	0.000291512	0.287107	exodeoxyribonuclease III; Escherichia coli exonuclease III; E. coli exonuclease III; endoribonuclease III	3.1.11.2
473	Pfam	PF17243.2	POTRA_TamA_1	0.000700226	0.189345	POTRA domain TamA domain 1	NA
474	DeepEC	EC1.2.1.26	2,5-dioxovalerate dehydrogenase	0.000290732	0.25685	2,5-dioxovalerate dehydrogenase; 2-oxoglutarate semialdehyde dehydrogenase; alpha-ketoglutaric semialdehyde dehydrogenase	1.2.1.26
474	Pfam	PF11812.8	DUF3333	0.000699312	0.173086	Domain of unknown function (DUF3333)	NA
475	DeepEC	EC3.5.1.101	L-proline amide hydrolase	0.000284188	0.261357	L-proline amide hydrolase; S-stereoselective piperazine-2-tert-butylcarboxamide hydrolase; LaaA; L-amino acid amidase	3.5.1.101
475	Pfam	PF14261.6	DUF4351	0.000699066	0.182593	Domain of unknown function (DUF4351)	NA
476	DeepEC	EC3.5.2.9	5-oxoprolinase (ATP-hydrolysing)	0.000282468	0.222489	5-oxoprolinase (ATP-hydrolysing); pyroglutamase (ATP-hydrolysing); oxoprolinase; pyroglutamase; 5-oxoprolinase; pyroglutamate hydrolase; pyroglutamic hydrolase; L-pyroglutamate hydrolase; 5-oxo-L-prolinase; pyroglutamase	3.5.2.9
476	Pfam	PF04077.12	DsrH	0.000695166	0.142378	DsrH like protein	NA
477	DeepEC	EC1.14.13.209	salicyloyl-CoA 5-hydroxylase	0.000279879	0.31578	salicyloyl-CoA 5-hydroxylase; sdgC (gene name)	1.14.13.209
477	Pfam	PF14099.6	Polysacc_lyase	0.000694724	0.164048	Polysaccharide lyase	NA
478	DeepEC	EC2.7.11.23	[RNA-polymerase]-subunit kinase	0.000272562	0.369877	[RNA-polymerase]-subunit kinase; CTD kinase; STK9	2.7.11.23
478	Pfam	PF13757.6	VIT_2	0.000693836	0.129473	Vault protein inter-alpha-trypsin domain	NA
479	DeepEC	EC1.97.1.9	selenate reductase	0.000268912	0.219618	selenate reductase	1.97.1.9
479	Pfam	PF18095.1	PAS_12	0.000693469	0.19871	UPF0242 C-terminal PAS-like domain	NA
480	DeepEC	EC1.2.1.5	aldehyde dehydrogenase [NAD(P)+]	0.000267906	0.22812	aldehyde dehydrogenase [NAD(P)+]; ALDH	1.2.1.5
480	Pfam	PF06754.12	PhnG	0.000691757	0.132681	Phosphonate metabolism protein PhnG	NA
481	DeepEC	EC1.1.1.203	uronate dehydrogenase	0.000264096	0.271006	uronate dehydrogenase; uronate:NAD-oxidoreductase; uronic acid dehydrogenase	1.1.1.203
481	Pfam	PF04351.13	PilP	0.00068407	0.140084	Pilus assembly protein, PilP	NA
482	DeepEC	EC2.5.1.86	trans,polycis-decaprenyl diphosphate synthase	0.000263969	0.262679	trans,polycis-decaprenyl diphosphate synthase; Rv2361c; (2Z,6Z,10Z,14Z,18Z,22Z,26Z,30Z,34E)-decaprenyl diphosphate synthase	2.5.1.86
482	Pfam	PF00395.20	SLH	0.000683807	0.184345	S-layer homology domain	NA
483	DeepEC	EC2.6.1.51	serine---pyruvate transaminase	0.00026331	0.30316	serine---pyruvate transaminase; SPT; hydroxypyruvate:L-alanine transaminase	2.6.1.51
483	Pfam	PF13828.6	DUF4190	0.000683794	0.180452	Domain of unknown function (DUF4190)	NA
484	DeepEC	EC3.4.21.64	peptidase K	0.000262409	0.31629	peptidase K; Tritirachium alkaline proteinase; Tritirachium album serine proteinase; proteinase K; Tritirachium album proteinase K; endopeptidase K	3.4.21.64
484	Pfam	PF12787.7	EcsC	0.000683446	0.117013	EcsC protein family	NA
485	DeepEC	EC1.1.98.6	ribonucleoside-triphosphate reductase (formate)	0.000261659	0.263966	ribonucleoside-triphosphate reductase (formate); nrdD (gene name); class III ribonucleoside-triphosphate reductase; anaerobic ribonucleotide reductase; anaerobic ribonucleoside-triphosphate reductase	1.1.98.6
485	Pfam	PF09183.10	DUF1947	0.000682581	0.331149	Domain of unknown function (DUF1947)	NA
486	DeepEC	EC1.1.1.330	very-long-chain 3-oxoacyl-CoA reductase	0.000254349	0.236758	very-long-chain 3-oxoacyl-CoA reductase; very-long-chain 3-ketoacyl-CoA reductase; very-long-chain beta-ketoacyl-CoA reductase; KCR (gene name); IFA38 (gene name)	1.1.1.330
486	Pfam	PF14499.6	DUF4437	0.000681168	0.129	Domain of unknown function (DUF4437)	NA
487	DeepEC	EC1.1.99.37	methanol dehydrogenase (nicotinoprotein)	0.000247563	0.23835	methanol dehydrogenase (nicotinoprotein); NDMA-dependent methanol dehydrogenase; nicotinoprotein methanol dehydrogenase; methanol:N,N-dimethyl-4-nitrosoaniline oxidoreductase	1.1.99.37
487	Pfam	PF12834.7	Phage_int_SAM_2	0.000674026	0.144836	Phage integrase, N-terminal	NA
488	DeepEC	EC2.7.7.66	malonate decarboxylase holo-[acyl-carrier protein] synthase	0.000245783	0.25886	malonate decarboxylase holo-[acyl-carrier protein] synthase; holo ACP synthase (ambiguous); 2'-(5''-triphosphoribosyl)-3'-dephospho-CoA:apo ACP 2'-(5''-triphosphoribosyl)-3'-dephospho-CoA transferase; MdcG; 2'-(5''-triphosphoribosyl)-3'-dephospho-CoA:apo-malonate-decarboxylase adenylyltransferase; holo-malonate-decarboxylase synthase (incorrect)	2.7.7.66
488	Pfam	PF14390.6	DUF4420	0.000671046	0.133691	Putative PD-(D/E)XK family member, (DUF4420)	NA
489	DeepEC	EC1.1.1.183	geraniol dehydrogenase (NADP+)	0.000242665	0.392282	geraniol dehydrogenase (NADP+)	1.1.1.183
489	Pfam	PF06406.11	StbA	0.000667331	0.161794	StbA protein	NA
490	DeepEC	EC1.18.1.7	ferredoxin---NAD(P)+ reductase (naphthalene dioxygenase ferredoxin-specific)	0.000240247	0.282217	ferredoxin---NAD(P)+ reductase (naphthalene dioxygenase ferredoxin-specific); NADH-ferredoxin(NAP) reductase	1.18.1.7
490	Pfam	PF13871.6	Helicase_C_4	0.000661774	0.137442	C-terminal domain on Strawberry notch homologue	NA
491	DeepEC	EC2.1.1.302	3-hydroxy-5-methyl-1-naphthoate 3-O-methyltransferase	0.000235316	0.324814	3-hydroxy-5-methyl-1-naphthoate 3-O-methyltransferase; AziB2	2.1.1.302
491	Pfam	PF04337.12	DUF480	0.000659461	0.153813	Protein of unknown function, DUF480	NA
492	DeepEC	EC2.2.1.5	2-hydroxy-3-oxoadipate synthase	0.000233508	0.29366	2-hydroxy-3-oxoadipate synthase; 2-hydroxy-3-oxoadipate glyoxylate-lyase (carboxylating); alpha-ketoglutaric-glyoxylic carboligase; oxoglutarate: glyoxylate carboligase	2.2.1.5
492	Pfam	PF08924.11	DUF1906	0.000659154	0.192143	Domain of unknown function (DUF1906)	NA
493	DeepEC	EC3.4.21.26	prolyl oligopeptidase	0.000233488	0.218438	prolyl oligopeptidase; post-proline cleaving enzyme; proline-specific endopeptidase; post-proline endopeptidase; proline endopeptidase; endoprolylpeptidase; prolyl endopeptidase	3.4.21.26
493	Pfam	PF11102.8	YjbF	0.000657767	0.148281	Group 4 capsule polysaccharide lipoprotein gfcB, YjbF	NA
494	DeepEC	EC2.1.1.152	precorrin-6A synthase (deacetylating)	0.000231608	0.256716	precorrin-6A synthase (deacetylating); precorrin-6X synthase (deacetylating); CobF	2.1.1.152
494	Pfam	PF06167.12	Peptidase_M90	0.00065603	0.1235	Glucose-regulated metallo-peptidase M90	NA
495	DeepEC	EC5.4.99.26	tRNA pseudouridine65 synthase	0.000229489	0.247988	tRNA pseudouridine65 synthase; TruC; YqcB	5.4.99.26
495	Pfam	PF13271.6	DUF4062	0.000655678	0.138601	Domain of unknown function (DUF4062)	NA
496	DeepEC	EC1.1.1.211	long-chain-3-hydroxyacyl-CoA dehydrogenase	0.000225633	0.324877	long-chain-3-hydroxyacyl-CoA dehydrogenase; beta-hydroxyacyl-CoA dehydrogenase; long-chain 3-hydroxyacyl coenzyme A dehydrogenase; 3-hydroxyacyl-CoA dehydrogenase; LCHAD	1.1.1.211
496	Pfam	PF02868.15	Peptidase_M4_C	0.000655296	0.162602	Thermolysin metallopeptidase, alpha-helical domain	NA
497	DeepEC	EC5.1.3.3	aldose 1-epimerase	0.000222754	0.3564	aldose 1-epimerase; mutarotase; aldose mutarotase; galactose mutarotase; galactose 1-epimerase; D-galactose 1-epimerase	5.1.3.3
497	Pfam	PF07012.12	Curlin_rpt	0.000647167	0.147693	Curlin associated repeat	NA
498	DeepEC	EC6.3.1.20	lipoate---protein ligase	0.000222287	0.35745	lipoate---protein ligase; lplA (gene name); lplJ (gene name); lipoate protein ligase; lipoate-protein ligase A; LPL; LPL-B	6.3.1.20
498	Pfam	PF13763.6	DUF4167	0.000644852	0.158745	Domain of unknown function (DUF4167)	NA
499	DeepEC	EC4.1.1.1	pyruvate decarboxylase	0.000221199	0.287189	pyruvate decarboxylase; alpha-carboxylase (ambiguous); pyruvic decarboxylase; alpha-ketoacid carboxylase; 2-oxo-acid carboxy-lyase	4.1.1.1
499	Pfam	PF07996.11	T4SS	0.000641307	0.140101	Type IV secretion system proteins	NA
500	DeepEC	EC6.2.1.41	3-[(3aS,4S,7aS)-7a-methyl-1,5-dioxo-octahydro-1H-inden-4-yl]propanoate---CoA ligase	0.000218267	0.291055	3-[(3aS,4S,7aS)-7a-methyl-1,5-dioxo-octahydro-1H-inden-4-yl]propanoate---CoA ligase; fadD3 (gene name); HIP---CoA ligase	6.2.1.41
500	Pfam	PF09956.9	DUF2190	0.000637242	0.208501	Uncharacterized conserved protein (DUF2190)	NA
501	DeepEC	EC2.3.1.263	2-amino-4-oxopentanoate thiolase	0.000217771	0.371292	2-amino-4-oxopentanoate thiolase; AKPT; AKP thiolase; 2-amino-4-ketopentanoate thiolase	2.3.1.263
501	Pfam	PF07581.12	Glug	0.000636448	0.145664	The GLUG motif	NA
502	DeepEC	EC1.2.99.7	aldehyde dehydrogenase (FAD-independent)	0.000215937	0.267795	aldehyde dehydrogenase (FAD-independent); aldehyde oxidase; aldehyde oxidoreductase; Mop; AORDd	1.2.99.7
502	Pfam	PF06791.13	TMP_2	0.000633861	0.166733	Prophage tail length tape measure protein	NA
503	DeepEC	EC3.2.1.135	neopullulanase	0.000213399	0.27074	neopullulanase; pullulanase II	3.2.1.135
503	Pfam	PF13600.6	DUF4140	0.000633828	0.171681	N-terminal domain of unknown function (DUF4140)	NA
504	DeepEC	EC2.7.7.62	adenosylcobinamide-phosphate guanylyltransferase	0.00021157	0.234946	adenosylcobinamide-phosphate guanylyltransferase; CobU; adenosylcobinamide kinase/adenosylcobinamide-phosphate guanylyltransferase; AdoCbi kinase/AdoCbi-phosphate guanylyltransferase	2.7.7.62
504	Pfam	PF13337.6	Lon_2	0.000625686	0.14703	Putative ATP-dependent Lon protease	NA
505	DeepEC	EC2.8.1.15	tRNA-5-methyluridine54 2-sulfurtransferase	0.000210803	0.319393	tRNA-5-methyluridine54 2-sulfurtransferase; TtuA	2.8.1.15
505	Pfam	PF05631.14	MFS_5	0.000624499	0.150783	Sugar-tranasporters, 12 TM	NA
506	DeepEC	EC4.2.1.131	carotenoid 1,2-hydratase	0.000207642	0.367352	carotenoid 1,2-hydratase; CrtC	4.2.1.131
506	Pfam	PF14947.6	HTH_45	0.000616896	0.192283	Winged helix-turn-helix	NA
507	DeepEC	EC2.7.4.26	isopentenyl phosphate kinase	0.000205571	0.259717	isopentenyl phosphate kinase	2.7.4.26
507	Pfam	PF13036.6	LpoB	0.000612562	0.119299	Peptidoglycan-synthase activator LpoB	NA
508	DeepEC	EC3.1.2.29	fluoroacetyl-CoA thioesterase	0.000201736	0.25134	fluoroacetyl-CoA thioesterase	3.1.2.29
508	Pfam	PF10620.9	MdcG	0.000609886	0.163371	Phosphoribosyl-dephospho-CoA transferase MdcG	NA
509	DeepEC	EC2.7.4.14	UMP/CMP kinase	0.000197222	0.303813	UMP/CMP kinase; cytidylate kinase; deoxycytidylate kinase; CTP:CMP phosphotransferase; dCMP kinase; deoxycytidine monophosphokinase; UMP-CMP kinase; ATP:UMP-CMP phosphotransferase; pyrimidine nucleoside monophosphate kinase; uridine monophosphate-cytidine monophosphate phosphotransferase	2.7.4.14
509	Pfam	PF16591.5	HBM	0.000602402	0.286723	Helical bimodular sensor domain	NA
510	DeepEC	EC3.1.4.17	3',5'-cyclic-nucleotide phosphodiesterase	0.000195501	0.410222	3',5'-cyclic-nucleotide phosphodiesterase; cyclic 3',5'-mononucleotide phosphodiesterase; PDE; cyclic 3',5'-nucleotide phosphodiesterase; cyclic 3',5'-phosphodiesterase; 3',5'-nucleotide phosphodiesterase; 3':5'-cyclic nucleotide 5'-nucleotidohydrolase; 3',5'-cyclonucleotide phosphodiesterase; cyclic nucleotide phosphodiesterase; 3', 5'-cyclic nucleoside monophosphate phosphodiesterase; 3': 5'-mo…	3.1.4.17
510	Pfam	PF07717.16	OB_NTP_bind	0.000600652	0.145833	Oligonucleotide/oligosaccharide-binding (OB)-fold	NA
511	DeepEC	EC1.1.1.n4	NA	0.000194944	0.251235	NA	NA
511	Pfam	PF14707.6	Sulfatase_C	0.000596797	0.142828	C-terminal region of aryl-sulfatase	NA
512	DeepEC	EC4.2.1.135	UDP-N-acetylglucosamine 4,6-dehydratase (configuration-retaining)	0.000194602	0.322055	UDP-N-acetylglucosamine 4,6-dehydratase (configuration-retaining); PglF	4.2.1.135
512	Pfam	PF11750.8	DUF3307	0.000592664	0.17966	Protein of unknown function (DUF3307)	NA
513	DeepEC	EC2.4.1.252	GDP-mannose:cellobiosyl-diphosphopolyprenol alpha-mannosyltransferase	0.000193252	0.361428	GDP-mannose:cellobiosyl-diphosphopolyprenol alpha-mannosyltransferase; GumH; AceA; alpha1,3-mannosyltransferase AceA	2.4.1.252
513	Pfam	PF06769.14	YoeB_toxin	0.000590413	0.14865	YoeB-like toxin of bacterial type II toxin-antitoxin system	NA
514	DeepEC	EC1.3.1.72	Delta24-sterol reductase	0.000192751	0.314629	Delta24-sterol reductase; lanosterol Delta24-reductase	1.3.1.72
514	Pfam	PF11351.8	GTA_holin_3TM	0.000585812	0.147789	Holin of 3TMs, for gene-transfer release	NA
515	DeepEC	EC4.1.1.17	ornithine decarboxylase	0.00018795	0.294352	ornithine decarboxylase; SpeC; L-ornithine carboxy-lyase	4.1.1.17
515	Pfam	PF07090.11	GATase1_like	0.00058331	0.159041	Putative glutamine amidotransferase	NA
516	DeepEC	EC2.4.1.319	beta-1,4-mannooligosaccharide phosphorylase	0.000179126	0.396234	beta-1,4-mannooligosaccharide phosphorylase; RaMP2	2.4.1.319
516	Pfam	PF06496.11	DUF1097	0.000583055	0.146722	Protein of unknown function (DUF1097)	NA
517	DeepEC	EC1.2.1.87	propanal dehydrogenase (CoA-propanoylating)	0.000176121	0.344961	propanal dehydrogenase (CoA-propanoylating); BphJ	1.2.1.87
517	Pfam	PF00468.17	Ribosomal_L34	0.000582442	0.146767	Ribosomal protein L34	NA
518	DeepEC	EC1.1.1.21	aldehyde reductase	0.000173906	0.285491	aldehyde reductase; aldose reductase; polyol dehydrogenase (NADP+); ALR2; alditol:NADP+ oxidoreductase; alditol:NADP+ 1-oxidoreductase; NADPH-aldopentose reductase; NADPH-aldose reductase	1.1.1.21
518	Pfam	PF14239.6	RRXRR	0.000581643	0.231554	RRXRR protein	NA
519	DeepEC	EC3.2.2.22	rRNA N-glycosylase	0.00017386	0.364699	rRNA N-glycosylase; ribosomal ribonucleate N-glycosidase; nigrin b; RNA N-glycosidase; rRNA N-glycosidase; ricin; momorcochin-S; Mirabilis antiviral protein; momorcochin-S; gelonin; saporins	3.2.2.22
519	Pfam	PF14684.6	Tricorn_C1	0.000573274	0.133192	Tricorn protease C1 domain	NA
520	DeepEC	EC5.4.99.21	23S rRNA pseudouridine2604 synthase	0.000173456	0.231559	23S rRNA pseudouridine2604 synthase; RluF; YjbC	5.4.99.21
520	Pfam	PF08004.11	DUF1699	0.000569826	0.273581	Protein of unknown function (DUF1699)	NA
521	DeepEC	EC3.1.21.1	deoxyribonuclease I	0.000173206	0.392086	deoxyribonuclease I; pancreatic DNase; DNase; thymonuclease, dornase; dornava; dornavac; pancreatic deoxyribonuclease; pancreatic dornase; deoxyribonuclease (pancreatic); pancreatic DNase; DNAase; deoxyribonucleic phosphatase; DNase I; alkaline deoxyribonuclease; alkaline DNase; endodeoxyribonuclease I; DNA depolymerase; Escherichia coli endonuclease I; deoxyribonuclease A; DNA endonuclease; DNA …	3.1.21.1
521	Pfam	PF14104.6	DUF4277	0.000553277	0.282263	Domain of unknown function (DUF4277)	NA
522	DeepEC	EC3.4.11.19	D-stereospecific aminopeptidase	0.000169331	0.346341	D-stereospecific aminopeptidase; D-aminopeptidase	3.4.11.19
522	Pfam	PF06627.11	DUF1153	0.000544499	0.166961	Protein of unknown function (DUF1153)	NA
523	DeepEC	EC2.7.7.53	ATP adenylyltransferase	0.000168433	0.296565	ATP adenylyltransferase; bis(5'-nucleosyl)-tetraphosphate phosphorylase (NDP-forming); diadenosinetetraphosphate alphabeta-phosphorylase; adenine triphosphate adenylyltransferase; diadenosine 5',5'"-P1,P4-tetraphosphate alphabeta-phosphorylase (ADP-forming); dinucleoside oligophosphate alphabeta-phosphorylase	2.7.7.53
523	Pfam	PF04224.12	DUF417	0.000544475	0.179062	Protein of unknown function, DUF417	NA
524	DeepEC	EC4.2.1.151	chorismate dehydratase	0.000167541	0.411222	chorismate dehydratase; MqnA	4.2.1.151
524	Pfam	PF07896.12	DUF1674	0.000541549	0.21142	Protein of unknown function (DUF1674)	NA
525	DeepEC	EC5.4.1.4	D-galactarolactone isomerase	0.000165199	0.280765	D-galactarolactone isomerase; GLI	5.4.1.4
525	Pfam	PF06941.12	NT5C	0.000536046	0.223541	5' nucleotidase, deoxy (Pyrimidine), cytosolic type C protein (NT5C)	NA
526	DeepEC	EC2.4.1.246	mannosylfructose-phosphate synthase	0.000165109	0.271097	mannosylfructose-phosphate synthase; mannosylfructose-6-phosphate synthase; MFPS	2.4.1.246
526	Pfam	PF10636.9	hemP	0.000533294	0.150185	Hemin uptake protein hemP	NA
527	DeepEC	EC3.6.1.63	alpha-D-ribose 1-methylphosphonate 5-triphosphate diphosphatase	0.000164048	0.38561	alpha-D-ribose 1-methylphosphonate 5-triphosphate diphosphatase; phnM (gene name)	3.6.1.63
527	Pfam	PF06123.12	CreD	0.000530067	0.148665	Inner membrane protein CreD	NA
528	DeepEC	EC6.3.5.12	Ni-sirohydrochlorin a,c-diamide synthase	0.00016391	0.343394	Ni-sirohydrochlorin a,c-diamide synthase; cfbB (gene name)	6.3.5.12
528	Pfam	PF03136.15	Pup_ligase	0.000525606	0.154739	Pup-ligase protein	NA
529	DeepEC	EC3.4.21.100	sedolisin	0.00016219	0.417274	sedolisin; Pseudomonas sp. pepstatin-insensitive carboxyl proteinase; pseudomonapepsin; pseudomonalisin; sedolysin	3.4.21.100
529	Pfam	PF11450.8	DUF3008	0.000521932	0.322674	Protein of unknwon function (DUF3008)	NA
530	DeepEC	EC3.6.1.45	UDP-sugar diphosphatase	0.000160498	0.412174	UDP-sugar diphosphatase; nucleosidediphosphate-sugar pyrophosphatase; nucleosidediphosphate-sugar diphosphatase; UDP-sugar hydrolase; UDP-sugar pyrophosphatase	3.6.1.45
530	Pfam	PF09923.9	DUF2155	0.00051748	0.146968	Uncharacterized protein conserved in bacteria (DUF2155)	NA
531	DeepEC	EC2.7.1.8	glucosamine kinase	0.000159046	0.372846	glucosamine kinase; glucosamine kinase (phosphorylating); ATP:2-amino-2-deoxy-D-glucose-6-phosphotransferase; aminodeoxyglucose kinase; ATP:D-glucosamine phosphotransferase	2.7.1.8
531	Pfam	PF05189.13	RTC_insert	0.000512449	0.158549	RNA 3'-terminal phosphate cyclase (RTC), insert domain	NA
532	DeepEC	EC3.2.1.51	alpha-L-fucosidase	0.00015854	0.389183	alpha-L-fucosidase; alpha-fucosidase	3.2.1.51
532	Pfam	PF02924.14	HDPD	0.000508843	0.185563	Bacteriophage lambda head decoration protein D	NA
533	DeepEC	EC1.1.2.9	1-butanol dehydrogenase (cytochrome c)	0.000158458	0.323922	1-butanol dehydrogenase (cytochrome c); BDH	1.1.2.9
533	Pfam	PF11316.8	Rhamno_transf	0.000506881	0.163256	Putative rhamnosyl transferase	NA
534	DeepEC	EC2.4.1.329	sucrose 6F-phosphate phosphorylase	0.000157867	0.353731	sucrose 6F-phosphate phosphorylase; sucrose 6'-phosphate phosphorylase	2.4.1.329
534	Pfam	PF07504.13	FTP	0.000504338	0.13702	Fungalysin/Thermolysin Propeptide Motif	NA
535	DeepEC	EC4.1.2.20	2-dehydro-3-deoxyglucarate aldolase	0.00014869	0.360616	2-dehydro-3-deoxyglucarate aldolase; 2-keto-3-deoxyglucarate aldolase; alpha-keto-beta-deoxy-D-glucarate aldolase; 2-dehydro-3-deoxy-D-glucarate tartronate-semialdehyde-lyase; 2-dehydro-3-deoxy-D-glucarate tartronate-semialdehyde-lyase (pyruvate-forming)	4.1.2.20
535	Pfam	PF04383.13	KilA-N	0.000503723	0.142383	KilA-N domain	NA
536	DeepEC	EC2.7.7.81	pseudaminic acid cytidylyltransferase	0.000148202	0.428386	pseudaminic acid cytidylyltransferase; PseF	2.7.7.81
536	Pfam	PF11528.8	DUF3224	0.000503624	0.204187	Protein of unknown function (DUF3224)	NA
537	DeepEC	EC3.5.1.29	2-(acetamidomethylene)succinate hydrolase	0.000147188	0.31159	2-(acetamidomethylene)succinate hydrolase; alpha-(N-acetylaminomethylene)succinic acid hydrolase	3.5.1.29
537	Pfam	PF10825.8	DUF2752	0.000498354	0.219792	Protein of unknown function (DUF2752)	NA
538	DeepEC	EC2.4.1.212	hyaluronan synthase	0.000145467	0.405796	hyaluronan synthase; spHAS; seHAS; Alternating UDP-alpha-N-acetyl-D-glucosamine:beta-D-glucuronosyl-(1->3)-[nascent hyaluronan] 4-N-acetyl-beta-D-glucosaminyltransferase and UDP-alpha-D-glucuronate:N-acetyl-beta-D-glucosaminyl-(1->4)-[nascent hyaluronan] 3-beta-D-glucuronosyltransferase	2.4.1.212
538	Pfam	PF10049.9	DUF2283	0.000497	0.151049	Protein of unknown function (DUF2283)	NA
539	DeepEC	EC2.4.1.264	D-Man-alpha-(1->3)-D-Glc-beta-(1->4)-D-Glc-alpha-1-diphosphoundecaprenol 2-beta-glucuronosyltransferase	0.000144167	0.380187	D-Man-alpha-(1->3)-D-Glc-beta-(1->4)-D-Glc-alpha-1-diphosphoundecaprenol 2-beta-glucuronosyltransferase; GumK; UDP-glucuronate:D-Man-alpha-(1->3)-D-Glc-beta-(1->4)-D-Glc-alpha-1-diphospho-ditrans,octacis-undecaprenol beta-1,2-glucuronyltransferase; D-Man-alpha-(1->3)-D-Glc-beta-(1->4)-D-Glc-alpha-1-diphosphoundecaprenol 2-beta-glucuronyltransferase	2.4.1.264
539	Pfam	PF11161.8	DUF2944	0.000491486	0.15643	Protein of unknown function (DUF2946)	NA
540	DeepEC	EC1.1.1.206	tropinone reductase I	0.000142701	0.384137	tropinone reductase I; tropine dehydrogenase; tropinone reductase (ambiguous); TR-I	1.1.1.206
540	Pfam	PF11858.8	DUF3378	0.000482754	0.24628	Domain of unknown function (DUF3378)	NA
541	DeepEC	EC4.1.1.36	phosphopantothenoylcysteine decarboxylase	0.000142449	0.320502	phosphopantothenoylcysteine decarboxylase; 4-phosphopantotheoylcysteine decarboxylase; 4-phosphopantothenoyl-L-cysteine decarboxylase; PPC-decarboxylase; N-[(R)-4'-phosphopantothenoyl]-L-cysteine carboxy-lyase	4.1.1.36
541	Pfam	PF04474.12	DUF554	0.000482601	0.245862	Protein of unknown function (DUF554)	NA
542	DeepEC	EC3.5.4.23	blasticidin-S deaminase	0.000139169	0.455624	blasticidin-S deaminase	3.5.4.23
542	Pfam	PF09905.9	VF530	0.000481081	0.142438	DNA-binding protein VF530	NA
543	DeepEC	EC2.7.1.72	streptomycin 6-kinase	0.000138805	0.320446	streptomycin 6-kinase; streptidine kinase; SM 6-kinase; streptomycin 6-kinase (phosphorylating); streptidine kinase (phosphorylating); streptomycin 6-O-phosphotransferase; streptomycin 6-phosphotransferase	2.7.1.72
543	Pfam	PF09949.9	DUF2183	0.000480299	0.25386	Uncharacterized conserved protein (DUF2183)	NA
544	DeepEC	EC4.1.2.50	6-carboxytetrahydropterin synthase	0.000135885	0.432654	6-carboxytetrahydropterin synthase; CPH4 synthase; queD (gene name); ToyB; ykvK (gene name)	4.1.2.50
544	Pfam	PF08531.10	Bac_rhamnosid_N	0.000477655	0.164908	Alpha-L-rhamnosidase N-terminal domain	NA
545	DeepEC	EC2.1.1.213	tRNA (guanine10-N2)-dimethyltransferase	0.000131439	0.518923	tRNA (guanine10-N2)-dimethyltransferase; PAB1283; N(2),N(2)-dimethylguanosine tRNA methyltransferase; Trm-G10; PabTrm-G10; PabTrm-m2 2G10 enzyme	2.1.1.213
545	Pfam	PF18007.1	DUF5593	0.000474968	0.256815	Domain of unknown function (DUF5593)	NA
546	DeepEC	EC1.3.1.44	trans-2-enoyl-CoA reductase (NAD+)	0.000130807	0.472839	trans-2-enoyl-CoA reductase (NAD+); trans-2-enoyl-CoA reductase (NAD+)	1.3.1.44
546	Pfam	PF11860.8	Muraidase	0.000474778	0.153015	N-acetylmuramidase	NA
547	DeepEC	EC1.1.1.356	GDP-L-colitose synthase	0.00012957	0.458177	GDP-L-colitose synthase; ColC	1.1.1.356
547	Pfam	PF15943.5	YdaS_antitoxin	0.000473279	0.180244	Putative antitoxin of bacterial toxin-antitoxin system, YdaS/YdaT	NA
548	DeepEC	EC3.1.21.5	type III site-specific deoxyribonuclease	0.000129139	0.367294	type III site-specific deoxyribonuclease; type III restriction enzyme; restriction-modification system	3.1.21.5
548	Pfam	PF13755.6	Sensor_TM1	0.000469669	0.158516	Sensor N-terminal transmembrane domain	NA
549	DeepEC	EC2.1.1.171	16S rRNA (guanine966-N2)-methyltransferase	0.000124681	0.336995	16S rRNA (guanine966-N2)-methyltransferase; yhhF (gene name); rsmD (gene name); m2G966 methyltransferase	2.1.1.171
549	Pfam	PF11383.8	DUF3187	0.000467946	0.268331	Protein of unknown function (DUF3187)	NA
550	DeepEC	EC5.1.1.11	phenylalanine racemase (ATP-hydrolysing)	0.000122296	0.331809	phenylalanine racemase (ATP-hydrolysing); phenylalanine racemase; phenylalanine racemase (adenosine triphosphate-hydrolysing); gramicidin S synthetase I	5.1.1.11
550	Pfam	PF01995.16	NRD1_2	0.000463001	0.245729	NrpR regulatory domains NRD1 and 2	NA
551	DeepEC	EC2.8.3.19	CoA:oxalate CoA-transferase	0.000119652	0.30064	CoA:oxalate CoA-transferase; acetyl-coenzyme A transferase; acetyl-CoA oxalate CoA-transferase; ACOCT; YfdE; UctC	2.8.3.19
551	Pfam	PF11806.8	DUF3327	0.000462731	0.301702	Domain of unknown function (DUF3327)	NA
552	DeepEC	EC1.14.14.8	anthranilate 3-monooxygenase (FAD)	0.000117093	0.30995	anthranilate 3-monooxygenase (FAD); anthranilate 3-hydroxylase; anthranilate hydroxylase	1.14.14.8
552	Pfam	PF07076.11	DUF1344	0.000460017	0.185791	Protein of unknown function (DUF1344)	NA
553	DeepEC	EC2.1.1.4	acetylserotonin O-methyltransferase	0.00011679	0.348457	acetylserotonin O-methyltransferase; hydroxyindole methyltransferase; hydroxyindole O-methyltransferase; N-acetylserotonin O-methyltransferase; acetylserotonin methyltransferase	2.1.1.4
553	Pfam	PF10990.8	DUF2809	0.000456991	0.290873	Protein of unknown function (DUF2809)	NA
554	DeepEC	EC2.3.1.239	10-deoxymethynolide synthase	0.000115247	0.334462	10-deoxymethynolide synthase; pikromycin PKS	2.3.1.239
554	Pfam	PF11028.8	DUF2723	0.000456073	0.208339	Protein of unknown function (DUF2723)	NA
555	DeepEC	EC1.1.1.291	2-hydroxymethylglutarate dehydrogenase	0.000114907	0.375061	2-hydroxymethylglutarate dehydrogenase; HgD	1.1.1.291
555	Pfam	PF17198.4	AveC_like	0.000454575	0.197891	Spirocyclase AveC-like	NA
556	DeepEC	EC3.2.1.98	glucan 1,4-alpha-maltohexaosidase	0.000113457	0.445109	glucan 1,4-alpha-maltohexaosidase; exo-maltohexaohydrolase; 1,4-alpha-D-glucan maltohexaohydrolase	3.2.1.98
556	Pfam	PF09055.11	Sod_Ni	0.000451467	0.17162	Nickel-containing superoxide dismutase	NA
557	DeepEC	EC1.12.98.2	5,10-methenyltetrahydromethanopterin hydrogenase	0.000112636	0.463289	5,10-methenyltetrahydromethanopterin hydrogenase; H2-forming N5,N10-methylenetetrahydromethanopterin dehydrogenase; nonmetal hydrogenase; N5,N10-methenyltetrahydromethanopterin hydrogenase; hydrogen:N5,N10-methenyltetrahydromethanopterin oxidoreductase	1.12.98.2
557	Pfam	PF14362.6	DUF4407	0.000446207	0.208425	Domain of unknown function (DUF4407)	NA
558	DeepEC	EC1.4.1.14	glutamate synthase (NADH)	0.000109995	0.473066	glutamate synthase (NADH); glutamate (reduced nicotinamide adenine dinucleotide) synthase; NADH: GOGAT; L-glutamate synthase (NADH); L-glutamate synthetase; NADH-glutamate synthase; NADH-dependent glutamate synthase	1.4.1.14
558	Pfam	PF08009.11	CDP-OH_P_tran_2	0.000440351	0.187173	CDP-alcohol phosphatidyltransferase 2	NA
559	DeepEC	EC1.17.1.5	nicotinate dehydrogenase	0.000109518	0.468604	nicotinate dehydrogenase; nicotinic acid hydroxylase; nicotinate hydroxylase	1.17.1.5
559	Pfam	PF02591.15	zf-RING_7	0.000433599	0.183408	C4-type zinc ribbon domain	NA
560	DeepEC	EC2.4.1.258	dolichyl-P-Man:Man5GlcNAc2-PP-dolichol alpha-1,3-mannosyltransferase	0.000107801	0.417837	dolichyl-P-Man:Man5GlcNAc2-PP-dolichol alpha-1,3-mannosyltransferase; Man5GlcNAc2-PP-Dol mannosyltransferase; ALG3; dolichyl-P-Man:Man(5)GlcNAc(2)-PP-dolichyl mannosyltransferase; Not56-like protein; Alg3 alpha-1,3-mannosyl transferase; Dol-P-Man:Man5GlcNAc2-PP-Dol alpha-1,3-mannosyltransferase; dolichyl beta-D-mannosyl phosphate:D-Man-alpha-(1->2)-D-Man-alpha-(1->2)-D-Man-alpha-(1->3)-[D-Man-alp…	2.4.1.258
560	Pfam	PF08011.11	PDDEXK_9	0.000429499	0.208772	PD-(D/E)XK nuclease superfamily	NA
561	DeepEC	EC3.6.1.65	(d)CTP diphosphatase	0.000106419	0.348931	(d)CTP diphosphatase; (d)CTP pyrophosphohydrolase; (d)CTP diphosphohydrolase; nudG (gene name)	3.6.1.65
561	Pfam	PF13114.6	RecO_N_2	0.000424009	0.214626	RecO N terminal	NA
562	DeepEC	EC3.1.1.41	cephalosporin-C deacetylase	0.000106171	0.35319	cephalosporin-C deacetylase; cephalosporin C acetyl-hydrolase; cephalosporin C acetylase; cephalosporin acetylesterase; cephalosporin C acetylesterase; cephalosporin C acetyl-esterase; cephalosporin C deacetylase	3.1.1.41
562	Pfam	PF07024.13	ImpE	0.000423979	0.184006	ImpE protein	NA
563	DeepEC	EC4.2.1.44	myo-inosose-2 dehydratase	0.000105588	0.436245	myo-inosose-2 dehydratase; inosose 2,3-dehydratase; ketoinositol dehydratase; 2,4,6/3,5-pentahydroxycyclohexanone hydro-lyase	4.2.1.44
563	Pfam	PF00808.23	CBFD_NFYB_HMF	0.000422316	0.419845	Histone-like transcription factor (CBF/NF-Y) and archaeal histone	NA
564	DeepEC	EC3.11.1.3	phosphonopyruvate hydrolase	0.000104645	0.364222	phosphonopyruvate hydrolase; PPH	3.11.1.3
564	Pfam	PF00054.23	Laminin_G_1	0.000419248	0.211515	Laminin G domain	NA
565	DeepEC	EC2.7.8.40	UDP-N-acetylgalactosamine-undecaprenyl-phosphate N-acetylgalactosaminephosphotransferase	0.00010358	0.458682	UDP-N-acetylgalactosamine-undecaprenyl-phosphate N-acetylgalactosaminephosphotransferase; WecP; UDP-GalNAc:polyprenol-P GalNAc-1-P transferase; UDP-GalNAc:undecaprenyl-phosphate GalNAc-1-phosphate transferase	2.7.8.40
565	Pfam	PF16820.5	PKD_3	0.000415956	0.190291	PKD-like domain	NA
566	DeepEC	EC1.10.3.9	photosystem II	9.88822e-05	0.420935	photosystem II	1.10.3.9
566	Pfam	PF12469.8	DUF3692	0.000405121	0.172112	CRISPR-associated protein	NA
567	DeepEC	EC5.1.3.5	UDP-arabinose 4-epimerase	9.77481e-05	0.365076	UDP-arabinose 4-epimerase; uridine diphosphoarabinose epimerase; UDP arabinose epimerase; uridine 5'-diphosphate-D-xylose 4-epimerase; UDP-D-xylose 4-epimerase	5.1.3.5
567	Pfam	PF10007.9	DUF2250	0.000395643	0.354652	Uncharacterized protein conserved in archaea (DUF2250)	NA
568	DeepEC	EC3.7.1.22	3D-(3,5/4)-trihydroxycyclohexane-1,2-dione acylhydrolase (ring-opening)	9.77286e-05	0.365071	3D-(3,5/4)-trihydroxycyclohexane-1,2-dione acylhydrolase (ring-opening); IolD; THcHDO hydrolase; 3D-3,5/4-trihydroxycyclohexa-1,2-dione hydrolase (decyclizing); 3D-(3,5/4)-trihydroxycyclohexane-1,2-dione acylhydrolase (decyclizing)	3.7.1.22
568	Pfam	PF11839.8	Alanine_zipper	0.000385092	0.176174	Alanine-zipper, major outer membrane lipoprotein	NA
569	DeepEC	EC3.7.1.13	2-hydroxy-6-oxo-6-(2-aminophenyl)hexa-2,4-dienoate hydrolase	9.75653e-05	0.419142	2-hydroxy-6-oxo-6-(2-aminophenyl)hexa-2,4-dienoate hydrolase; CarC	3.7.1.13
569	Pfam	PF03496.14	ADPrib_exo_Tox	0.00038029	0.195413	ADP-ribosyltransferase exoenzyme	NA
570	DeepEC	EC3.1.3.68	2-deoxyglucose-6-phosphatase	9.659e-05	0.493411	2-deoxyglucose-6-phosphatase; 2-deoxyglucose-6-phosphate phosphatase	3.1.3.68
570	Pfam	PF14032.6	PknH_C	0.000355934	0.19577	PknH-like extracellular domain	NA
571	DeepEC	EC3.3.2.15	trans-2,3-dihydro-3-hydroxyanthranilic acid synthase	9.4792e-05	0.39205	trans-2,3-dihydro-3-hydroxyanthranilic acid synthase; isochorismatase (ambiguous); phzD (gene name)	3.3.2.15
571	Pfam	PF11824.8	DUF3344	0.000354815	0.273838	Protein of unknown function (DUF3344)	NA
572	DeepEC	EC1.1.1.338	(2R)-3-sulfolactate dehydrogenase (NADP+)	9.27218e-05	0.396818	(2R)-3-sulfolactate dehydrogenase (NADP+); (R)-sulfolactate:NADP+ oxidoreductase; L-sulfolactate dehydrogenase; (R)-sulfolactate dehydrogenase; ComC	1.1.1.338
572	Pfam	PF06763.11	Minor_tail_Z	0.000354037	0.278071	Prophage minor tail protein Z (GPZ)	NA
573	DeepEC	EC1.14.13.69	alkene monooxygenase	9.24911e-05	0.373012	alkene monooxygenase; alkene epoxygenase; etnABCD (gene names); amoABCDE (gene names)	1.14.13.69
573	Pfam	PF10110.9	GPDPase_memb	0.000351226	0.202752	Membrane domain of glycerophosphoryl diester phosphodiesterase	NA
574	DeepEC	EC3.1.3.101	validoxylamine A 7'-phosphate phosphatase	9.24777e-05	0.522385	validoxylamine A 7'-phosphate phosphatase; vldH (gene name)	3.1.3.101
574	Pfam	PF03605.14	DcuA_DcuB	0.000350157	0.191478	Anaerobic c4-dicarboxylate membrane transporter	NA
575	DeepEC	EC4.4.1.15	D-cysteine desulfhydrase	8.48184e-05	0.469085	D-cysteine desulfhydrase; D-cysteine lyase; D-cysteine sulfide-lyase (deaminating)	4.4.1.15
575	Pfam	PF10138.9	vWA-TerF-like	0.000350108	0.175978	vWA found in TerF C terminus	NA
576	DeepEC	EC2.1.1.244	protein N-terminal methyltransferase	7.96307e-05	0.690132	protein N-terminal methyltransferase; NMT1 (gene name); METTL11A (gene name)	2.1.1.244
576	Pfam	PF09336.10	Vps4_C	0.000349556	0.271796	Vps4 C terminal oligomerisation domain	NA
577	DeepEC	EC3.5.2.1	barbiturase	7.8988e-05	0.468002	barbiturase	3.5.2.1
577	Pfam	PF02486.19	Rep_trans	0.000348257	0.237617	Replication initiation factor	NA
578	DeepEC	EC3.2.1.58	glucan 1,3-beta-glucosidase	7.65324e-05	0.530492	glucan 1,3-beta-glucosidase; exo-1,3-beta-glucosidase; beta-1,3-glucan exo-hydrolase; exo (1->3)-glucanohydrolase; 1,3-beta-glucan glucohydrolase	3.2.1.58
578	Pfam	PF11336.8	DUF3138	0.000346834	0.257052	Protein of unknown function (DUF3138)	NA
579	DeepEC	EC1.17.1.9	formate dehydrogenase	7.08002e-05	0.606491	formate dehydrogenase; formate-NAD+ oxidoreductase; FDH I; FDH II; N-FDH; formic hydrogen-lyase; formate hydrogenlyase; hydrogenlyase; NAD+-linked formate dehydrogenase; NAD+-dependent formate dehydrogenase; formate dehydrogenase (NAD+); NAD+-formate dehydrogenase; formate benzyl-viologen oxidoreductase; formic acid dehydrogenase	1.17.1.9
579	Pfam	PF02783.15	MCR_beta_N	0.000338098	0.277867	Methyl-coenzyme M reductase beta subunit, N-terminal domain	NA
580	DeepEC	EC5.1.3.15	glucose-6-phosphate 1-epimerase	6.81081e-05	0.441177	glucose-6-phosphate 1-epimerase	5.1.3.15
580	Pfam	PF03174.13	CHB_HEX_C	0.000324576	0.189836	Chitobiase/beta-hexosaminidase C-terminal domain	NA
581	DeepEC	EC4.1.2.45	trans-o-hydroxybenzylidenepyruvate hydratase-aldolase	6.69819e-05	0.41386	trans-o-hydroxybenzylidenepyruvate hydratase-aldolase; 2'-hydroxybenzalpyruvate aldolase; NsaE; tHBPA hydratase-aldolase	4.1.2.45
581	Pfam	PF02241.18	MCR_beta	0.000323469	0.283314	Methyl-coenzyme M reductase beta subunit, C-terminal domain	NA
582	DeepEC	EC3.4.15.1	peptidyl-dipeptidase A	6.35276e-05	0.464616	peptidyl-dipeptidase A; dipeptidyl carboxypeptidase I; peptidase P; dipeptide hydrolase (ambiguous); peptidyl dipeptidase; angiotensin converting enzyme; kininase II; angiotensin I-converting enzyme; carboxycathepsin; dipeptidyl carboxypeptidase; peptidyl dipeptidase I; peptidyl-dipeptide hydrolase; peptidyldipeptide hydrolase; endothelial cell peptidyl dipeptidase; ACE; peptidyl dipeptidase-4; P…	3.4.15.1
582	Pfam	PF07483.11	W_rich_C	0.000307396	0.271445	Tryptophan-rich Synechocystis species C-terminal domain	NA
583	DeepEC	EC2.3.3.3	citrate (Re)-synthase	6.27986e-05	0.534042	citrate (Re)-synthase; (R)-citrate synthase; Re-citrate-synthase; citrate oxaloacetate-lyase [(pro-3R)-CH2COO-->acetyl-CoA]	2.3.3.3
583	Pfam	PF11296.8	DUF3097	0.000305022	0.213376	Protein of unknown function (DUF3097)	NA
584	DeepEC	EC2.3.1.53	phenylalanine N-acetyltransferase	6.06642e-05	0.5745	phenylalanine N-acetyltransferase; acetyl-CoA-L-phenylalanine alpha-N-acetyltransferase	2.3.1.53
584	Pfam	PF18588.1	WcbI	0.00030228	0.208878	Polysaccharide biosynthesis enzyme WcbI	NA
585	DeepEC	EC3.1.1.78	polyneuridine-aldehyde esterase	5.97261e-05	0.612296	polyneuridine-aldehyde esterase; polyneuridine aldehyde esterase; PNAE	3.1.1.78
585	Pfam	PF08276.11	PAN_2	0.000295516	0.17894	PAN-like domain	NA
586	DeepEC	EC1.14.14.51	(S)-limonene 6-monooxygenase	5.46893e-05	0.609781	(S)-limonene 6-monooxygenase; (-)-limonene 6-hydroxylase; (-)-limonene 6-monooxygenase; (-)-limonene,NADPH:oxygen oxidoreductase (6-hydroxylating)	1.14.14.51
586	Pfam	PF03382.14	DUF285	0.000283761	0.305429	Mycoplasma protein of unknown function, DUF285	NA
587	DeepEC	EC2.1.4.2	scyllo-inosamine-4-phosphate amidinotransferase	5.46227e-05	0.592028	scyllo-inosamine-4-phosphate amidinotransferase; L-arginine:inosamine-P-amidinotransferase; inosamine-P amidinotransferase; L-arginine:inosamine phosphate amidinotransferase; inosamine-phosphate amidinotransferase	2.1.4.2
587	Pfam	PF01498.18	HTH_Tnp_Tc3_2	0.000275187	0.236083	Transposase	NA
588	DeepEC	EC2.5.1.n9	NA	5.40031e-05	0.788771	NA	NA
588	Pfam	PF10783.9	DUF2599	0.000274118	0.302958	Protein of unknown function (DUF2599)	NA
589	DeepEC	EC5.3.1.30	5-deoxy-glucuronate isomerase	5.18798e-05	0.539787	5-deoxy-glucuronate isomerase; 5DG isomerase; IolB	5.3.1.30
589	Pfam	PF11813.8	DUF3334	0.000272081	0.203222	Protein of unknown function (DUF3334)	NA
590	DeepEC	EC2.1.1.255	geranyl diphosphate 2-C-methyltransferase	4.81964e-05	0.466549	geranyl diphosphate 2-C-methyltransferase; SCO7701; GPP methyltransferase; GPPMT; 2-methyl-GPP synthase; MGPPS; geranyl pyrophosphate methyltransferase	2.1.1.255
590	Pfam	PF10987.8	DUF2806	0.000266279	0.207192	Protein of unknown function (DUF2806)	NA
591	DeepEC	EC1.14.14.3	bacterial luciferase	4.25715e-05	0.756747	bacterial luciferase; aldehyde monooxygenase; luciferase; Vibrio fischeri luciferase; alkanal,reduced-FMN:oxygen oxidoreductase (1-hydroxylating, luminescing); alkanal,FMNH2:oxygen oxidoreductase (1-hydroxylating, luminescing); alkanal monooxygenase (FMN); aldehyde,FMNH2:oxygen oxidoreductase (1-hydroxylating, luminescing)	1.14.14.3
591	Pfam	PF18426.1	Tli4_C	0.000265796	0.265685	Tle cognate immunity protein 4 C-terminal domain	NA
592	DeepEC	EC1.7.3.3	factor-independent urate hydroxylase	4.08474e-05	0.586398	factor-independent urate hydroxylase; uric acid oxidase; uricase; uricase II; urate oxidase	1.7.3.3
592	Pfam	PF02745.15	MCR_alpha_N	0.000262938	0.193999	Methyl-coenzyme M reductase alpha subunit, N-terminal domain	NA
593	DeepEC	EC5.3.99.7	styrene-oxide isomerase	3.92957e-05	0.60128	styrene-oxide isomerase; SOI	5.3.99.7
593	Pfam	PF17996.1	CE2_N	0.000247532	0.204322	Carbohydrate esterase 2 N-terminal	NA
594	DeepEC	EC1.8.5.3	respiratory dimethylsulfoxide reductase	3.92022e-05	0.712384	respiratory dimethylsulfoxide reductase; dmsABC (gene names); DMSO reductase (ambiguous); dimethylsulfoxide reductase (ambiguous)	1.8.5.3
594	Pfam	PF16778.5	Phage_tail_APC	0.000242894	0.256506	Phage tail assembly chaperone protein	NA
595	DeepEC	EC1.14.13.113	FAD-dependent urate hydroxylase	3.90992e-05	0.630444	FAD-dependent urate hydroxylase; HpxO enzyme; FAD-dependent urate oxidase; urate hydroxylase	1.14.13.113
595	Pfam	PF17955.1	Cas6b_N	0.000232918	0.274768	Cas6b N-terminal domain	NA
596	DeepEC	EC3.4.24.56	insulysin	3.80965e-05	0.585871	insulysin; insulinase; insulin-degrading enzyme; insulin protease; insulin proteinase; insulin-degrading neutral proteinase; insulin-specific protease; insulin-glucagon protease; metalloinsulinase; IDE	3.4.24.56
596	Pfam	PF01446.17	Rep_1	0.000214048	0.251124	Replication protein	NA
597	DeepEC	EC4.2.1.144	3-amino-5-hydroxybenzoate synthase	3.60154e-05	0.687172	3-amino-5-hydroxybenzoate synthase; AHBA synthase; rifK (gene name)	4.2.1.144
597	Pfam	PF01629.16	DUF22	0.000186359	0.301935	Domain of unknown function DUF22	NA
598	DeepEC	EC3.2.1.133	glucan 1,4-alpha-maltohydrolase	3.58771e-05	0.667104	glucan 1,4-alpha-maltohydrolase; maltogenic alpha-amylase; 1,4-alpha-D-glucan alpha-maltohydrolase	3.2.1.133
598	Pfam	PF09607.10	BrkDBD	0.000132388	0.348981	Brinker DNA-binding domain	NA
599	DeepEC	EC3.2.1.41	pullulanase	3.24414e-05	0.800166	pullulanase; limit dextrinase (erroneous); amylopectin 6-glucanohydrolase; bacterial debranching enzyme; debranching enzyme; alpha-dextrin endo-1,6-alpha-glucosidase; R-enzyme; pullulan alpha-1,6-glucanohydrolase	3.2.1.41
599	Pfam	PF11827.8	DUF3347	7.92059e-05	0.395954	Protein of unknown function (DUF3347)	NA
600	DeepEC	EC3.2.1.113	mannosyl-oligosaccharide 1,2-alpha-mannosidase	1.49693e-05	0.855659	mannosyl-oligosaccharide 1,2-alpha-mannosidase; mannosidase 1A; mannosidase 1B; 1,2-alpha-mannosidase; exo-alpha-1,2-mannanase; mannose-9 processing alpha-mannosidase; glycoprotein processing mannosidase I; mannosidase I; Man9-mannosidase; ManI; 1,2-alpha-mannosyl-oligosaccharide alpha-D-mannohydrolase	3.2.1.113
600	Pfam	PF03732.17	Retrotrans_gag	6.63308e-05	0.497886	Retrotransposon gag protein	NA
