# Supplementary material for: Wide range of metabolic adaptations to the acquisition of the Calvin cycle revealed by comparison of microbial genomes
Source: PLoS Comput Biol. 2021 Feb 8;17(2):e1008742. doi: 10.1371/journal.pcbi.1008742 (PMC7895386; doi:10.1371/journal.pcbi.1008742)
Supplement: S5 Dataset — The columns contain the consensus rank (’Rank’), feature type (’Feature_Type’; DeepEC or Pfam), feature ID (’Feature’), feature name (’Name’), mean feature count in CBB-negative genomes (’mean_Negative’), mean feature count in CBB-positive genomes (’mean_Positive’), weighted average correlation coefficient coefficient in subtrees of the ACE analysis (‘weighted_r’; see Materials and methods for details), average feature importance for 100 random forests (’Importance’), feature description (’Description’; the DESC line from the Pfam HMM database, or the full list of enzyme names from KEGG for DeepEC), and the KEGG EC of the entry (’KEGG_EC’). Note that some DeepEC ECs were transferred to one or more new ECs in KEGG, as indicated by a discrepancy between ’Feature’ (if ’Feature_Type’ is DeepEC) and ’KEGG_EC’. A single feature can therefore be listed more than once. (XLSX) [file pcbi.1008742.s008.xlsx]

## Sheet: Dataset_S5_Consensus
S5 Dataset. Consensus ranks for the three methods (enrichment, ACE, and random forest). The columns contain the consensus rank ('Rank'), feature type ('Feature_Type'; DeepEC or Pfam), feature ID ('Feature'), feature name ('Name'), mean feature count in CBB-negative genomes ('mean_Negative'), mean feature count in CBB-positive genomes ('mean_Positive'), weighted average correlation coefficient coe…
Rank	Feature_Type	Feature	Name	mean_Negative	mean_Positive	weighted_r	Importance	Description	KEGG_EC
1	Pfam	PF00316.20	FBPase	0.554377	0.918367	0.296071	0.0173746	Fructose-1-6-bisphosphatase, N-terminal domain	NA
2	DeepEC	EC3.1.3.11	fructose-bisphosphatase	0.687003	1.05485	0.290394	0.0240805	fructose-bisphosphatase; hexose diphosphatase; FBPase; fructose 1,6-diphosphatase; fructose 1,6-diphosphate phosphatase; D-fructose 1,6-diphosphatase; fructose 1,6-bisphosphatase; fructose diphosphatase; fructose diphosphate phosphatase; fructose bisphosphate phosphatase; fructose 1,6-bisphosphate 1-phosphatase; fructose 1,6-bisphosphate phosphatase; hexose bisphosphatase; D-fructose-1,6-bisphosp…	3.1.3.11
3	Pfam	PF17866.1	AAA_lid_6	0.397878	0.765306	0.212409	0.0225625	AAA lid domain	NA
4	DeepEC	EC4.1.2.13	fructose-bisphosphate aldolase	0.685676	0.993622	0.195225	0.0148874	fructose-bisphosphate aldolase; aldolase; fructose-1,6-bisphosphate triosephosphate-lyase; fructose diphosphate aldolase; diphosphofructose aldolase; fructose 1,6-diphosphate aldolase; ketose 1-phosphate aldolase; phosphofructoaldolase; zymohexase; fructoaldolase; fructose 1-phosphate aldolase; fructose 1-monophosphate aldolase; 1,6-diphosphofructose aldolase; SMALDO; D-fructose-1,6-bisphosphate …	4.1.2.13
5	DeepEC	EC2.2.1.1	transketolase	0.981432	1.33291	0.190047	0.0163993	transketolase; glycolaldehydetransferase	2.2.1.1
6	Pfam	PF08406.10	CbbQ_C	0.61008	0.91199	0.205267	0.00615928	CbbQ/NirQ/NorQ C-terminal	NA
7	DeepEC	EC2.4.1.1	glycogen phosphorylase	0.461538	0.691327	0.187029	0.0103532	glycogen phosphorylase; muscle phosphorylase a and b; amylophosphorylase; polyphosphorylase; amylopectin phosphorylase; glucan phosphorylase; alpha-glucan phosphorylase; 1,4-alpha-glucan phosphorylase; glucosan phosphorylase; granulose phosphorylase; maltodextrin phosphorylase; muscle phosphorylase; myophosphorylase; potato phosphorylase; starch phosphorylase; 1,4-alpha-D-glucan:phosphate alpha-D…	2.4.1.1
8	Pfam	PF01116.20	F_bP_aldolase	0.814324	1.18367	0.174627	0.0106297	Fructose-bisphosphate aldolase class-II	NA
9	Pfam	PF02823.16	ATP-synt_DE_N	0.541114	0.751276	0.191722	0.00325668	ATP synthase, Delta/Epsilon chain, beta-sandwich domain	NA
10	DeepEC	EC1.1.5.4	malate dehydrogenase (quinone)	0.189655	0.11352	0.300542	0.00418029	malate dehydrogenase (quinone); FAD-dependent malate-vitamin K reductase; malate-vitamin K reductase; (S)-malate:(acceptor) oxidoreductase; L-malate-quinone oxidoreductase; malate:quinone oxidoreductase; malate quinone oxidoreductase; MQO; malate:quinone reductase; malate dehydrogenase (acceptor); FAD-dependent malate dehydrogenase	1.1.5.4
11	Pfam	PF00834.19	Ribul_P_3_epim	0.871353	1.03444	0.164782	0.00388498	Ribulose-phosphate 3 epimerase family	NA
12	Pfam	PF12774.7	AAA_6	0.0384615	0.16199	0.165939	0.00491711	Hydrolytic ATP binding site of dynein motor region	NA
13	Pfam	PF11684.8	DUF3280	0.190981	0.28699	0.223004	0.00218516	Protein of unknown function (DUF2380)	NA
14	Pfam	PF02347.16	GDC-P	1.05438	1.21556	0.179845	0.0025666	Glycine cleavage system P-protein	NA
15	Pfam	PF01112.18	Asparaginase_2	0.151194	0.270408	0.237305	0.00140842	Asparaginase	NA
16	Pfam	PF01794.19	Ferric_reduct	0.830239	0.635204	0.157847	0.00236509	Ferric reductase like transmembrane component	NA
17	Pfam	PF03441.14	FAD_binding_7	0.94695	0.772959	0.175897	0.00215295	FAD binding domain of DNA photolyase	NA
18	Pfam	PF13420.7	Acetyltransf_4	2.52785	2.12883	0.154752	0.00348258	Acetyltransferase (GNAT) domain	NA
19	Pfam	PF03924.13	CHASE	1.18833	0.784439	0.142255	0.00357014	CHASE domain	NA
20	Pfam	PF14691.6	Fer4_20	1.33554	1.49362	0.20831	0.00426467	Dihydroprymidine dehydrogenase domain II, 4Fe-4S cluster	NA
21	Pfam	PF06580.13	His_kinase	0.614058	0.468112	0.178073	0.00216448	Histidine kinase	NA
22	Pfam	PF03595.17	SLAC1	0.380637	0.534439	0.193594	NA	Voltage-dependent anion channel	NA
23	Pfam	PF03200.16	Glyco_hydro_63	0.172414	0.321429	0.186902	NA	Glycosyl hydrolase family 63 C-terminal domain	NA
24	Pfam	PF03881.14	Fructosamin_kin	0.291777	0.413265	0.170941	NA	Fructosamine kinase	NA
25	Pfam	PF04172.16	LrgB	0.477454	0.322704	0.177275	NA	LrgB-like family	NA
26	Pfam	PF10531.9	SLBB	2.48806	2.82781	0.183298	NA	SLBB domain	NA
27	DeepEC	EC1.4.4.2	glycine dehydrogenase (aminomethyl-transferring)	0.870027	1.04082	0.163844	NA	glycine dehydrogenase (aminomethyl-transferring); P-protein; glycine decarboxylase; glycine-cleavage complex; glycine:lipoylprotein oxidoreductase (decarboxylating and acceptor-aminomethylating); protein P1; glycine dehydrogenase (decarboxylating); glycine cleavage system P-protein; glycine-cleavage complex P-protein	1.4.4.2
28	Pfam	PF06073.12	DUF934	0.570292	0.405612	0.152556	0.00300603	Bacterial protein of unknown function (DUF934)	NA
29	Pfam	PF06293.14	Kdo	1.33156	0.992347	0.158311	NA	Lipopolysaccharide kinase (Kdo/WaaP) family	NA
30	Pfam	PF04960.15	Glutaminase	0.38992	0.306122	0.152388	0.00146458	Glutaminase	NA
31	Pfam	PF04476.13	4HFCP_synth	0.172414	0.247449	0.194541	0.0020054	4-HFC-P synthase	NA
32	Pfam	PF00224.21	PK	1.04775	1.20536	0.187755	NA	Pyruvate kinase, barrel domain	NA
33	Pfam	PF00361.20	Proton_antipo_M	4.6618	5.62883	0.154052	NA	Proton-conducting membrane transporter	NA
34	Pfam	PF01155.19	HypA	0.249337	0.424745	0.153672	NA	Hydrogenase/urease nickel incorporation, metallochaperone, hypA	NA
35	Pfam	PF14522.6	Cytochrome_C7	1.27056	1.8176	0.181325	NA	Cytochrome c7 and related cytochrome c	NA
36	Pfam	PF10067.9	DUF2306	0.176393	0.108418	0.213716	0.00085095	Predicted membrane protein (DUF2306)	NA
37	Pfam	PF06884.11	DUF1264	0.0225464	0.0637755	0.212246	NA	Protein of unknown function (DUF1264)	NA
38	Pfam	PF02875.21	Mur_ligase_C	3.95623	4.29464	0.16985	NA	Mur ligase family, glutamate ligase domain	NA
38	Pfam	PF03788.14	LrgA	0.350133	0.233418	0.148795	0.00174235	LrgA family	NA
40	Pfam	PF13279.6	4HBT_2	2.62732	2.16582	0.157083	NA	Thioesterase-like superfamily	NA
41	Pfam	PF12897.7	Aminotran_MocR	1.83554	1.6301	0.173905	0.00263922	Alanine-glyoxylate amino-transferase	NA
42	Pfam	PF00814.25	Peptidase_M22	1.69496	1.85204	0.151271	NA	Glycoprotease family	NA
43	Pfam	PF05437.12	AzlD	0.781167	0.58801	0.147635	NA	Branched-chain amino acid transport protein (AzlD)	NA
44	Pfam	PF01643.17	Acyl-ACP_TE	0.981432	0.779337	0.157644	NA	Acyl-ACP thioesterase	NA
45	Pfam	PF16184.5	Cadherin_3	0.265252	0.1875	0.144521	0.00111038	Cadherin-like	NA
46	Pfam	PF08770.11	SoxZ	0.586207	0.688776	0.184542	0.00269048	Sulphur oxidation protein SoxZ	NA
47	Pfam	PF12007.8	DUF3501	0.122016	0.195153	0.194024	NA	Protein of unknown function (DUF3501)	NA
48	Pfam	PF01059.17	Oxidored_q5_N	0.318302	0.447704	0.171728	NA	NADH-ubiquinone oxidoreductase chain 4, amino terminus	NA
49	Pfam	PF13512.6	TPR_18	0.883289	1.04464	0.176016	NA	Tetratricopeptide repeat	NA
50	Pfam	PF13784.6	Fic_N	0.240053	0.348214	0.132153	0.00202783	Fic/DOC family N-terminal	NA
51	DeepEC	EC2.7.7.27	glucose-1-phosphate adenylyltransferase	0.518568	0.711735	0.143201	NA	glucose-1-phosphate adenylyltransferase; ADP glucose pyrophosphorylase; glucose 1-phosphate adenylyltransferase; adenosine diphosphate glucose pyrophosphorylase; adenosine diphosphoglucose pyrophosphorylase; ADP-glucose pyrophosphorylase; ADP-glucose synthase; ADP-glucose synthetase; ADPG pyrophosphorylase; ADP:alpha-D-glucose-1-phosphate adenylyltransferase	2.7.7.27
52	Pfam	PF12625.7	Arabinose_bd	1.98408	1.36607	0.162354	NA	Arabinose-binding domain of AraC transcription regulator, N-term	NA
53	DeepEC	EC3.5.1.2	glutaminase	0.82626	0.707908	0.156451	0.00606783	glutaminase; glutaminase I; L-glutaminase; glutamine aminohydrolase	3.5.1.2
53	Pfam	PF06042.11	NTP_transf_6	0.171088	0.0918367	0.166202	NA	Nucleotidyltransferase	NA
55	Pfam	PF13484.6	Fer4_16	3.41645	3.72321	0.176904	NA	4Fe-4S double cluster binding domain	NA
56	DeepEC	EC4.2.1.12	phosphogluconate dehydratase	0.291777	0.227041	0.167979	0.00402908	phosphogluconate dehydratase; 6-phosphogluconate dehydratase; 6-phosphogluconic dehydrase; gluconate-6-phosphate dehydratase; gluconate 6-phosphate dehydratase; 6-phosphogluconate dehydrase; 6-phospho-D-gluconate hydro-lyase	4.2.1.12
57	Pfam	PF01455.18	HupF_HypC	0.258621	0.419643	0.130127	0.00213795	HupF/HypC family	NA
58	Pfam	PF00953.21	Glycos_transf_4	1.37135	1.56122	0.136576	0.00242704	Glycosyl transferase family 4	NA
59	Pfam	PF13686.6	DrsE_2	0.254642	0.477041	0.142793	NA	DsrE/DsrF/DrsH-like family	NA
60	Pfam	PF01066.21	CDP-OH_P_transf	2.37135	2.52551	0.190193	0.00318036	CDP-alcohol phosphatidyltransferase	NA
61	Pfam	PF00343.20	Phosphorylase	0.769231	1.1824	0.137843	NA	Carbohydrate phosphorylase	NA
62	DeepEC	EC3.5.4.25	GTP cyclohydrolase II	0.517241	0.415816	0.190999	NA	GTP cyclohydrolase II; guanosine triphosphate cyclohydrolase II; GTP-8-formylhydrolase	3.5.4.25
62	Pfam	PF00662.20	Proton_antipo_N	1.65252	1.87117	0.166335	NA	NADH-Ubiquinone oxidoreductase (complex I), chain 5 N-terminus	NA
64	Pfam	PF00724.20	Oxidored_FMN	3.56897	2.99362	0.137971	NA	NADH:flavin oxidoreductase / NADH oxidase family	NA
65	Pfam	PF14870.6	PSII_BNR	0.5	0.345663	0.192363	NA	Photosynthesis system II assembly factor YCF48	NA
66	Pfam	PF11784.8	DUF3320	0.144562	0.0790816	0.161639	NA	Protein of unknown function (DUF3320)	NA
67	Pfam	PF00438.20	S-AdoMet_synt_N	0.741379	0.854592	0.144542	NA	S-adenosylmethionine synthetase, N-terminal domain	NA
68	Pfam	PF01927.16	Mut7-C	0.209549	0.306122	0.150428	NA	Mut7-C RNAse domain	NA
69	Pfam	PF02772.16	S-AdoMet_synt_M	0.748011	0.854592	0.146353	NA	S-adenosylmethionine synthetase, central domain	NA
70	Pfam	PF01012.21	ETF	2.40318	2.1148	0.141686	NA	Electron transfer flavoprotein domain	NA
71	Pfam	PF05191.14	ADK_lid	0.485411	0.598214	0.184165	NA	Adenylate kinase, active site lid	NA
72	Pfam	PF00499.20	Oxidored_q3	0.736074	0.903061	0.135704	NA	NADH-ubiquinone/plastoquinone oxidoreductase chain 6	NA
73	Pfam	PF13899.6	Thioredoxin_7	1.45756	1.79337	0.14038	NA	Thioredoxin-like	NA
74	Pfam	PF00296.20	Bac_luciferase	8.30637	7.68622	0.136264	NA	Luciferase-like monooxygenase	NA
75	DeepEC	EC3.1.3.97	3',5'-nucleoside bisphosphate phosphatase	0.140584	0.200255	0.30566	0.00291635	3',5'-nucleoside bisphosphate phosphatase	3.1.3.97
76	Pfam	PF00416.22	Ribosomal_S13	0.472149	0.565051	0.149567	NA	Ribosomal protein S13/S18	NA
77	Pfam	PF02754.16	CCG	2.73607	3.13776	0.141026	NA	Cysteine-rich domain	NA
78	Pfam	PF17788.1	HypF_C	0.423077	0.604592	0.13136	NA	HypF Kae1-like domain	NA
79	Pfam	PF13742.6	tRNA_anti_2	0.854111	0.917092	0.154389	NA	OB-fold nucleic acid binding domain	NA
80	DeepEC	EC4.1.1.3	oxaloacetate decarboxylase	0.334218	0.23852	0.12197	0.00465244	oxaloacetate decarboxylase; oxaloacetate beta-decarboxylase; oxalacetic acid decarboxylase; oxalate beta-decarboxylase; oxaloacetate carboxy-lyase	4.1.1.112
80	DeepEC	EC4.1.1.3	oxaloacetate decarboxylase (Na+ extruding)	0.334218	0.23852	0.12197	0.00465244	oxaloacetate decarboxylase (Na+ extruding); oxaloacetate beta-decarboxylase (ambiguous); oxalacetic acid decarboxylase (ambiguous); oxalate beta-decarboxylase (ambiguous); oxaloacetate carboxy-lyase (ambiguous)	7.2.4.2
81	Pfam	PF03264.14	Cytochrom_NNT	0.363395	0.514031	0.199784	NA	NapC/NirT cytochrome c family, N-terminal region	NA
82	DeepEC	EC1.1.1.86	ketol-acid reductoisomerase (NADP+)	0.657825	0.741071	0.130101	0.00580472	ketol-acid reductoisomerase (NADP+); dihydroxyisovalerate dehydrogenase (isomerizing); acetohydroxy acid isomeroreductase; ketol acid reductoisomerase; alpha-keto-beta-hydroxylacyl reductoisomerase; 2-hydroxy-3-keto acid reductoisomerase; acetohydroxy acid reductoisomerase; acetolactate reductoisomerase; dihydroxyisovalerate (isomerizing) dehydrogenase; isomeroreductase; reductoisomerase; ketol-a…	1.1.1.86
83	Pfam	PF14720.6	NiFe_hyd_SSU_C	0.445623	0.645408	0.135065	NA	NiFe/NiFeSe hydrogenase small subunit C-terminal	NA
84	Pfam	PF05187.13	ETF_QO	0.754642	0.647959	0.15329	NA	Electron transfer flavoprotein-ubiquinone oxidoreductase, 4Fe-4S	NA
85	Pfam	PF08423.11	Rad51	1.61936	1.79464	0.120499	0.00317731	Rad51	NA
86	Pfam	PF00549.19	Ligase_CoA	1.54244	1.82143	0.114353	0.00392201	CoA-ligase	NA
87	DeepEC	EC1.2.1.3	aldehyde dehydrogenase (NAD+)	1.76393	1.56378	0.171418	NA	aldehyde dehydrogenase (NAD+); CoA-independent aldehyde dehydrogenase; m-methylbenzaldehyde dehydrogenase; NAD-aldehyde dehydrogenase; NAD-dependent 4-hydroxynonenal dehydrogenase; NAD-dependent aldehyde dehydrogenase; NAD-linked aldehyde dehydrogenase; propionaldehyde dehydrogenase; aldehyde dehydrogenase (NAD)	1.2.1.3
88	Pfam	PF16931.5	Phage_holin_8	0.0371353	0.00637755	0.45135	NA	Putative phage holin	NA
89	Pfam	PF00875.18	DNA_photolyase	0.893899	0.75	0.138181	NA	DNA photolyase	NA
90	Pfam	PF09842.9	DUF2069	0.306366	0.216837	0.225689	0.00188017	Predicted membrane protein (DUF2069)	NA
91	Pfam	PF08245.12	Mur_ligase_M	4.79973	5.11097	0.143584	NA	Mur ligase middle domain	NA
92	Pfam	PF15902.5	Sortilin-Vps10	0.580902	0.468112	0.212774	NA	Sortilin, neurotensin receptor 3,	NA
93	Pfam	PF09492.10	Pec_lyase	0.181698	0.269133	0.134633	NA	Pectic acid lyase	NA
94	Pfam	PF13522.6	GATase_6	3.76658	4.03444	0.177382	NA	Glutamine amidotransferase domain	NA
95	Pfam	PF04298.12	Zn_peptidase_2	0.0570292	0.127551	0.168702	NA	Putative neutral zinc metallopeptidase	NA
96	Pfam	PF13743.6	Thioredoxin_5	0.221485	0.307398	0.132603	0.00119464	Thioredoxin	NA
97	Pfam	PF02590.17	SPOUT_MTase	0.506631	0.596939	0.142465	0.00121253	Predicted SPOUT methyltransferase	NA
97	Pfam	PF05116.13	S6PP	0.912467	1.12628	0.132682	NA	Sucrose-6F-phosphate phosphohydrolase	NA
99	Pfam	PF00009.27	GTP_EFTU	7.80769	8.25255	0.134272	NA	Elongation factor Tu GTP binding domain	NA
100	Pfam	PF00393.19	6PGD	0.653846	0.864796	0.127451	NA	6-phosphogluconate dehydrogenase, C-terminal domain	NA
101	Pfam	PF03091.15	CutA1	0.360743	0.447704	0.147817	NA	CutA1 divalent ion tolerance protein	NA
102	Pfam	PF17167.4	Glyco_hydro_36	0.279841	0.382653	0.142607	NA	Glycosyl hydrolase 36 superfamily, catalytic domain	NA
103	Pfam	PF05899.12	Cupin_3	1.76127	1.43495	0.139113	NA	Protein of unknown function (DUF861)	NA
104	Pfam	PF02741.15	FTR_C	0.175066	0.255102	0.201878	NA	FTR, proximal lobe	NA
105	Pfam	PF04397.15	LytTR	0.789125	0.67602	0.188987	NA	LytTr DNA-binding domain	NA
106	Pfam	PF07044.11	DUF1329	0.660477	0.352041	0.240418	NA	Protein of unknown function (DUF1329)	NA
107	Pfam	PF02852.22	Pyr_redox_dim	3.43369	3.74745	0.168458	NA	Pyridine nucleotide-disulphide oxidoreductase, dimerisation domain	NA
108	Pfam	PF04244.13	DPRP	0.269231	0.183673	0.132774	NA	Deoxyribodipyrimidine photo-lyase-related protein	NA
109	Pfam	PF01521.20	Fe-S_biosyn	1.30239	1.48469	0.199308	NA	Iron-sulphur cluster biosynthesis	NA
109	Pfam	PF09186.11	DUF1949	0.293103	0.204082	0.143452	NA	Domain of unknown function (DUF1949)	NA
111	Pfam	PF02289.16	MCH	0.169761	0.253827	0.195842	NA	Cyclohydrolase (MCH)	NA
112	Pfam	PF18081.1	FANC_SAP	0.100796	0.0522959	0.365648	NA	Fanconi anemia-associated nuclease SAP domain	NA
113	Pfam	PF06165.11	Glyco_transf_36	0.27321	0.389031	0.133704	NA	Glycosyltransferase family 36	NA
114	Pfam	PF00365.20	PFK	0.56366	0.665816	0.134384	NA	Phosphofructokinase	NA
115	Pfam	PF09364.10	XFP_N	0.493369	0.656888	0.129795	NA	XFP N-terminal domain	NA
116	DeepEC	EC6.3.2.6	phosphoribosylaminoimidazolesuccinocarboxamide synthase	0.736074	0.809949	0.172802	NA	phosphoribosylaminoimidazolesuccinocarboxamide synthase; phosphoribosylaminoimidazole-succinocarboxamide synthetase; PurC; SAICAR synthetase; 4-(N-succinocarboxamide)-5-aminoimidazole synthetase; 4-[(N-succinylamino)carbonyl]-5-aminoimidazole ribonucleotide synthetase; SAICARs; phosphoribosylaminoimidazolesuccinocarboxamide synthetase; 5-aminoimidazole-4-N-succinocarboxamide ribonucleotide synthe…	6.3.2.6
117	Pfam	PF03065.15	Glyco_hydro_57	0.462865	0.641582	0.114082	0.00198736	Glycosyl hydrolase family 57	NA
118	DeepEC	EC4.2.1.3	aconitate hydratase	1.25729	1.06888	0.110672	0.00977871	aconitate hydratase; cis-aconitase; aconitase; AcnB; 2-methylaconitate hydratase; citrate(isocitrate) hydro-lyase	4.2.1.3
119	Pfam	PF09346.10	SMI1_KNR4	0.220159	0.158163	0.133195	0.000977151	SMI1 / KNR4 family (SUKH-1)	NA
120	Pfam	PF06228.13	ChuX_HutX	0.299735	0.239796	0.168154	NA	Haem utilisation ChuX/HutX	NA
121	Pfam	PF09176.11	Mpt_N	0.127321	0.172194	0.188309	NA	Methylene-tetrahydromethanopterin dehydrogenase, N-terminal	NA
122	Pfam	PF01913.18	FTR	0.175066	0.257653	0.19632	NA	Formylmethanofuran-tetrahydromethanopterin formyltransferase	NA
122	Pfam	PF03625.14	DUF302	0.681698	1.03827	0.125704	NA	Domain of unknown function DUF302	NA
124	Pfam	PF18331.1	PKHD_C	0.360743	0.274235	0.163243	NA	PKHD-type hydroxylase C-terminal domain	NA
125	Pfam	PF16864.5	Dimerisation2	0.397878	0.520408	0.135442	NA	Dimerisation domain	NA
126	Pfam	PF00889.19	EF_TS	0.529178	0.639031	0.138546	NA	Elongation factor TS	NA
126	Pfam	PF03144.25	GTP_EFTU_D2	4.40451	4.76913	0.127455	NA	Elongation factor Tu domain 2	NA
128	Pfam	PF00245.20	Alk_phosphatase	0.237401	0.15051	0.134171	NA	Alkaline phosphatase	NA
128	Pfam	PF01869.20	BcrAD_BadFG	0.66313	0.526786	0.150043	0.00179974	BadF/BadG/BcrA/BcrD ATPase family	NA
130	Pfam	PF02272.19	DHHA1	1.96286	2.0051	0.185246	NA	DHHA1 domain	NA
131	Pfam	PF05681.14	Fumerase	0.69496	0.600765	0.132903	NA	Fumarate hydratase (Fumerase)	NA
131	Pfam	PF07503.12	zf-HYPF	0.359416	0.534439	0.123967	NA	HypF finger	NA
133	Pfam	PF09925.9	DUF2157	0.230769	0.153061	0.132702	NA	Predicted membrane protein (DUF2157)	NA
134	Pfam	PF02641.15	DUF190	0.311671	0.403061	0.148285	NA	Uncharacterized ACR, COG1993	NA
135	Pfam	PF12800.7	Fer4_4	2.27454	2.51148	0.14134	NA	4Fe-4S binding domain	NA
136	Pfam	PF02452.17	PemK_toxin	0.599469	0.799745	0.135147	NA	PemK-like, MazF-like toxin of type II toxin-antitoxin system	NA
137	Pfam	PF00231.19	ATP-synt	0.734748	0.841837	0.152092	NA	ATP synthase	NA
138	Pfam	PF14305.6	ATPgrasp_TupA	0.0809019	0.17602	0.180348	0.00078168	TupA-like ATPgrasp	NA
139	Pfam	PF08442.10	ATP-grasp_2	0.929708	1.09439	0.1255	NA	ATP-grasp domain	NA
140	Pfam	PF01924.16	HypD	0.38992	0.556122	0.122934	NA	Hydrogenase formation hypA family	NA
141	Pfam	PF17186.4	Lipocalin_9	0.355438	0.432398	0.215408	NA	Lipocalin-like domain	NA
142	Pfam	PF09976.9	TPR_21	1.187	1.40051	0.146995	NA	Tetratricopeptide repeat-like domain	NA
143	DeepEC	EC1.6.5.11	NADH dehydrogenase (quinone)	4.94297	6.05485	0.121409	NA	NADH dehydrogenase (quinone); reduced nicotinamide adenine dinucleotide (quinone) dehydrogenase; NADH-quinone oxidoreductase; DPNH-menadione reductase; D-diaphorase; NADH2 dehydrogenase (quinone)	1.6.5.11
144	Pfam	PF02779.24	Transket_pyr	4.39523	4.75255	0.172095	NA	Transketolase, pyrimidine binding domain	NA
145	Pfam	PF07452.12	CHRD	0.233422	0.334184	0.125532	0.00106858	CHRD domain	NA
146	Pfam	PF07143.11	CrtC	0.385942	0.470663	0.171344	NA	CrtC N-terminal lipocalin domain	NA
147	Pfam	PF00119.20	ATP-synt_A	0.78382	0.882653	0.168264	NA	ATP synthase A chain	NA
148	Pfam	PF03726.14	PNPase	0.611406	0.704082	0.129462	NA	Polyribonucleotide nucleotidyltransferase, RNA binding domain	NA
149	Pfam	PF02627.20	CMD	4.49867	4.13138	0.143767	NA	Carboxymuconolactone decarboxylase family	NA
150	Pfam	PF01641.18	SelR	0.985411	1.16199	0.130486	NA	SelR domain	NA
151	Pfam	PF10262.9	Rdx	0.143236	0.0931122	0.219814	NA	Rdx family	NA
152	Pfam	PF05683.12	Fumerase_C	0.701592	0.594388	0.124402	NA	Fumarase C-terminus	NA
153	Pfam	PF00034.21	Cytochrom_C	10.5239	11.7449	0.140694	NA	Cytochrome c	NA
154	Pfam	PF00152.20	tRNA-synt_2	1.97215	2.12117	0.165509	NA	tRNA synthetases class II (D, K and N)	NA
155	Pfam	PF04069.12	OpuAC	2.81034	2.5727	0.137366	NA	Substrate binding domain of ABC-type glycine betaine transport system	NA
156	DeepEC	EC2.1.1.177	23S rRNA (pseudouridine1915-N3)-methyltransferase	0.462865	0.549745	0.120234	0.00412584	23S rRNA (pseudouridine1915-N3)-methyltransferase; YbeA; RlmH; pseudouridine methyltransferase; m3Psi methyltransferase; Psi1915-specific methyltransferase; rRNA large subunit methyltransferase H	2.1.1.177
157	Pfam	PF06418.14	CTP_synth_N	0.843501	0.892857	0.178451	NA	CTP synthase N-terminus	NA
158	Pfam	PF04893.17	Yip1	0.415119	0.271684	0.172828	NA	Yip1 domain	NA
159	Pfam	PF03894.15	XFP	0.460212	0.610969	0.13281	NA	D-xylulose 5-phosphate/D-fructose 6-phosphate phosphoketolase	NA
160	Pfam	PF00146.21	NADHdh	1.03714	1.31378	0.118858	NA	NADH dehydrogenase	NA
161	DeepEC	EC6.2.1.5	succinate---CoA ligase (ADP-forming)	1.22944	1.49362	0.120217	NA	succinate---CoA ligase (ADP-forming); succinyl-CoA synthetase (ADP-forming); succinic thiokinase; succinate thiokinase; succinyl-CoA synthetase; succinyl coenzyme A synthetase (adenosine diphosphate-forming); succinyl coenzyme A synthetase; A-STK (adenin nucleotide-linked succinate thiokinase); STK; A-SCS	6.2.1.5
162	Pfam	PF13435.6	Cytochrome_C554	0.417772	0.59949	0.161779	NA	Cytochrome c554 and c-prime	NA
163	Pfam	PF01135.19	PCMT	4.81034	5.17857	0.125183	NA	Protein-L-isoaspartate(D-aspartate) O-methyltransferase (PCMT)	NA
163	Pfam	PF10070.9	DUF2309	0.172414	0.279337	0.148049	NA	Uncharacterized protein conserved in bacteria (DUF2309)	NA
165	Pfam	PF03591.14	AzlC	0.850133	0.701531	0.125759	NA	AzlC protein	NA
166	Pfam	PF06980.11	DUF1302	0.456233	0.179847	0.171804	NA	Protein of unknown function (DUF1302)	NA
167	Pfam	PF01434.18	Peptidase_M41	1.16313	1.37755	0.130701	NA	Peptidase family M41	NA
168	DeepEC	EC3.6.3.41	ABC-type heme transporter	2.52785	2.80357	0.134197	NA	ABC-type heme transporter; heme-transporting ATPase	7.6.2.5
169	Pfam	PF06434.13	Aconitase_2_N	0.416446	0.32398	0.127833	NA	Aconitate hydratase 2 N-terminus	NA
170	DeepEC	EC5.3.1.6	ribose-5-phosphate isomerase	0.667109	0.727041	0.157103	NA	ribose-5-phosphate isomerase; phosphopentosisomerase; phosphoriboisomerase; ribose phosphate isomerase; 5-phosphoribose isomerase; D-ribose 5-phosphate isomerase; D-ribose-5-phosphate ketol-isomerase	5.3.1.6
171	Pfam	PF13631.6	Cytochrom_B_N_2	0.799735	0.906888	0.159778	NA	Cytochrome b(N-terminal)/b6/petB	NA
172	Pfam	PF00977.21	His_biosynth	2.44297	2.62883	0.138481	NA	Histidine biosynthesis protein	NA
173	Pfam	PF13452.6	MaoC_dehydrat_N	3.11936	2.96173	0.124185	0.00462618	N-terminal half of MaoC dehydratase	NA
174	Pfam	PF10091.9	Glycoamylase	0.342175	0.455357	0.124843	NA	Putative glucoamylase	NA
175	DeepEC	EC1.3.5.1	succinate dehydrogenase	0.896552	1.00893	0.187382	NA	succinate dehydrogenase; succinate dehydrogenase (quinone); succinate dehydrogenase (ubiquinone); succinic dehydrogenase; complex II (ambiguous); succinate dehydrogenase complex; SDH; succinate:ubiquinone oxidoreductase	1.3.5.1
176	Pfam	PF07690.16	MFS_1	38.9735	38.648	0.143683	NA	Major Facilitator Superfamily	NA
177	Pfam	PF11897.8	DUF3417	0.202918	0.368622	0.138419	NA	Protein of unknown function (DUF3417)	NA
178	Pfam	PF09967.9	DUF2201	0.107427	0.206633	0.116559	NA	VWA-like domain (DUF2201)	NA
179	Pfam	PF05118.15	Asp_Arg_Hydrox	0.274536	0.202806	0.150522	NA	Aspartyl/Asparaginyl beta-hydroxylase	NA
180	Pfam	PF00329.19	Complex1_30kDa	0.988064	1.2449	0.115462	NA	Respiratory-chain NADH dehydrogenase, 30 Kd subunit	NA
180	Pfam	PF07728.14	AAA_5	20.7772	21.75	0.148104	NA	AAA domain (dynein-related subfamily)	NA
182	Pfam	PF00011.21	HSP20	1.95756	2.19388	0.152297	NA	Hsp20/alpha crystallin family	NA
183	Pfam	PF00085.20	Thioredoxin	4.51592	5.11097	0.13771	NA	Thioredoxin	NA
183	Pfam	PF00207.22	A2M	0.514589	0.436224	0.15336	NA	Alpha-2-macroglobulin family	NA
185	Pfam	PF00338.22	Ribosomal_S10	0.533156	0.610969	0.139066	NA	Ribosomal protein S10p/S20e	NA
186	Pfam	PF02773.16	S-AdoMet_synt_C	0.757294	0.859694	0.123107	NA	S-adenosylmethionine synthetase, C-terminal domain	NA
187	Pfam	PF12242.8	Eno-Rase_NADH_b	0.132626	0.067602	0.152742	NA	NAD(P)H binding domain of trans-2-enoyl-CoA reductase	NA
188	Pfam	PF00456.21	Transketolase_N	3.09416	3.39796	0.137973	NA	Transketolase, thiamine diphosphate binding domain	NA
189	DeepEC	EC1.10.3.14	ubiquinol oxidase (electrogenic, proton-motive force generating)	0.318302	0.234694	0.135874	0.00418353	ubiquinol oxidase (electrogenic, proton-motive force generating); ubiquinol oxidase (electrogenic, non H+-transporting); cytochrome bd-I oxidase; cydA (gene name); cydB (gene name); ubiquinol:O2 oxidoreductase (electrogenic, non H+-transporting)	7.1.1.7
190	DeepEC	EC2.1.2.10	aminomethyltransferase	0.604775	0.672194	0.156731	NA	aminomethyltransferase; S-aminomethyldihydrolipoylprotein:(6S)-tetrahydrofolate aminomethyltransferase (ammonia-forming); T-protein; glycine synthase; tetrahydrofolate aminomethyltransferase; [protein]-8-S-aminomethyldihydrolipoyllysine:tetrahydrofolate aminomethyltransferase (ammonia-forming)	2.1.2.10
191	Pfam	PF13537.6	GATase_7	3.41247	3.68622	0.141028	NA	Glutamine amidotransferase domain	NA
192	Pfam	PF12833.7	HTH_18	17.4257	14.4031	0.116349	NA	Helix-turn-helix domain	NA
193	Pfam	PF00406.22	ADK	0.725464	0.8125	0.165569	NA	Adenylate kinase	NA
194	Pfam	PF02085.16	Cytochrom_CIII	0.413793	0.503827	0.16406	NA	Class III cytochrome C family	NA
195	Pfam	PF01081.19	Aldolase	0.843501	0.668367	0.127357	NA	KDPG and KHG aldolase	NA
196	Pfam	PF06249.12	EutQ	0.245358	0.163265	0.124608	0.00123645	Ethanolamine utilisation protein EutQ	NA
197	Pfam	PF05625.11	PAXNEB	0.0822281	0.139031	0.123158	0.00134593	PAXNEB protein	NA
198	Pfam	PF00497.20	SBP_bac_3	11.1273	9.46684	0.115974	NA	Bacterial extracellular solute-binding proteins, family 3	NA
199	Pfam	PF02233.16	PNTB	0.700265	0.795918	0.13716	0.00201057	NAD(P) transhydrogenase beta subunit	NA
200	Pfam	PF13243.6	SQHop_cyclase_C	0.381963	0.447704	0.153969	NA	Squalene-hopene cyclase C-terminal domain	NA
201	Pfam	PF00075.24	RNase_H	0.881963	0.965561	0.124673	0.00215223	RNase H	NA
202	Pfam	PF04245.13	NA37	0.127321	0.0548469	0.136316	NA	37-kD nucleoid-associated bacterial protein	NA
203	Pfam	PF12797.7	Fer4_2	4.45358	4.64031	0.160896	NA	4Fe-4S binding domain	NA
204	Pfam	PF00682.19	HMGL-like	3.96154	3.66837	0.126935	NA	HMGL-like	NA
205	Pfam	PF07836.11	DmpG_comm	0.415119	0.343112	0.156314	NA	DmpG-like communication domain	NA
206	Pfam	PF16472.5	DUF5050	0.0795756	0.0293367	0.181544	NA	Domain of unknown function (DUF5050)	NA
207	Pfam	PF02636.17	Methyltransf_28	0.628647	0.725765	0.117181	NA	Putative S-adenosyl-L-methionine-dependent methyltransferase	NA
207	Pfam	PF13463.6	HTH_27	9.29045	8.51786	0.121786	NA	Winged helix DNA-binding domain	NA
209	Pfam	PF02283.16	CobU	0.596817	0.530612	0.180853	NA	Cobinamide kinase / cobinamide phosphate guanyltransferase	NA
210	Pfam	PF00033.19	Cytochrome_B	0.798408	0.899235	0.162247	NA	Cytochrome b/b6/petB	NA
211	Pfam	PF04548.16	AIG1	1.08223	1.22194	0.126363	NA	AIG1 family	NA
212	Pfam	PF14567.6	SUKH_5	0.0862069	0.0433673	0.124848	NA	SMI1-KNR4 cell-wall	NA
213	Pfam	PF12837.7	Fer4_6	6.00663	6.2602	0.143897	NA	4Fe-4S binding domain	NA
214	Pfam	PF01205.19	UPF0029	0.391247	0.267857	0.113654	NA	Uncharacterized protein family UPF0029	NA
215	Pfam	PF07055.12	Eno-Rase_FAD_bd	0.127321	0.065051	0.213143	NA	Enoyl reductase FAD binding domain	NA
216	Pfam	PF08019.12	EptA_B_N	0.213528	0.144133	0.183257	NA	Phosphoethanolamine transferase EptA/EptB	NA
217	Pfam	PF11112.8	PyocinActivator	0.0384615	0.0153061	0.201135	NA	Pyocin activator protein PrtN	NA
218	Pfam	PF13085.6	Fer2_3	1.16711	1.26148	0.175323	NA	2Fe-2S iron-sulfur cluster binding domain	NA
219	Pfam	PF04343.13	DUF488	0.562334	0.697704	0.13323	NA	Protein of unknown function, DUF488	NA
220	DeepEC	EC3.1.27.5	pancreatic ribonuclease	0.00530504	0.0242347	0.204629	0.000568432	pancreatic ribonuclease; RNase; RNase I; RNase A; pancreatic RNase; ribonuclease I; endoribonuclease I; ribonucleic phosphatase; alkaline ribonuclease; ribonuclease; gene S glycoproteins; Ceratitis capitata alkaline ribonuclease; SLSG glycoproteins; gene S locus-specific glycoproteins; S-genotype-asssocd. glycoproteins; ribonucleate 3'-pyrimidino-oligonucleotidohydrolase	4.6.1.18
221	Pfam	PF00507.19	Oxidored_q4	0.70557	0.827806	0.12018	NA	NADH-ubiquinone/plastoquinone oxidoreductase, chain 3	NA
222	Pfam	PF00306.27	ATP-synt_ab_C	0.680371	0.774235	0.188849	NA	ATP synthase alpha/beta chain, C terminal domain	NA
222	Pfam	PF07103.11	DUF1365	0.456233	0.367347	0.124991	0.00117207	Protein of unknown function (DUF1365)	NA
224	Pfam	PF00891.18	Methyltransf_2	1.3435	1.59056	0.11436	NA	O-methyltransferase domain	NA
225	Pfam	PF00572.18	Ribosomal_L13	0.65252	0.728316	0.128321	NA	Ribosomal protein L13	NA
226	Pfam	PF01835.19	MG2	0.607427	0.464286	0.126914	0.00116722	MG2 domain	NA
227	Pfam	PF02012.20	BNR	0.657825	0.528061	0.153637	NA	BNR/Asp-box repeat	NA
228	Pfam	PF13436.6	Gly-zipper_OmpA	0.135279	0.345663	0.119963	0.00255109	Glycine-zipper domain	NA
229	Pfam	PF01515.19	PTA_PTB	1.72016	1.57781	0.15963	NA	Phosphate acetyl/butaryl transferase	NA
230	Pfam	PF02557.17	VanY	0.297082	0.237245	0.15677	0.00115805	D-alanyl-D-alanine carboxypeptidase	NA
231	Pfam	PF02469.22	Fasciclin	0.48939	0.414541	0.160538	NA	Fasciclin domain	NA
232	Pfam	PF01575.19	MaoC_dehydratas	3.87401	3.73214	0.127776	0.00575397	MaoC like domain	NA
233	Pfam	PF10369.9	ALS_ss_C	0.656499	0.719388	0.157498	NA	Small subunit of acetolactate synthase	NA
234	Pfam	PF00165.23	HTH_AraC	15.9668	13.1441	0.112047	NA	Bacterial regulatory helix-turn-helix proteins, AraC family	NA
235	Pfam	PF17886.1	ArsA_HSP20	1.3435	1.625	0.128124	NA	HSP20-like domain found in ArsA	NA
236	Pfam	PF01259.18	SAICAR_synt	0.823607	0.885204	0.170792	NA	SAICAR synthetase	NA
237	Pfam	PF10048.9	DUF2282	0.224138	0.165816	0.167963	0.000761163	Predicted integral membrane protein (DUF2282)	NA
238	DeepEC	EC2.4.2.21	nicotinate-nucleotide---dimethylbenzimidazole phosphoribosyltransferase	0.550398	0.478316	0.120989	0.00531275	nicotinate-nucleotide---dimethylbenzimidazole phosphoribosyltransferase; nicotinate mononucleotide-dimethylbenzimidazole phosphoribosyltransferase; nicotinate ribonucleotide:benzimidazole (adenine) phosphoribosyltransferase; nicotinate-nucleotide:dimethylbenzimidazole phospho-D-ribosyltransferase; CobT; nicotinate mononucleotide (NaMN):5,6-dimethylbenzimidazole phosphoribosyltransferase	2.4.2.21
239	DeepEC	EC2.3.1.8	phosphate acetyltransferase	0.397878	0.318878	0.127284	NA	phosphate acetyltransferase; phosphotransacetylase; phosphoacylase; PTA	2.3.1.8
240	Pfam	PF01554.18	MatE	2.51459	2.22449	0.137484	NA	MatE	NA
241	Pfam	PF13183.6	Fer4_8	6.1817	6.57015	0.144672	NA	4Fe-4S dicluster domain	NA
242	DeepEC	EC2.7.1.25	adenylyl-sulfate kinase	0.611406	0.6875	0.143538	NA	adenylyl-sulfate kinase; adenylylsulfate kinase (phosphorylating); 5'-phosphoadenosine sulfate kinase; adenosine 5'-phosphosulfate kinase; adenosine phosphosulfate kinase; adenosine phosphosulfokinase; adenosine-5'-phosphosulfate-3'-phosphokinase; APS kinase	2.7.1.25
243	Pfam	PF01253.22	SUI1	0.187003	0.126276	0.202864	NA	Translation initiation factor SUI1	NA
244	Pfam	PF00920.21	ILVD_EDD	2.49072	2.4273	0.148314	NA	Dehydratase family	NA
245	Pfam	PF06930.12	DUF1282	0.197613	0.0880102	0.160011	NA	Protein of unknown function (DUF1282)	NA
246	Pfam	PF02601.15	Exonuc_VII_L	0.863395	0.933673	0.119548	NA	Exonuclease VII, large subunit	NA
247	Pfam	PF00455.22	DeoRC	1.67109	1.52551	0.151565	NA	DeoR C terminal sensor domain	NA
248	Pfam	PF02040.15	ArsB	0.385942	0.529337	0.114785	NA	Arsenical pump membrane protein	NA
249	Pfam	PF09413.10	DUF2007	0.245358	0.298469	0.202905	0.000781633	Putative prokaryotic signal transducing protein	NA
250	Pfam	PF14537.6	Cytochrom_c3_2	0.958886	1.22194	0.145533	NA	Cytochrome c3	NA
251	Pfam	PF05985.11	EutC	0.370027	0.320153	0.184407	0.000987177	Ethanolamine ammonia-lyase light chain (EutC)	NA
251	Pfam	PF10613.9	Lig_chan-Glu_bd	1.25597	1	0.114941	NA	Ligated ion channel L-glutamate- and glycine-binding site	NA
253	Pfam	PF09818.9	ABC_ATPase	2.10212	1.74107	0.117072	NA	Predicted ATPase of the ABC class	NA
254	Pfam	PF02887.16	PK_C	1.00265	1.07781	0.143088	NA	Pyruvate kinase, alpha/beta domain	NA
255	DeepEC	EC3.1.3.18	phosphoglycolate phosphatase	0.679045	0.807398	0.123262	NA	phosphoglycolate phosphatase; phosphoglycolate hydrolase; 2-phosphoglycolate phosphatase; P-glycolate phosphatase; phosphoglycollate phosphatase	3.1.3.18
256	DeepEC	EC1.5.5.1	electron-transferring-flavoprotein dehydrogenase	0.615385	0.497449	0.139366	NA	electron-transferring-flavoprotein dehydrogenase; ETF-QO; ETF:ubiquinone oxidoreductase; electron transfer flavoprotein dehydrogenase; electron transfer flavoprotein Q oxidoreductase; electron transfer flavoprotein-ubiquinone oxidoreductase; electron transfer flavoprotein reductase	1.5.5.1
256	DeepEC	EC4.1.99.3	deoxyribodipyrimidine photo-lyase	0.267905	0.184949	0.115188	NA	deoxyribodipyrimidine photo-lyase; photoreactivating enzyme; DNA photolyase; DNA-photoreactivating enzyme; DNA cyclobutane dipyrimidine photolyase; DNA photolyase; deoxyribonucleic photolyase; deoxyribodipyrimidine photolyase; photolyase; PRE; PhrB photolyase; deoxyribonucleic cyclobutane dipyrimidine photolyase; phr A photolyase; dipyrimidine photolyase (photosensitive); deoxyribonucleate pyrimi…	4.1.99.3
258	Pfam	PF12911.7	OppC_N	3.2626	3.03827	0.149477	NA	N-terminal TM domain of oligopeptide transport permease C	NA
259	Pfam	PF13246.6	Cation_ATPase	1.0252	1.22066	0.117461	NA	Cation transport ATPase (P-type)	NA
260	DeepEC	EC2.1.1.201	2-methoxy-6-polyprenyl-1,4-benzoquinol methylase	0.525199	0.625	0.113717	0.00510199	2-methoxy-6-polyprenyl-1,4-benzoquinol methylase; ubiE (gene name, ambiguous)	2.1.1.201
261	Pfam	PF01882.18	DUF58	1.44164	1.32653	0.17837	NA	Protein of unknown function DUF58	NA
262	Pfam	PF00175.21	NAD_binding_1	5.84085	5.32653	0.103654	0.0052058	Oxidoreductase NAD-binding domain	NA
263	Pfam	PF08936.10	CsoSCA	0.0331565	0.155612	0.156454	0.00566091	Carboxysome Shell Carbonic Anhydrase	NA
264	Pfam	PF16811.5	TAtT	0.0265252	0.0625	0.23013	NA	TRAP transporter T-component	NA
265	Pfam	PF12481.8	DUF3700	0.251989	0.308673	0.159324	NA	Aluminium induced protein	NA
266	Pfam	PF09099.10	Qn_am_d_aIII	0.0755968	0.0242347	0.121323	NA	Quinohemoprotein amine dehydrogenase, alpha subunit domain III	NA
267	Pfam	PF06202.14	GDE_C	0.480106	0.567602	0.141568	NA	Amylo-alpha-1,6-glucosidase	NA
268	DeepEC	EC1.1.3.15	(S)-2-hydroxy-acid oxidase	0.104775	0.065051	0.135772	0.00284086	(S)-2-hydroxy-acid oxidase; hydroxy-acid oxidase A; hydroxy-acid oxidase B; glycolate oxidase; L-2-hydroxy acid oxidase; hydroxyacid oxidase A; L-alpha-hydroxy acid oxidase	1.1.3.15
269	Pfam	PF07703.14	A2M_BRD	0.517241	0.443878	0.153462	NA	Alpha-2-macroglobulin bait region domain	NA
270	Pfam	PF13660.6	DUF4147	0.519894	0.570153	0.172062	NA	Domain of unknown function (DUF4147)	NA
271	Pfam	PF00479.22	G6PD_N	0.964191	1.17602	0.108647	NA	Glucose-6-phosphate dehydrogenase, NAD binding domain	NA
272	Pfam	PF06508.13	QueC	1.38196	1.4949	0.155066	NA	Queuosine biosynthesis protein QueC	NA
273	Pfam	PF06912.11	DUF1275	0.543767	0.482143	0.147517	NA	Protein of unknown function (DUF1275)	NA
274	DeepEC	EC2.7.1.33	pantothenate kinase	0.714854	0.808673	0.103408	0.00545127	pantothenate kinase; pantothenate kinase (phosphorylating); pantothenic acid kinase; ATP:pantothenate 4'-phosphotransferase; D-pantothenate kinase	2.7.1.33
275	Pfam	PF13679.6	Methyltransf_32	0.362069	0.276786	0.131551	NA	Methyltransferase domain	NA
276	Pfam	PF07646.15	Kelch_2	0.21618	0.292092	0.114141	NA	Kelch motif	NA
277	Pfam	PF09137.11	Glucodextran_N	0.071618	0.130102	0.157229	NA	Glucodextranase, domain N	NA
278	Pfam	PF06763.11	Minor_tail_Z	0.0490716	0.0165816	0.142355	0.000354037	Prophage minor tail protein Z (GPZ)	NA
279	Pfam	PF01458.17	UPF0051	1.05703	1.26786	0.0990704	0.00325664	Uncharacterized protein family (UPF0051)	NA
280	DeepEC	EC2.3.1.n2	NA	0.677719	0.752551	0.131663	NA	NA	NA
281	Pfam	PF13412.6	HTH_24	12.8462	11.5395	0.114712	NA	Winged helix-turn-helix DNA-binding	NA
282	DeepEC	EC6.3.3.1	phosphoribosylformylglycinamidine cyclo-ligase	0.753316	0.803571	0.167467	NA	phosphoribosylformylglycinamidine cyclo-ligase; phosphoribosylaminoimidazole synthetase; AIR synthetase; 5'-aminoimidazole ribonucleotide synthetase; 2-(formamido)-1-N-(5-phosphoribosyl)acetamidine cyclo-ligase (ADP-forming)	6.3.3.1
282	Pfam	PF13525.6	YfiO	1.18435	1.32653	0.154259	NA	Outer membrane lipoprotein	NA
284	Pfam	PF01330.21	RuvA_N	0.709549	0.767857	0.142763	NA	RuvA N terminal domain	NA
285	Pfam	PF12513.8	SUV3_C	0.0636605	0.0280612	0.18824	NA	Mitochondrial degradasome RNA helicase subunit C terminal	NA
286	Pfam	PF13501.6	SoxY	0.655172	0.725765	0.17307	NA	Sulfur oxidation protein SoxY	NA
287	DeepEC	EC4.99.1.4	sirohydrochlorin ferrochelatase	0.212202	0.256378	0.153023	0.00377768	sirohydrochlorin ferrochelatase; CysG; Met8P; SirB; sirohydrochlorin ferro-lyase (incorrect)	4.99.1.4
287	Pfam	PF03486.14	HI0933_like	10.9125	10.375	0.156177	NA	HI0933-like protein	NA
287	Pfam	PF06039.15	Mqo	0.301061	0.214286	0.166278	NA	Malate:quinone oxidoreductase (Mqo)	NA
290	Pfam	PF00128.24	Alpha-amylase	4.1061	4.51148	0.129973	NA	Alpha amylase, catalytic domain	NA
291	Pfam	PF02781.16	G6PD_C	0.965517	1.16837	0.107471	NA	Glucose-6-phosphate dehydrogenase, C-terminal domain	NA
292	DeepEC	EC2.4.1.13	sucrose synthase	0.0384615	0.11352	0.116616	NA	sucrose synthase; UDPglucose-fructose glucosyltransferase; sucrose synthetase; sucrose-UDP glucosyltransferase; sucrose-uridine diphosphate glucosyltransferase; uridine diphosphoglucose-fructose glucosyltransferase; NDP-glucose:D-fructose 2-alpha-D-glucosyltransferase	2.4.1.13
293	Pfam	PF04093.12	MreD	0.331565	0.410714	0.174703	NA	rod shape-determining protein MreD	NA
294	DeepEC	EC2.1.1.163	demethylmenaquinone methyltransferase	0.555703	0.640306	0.12156	NA	demethylmenaquinone methyltransferase; S-adenosyl-L-methione---DMK methyltransferase; demethylmenaquinone C-methylase; 2-heptaprenyl-1,4-naphthoquinone methyltransferase; 2-demethylmenaquinone methyltransferase; S-adenosyl-L-methione:2-demethylmenaquinone methyltransferase	2.1.1.163
295	Pfam	PF03553.14	Na_H_antiporter	0.311671	0.19898	0.113628	NA	Na+/H+ antiporter family	NA
296	Pfam	PF13534.6	Fer4_17	6.97613	7.2551	0.129623	NA	4Fe-4S dicluster domain	NA
297	Pfam	PF05161.13	MOFRL	0.511936	0.563776	0.159158	NA	MOFRL family	NA
298	Pfam	PF08352.12	oligo_HPY	7.60875	7.06633	0.132452	NA	Oligopeptide/dipeptide transporter, C-terminal region	NA
299	Pfam	PF00925.20	GTP_cyclohydro2	1.37533	1.26786	0.141984	NA	GTP cyclohydrolase II	NA
299	Pfam	PF01764.25	Lipase_3	0.241379	0.33801	0.128395	0.0012093	Lipase (class 3)	NA
299	Pfam	PF17862.1	AAA_lid_3	1.51724	1.60842	0.120255	NA	AAA+ lid domain	NA
302	Pfam	PF00690.26	Cation_ATPase_N	1.28117	1.54592	0.109284	NA	Cation transporter/ATPase, N-terminus	NA
303	DeepEC	EC2.2.1.6	acetolactate synthase	0.862069	0.977041	0.103074	0.00828261	acetolactate synthase; alpha-acetohydroxy acid synthetase; alpha-acetohydroxyacid synthase; alpha-acetolactate synthase; alpha-acetolactate synthetase; acetohydroxy acid synthetase; acetohydroxyacid synthase; acetolactate pyruvate-lyase (carboxylating); acetolactic synthetase	2.2.1.6
304	Pfam	PF10101.9	DUF2339	0.356764	0.283163	0.139772	NA	Predicted membrane protein (DUF2339)	NA
305	Pfam	PF13477.6	Glyco_trans_4_2	1.90584	2.1352	0.155354	NA	Glycosyl transferase 4-like	NA
306	Pfam	PF13622.6	4HBT_3	1.71751	1.41199	0.109201	NA	Thioesterase-like superfamily	NA
307	Pfam	PF00884.23	Sulfatase	3.09151	2.70536	0.110283	NA	Sulfatase	NA
308	Pfam	PF10502.9	Peptidase_S26	1.20557	1.36607	0.13607	NA	Signal peptidase, peptidase S26	NA
309	Pfam	PF13296.6	T6SS_Vgr	0.567639	0.332908	0.275259	NA	Putative type VI secretion system Rhs element Vgr	NA
310	Pfam	PF09699.10	Paired_CXXCH_1	1.02918	1.33418	0.13749	NA	Doubled CXXCH motif (Paired_CXXCH_1)	NA
311	Pfam	PF02277.17	DBI_PRT	0.70557	0.633929	0.133578	NA	Phosphoribosyltransferase	NA
312	Pfam	PF06480.15	FtsH_ext	0.832891	0.959184	0.120298	NA	FtsH Extracellular	NA
313	Pfam	PF00032.17	Cytochrom_B_C	0.607427	0.679847	0.150344	NA	Cytochrome b(C-terminal)/b6/petD	NA
314	Pfam	PF10106.9	DUF2345	0.612732	0.348214	0.187749	0.0011567	Uncharacterized protein conserved in bacteria (DUF2345)	NA
315	Pfam	PF00535.26	Glycos_transf_2	12.4536	13.1135	0.125197	NA	Glycosyl transferase family 2	NA
316	DeepEC	EC5.1.3.1	ribulose-phosphate 3-epimerase	0.571618	0.753827	0.0935498	0.00755001	ribulose-phosphate 3-epimerase; phosphoribulose epimerase; erythrose-4-phosphate isomerase; phosphoketopentose 3-epimerase; xylulose phosphate 3-epimerase; phosphoketopentose epimerase; ribulose 5-phosphate 3-epimerase; D-ribulose phosphate-3-epimerase; D-ribulose 5-phosphate epimerase; D-ribulose-5-P 3-epimerase; D-xylulose-5-phosphate 3-epimerase; pentose-5-phosphate 3-epimerase	5.1.3.1
317	Pfam	PF01094.28	ANF_receptor	7.6366	6.83929	0.115248	NA	Receptor family ligand binding region	NA
318	Pfam	PF02830.18	V4R	0.413793	0.307398	0.155008	NA	V4R domain	NA
319	Pfam	PF00006.25	ATP-synt_ab	3.32361	3.58291	0.115704	NA	ATP synthase alpha/beta family, nucleotide-binding domain	NA
320	Pfam	PF02922.18	CBM_48	1.78249	2.07526	0.109543	NA	Carbohydrate-binding module 48 (Isoamylase N-terminal domain)	NA
320	Pfam	PF03737.15	RraA-like	1.61804	1.45918	0.116782	NA	Aldolase/RraA	NA
322	Pfam	PF00330.20	Aconitase	2.64324	2.50128	0.110374	NA	Aconitase family (aconitate hydratase)	NA
322	Pfam	PF09363.10	XFP_C	0.413793	0.561224	0.114302	NA	XFP C-terminal domain	NA
322	Pfam	PF12799.7	LRR_4	0.350133	0.271684	0.125234	NA	Leucine Rich repeats (2 copies)	NA
325	Pfam	PF11745.8	DUF3304	0.20557	0.0408163	0.23023	NA	Protein of unknown function (DUF3304)	NA
326	Pfam	PF03747.14	ADP_ribosyl_GH	0.586207	0.767857	0.114013	NA	ADP-ribosylglycohydrolase	NA
327	Pfam	PF05228.13	CHASE4	0.314324	0.19898	0.143375	NA	CHASE4 domain	NA
328	Pfam	PF12705.7	PDDEXK_1	2.11406	2.26148	0.111888	0.00334381	PD-(D/E)XK nuclease superfamily	NA
329	DeepEC	EC6.3.4.13	phosphoribosylamine---glycine ligase	0.762599	0.821429	0.126287	NA	phosphoribosylamine---glycine ligase; phosphoribosylglycinamide synthetase; glycinamide ribonucleotide synthetase; phosphoribosylglycineamide synthetase; glycineamide ribonucleotide synthetase; 2-amino-N-ribosylacetamide 5'-phosphate kinosynthase; 5'-phosphoribosylglycinamide synthetase; GAR	6.3.4.13
330	Pfam	PF07702.13	UTRA	2.67374	2.71684	0.131277	0.0036467	UTRA domain	NA
331	Pfam	PF13421.6	Band_7_1	0.282493	0.228316	0.133938	NA	SPFH domain-Band 7 family	NA
332	Pfam	PF13203.6	DUF2201_N	0.116711	0.225765	0.103877	NA	Putative metallopeptidase domain	NA
333	Pfam	PF08521.10	2CSK_N	1.49337	1.27551	0.126884	NA	Two-component sensor kinase N-terminal	NA
334	Pfam	PF00332.18	Glyco_hydro_17	0.161804	0.116071	0.158817	NA	Glycosyl hydrolases family 17	NA
335	Pfam	PF00037.27	Fer4	10.2971	10.486	0.186158	NA	4Fe-4S binding domain	NA
336	Pfam	PF05958.11	tRNA_U5-meth_tr	1.04377	0.961735	0.123288	0.00186875	tRNA (Uracil-5-)-methyltransferase	NA
337	Pfam	PF13641.6	Glyco_tranf_2_3	10.1353	10.773	0.122355	NA	Glycosyltransferase like family 2	NA
338	DeepEC	EC1.4.1.1	alanine dehydrogenase	0.224138	0.159439	0.119559	NA	alanine dehydrogenase; AlaDH; L-alanine dehydrogenase; NAD+-linked alanine dehydrogenase; alpha-alanine dehydrogenase; NAD+-dependent alanine dehydrogenase; alanine oxidoreductase; NADH-dependent alanine dehydrogenase	1.4.1.1
339	Pfam	PF02482.19	Ribosomal_S30AE	0.842175	0.980867	0.109963	NA	Sigma 54 modulation protein / S30EA ribosomal protein	NA
340	Pfam	PF00465.19	Fe-ADH	2.46021	2.23214	0.110093	0.0036053	Iron-containing alcohol dehydrogenase	NA
341	Pfam	PF10551.9	MULE	0.309019	0.369898	0.150647	NA	MULE transposase domain	NA
342	Pfam	PF04457.12	MJ1316	0.0106101	0.0382653	0.290048	NA	MJ1316 RNA cyclic group end recognition domain	NA
342	Pfam	PF11700.8	ATG22	0.47878	0.549745	0.13155	NA	Vacuole effluxer Atg22 like	NA
344	Pfam	PF13442.6	Cytochrome_CBB3	7.8435	8.71429	0.14271	NA	Cytochrome C oxidase, cbb3-type, subunit III	NA
345	DeepEC	EC2.7.7.23	UDP-N-acetylglucosamine diphosphorylase	0.746684	0.806122	0.110184	0.00543586	UDP-N-acetylglucosamine diphosphorylase; UDP-N-acetylglucosamine pyrophosphorylase; uridine diphosphoacetylglucosamine pyrophosphorylase; UTP:2-acetamido-2-deoxy-alpha-D-glucose-1-phosphate uridylyltransferase; UDP-GlcNAc pyrophosphorylase; GlmU uridylyltransferase; Acetylglucosamine 1-phosphate uridylyltransferase; UDP-acetylglucosamine pyrophosphorylase; uridine diphosphate-N-acetylglucosamine …	2.7.7.23
345	Pfam	PF07681.12	DoxX	2.02255	1.81122	0.139854	NA	DoxX	NA
347	DeepEC	EC4.2.1.99	2-methylisocitrate dehydratase	0.289125	0.225765	0.16226	NA	2-methylisocitrate dehydratase; (2S,3R)-3-hydroxybutane-1,2,3-tricarboxylate hydro-lyase	4.2.1.99
348	Pfam	PF18793.1	nos_propeller_2	0.155172	0.0982143	0.133368	0.000839732	Nitrous oxide reductase propeller repeat 2	NA
349	DeepEC	EC3.1.1.1	carboxylesterase	0.111406	0.0714286	0.12786	0.00202783	carboxylesterase; ali-esterase; B-esterase; monobutyrase; cocaine esterase; procaine esterase; methylbutyrase; vitamin A esterase; butyryl esterase; carboxyesterase; carboxylate esterase; carboxylic esterase; methylbutyrate esterase; triacetin esterase; carboxyl ester hydrolase; butyrate esterase; methylbutyrase; alpha-carboxylesterase; propionyl esterase; nonspecific carboxylesterase; esterase D…	3.1.1.1
349	Pfam	PF00092.28	VWA	2.91247	3.18367	0.130167	0.00479472	von Willebrand factor type A domain	NA
351	Pfam	PF00278.22	Orn_DAP_Arg_deC	1.61273	1.76786	0.116237	0.00291112	Pyridoxal-dependent decarboxylase, C-terminal sheet domain	NA
352	Pfam	PF00374.19	NiFeSe_Hases	1.04907	1.41454	0.10214	NA	Nickel-dependent hydrogenase	NA
353	Pfam	PF06745.13	ATPase	2.89523	2.91454	0.128434	NA	KaiC	NA
353	Pfam	PF12639.7	Colicin-DNase	0.0238727	0.00765306	0.206825	NA	DNase/tRNase domain of colicin-like bacteriocin	NA
355	DeepEC	EC2.7.2.8	acetylglutamate kinase	0.680371	0.73852	0.139801	NA	acetylglutamate kinase; N-acetylglutamate 5-phosphotransferase; acetylglutamate phosphokinase; N-acetylglutamate phosphokinase; N-acetylglutamate kinase; N-acetylglutamic 5-phosphotransferase	2.7.2.8
356	Pfam	PF13964.6	Kelch_6	0.262599	0.371173	0.104532	NA	Kelch motif	NA
357	Pfam	PF01058.22	Oxidored_q6	1.66976	2.24362	0.0909705	0.00927096	NADH ubiquinone oxidoreductase, 20 Kd subunit	NA
358	DeepEC	EC1.4.99.6	D-arginine dehydrogenase	0.250663	0.210459	0.150478	0.003456	D-arginine dehydrogenase; D-amino-acid:(acceptor) oxidoreductase (deaminating); D-amino-acid dehydrogenase; D-amino-acid:acceptor oxidoreductase (deaminating)	1.4.99.6
359	Pfam	PF02737.18	3HCDH_N	5.7374	5.13903	0.10202	0.00453532	3-hydroxyacyl-CoA dehydrogenase, NAD binding domain	NA
360	Pfam	PF00684.19	DnaJ_CXXCXGXG	0.940318	1.01658	0.137013	NA	DnaJ central domain	NA
361	Pfam	PF01946.17	Thi4	3.13263	2.85969	0.136867	NA	Thi4 family	NA
362	Pfam	PF07664.12	FeoB_C	0.481432	0.559949	0.130893	NA	Ferrous iron transport protein B C terminus	NA
363	DeepEC	EC5.99.1.2	DNA topoisomerase	0.791777	0.716837	0.197203	0.00577955	DNA topoisomerase; type I DNA topoisomerase; untwisting enzyme; relaxing enzyme; nicking-closing enzyme; swivelase; omega-protein; deoxyribonucleate topoisomerase; topoisomerase	5.6.2.1
364	DeepEC	EC6.3.3.3	dethiobiotin synthase	0.452255	0.520408	0.130074	NA	dethiobiotin synthase; desthiobiotin synthase	6.3.3.3
365	Pfam	PF07499.13	RuvA_C	0.70557	0.764031	0.130179	NA	RuvA, C-terminal domain	NA
366	Pfam	PF01987.17	AIM24	0.417772	0.318878	0.149229	NA	Mitochondrial biogenesis AIM24	NA
367	DeepEC	EC2.7.4.3	adenylate kinase	0.721485	0.789541	0.153456	NA	adenylate kinase; myokinase; 5'-AMP-kinase; adenylic kinase; adenylokinase	2.7.4.3
368	DeepEC	EC1.1.1.399	2-oxoglutarate reductase	0.0318302	0.0153061	0.147264	0.00112836	2-oxoglutarate reductase; serA (gene name)	1.1.1.399
369	DeepEC	EC1.1.1.42	isocitrate dehydrogenase (NADP+)	0.438992	0.516582	0.106291	0.00478298	isocitrate dehydrogenase (NADP+); oxalosuccinate decarboxylase; oxalsuccinic decarboxylase; isocitrate (NADP) dehydrogenase; isocitrate (nicotinamide adenine dinucleotide phosphate) dehydrogenase; NADP-specific isocitrate dehydrogenase; NADP-linked isocitrate dehydrogenase; NADP-dependent isocitrate dehydrogenase; NADP isocitric dehydrogenase; isocitrate dehydrogenase (NADP-dependent); NADP-depen…	1.1.1.42
369	Pfam	PF12266.8	DUF3613	0.0636605	0.0318878	0.221664	NA	Protein of unknown function (DUF3613)	NA
371	Pfam	PF01226.17	Form_Nir_trans	0.346154	0.438776	0.13095	NA	Formate/nitrite transporter	NA
372	Pfam	PF01694.22	Rhomboid	1.10477	0.940051	0.106657	NA	Rhomboid family	NA
373	Pfam	PF01210.23	NAD_Gly3P_dh_N	1.61141	1.74235	0.128074	0.00271348	NAD-dependent glycerol-3-phosphate dehydrogenase N-terminus	NA
374	Pfam	PF09295.10	ChAPs	0.274536	0.346939	0.131681	NA	ChAPs (Chs5p-Arf1p-binding proteins)	NA
375	Pfam	PF00410.19	Ribosomal_S8	0.5	0.581633	0.114142	NA	Ribosomal protein S8	NA
375	Pfam	PF00733.21	Asn_synthase	2.55438	2.82653	0.118273	0.00422958	Asparagine synthase	NA
375	Pfam	PF14401.6	RLAN	0.149867	0.196429	0.161272	0.000789929	RimK-like ATPgrasp N-terminal domain	NA
378	Pfam	PF03098.15	An_peroxidase	0.188329	0.304847	0.119677	NA	Animal haem peroxidase	NA
379	Pfam	PF11862.8	DUF3382	0.311671	0.215561	0.137856	NA	Domain of unknown function (DUF3382)	NA
380	Pfam	PF08401.11	DUF1738	0.381963	0.493622	0.119496	NA	Domain of unknown function (DUF1738)	NA
380	Pfam	PF12893.7	Lumazine_bd_2	0.180371	0.121173	0.10949	NA	Putative lumazine-binding	NA
382	DeepEC	EC6.3.4.2	CTP synthase (glutamine hydrolysing)	0.812997	0.875	0.110761	NA	CTP synthase (glutamine hydrolysing); UTP---ammonia ligase; cytidine triphosphate synthetase; uridine triphosphate aminase; cytidine 5'-triphosphate synthetase; CTPS (gene name); pyrG (gene name); CTP synthase; UTP:ammonia ligase (ADP-forming)	6.3.4.2
383	Pfam	PF02653.16	BPD_transp_2	20.0013	18.0395	0.11245	NA	Branched-chain amino acid transport system / permease component	NA
384	Pfam	PF12727.7	PBP_like	1.91645	2.11352	0.113852	NA	PBP superfamily domain	NA
385	Pfam	PF02806.18	Alpha-amylase_C	0.689655	0.834184	0.100739	NA	Alpha amylase, C-terminal all-beta domain	NA
385	Pfam	PF02873.16	MurB_C	0.798408	0.860969	0.116314	NA	UDP-N-acetylenolpyruvoylglucosamine reductase, C-terminal domain	NA
387	Pfam	PF10029.9	DUF2271	0.122016	0.0778061	0.140146	NA	Predicted periplasmic protein (DUF2271)	NA
388	Pfam	PF00890.24	FAD_binding_2	27.2149	26.1722	0.150057	NA	FAD binding domain	NA
389	Pfam	PF17918.1	TetR_C_15	0.515915	0.432398	0.188624	NA	Tetracyclin repressor-like, C-terminal domain	NA
390	Pfam	PF01266.24	DAO	22.4523	21.2462	0.115261	NA	FAD dependent oxidoreductase	NA
391	Pfam	PF02405.16	MlaE	1.9443	2.17857	0.122544	NA	Permease MlaE	NA
392	Pfam	PF00883.21	Peptidase_M17	1.13263	1.22577	0.128154	0.00168579	Cytosol aminopeptidase family, catalytic domain	NA
393	Pfam	PF02630.14	SCO1-SenC	1.45093	1.64541	0.157198	NA	SCO1/SenC	NA
394	Pfam	PF11994.8	DUF3489	0.16313	0.104592	0.135309	NA	Protein of unknown function (DUF3489)	NA
395	Pfam	PF17948.1	DnaT	0.0596817	0.00765306	0.219548	NA	DnaT DNA-binding domain	NA
396	Pfam	PF04073.15	tRNA_edit	1.69629	1.59056	0.114987	0.00276096	Aminoacyl-tRNA editing domain	NA
397	DeepEC	EC3.6.3.14	H+-transporting two-sector ATPase	1.93634	2.10969	0.121905	NA	H+-transporting two-sector ATPase; ATP synthase; F1-ATPase; FoF1-ATPase; H+-transporting ATPase; mitochondrial ATPase; coupling factors (Fo, F1 and CF1); chloroplast ATPase; bacterial Ca2+/Mg2+ ATPase	7.1.2.2
397	Pfam	PF09100.10	Qn_am_d_aIV	0.0557029	0.0178571	0.151451	NA	Quinohemoprotein amine dehydrogenase, alpha subunit domain IV	NA
397	Pfam	PF14930.6	Qn_am_d_aII	0.0557029	0.0178571	0.151451	NA	Quinohemoprotein amine dehydrogenase, alpha subunit domain II	NA
400	Pfam	PF15418.6	DUF4625	0.0543767	0.0280612	0.12	NA	Domain of unknown function (DUF4625)	NA
401	Pfam	PF00578.21	AhpC-TSA	8.19496	9.01531	0.0923673	0.0052455	AhpC/TSA family	NA
402	Pfam	PF03168.13	LEA_2	0.183024	0.223214	0.224841	NA	Late embryogenesis abundant protein	NA
403	Pfam	PF10722.9	YbjN	0.424403	0.360969	0.134758	NA	Putative bacterial sensory transduction regulator	NA
404	Pfam	PF13237.6	Fer4_10	8.5756	8.87883	0.136147	NA	4Fe-4S dicluster domain	NA
405	Pfam	PF02403.22	Seryl_tRNA_N	0.786472	0.853316	0.10936	NA	Seryl-tRNA synthetase N-terminal domain	NA
406	Pfam	PF02310.19	B12-binding	3.21485	2.81888	0.157822	NA	B12 binding domain	NA
407	DeepEC	EC6.4.1.4	methylcrotonoyl-CoA carboxylase	0.623342	0.561224	0.128936	NA	methylcrotonoyl-CoA carboxylase; methylcrotonyl coenzyme A carboxylase; beta-methylcrotonyl coenzyme A carboxylase; beta-methylcrotonyl CoA carboxylase; methylcrotonyl-CoA carboxylase	6.4.1.4
408	DeepEC	EC6.1.1.5	isoleucine---tRNA ligase	0.818302	0.881378	0.101017	0.00388666	isoleucine---tRNA ligase; isoleucyl-tRNA synthetase; isoleucyl-transfer ribonucleate synthetase; isoleucyl-transfer RNA synthetase; isoleucine-transfer RNA ligase; isoleucine-tRNA synthetase; isoleucine translase	6.1.1.5
409	DeepEC	EC2.3.1.157	glucosamine-1-phosphate N-acetyltransferase	0.754642	0.803571	0.141946	NA	glucosamine-1-phosphate N-acetyltransferase	2.3.1.157
409	DeepEC	EC2.7.7.18	nicotinate-nucleotide adenylyltransferase	0.625995	0.69898	0.113547	NA	nicotinate-nucleotide adenylyltransferase; deamido-NAD+ pyrophosphorylase; nicotinate mononucleotide adenylyltransferase; deamidonicotinamide adenine dinucleotide pyrophosphorylase; NaMN-ATase; nicotinic acid mononucleotide adenylyltransferase	2.7.7.18
411	Pfam	PF04143.14	Sulf_transp	1.05703	1.29209	0.104177	0.00402851	Sulphur transport	NA
412	Pfam	PF02894.17	GFO_IDH_MocA_C	2.10345	2.02296	0.157799	NA	Oxidoreductase family, C-terminal alpha/beta domain	NA
413	Pfam	PF01196.19	Ribosomal_L17	0.433687	0.530612	0.10695	0.00113545	Ribosomal protein L17	NA
413	Pfam	PF07224.11	Chlorophyllase	0.352785	0.264031	0.113127	0.00139025	Chlorophyllase	NA
415	Pfam	PF17409.2	MoaF_C	0.0517241	0.0293367	0.205871	NA	MoaF C-terminal domain	NA
416	Pfam	PF14094.6	DUF4272	0.0225464	0.00510204	0.149934	NA	Domain of unknown function (DUF4272)	NA
417	Pfam	PF10712.9	NAD-GH	1.2679	1.15179	0.106709	0.00235445	NAD-specific glutamate dehydrogenase	NA
418	Pfam	PF13478.6	XdhC_C	1.32891	1.21173	0.120499	NA	XdhC Rossmann domain	NA
419	Pfam	PF16694.5	Cytochrome_P460	0.258621	0.36352	0.138159	NA	Cytochrome P460	NA
420	Pfam	PF02333.15	Phytase	0.0397878	0.0191327	0.183199	NA	Phytase	NA
421	DeepEC	EC2.8.1.4	tRNA uracil 4-sulfurtransferase	0.31565	0.264031	0.145174	0.00471786	tRNA uracil 4-sulfurtransferase; thiI (gene name); transfer ribonucleate sulfurtransferase (ambiguous); RNA sulfurtransferase (ambiguous); ribonucleate sulfurtransferase (ambiguous); transfer RNA sulfurtransferase (ambiguous); transfer RNA thiolase (ambiguous); L-cysteine:tRNA sulfurtransferase (incorrect); tRNA sulfurtransferase (ambiguous)	2.8.1.4
421	DeepEC	EC6.1.1.20	phenylalanine---tRNA ligase	1.57825	1.65561	0.120221	NA	phenylalanine---tRNA ligase; phenylalanyl-tRNA synthetase; phenylalanyl-transfer ribonucleate synthetase; phenylalanine-tRNA synthetase; phenylalanyl-transfer RNA synthetase; phenylalanyl-tRNA ligase; phenylalanyl-transfer RNA ligase; L-phenylalanyl-tRNA synthetase; phenylalanine translase	6.1.1.20
423	DeepEC	EC3.6.3.32	ABC-type quaternary amine transporter	0.251989	0.184949	0.116978	0.00324569	ABC-type quaternary amine transporter; glycine betaine ABC transporter; ProVWX; quaternary-amine ABC transporter; quaternary-amine-transporting ATPase (ambiguous)	7.6.2.9
424	Pfam	PF08992.11	QH-AmDH_gamma	0.0623342	0.0229592	0.158561	NA	Quinohemoprotein amine dehydrogenase, gamma subunit	NA
425	Pfam	PF02780.20	Transketolase_C	3.75332	4.0574	0.121794	NA	Transketolase, C-terminal domain	NA
426	Pfam	PF13163.6	DUF3999	0.0875332	0.0433673	0.194404	NA	Protein of unknown function (DUF3999)	NA
427	Pfam	PF05171.12	HemS	0.295756	0.237245	0.11973	NA	Haemin-degrading HemS.ChuX domain	NA
428	Pfam	PF11614.8	FixG_C	0.793103	0.627551	0.103812	NA	IG-like fold at C-terminal of FixG, putative oxidoreductase	NA
429	Pfam	PF00692.19	dUTPase	1.11273	1.23852	0.10686	NA	dUTPase	NA
430	Pfam	PF17848.1	zf-ACC	0.44695	0.512755	0.140482	NA	Acetyl-coA carboxylase zinc finger domain	NA
431	Pfam	PF00708.18	Acylphosphatase	0.744032	0.920918	0.106727	NA	Acylphosphatase	NA
432	DeepEC	EC6.3.2.9	UDP-N-acetylmuramoyl-L-alanine---D-glutamate ligase	0.785146	0.831633	0.168009	NA	UDP-N-acetylmuramoyl-L-alanine---D-glutamate ligase; MurD synthetase; UDP-N-acetylmuramoyl-L-alanyl-D-glutamate synthetase; uridine diphospho-N-acetylmuramoylalanyl-D-glutamate synthetase; D-glutamate-adding enzyme; D-glutamate ligase; UDP-Mur-NAC-L-Ala:D-Glu ligase; UDP-N-acetylmuramoyl-L-alanine:glutamate ligase (ADP-forming); UDP-N-acetylmuramoylalanine---D-glutamate ligase; UDP-N-acetylmuramo…	6.3.2.9
433	Pfam	PF03006.20	HlyIII	0.412467	0.483418	0.135015	NA	Haemolysin-III related	NA
433	Pfam	PF11697.8	DUF3293	0.0795756	0.155612	0.143796	NA	Protein of unknown function (DUF3293)	NA
435	Pfam	PF01467.26	CTP_transf_like	2.40318	2.52423	0.132589	NA	Cytidylyltransferase-like	NA
435	Pfam	PF02878.16	PGM_PMM_I	2.36737	2.57015	0.101204	NA	Phosphoglucomutase/phosphomannomutase, alpha/beta/alpha domain I	NA
437	Pfam	PF05977.13	MFS_3	4.15517	3.83163	0.103053	NA	Transmembrane secretion effector	NA
437	Pfam	PF10136.9	SpecificRecomb	0.212202	0.123724	0.159825	NA	Site-specific recombinase	NA
439	Pfam	PF02384.16	N6_Mtase	2.20557	2.62245	0.122024	NA	N-6 DNA Methylase	NA
440	DeepEC	EC2.1.1.198	16S rRNA (cytidine1402-2'-O)-methyltransferase	0.363395	0.427296	0.125677	NA	16S rRNA (cytidine1402-2'-O)-methyltransferase; RsmI; YraL	2.1.1.198
440	DeepEC	EC3.4.21.53	endopeptidase La	1.01724	1.09821	0.124772	NA	endopeptidase La; ATP-dependent serine proteinase; lon proteinase; protease La; proteinase La; ATP-dependent lon proteinase; ATP-dependent protease La; Escherichia coli proteinase La; Escherichia coli serine proteinase La; gene lon protease; gene lon proteins; PIM1 protease; PIM1 proteinase; serine protease La	3.4.21.53
440	Pfam	PF13292.6	DXP_synthase_N	2.49735	2.71684	0.0992212	0.00387318	1-deoxy-D-xylulose-5-phosphate synthase	NA
443	Pfam	PF02915.17	Rubrerythrin	1.36074	1.4949	0.11514	NA	Rubrerythrin	NA
444	Pfam	PF14697.6	Fer4_21	1.7321	1.78571	0.15797	NA	4Fe-4S dicluster domain	NA
445	Pfam	PF00781.24	DAGK_cat	0.884615	1.01403	0.118071	NA	Diacylglycerol kinase catalytic domain	NA
445	Pfam	PF09424.10	YqeY	0.599469	0.665816	0.12068	NA	Yqey-like protein	NA
447	Pfam	PF12399.8	BCA_ABC_TP_C	6.60477	5.97832	0.105384	NA	Branched-chain amino acid ATP-binding cassette transporter	NA
448	DeepEC	EC4.1.3.39	4-hydroxy-2-oxovalerate aldolase	0.309019	0.258929	0.147799	NA	4-hydroxy-2-oxovalerate aldolase; 4-hydroxy-2-ketovalerate aldolase; HOA; DmpG; 4-hydroxy-2-oxovalerate pyruvate-lyase; 4-hydroxy-2-oxopentanoate pyruvate-lyase; BphI; 4-hydroxy-2-oxopentanoate pyruvate-lyase (acetaldehyde-forming)	4.1.3.39
448	Pfam	PF00083.24	Sugar_tr	15.3727	15.6403	0.128582	NA	Sugar (and other) transporter	NA
448	Pfam	PF14345.6	GDYXXLXY	0.175066	0.119898	0.121705	NA	GDYXXLXY protein	NA
451	Pfam	PF07449.11	HyaE	0.104775	0.151786	0.127776	NA	Hydrogenase-1 expression protein HyaE	NA
452	Pfam	PF17136.4	ribosomal_L24	0.415119	0.489796	0.113248	NA	Ribosomal proteins 50S L24/mitochondrial 39S L24	NA
453	DeepEC	EC2.7.1.24	dephospho-CoA kinase	0.645889	0.718112	0.115273	NA	dephospho-CoA kinase; dephosphocoenzyme A kinase (phosphorylating); 3'-dephospho-CoA kinase; dephosphocoenzyme A kinase; ATP:dephospho-CoA 3'-phosphotransferase	2.7.1.24
453	Pfam	PF05987.13	DUF898	0.202918	0.15051	0.1511	NA	Bacterial protein of unknown function (DUF898)	NA
455	Pfam	PF11391.8	DUF2798	0.11008	0.067602	0.129215	NA	Protein of unknown function (DUF2798)	NA
456	Pfam	PF03916.14	NrfD	0.352785	0.475765	0.100829	NA	Polysulphide reductase, NrfD	NA
457	Pfam	PF18024.1	HTH_50	0.28382	0.141582	0.0903385	0.00193834	Helix-turn-helix domain	NA
458	Pfam	PF00348.17	polyprenyl_synt	1.99602	2.0727	0.134643	NA	Polyprenyl synthetase	NA
459	Pfam	PF01450.19	IlvC	0.681698	0.743622	0.121674	NA	Acetohydroxy acid isomeroreductase, catalytic domain	NA
460	Pfam	PF00562.28	RNA_pol_Rpb2_6	0.859416	0.915816	0.115384	NA	RNA polymerase Rpb2, domain 6	NA
461	Pfam	PF11911.8	DUF3429	0.164456	0.119898	0.163002	NA	Protein of unknown function (DUF3429)	NA
462	DeepEC	EC1.6.1.2	NAD(P)+ transhydrogenase (Re/Si-specific)	0.511936	0.59949	0.130318	NA	NAD(P)+ transhydrogenase (Re/Si-specific); pyridine nucleotide transhydrogenase; transhydrogenase; NAD(P)+ transhydrogenase; nicotinamide adenine dinucleotide (phosphate) transhydrogenase; NAD+ transhydrogenase; NADH transhydrogenase; nicotinamide nucleotide transhydrogenase; NADPH-NAD+ transhydrogenase; pyridine nucleotide transferase; NADPH-NAD+ oxidoreductase; NADH-NADP+-transhydrogenase; NADP…	1.6.1.2
463	Pfam	PF12762.7	DDE_Tnp_IS1595	0.319629	0.767857	0.109878	NA	ISXO2-like transposase domain	NA
464	DeepEC	EC3.4.23.36	signal peptidase II	0.665782	0.767857	0.108032	NA	signal peptidase II; premurein-leader peptidase; prolipoprotein signal peptidase; leader peptidase II; premurein leader proteinase; leader peptidase II	3.4.23.36
465	DeepEC	EC1.17.1.4	xanthine dehydrogenase	0.0344828	0.0663265	0.198089	NA	xanthine dehydrogenase; NAD+-xanthine dehydrogenase; xanthine-NAD+ oxidoreductase; xanthine/NAD+ oxidoreductase; xanthine oxidoreductase	1.17.1.4
466	DeepEC	EC2.6.1.18	beta-alanine---pyruvate transaminase	0.0503979	0.0267857	0.213426	NA	beta-alanine---pyruvate transaminase; beta-alanine-pyruvate aminotransferase; beta-alanine-alpha-alanine transaminase	2.6.1.18
466	Pfam	PF08014.11	DUF1704	0.0769231	0.0357143	0.152487	NA	Domain of unknown function (DUF1704)	NA
468	Pfam	PF00004.29	AAA	22.1658	23.0969	0.118773	NA	ATPase family associated with various cellular activities (AAA)	NA
469	DeepEC	EC1.14.12.17	nitric oxide dioxygenase	0.19496	0.174745	0.163965	NA	nitric oxide dioxygenase	1.14.12.17
470	Pfam	PF12241.8	Enoyl_reductase	0.157825	0.0956633	0.116428	NA	Trans-2-enoyl-CoA reductase catalytic region	NA
471	Pfam	PF01634.18	HisG	0.750663	0.829082	0.105529	NA	ATP phosphoribosyltransferase	NA
471	Pfam	PF17963.1	Big_9	1.39257	1.20663	0.183171	NA	Bacterial Ig domain	NA
473	Pfam	PF07714.17	Pkinase_Tyr	5.09019	4.96556	0.112189	NA	Protein tyrosine kinase	NA
474	DeepEC	EC3.2.2.27	uracil-DNA glycosylase	0.419098	0.360969	0.129445	NA	uracil-DNA glycosylase; UdgB (ambiguous); uracil-DNA N-glycosylase; UDG (ambiguous); uracil DNA glycohydrolase	3.2.2.27
475	Pfam	PF17973.1	bMG10	0.514589	0.455357	0.153139	NA	Bacterial Alpha-2-macroglobulin MG10 domain	NA
476	Pfam	PF02844.15	GARS_N	0.812997	0.859694	0.12783	NA	Phosphoribosylglycinamide synthetase, N domain	NA
477	Pfam	PF00078.27	RVT_1	1.40451	1.54974	0.150597	NA	Reverse transcriptase (RNA-dependent DNA polymerase)	NA
478	Pfam	PF16220.5	DUF4880	0.734748	0.422194	0.127289	NA	Domain of unknown function (DUF4880)	NA
479	Pfam	PF14361.6	RsbRD_N	0.204244	0.304847	0.121821	NA	RsbT co-antagonist protein rsbRD N-terminal domain	NA
480	Pfam	PF03610.16	EIIA-man	0.490716	0.589286	0.108005	NA	PTS system fructose IIA component	NA
480	Pfam	PF03922.14	OmpW	0.580902	0.470663	0.119619	NA	OmpW family	NA
482	Pfam	PF07973.14	tRNA_SAD	1.93899	2.00255	0.173163	NA	Threonyl and Alanyl tRNA synthetase second additional domain	NA
483	Pfam	PF03534.13	SpvB	0.133952	0.144133	0.154957	NA	Salmonella virulence plasmid 65kDa B protein	NA
483	Pfam	PF08534.10	Redoxin	6.76525	7.34821	0.0999636	NA	Redoxin	NA
485	Pfam	PF17131.4	LolA_like	0.668435	0.457908	0.201001	NA	Outer membrane lipoprotein-sorting protein	NA
486	DeepEC	EC2.1.1.113	site-specific DNA-methyltransferase (cytosine-N4-specific)	0.0477454	0.0765306	0.150719	NA	site-specific DNA-methyltransferase (cytosine-N4-specific); modification methylase; restriction-modification system; DNA[cytosine-N4]methyltransferase; m4C-forming MTase; S-adenosyl-L-methionine:DNA-cytosine 4-N-methyltransferase	2.1.1.113
487	Pfam	PF11086.8	DUF2878	0.104775	0.0369898	0.176439	NA	Protein of unknown function (DUF2878)	NA
488	Pfam	PF11459.8	AbiEi_3	0.169761	0.127551	0.141805	NA	Transcriptional regulator, AbiEi antitoxin, Type IV TA system	NA
489	Pfam	PF01556.18	DnaJ_C	1.28515	1.5051	0.0946593	NA	DnaJ C terminal domain	NA
490	Pfam	PF06803.12	DUF1232	0.366048	0.264031	0.103655	NA	Protein of unknown function (DUF1232)	NA
491	Pfam	PF14099.6	Polysacc_lyase	0.102122	0.167092	0.157245	0.000694724	Polysaccharide lyase	NA
492	Pfam	PF00209.18	SNF	0.346154	0.232143	0.131109	NA	Sodium:neurotransmitter symporter family	NA
492	Pfam	PF01047.22	MarR	12.0225	10.9209	0.0998903	NA	MarR family	NA
494	DeepEC	EC1.11.1.5	cytochrome-c peroxidase	0.0795756	0.122449	0.121958	0.00314071	cytochrome-c peroxidase; cytochrome peroxidase; cytochrome c-551 peroxidase; apocytochrome c peroxidase; mesocytochrome c peroxidase azide; mesocytochrome c peroxidase cyanide; mesocytochrome c peroxidase cyanate; cytochrome c-H2O oxidoreductase; cytochrome c peroxidase	1.11.1.5
495	Pfam	PF18818.1	MPTase-PolyVal	0.372679	0.494898	0.128729	0.0012938	Metallopeptidase superfamily domain	NA
496	Pfam	PF11187.8	DUF2974	0.061008	0.0905612	0.17918	NA	Protein of unknown function (DUF2974)	NA
497	Pfam	PF00766.19	ETF_alpha	1.13926	1.07908	0.108661	NA	Electron transfer flavoprotein FAD-binding domain	NA
498	Pfam	PF02540.17	NAD_synthase	2.56101	2.66582	0.150463	NA	NAD synthase	NA
498	Pfam	PF09861.9	Lar_N	0.179045	0.0612245	0.138337	0.00142479	Lactate racemase N-terminal domain	NA
500	Pfam	PF01235.17	Na_Ala_symp	0.474801	0.353316	0.107734	NA	Sodium:alanine symporter family	NA
500	Pfam	PF01638.17	HxlR	3.25862	2.97832	0.109335	NA	HxlR-like helix-turn-helix	NA
502	DeepEC	EC3.4.25.2	HslU---HslV peptidase	0.470822	0.535714	0.125867	0.00390578	HslU---HslV peptidase; HslUV; HslV-HslU; HslV peptidase; ATP-dependent HslV-HslU proteinase; caseinolytic protease X; caseinolytic proteinase X; ClpXP ATP-dependent protease; ClpXP protease; ClpXP serine proteinase; Escherichia coli ClpXP serine proteinase; HslUV protease; HslUV proteinase; HslVU protease; HslVU proteinase; protease HslVU; proteinase HslUV	3.4.25.2
503	DeepEC	EC2.7.2.11	glutamate 5-kinase	0.774536	0.830357	0.130556	NA	glutamate 5-kinase; ATP-L-glutamate 5-phosphotransferase; ATP:gamma-L-glutamate phosphotransferase; gamma-glutamate kinase; gamma-glutamyl kinase; glutamate kinase	2.7.2.11
504	Pfam	PF02493.20	MORN	0.177719	0.123724	0.128375	NA	MORN repeat	NA
505	Pfam	PF13167.6	GTP-bdg_N	0.8687	0.920918	0.128574	NA	GTP-binding GTPase N-terminal	NA
506	DeepEC	EC2.1.1.186	23S rRNA (cytidine2498-2'-O)-methyltransferase	0.129973	0.0714286	0.116976	NA	23S rRNA (cytidine2498-2'-O)-methyltransferase; YgdE; rRNA large subunit methyltransferase M; RlmM	2.1.1.186
507	Pfam	PF00892.20	EamA	11.1804	9.87245	0.0963693	NA	EamA-like transporter family	NA
508	Pfam	PF13746.6	Fer4_18	0.928382	0.781888	0.106705	NA	4Fe-4S dicluster domain	NA
509	Pfam	PF16403.5	DUF5011	0.0238727	0.0510204	0.194005	NA	Domain of unknown function (DUF5011)	NA
510	Pfam	PF00588.19	SpoU_methylase	2.90849	3.03061	0.122576	0.00336429	SpoU rRNA Methylase family	NA
511	Pfam	PF07610.11	DUF1573	0.0543767	0.123724	0.110414	NA	Protein of unknown function (DUF1573)	NA
512	Pfam	PF13419.6	HAD_2	8.28117	8.6875	0.114477	0.00525784	Haloacid dehalogenase-like hydrolase	NA
513	Pfam	PF01261.24	AP_endonuc_2	3.98939	3.83036	0.135259	NA	Xylose isomerase-like TIM barrel	NA
514	Pfam	PF01765.19	RRF	0.497347	0.608418	0.0978879	0.00144593	Ribosome recycling factor	NA
515	DeepEC	EC6.1.1.7	alanine---tRNA ligase	0.844828	0.909439	0.0926104	0.00567076	alanine---tRNA ligase; alanyl-tRNA synthetase; alanyl-transfer ribonucleate synthetase; alanyl-transfer RNA synthetase; alanyl-transfer ribonucleic acid synthetase; alanine-transfer RNA ligase; alanine transfer RNA synthetase; alanine tRNA synthetase; alanine translase; alanyl-transfer ribonucleate synthase; AlaRS; Ala-tRNA synthetase	6.1.1.7
516	Pfam	PF00685.27	Sulfotransfer_1	1.28249	1.53189	0.124124	NA	Sulfotransferase domain	NA
517	Pfam	PF00137.21	ATP-synt_C	0.309019	0.405612	0.104022	NA	ATP synthase subunit C	NA
518	Pfam	PF10418.9	DHODB_Fe-S_bind	0.420424	0.475765	0.124951	0.00182659	Iron-sulfur cluster binding domain of dihydroorotate dehydrogenase B	NA
519	Pfam	PF16360.5	GTP-bdg_M	0.864721	0.917092	0.129219	NA	GTP-binding GTPase Middle Region	NA
520	Pfam	PF00679.24	EFG_C	2.76923	2.94898	0.108316	NA	Elongation factor G C-terminus	NA
521	Pfam	PF02685.16	Glucokinase	0.627321	0.789541	0.0891261	0.00166442	Glucokinase	NA
522	DeepEC	EC2.7.7.59	[protein-PII] uridylyltransferase	0.941645	0.885204	0.136074	0.00588882	[protein-PII] uridylyltransferase; PII uridylyl-transferase; uridyl removing enzyme	2.7.7.59
523	Pfam	PF05219.12	DREV	0.367374	0.422194	0.140805	NA	DREV methyltransferase	NA
524	Pfam	PF05016.15	ParE_toxin	0.962865	1.24362	0.095188	NA	ParE toxin of type II toxin-antitoxin system, parDE	NA
525	Pfam	PF00532.21	Peripla_BP_1	7.39788	7.1199	0.131881	NA	Periplasmic binding proteins and sugar binding domain of LacI family	NA
526	Pfam	PF00440.23	TetR_N	27.244	25.3903	0.0948003	NA	Bacterial regulatory proteins, tetR family	NA
527	Pfam	PF01161.20	PBP	0.712202	0.829082	0.114043	NA	Phosphatidylethanolamine-binding protein	NA
528	DeepEC	EC2.8.4.3	tRNA-2-methylthio-N6-dimethylallyladenosine synthase	0.791777	0.835459	0.166654	NA	tRNA-2-methylthio-N6-dimethylallyladenosine synthase; MiaB; 2-methylthio-N-6-isopentenyl adenosine synthase; tRNA-i6A37 methylthiotransferase; tRNA (N6-dimethylallyladenosine37):sulfur-(sulfur carrier),S-adenosyl-L-methionine C2-methylthiotransferase	2.8.4.3
529	Pfam	PF13710.6	ACT_5	0.687003	0.733418	0.159004	NA	ACT domain	NA
530	Pfam	PF03403.13	PAF-AH_p_II	0.45756	0.419643	0.165792	0.00126827	Platelet-activating factor acetylhydrolase, isoform II	NA
531	Pfam	PF00221.19	Lyase_aromatic	0.774536	0.672194	0.120365	NA	Aromatic amino acid lyase	NA
532	Pfam	PF04166.12	PdxA	0.919098	1.00255	0.139225	NA	Pyridoxal phosphate biosynthetic protein PdxA	NA
532	Pfam	PF08895.11	DUF1840	0.193634	0.262755	0.198992	NA	Domain of unknown function (DUF1840)	NA
532	Pfam	PF17803.1	Cadherin_4	1.02918	0.896684	0.16631	NA	Bacterial cadherin-like domain	NA
535	Pfam	PF00392.21	GntR	18.1247	17.0536	0.100852	NA	Bacterial regulatory proteins, gntR family	NA
536	Pfam	PF17899.1	Peptidase_M61_N	0.229443	0.294643	0.149306	0.000907519	Peptidase M61 N-terminal domain	NA
537	Pfam	PF13407.6	Peripla_BP_4	8.01459	7.72704	0.141286	NA	Periplasmic binding protein domain	NA
538	Pfam	PF12255.8	TcdB_toxin_midC	0.0212202	0.0586735	0.117953	NA	Insecticide toxin TcdB middle/C-terminal region	NA
538	Pfam	PF13541.6	ChlI	2.47082	2.63648	0.100844	NA	Subunit ChlI of Mg-chelatase	NA
540	Pfam	PF02308.16	MgtC	0.900531	0.808673	0.123513	NA	MgtC family	NA
541	Pfam	PF02504.15	FA_synthesis	0.689655	0.766582	0.101881	NA	Fatty acid synthesis protein	NA
542	DeepEC	EC2.7.1.90	diphosphate---fructose-6-phosphate 1-phosphotransferase	0.132626	0.22449	0.0936029	NA	diphosphate---fructose-6-phosphate 1-phosphotransferase; 6-phosphofructokinase (pyrophosphate); pyrophosphate-fructose 6-phosphate 1-phosphotransferase; inorganic pyrophosphate-dependent phosphofructokinase; inorganic pyrophosphate-phosphofructokinase; pyrophosphate-dependent phosphofructo-1-kinase; pyrophosphate-fructose 6-phosphate phosphotransferase	2.7.1.90
542	Pfam	PF07045.11	DUF1330	0.79443	0.691327	0.149627	0.00162843	Domain of unknown function (DUF1330)	NA
542	Pfam	PF13284.6	DUF4072	0.096817	0.160714	0.251689	NA	Domain of unknown function (DUF4072)	NA
545	Pfam	PF01812.20	5-FTHF_cyc-lig	0.834218	0.890306	0.13188	NA	5-formyltetrahydrofolate cyclo-ligase family	NA
546	Pfam	PF10123.9	Mu-like_Pro	0.0875332	0.117347	0.114636	NA	Mu-like prophage I protein	NA
547	Pfam	PF02934.15	GatB_N	0.866048	0.913265	0.142029	NA	GatB/GatE catalytic domain	NA
548	Pfam	PF02637.18	GatB_Yqey	0.941645	0.996173	0.164911	NA	GatB domain	NA
548	Pfam	PF13450.6	NAD_binding_8	28.4934	27.3916	0.120677	NA	NAD(P)-binding Rossmann-like domain	NA
550	Pfam	PF00587.25	tRNA-synt_2b	3.48674	3.65306	0.103653	NA	tRNA synthetase class II core domain (G, H, P, S and T)	NA
550	Pfam	PF10423.9	AMNp_N	0.377984	0.321429	0.147541	NA	Bacterial AMP nucleoside phosphorylase N-terminus	NA
552	Pfam	PF01988.19	VIT1	0.607427	0.739796	0.10035	NA	VIT family	NA
552	Pfam	PF13559.6	DUF4129	0.433687	0.373724	0.172291	NA	Domain of unknown function (DUF4129)	NA
554	Pfam	PF13607.6	Succ_CoA_lig	2.20159	2.32526	0.137099	0.00377733	Succinyl-CoA ligase like flavodoxin domain	NA
555	Pfam	PF07592.11	DDE_Tnp_ISAZ013	0.0875332	0.303571	0.104856	NA	Rhodopirellula transposase DDE domain	NA
556	Pfam	PF10703.9	MoaF	0.0490716	0.0306122	0.195625	NA	MoaF N-terminal domain	NA
557	Pfam	PF07007.12	LprI	0.720159	0.572704	0.107367	NA	Lysozyme inhibitor LprI	NA
557	Pfam	PF08264.13	Anticodon_1	2.92308	3.04847	0.109016	NA	Anticodon-binding domain of tRNA	NA
559	Pfam	PF02563.16	Poly_export	1.44164	1.55485	0.195616	NA	Polysaccharide biosynthesis/export protein	NA
560	Pfam	PF02421.18	FeoB_N	6.11804	6.51786	0.0984234	NA	Ferrous iron transport protein B	NA
561	Pfam	PF12392.8	DUF3656	0.237401	0.147959	0.162407	NA	Collagenase	NA
562	Pfam	PF14246.6	TetR_C_7	1.57162	1.40689	0.129271	NA	AefR-like transcriptional repressor, C-terminal domain	NA
563	DeepEC	EC5.4.2.11	phosphoglycerate mutase (2,3-diphosphoglycerate-dependent)	0.356764	0.492347	0.0853315	0.00611847	phosphoglycerate mutase (2,3-diphosphoglycerate-dependent); glycerate phosphomutase (diphosphoglycerate cofactor); 2,3-diphosphoglycerate dependent phosphoglycerate mutase; cofactor dependent phosphoglycerate mutase; phosphoglycerate phosphomutase (ambiguous); phosphoglyceromutase (ambiguous); monophosphoglycerate mutase (ambiguous); monophosphoglyceromutase (ambiguous); GriP mutase (ambiguous); …	5.4.2.11
564	Pfam	PF00689.21	Cation_ATPase_C	1.24271	1.46811	0.0981473	NA	Cation transporting ATPase, C-terminus	NA
565	Pfam	PF02514.16	CobN-Mg_chel	0.807692	0.718112	0.125138	NA	CobN/Magnesium Chelatase	NA
566	Pfam	PF14520.6	HHH_5	3.29841	3.5625	0.0959912	NA	Helix-hairpin-helix domain	NA
567	Pfam	PF13286.6	HD_assoc	0.753316	0.821429	0.109877	NA	Phosphohydrolase-associated domain	NA
568	DeepEC	EC1.6.99.3	NADH dehydrogenase	0.136605	0.0867347	0.11835	NA	NADH dehydrogenase; cytochrome c reductase; type 1 dehydrogenase; beta-NADH dehydrogenase dinucleotide; diaphorase; dihydrocodehydrogenase I dehydrogenase; dihydronicotinamide adenine dinucleotide dehydrogenase; diphosphopyridine diaphorase; DPNH diaphorase; NADH diaphorase; NADH hydrogenase; NADH oxidoreductase; NADH-menadione oxidoreductase; reduced diphosphopyridine nucleotide diaphorase; NADH…	1.6.99.3
568	Pfam	PF01037.21	AsnC_trans_reg	5.33687	4.49235	0.0931504	NA	Lrp/AsnC ligand binding domain	NA
570	Pfam	PF17939.1	TetR_C_30	0.440318	0.341837	0.104912	NA	Tetracyclin repressor-like, C-terminal domain	NA
571	Pfam	PF10111.9	Glyco_tranf_2_2	2.85279	3.12117	0.127376	NA	Glycosyltransferase like family 2	NA
571	Pfam	PF13855.6	LRR_8	0.293103	0.235969	0.150312	NA	Leucine rich repeat	NA
573	Pfam	PF08859.11	DGC	0.1313	0.0905612	0.121077	NA	DGC domain	NA
574	Pfam	PF14905.6	OMP_b-brl_3	1.06897	0.784439	0.136272	NA	Outer membrane protein beta-barrel family	NA
575	Pfam	PF14693.6	Ribosomal_TL5_C	0.54244	0.591837	0.156237	NA	Ribosomal protein TL5, C-terminal domain	NA
576	Pfam	PF00436.25	SSB	1.03846	1.16454	0.109153	NA	Single-strand binding protein family	NA
576	Pfam	PF13379.6	NMT1_2	4.83422	4.62372	0.107288	NA	NMT1-like family	NA
578	Pfam	PF11845.8	DUF3365	0.417772	0.516582	0.16143	NA	Protein of unknown function (DUF3365)	NA
579	DeepEC	EC1.1.1.49	glucose-6-phosphate dehydrogenase (NADP+)	0.706897	0.840561	0.0929937	NA	glucose-6-phosphate dehydrogenase (NADP+); NADP-glucose-6-phosphate dehydrogenase; Zwischenferment; D-glucose 6-phosphate dehydrogenase; glucose 6-phosphate dehydrogenase (NADP); NADP-dependent glucose 6-phosphate dehydrogenase; 6-phosphoglucose dehydrogenase; Entner-Doudoroff enzyme; glucose-6-phosphate 1-dehydrogenase; G6PDH; GPD; glucose-6-phosphate dehydrogenase	1.1.1.49
580	Pfam	PF03129.20	HGTP_anticodon	2.73077	2.85204	0.109875	NA	Anticodon binding domain	NA
581	DeepEC	EC6.1.1.6	lysine---tRNA ligase	0.741379	0.818878	0.0950864	NA	lysine---tRNA ligase; lysyl-tRNA synthetase; lysyl-transfer ribonucleate synthetase; lysyl-transfer RNA synthetase; L-lysine-transfer RNA ligase; lysine-tRNA synthetase; lysine translase	6.1.1.6
582	Pfam	PF06519.11	TolA	0.155172	0.233418	0.110808	NA	TolA C-terminal	NA
583	Pfam	PF00413.24	Peptidase_M10	0.27321	0.227041	0.111313	NA	Matrixin	NA
584	Pfam	PF03481.13	SUA5	0.559682	0.494898	0.109708	0.00107835	Putative GTP-binding controlling metal-binding	NA
585	Pfam	PF14065.6	DUF4255	0.104775	0.153061	0.119138	NA	Protein of unknown function (DUF4255)	NA
586	Pfam	PF13642.6	DUF4144	0.030504	0.0127551	0.306658	NA	protein structure with unknown function	NA
587	Pfam	PF03799.15	FtsQ	0.6313	0.705357	0.11003	NA	Cell division protein FtsQ	NA
588	Pfam	PF08543.12	Phos_pyr_kin	2.58223	2.70663	0.156926	NA	Phosphomethylpyrimidine kinase	NA
589	Pfam	PF02629.19	CoA_binding	2.2374	2.42857	0.118906	NA	CoA binding domain	NA
589	Pfam	PF07290.11	DUF1449	0.0702918	0.0306122	0.10375	NA	Protein of unknown function (DUF1449)	NA
591	Pfam	PF11136.8	DUF2889	0.356764	0.313776	0.113813	NA	Protein of unknown function (DUF2889)	NA
592	DeepEC	EC6.1.1.1	tyrosine---tRNA ligase	0.802387	0.855867	0.0968159	0.00507408	tyrosine---tRNA ligase	6.1.1.1
593	Pfam	PF13230.6	GATase_4	1.36207	1.21556	0.138227	NA	Glutamine amidotransferases class-II	NA
594	Pfam	PF05973.14	Gp49	0.566313	0.673469	0.107877	NA	Phage derived protein Gp49-like (DUF891)	NA
595	Pfam	PF06505.11	XylR_N	0.210875	0.139031	0.130449	NA	Activator of aromatic catabolism	NA
595	Pfam	PF09685.10	DUF4870	0.116711	0.0803571	0.154044	NA	Domain of unknown function (DUF4870)	NA
597	Pfam	PF06144.13	DNA_pol3_delta	0.669761	0.725765	0.120313	NA	DNA polymerase III, delta subunit	NA
598	Pfam	PF00448.22	SRP54	2.32891	2.5	0.0955447	NA	SRP54-type protein, GTPase domain	NA
599	Pfam	PF13835.6	DUF4194	0.196286	0.142857	0.115194	NA	Domain of unknown function (DUF4194)	NA
600	DeepEC	EC2.4.1.18	1,4-alpha-glucan branching enzyme	0.713528	0.860969	0.0902243	NA	1,4-alpha-glucan branching enzyme; branching enzyme; amylo-(1,4->1,6)-transglycosylase; Q-enzyme; alpha-glucan-branching glycosyltransferase; amylose isomerase; enzymatic branching factor; branching glycosyltransferase; enzyme Q; glucosan transglycosylase; glycogen branching enzyme; plant branching enzyme; alpha-1,4-glucan:alpha-1,4-glucan-6-glycosyltransferase; starch branching enzyme; 1,4-alpha…	2.4.1.18
600	Pfam	PF13662.6	Toprim_4	1.77188	1.89923	0.0873691	0.00287154	Toprim domain	NA
602	Pfam	PF14595.6	Thioredoxin_9	0.220159	0.281888	0.116187	NA	Thioredoxin	NA
603	Pfam	PF07148.12	MalM	0.030504	0.0127551	0.274329	NA	Maltose operon periplasmic protein precursor (MalM)	NA
604	Pfam	PF13854.6	Kelch_5	0.148541	0.21301	0.0925739	NA	Kelch motif	NA
605	Pfam	PF05954.11	Phage_GPD	1.28912	0.923469	0.106833	NA	Phage late control gene D protein (GPD)	NA
606	DeepEC	EC2.7.2.2	carbamate kinase	0.11008	0.0841837	0.166631	0.00233431	carbamate kinase; CKase; carbamoyl phosphokinase; carbamyl phosphokinase	2.7.2.2
606	Pfam	PF13429.6	TPR_15	2.03979	2.14923	0.132252	0.00307801	Tetratricopeptide repeat	NA
608	Pfam	PF02075.17	RuvC	0.659151	0.709184	0.125591	NA	Crossover junction endodeoxyribonuclease RuvC	NA
609	Pfam	PF13186.6	SPASM	1.22281	1.18367	0.225241	NA	Iron-sulfur cluster-binding domain	NA
610	Pfam	PF01144.23	CoA_trans	2.20822	2.13265	0.122713	NA	Coenzyme A transferase	NA
610	Pfam	PF08323.11	Glyco_transf_5	0.952255	1.10077	0.0940517	NA	Starch synthase catalytic domain	NA
612	DeepEC	EC1.2.1.8	betaine-aldehyde dehydrogenase	0.757294	0.656888	0.11781	NA	betaine-aldehyde dehydrogenase; betaine aldehyde oxidase; BADH; betaine aldehyde dehydrogenase; BetB	1.2.1.8
613	DeepEC	EC6.1.1.23	aspartate---tRNAAsn ligase	0.724138	0.764031	0.143599	0.00426865	aspartate---tRNAAsn ligase; nondiscriminating aspartyl-tRNA synthetase	6.1.1.23
613	Pfam	PF00408.20	PGM_PMM_IV	2.27056	2.46173	0.0926	NA	Phosphoglucomutase/phosphomannomutase, C-terminal domain	NA
615	Pfam	PF03477.16	ATP-cone	1.08621	1.2449	0.0929523	NA	ATP cone domain	NA
616	Pfam	PF13447.6	Multi-haem_cyto	0.0689655	0.184949	0.129336	NA	Seven times multi-haem cytochrome CxxCH	NA
617	Pfam	PF00126.27	HTH_1	37.7135	34.0064	0.0949097	NA	Bacterial regulatory helix-turn-helix protein, lysR family	NA
617	Pfam	PF00248.21	Aldo_ket_red	5.80902	5.47449	0.116646	NA	Aldo/keto reductase family	NA
619	Pfam	PF13087.6	AAA_12	0.722812	0.576531	0.0994874	NA	AAA domain	NA
619	Pfam	PF13305.6	TetR_C_33	1.47745	1.37883	0.13085	NA	Tetracyclin repressor-like, C-terminal domain	NA
621	Pfam	PF06841.12	Phage_T4_gp19	0.139257	0.205357	0.112083	NA	T4-like virus tail tube protein gp19	NA
622	DeepEC	EC2.7.4.22	UMP kinase	0.706897	0.753827	0.1332	NA	UMP kinase; uridylate kinase; UMPK; uridine monophosphate kinase; PyrH; UMP-kinase; SmbA	2.7.4.22
623	Pfam	PF02874.23	ATP-synt_ab_N	1.88992	2.05357	0.128046	NA	ATP synthase alpha/beta family, beta-barrel domain	NA
623	Pfam	PF03969.16	AFG1_ATPase	0.954907	0.880102	0.125894	NA	AFG1-like ATPase	NA
625	Pfam	PF03190.15	Thioredox_DsbH	0.567639	0.700255	0.0902426	NA	Protein of unknown function, DUF255	NA
625	Pfam	PF11162.8	DUF2946	0.387268	0.303571	0.125933	NA	Protein of unknown function (DUF2946)	NA
627	Pfam	PF08485.10	Polysacc_syn_2C	0.0795756	0.0497449	0.128691	NA	Polysaccharide biosynthesis protein C-terminal	NA
628	Pfam	PF00069.25	Pkinase	5.27321	5.14923	0.102654	NA	Protein kinase domain	NA
628	Pfam	PF05721.13	PhyH	1.38462	1.22194	0.103226	NA	Phytanoyl-CoA dioxygenase (PhyH)	NA
630	DeepEC	EC1.6.5.8	NADH:ubiquinone reductase (Na+-transporting)	0.579576	0.294643	0.0899743	0.00678857	NADH:ubiquinone reductase (Na+-transporting); Na+-translocating NADH-quinone reductase; Na+-NQR	7.2.1.1
631	Pfam	PF00723.21	Glyco_hydro_15	0.781167	0.899235	0.148216	NA	Glycosyl hydrolases family 15	NA
632	Pfam	PF17956.1	NAPRTase_C	0.0862069	0.128827	0.106672	NA	Nicotinate phosphoribosyltransferase C-terminal domain	NA
633	Pfam	PF02569.15	Pantoate_ligase	0.818302	0.854592	0.123025	NA	Pantoate-beta-alanine ligase	NA
634	Pfam	PF05746.15	DALR_1	1.48011	1.57015	0.0998664	NA	DALR anticodon binding domain	NA
635	Pfam	PF12798.7	Fer4_3	0.391247	0.44898	0.117898	NA	4Fe-4S binding domain	NA
635	Pfam	PF17202.4	sCache_3_3	0.513263	0.410714	0.143713	NA	Single cache domain 3	NA
637	Pfam	PF02592.15	Vut_1	0.363395	0.292092	0.102755	NA	Putative vitamin uptake transporter	NA
638	Pfam	PF18276.1	TcA_TcB_BD	0.0291777	0.0739796	0.111567	NA	Tc toxin complex TcA C-terminal TcB-binding domain	NA
639	Pfam	PF12857.7	TOBE_3	0.444297	0.389031	0.128111	NA	TOBE-like domain	NA
640	Pfam	PF08445.10	FR47	5.37931	4.98214	0.102212	NA	FR47-like protein	NA
640	Pfam	PF11182.8	AlgF	0.0464191	0.0153061	0.134783	NA	Alginate O-acetyl transferase AlgF	NA
642	Pfam	PF10996.8	Beta-Casp	0.570292	0.5	0.133806	NA	Beta-Casp domain	NA
642	Pfam	PF13508.7	Acetyltransf_7	11.6393	10.4566	0.0921778	NA	Acetyltransferase (GNAT) domain	NA
644	Pfam	PF07549.14	Sec_GG	1.23077	1.37883	0.0933042	NA	SecD/SecF GG Motif	NA
645	Pfam	PF12176.8	MtaB	0.0809019	0.00255102	0.575348	NA	Methanol-cobalamin methyltransferase B subunit	NA
646	Pfam	PF03150.14	CCP_MauG	1.16578	1.29847	0.179295	NA	Di-haem cytochrome c peroxidase	NA
646	Pfam	PF04977.15	DivIC	0.488064	0.547194	0.120632	0.00113776	Septum formation initiator	NA
648	DeepEC	EC1.1.1.193	5-amino-6-(5-phosphoribosylamino)uracil reductase	0.0941645	0.0561224	0.120783	0.00231716	5-amino-6-(5-phosphoribosylamino)uracil reductase; aminodioxyphosphoribosylaminopyrimidine reductase	1.1.1.193
648	Pfam	PF17991.1	Thioredoxin_10	0.156499	0.202806	0.137594	NA	Thioredoxin like C-terminal domain	NA
650	Pfam	PF01225.25	Mur_ligase	2.67639	2.80357	0.112809	NA	Mur ligase family, catalytic domain	NA
650	Pfam	PF03749.13	SfsA	0.257294	0.182398	0.121092	NA	Sugar fermentation stimulation protein RE domain	NA
652	Pfam	PF13698.6	DUF4156	0.030504	0.137755	0.141667	NA	Domain of unknown function (DUF4156)	NA
653	DeepEC	EC3.6.3.8	P-type Ca2+ transporter	0.307692	0.353316	0.145442	NA	P-type Ca2+ transporter; sarcoplasmic reticulum ATPase; sarco(endo)plasmic reticulum Ca2+-ATPase; calcium pump; Ca2+-pumping ATPase; plasma membrane Ca-ATPase; Ca2+-transporting ATPaseP-	7.2.2.10
654	Pfam	PF07286.12	DUF1445	0.246684	0.177296	0.105971	NA	Protein of unknown function (DUF1445)	NA
655	Pfam	PF02912.18	Phe_tRNA-synt_N	0.698939	0.793367	0.0910263	0.00151483	Aminoacyl tRNA synthetase class II, N-terminal domain	NA
656	Pfam	PF14938.6	SNAP	0.209549	0.239796	0.138939	NA	Soluble NSF attachment protein, SNAP	NA
657	Pfam	PF01029.18	NusB	1.29973	1.36862	0.14499	NA	NusB family	NA
658	Pfam	PF02655.14	ATP-grasp_3	3.84615	4.00638	0.106373	0.00462843	ATP-grasp domain	NA
659	Pfam	PF08774.11	VRR_NUC	0.20557	0.109694	0.104646	NA	VRR-NUC domain	NA
660	DeepEC	EC4.1.1.20	diaminopimelate decarboxylase	0.668435	0.744898	0.0982372	NA	diaminopimelate decarboxylase; diaminopimelic acid decarboxylase; meso-diaminopimelate decarboxylase; DAP-decarboxylase; meso-2,6-diaminoheptanedioate carboxy-lyase	4.1.1.20
661	Pfam	PF13249.6	SQHop_cyclase_N	0.290451	0.362245	0.119442	NA	Squalene-hopene cyclase N-terminal domain	NA
662	Pfam	PF14742.6	GDE_N_bis	0.311671	0.391582	0.13093	NA	N-terminal domain of (some) glycogen debranching enzymes	NA
663	Pfam	PF00264.20	Tyrosinase	0.071618	0.206633	0.105856	NA	Common central domain of tyrosinase	NA
663	Pfam	PF16917.5	BPL_LplA_LipB_2	0.229443	0.182398	0.120854	NA	Biotin/lipoate A/B protein ligase family	NA
665	Pfam	PF00356.21	LacI	4.81963	4.61097	0.128106	NA	Bacterial regulatory proteins, lacI family	NA
665	Pfam	PF02879.16	PGM_PMM_II	2.33289	2.54337	0.0888953	NA	Phosphoglucomutase/phosphomannomutase, alpha/beta/alpha domain II	NA
667	Pfam	PF08028.11	Acyl-CoA_dh_2	11.4509	10.3673	0.0913215	NA	Acyl-CoA dehydrogenase, C-terminal domain	NA
668	Pfam	PF00355.26	Rieske	6.53183	6.20281	0.13557	NA	Rieske [2Fe-2S] domain	NA
669	Pfam	PF02625.16	XdhC_CoxI	1.21088	1.0676	0.0931138	NA	XdhC and CoxI family	NA
670	Pfam	PF06779.14	MFS_4	3.22149	3.26913	0.0925935	NA	Uncharacterised MFS-type transporter YbfB	NA
671	Pfam	PF00574.23	CLP_protease	1.81565	1.72449	0.15698	0.00269312	Clp protease	NA
672	Pfam	PF13772.6	AIG2_2	0.159151	0.204082	0.115884	0.000931092	AIG2-like family	NA
673	Pfam	PF00675.20	Peptidase_M16	1.63395	1.75765	0.119016	NA	Insulinase (Peptidase family M16)	NA
673	Pfam	PF13670.6	PepSY_2	0.509284	0.399235	0.0980628	0.00172105	Peptidase propeptide and YPEB domain	NA
675	Pfam	PF02654.15	CobS	0.667109	0.608418	0.108654	NA	Cobalamin-5-phosphate synthase	NA
676	Pfam	PF00183.18	HSP90	0.612732	0.67602	0.112004	NA	Hsp90 protein	NA
676	Pfam	PF01894.17	UPF0047	0.543767	0.605867	0.163148	0.00150496	Uncharacterised protein family UPF0047	NA
678	Pfam	PF14525.6	AraC_binding_2	1.75862	1.49107	0.121662	NA	AraC-binding-like domain	NA
679	Pfam	PF10662.9	PduV-EutP	0.649867	0.747449	0.101307	0.0016998	Ethanolamine utilisation - propanediol utilisation	NA
680	DeepEC	EC6.3.4.20	7-cyano-7-deazaguanine synthase	0.639257	0.706633	0.103454	NA	7-cyano-7-deazaguanine synthase; preQ0 synthase; 7-cyano-7-carbaguanine synthase; queC (gene name)	6.3.4.20
681	Pfam	PF12225.8	MTHFR_C	0.125995	0.0663265	0.0974993	NA	Methylene-tetrahydrofolate reductase C terminal	NA
682	Pfam	PF13807.6	GNVR	1.1313	1.31633	0.178186	NA	G-rich domain on putative tyrosine kinase	NA
683	Pfam	PF13599.6	Pentapeptide_4	1.1313	1.03189	0.123774	NA	Pentapeptide repeats (9 copies)	NA
684	Pfam	PF09956.9	DUF2190	0.061008	0.0918367	0.129094	0.000637242	Uncharacterized conserved protein (DUF2190)	NA
685	Pfam	PF03253.14	UT	0.0941645	0.135204	0.156028	NA	Urea transporter	NA
686	DeepEC	EC2.1.1.297	peptide chain release factor N5-glutamine methyltransferase	0.81565	0.877551	0.118246	NA	peptide chain release factor N5-glutamine methyltransferase; N5-glutamine S-adenosyl-L-methionine dependent methyltransferase; N5-glutamine MTase; HemK; PrmC	2.1.1.297
686	Pfam	PF04717.12	Phage_base_V	0.112732	0.0739796	0.170799	NA	Type VI secretion system, phage-baseplate injector	NA
688	Pfam	PF00919.20	UPF0004	1.7321	1.83418	0.112978	NA	Uncharacterized protein family UPF0004	NA
689	Pfam	PF04386.13	SspB	0.558355	0.617347	0.12912	0.000869302	Stringent starvation protein B	NA
690	Pfam	PF07991.12	IlvN	2.59549	2.78444	0.109341	NA	Acetohydroxy acid isomeroreductase, NADPH-binding domain	NA
691	DeepEC	EC2.3.3.16	citrate synthase (unknown stereospecificity)	0.513263	0.572704	0.138697	NA	citrate synthase (unknown stereospecificity); citrate condensing enzyme; CoA-acetylating citrate oxaloacetate-lyase; citrate synthetase; citric synthase; citric-condensing enzyme; citrogenase; condensing enzyme (ambiguous); oxaloacetate transacetase; oxalacetic transacetase	2.3.3.16
691	Pfam	PF01396.19	zf-C4_Topoisom	0.872679	0.730867	0.0924248	NA	Topoisomerase DNA binding C4 zinc finger	NA
693	Pfam	PF13612.6	DDE_Tnp_1_3	0.561008	1.11862	0.118719	0.00168225	Transposase DDE domain	NA
694	Pfam	PF14403.6	CP_ATPgrasp_2	1.16976	1.09311	0.158194	NA	Circularly permuted ATP-grasp type 2	NA
695	Pfam	PF17746.1	SfsA_N	0.258621	0.184949	0.119201	NA	SfsA N-terminal OB domain	NA
696	DeepEC	EC3.1.22.4	crossover junction endodeoxyribonuclease	0.538462	0.635204	0.0813092	0.00447834	crossover junction endodeoxyribonuclease; Hje endonuclease; Holliday junction endonuclease CCE1; Holliday junction resolvase; Holliday junction-cleaving endonuclease; Holliday junction-resolving endoribonuclease; RusA Holliday junction resolvase; RusA endonuclease; RuvC endonuclease; SpCCe1 Holliday junction resolvase; crossover junction endoribonuclease; cruciform-cutting endonuclease; endo X3; …	3.1.22.4
697	Pfam	PF01106.17	NifU	0.453581	0.580357	0.0887586	0.00203751	NifU-like domain	NA
698	Pfam	PF03437.15	BtpA	0.0981432	0.126276	0.184285	NA	BtpA family	NA
699	Pfam	PF01593.24	Amino_oxidase	7.687	7.32143	0.110867	NA	Flavin containing amine oxidoreductase	NA
700	DeepEC	EC2.4.2.19	nicotinate-nucleotide diphosphorylase (carboxylating)	0.470822	0.506378	0.154409	NA	nicotinate-nucleotide diphosphorylase (carboxylating); quinolinate phosphoribosyltransferase (decarboxylating); quinolinic acid phosphoribosyltransferase; QAPRTase; NAD+ pyrophosphorylase; nicotinate mononucleotide pyrophosphorylase (carboxylating); quinolinic phosphoribosyltransferase	2.4.2.19
701	Pfam	PF14792.6	DNA_pol_B_palm	0.0212202	0.0905612	0.103356	0.00170226	DNA polymerase beta palm	NA
702	Pfam	PF00411.19	Ribosomal_S11	0.466844	0.531888	0.104782	NA	Ribosomal protein S11	NA
703	Pfam	PF13646.6	HEAT_2	1.27188	1.40051	0.115523	0.00363299	HEAT repeats	NA
704	Pfam	PF00496.22	SBP_bac_5	7.71353	7.42985	0.173869	NA	Bacterial extracellular solute-binding proteins, family 5 Middle	NA
705	Pfam	PF13576.6	Pentapeptide_3	1.16446	1.1148	0.114872	NA	Pentapeptide repeats (9 copies)	NA
706	Pfam	PF00459.25	Inositol_P	2.49735	2.64031	0.112192	NA	Inositol monophosphatase family	NA
707	Pfam	PF00054.23	Laminin_G_1	0.0596817	0.0369898	0.150107	0.000419248	Laminin G domain	NA
707	Pfam	PF00996.18	GDI	0.181698	0.126276	0.10686	NA	GDP dissociation inhibitor	NA
707	Pfam	PF02245.16	Pur_DNA_glyco	0.29443	0.341837	0.148011	NA	Methylpurine-DNA glycosylase (MPG)	NA
710	Pfam	PF01663.22	Phosphodiest	2.27851	2	0.0923344	NA	Type I phosphodiesterase / nucleotide pyrophosphatase	NA
710	Pfam	PF14701.6	hDGE_amylase	0.133952	0.178571	0.10343	NA	Glycogen debranching enzyme, glucanotransferase domain	NA
712	Pfam	PF13458.6	Peripla_BP_6	11.3674	10.1633	0.091053	NA	Periplasmic binding protein	NA
713	DeepEC	EC1.13.11.29	stizolobate synthase	0.0212202	0.059949	0.0902484	0.00140377	stizolobate synthase	1.13.11.29
714	DeepEC	EC1.12.1.2	hydrogen dehydrogenase	0.0848806	0.158163	0.0973178	NA	hydrogen dehydrogenase; H2:NAD+ oxidoreductase; NAD+-linked hydrogenase; bidirectional hydrogenase; hydrogenase	1.12.1.2
715	Pfam	PF10042.9	DUF2278	0.0649867	0.0943878	0.136361	NA	Uncharacterized conserved protein (DUF2278)	NA
716	DeepEC	EC6.3.2.1	pantoate---beta-alanine ligase (AMP-forming)	0.754642	0.799745	0.118177	NA	pantoate---beta-alanine ligase (AMP-forming); pantothenate synthetase; pantoate activating enzyme; pantoic-activating enzyme; D-pantoate:beta-alanine ligase (AMP-forming); pantoate---beta-alanine ligase (ambiguous)	6.3.2.1
717	Pfam	PF02881.19	SRP54_N	1.62069	1.69005	0.110356	NA	SRP54-type protein, helical bundle domain	NA
718	Pfam	PF05154.16	TM2	0.225464	0.168367	0.118801	NA	TM2 domain	NA
719	Pfam	PF10568.9	Tom37	0.137931	0.195153	0.110258	NA	Outer mitochondrial membrane transport complex protein	NA
720	Pfam	PF06832.12	BiPBP_C	0.470822	0.417092	0.140431	NA	Penicillin-Binding Protein C-terminus Family	NA
721	Pfam	PF01706.16	FliG_C	0.559682	0.651786	0.105389	NA	FliG C-terminal domain	NA
722	DeepEC	EC2.1.1.174	23S rRNA (guanine1835-N2)-methyltransferase	0.0809019	0.0382653	0.112342	0.00192068	23S rRNA (guanine1835-N2)-methyltransferase; ygjO (gene name); rlmG (gene name); ribosomal RNA large subunit methyltransferase G	2.1.1.174
723	Pfam	PF00171.22	Aldedh	14.187	13.0013	0.088375	NA	Aldehyde dehydrogenase family	NA
724	Pfam	PF04204.16	HTS	0.22679	0.26148	0.163204	NA	Homoserine O-succinyltransferase	NA
725	Pfam	PF13977.6	TetR_C_6	1.2626	1.08801	0.0919791	NA	BetI-type transcriptional repressor, C-terminal	NA
726	Pfam	PF06751.11	EutB	0.355438	0.325255	0.181018	NA	Ethanolamine ammonia lyase large subunit (EutB)	NA
727	Pfam	PF02152.18	FolB	0.767905	0.84949	0.113689	NA	Dihydroneopterin aldolase	NA
728	Pfam	PF01169.19	UPF0016	0.38992	0.32398	0.0949696	NA	Uncharacterized protein family UPF0016	NA
729	Pfam	PF01493.19	GXGXG	1.30106	1.36352	0.200829	0.00247356	GXGXG motif	NA
730	Pfam	PF09919.9	DUF2149	0.112732	0.0522959	0.0974034	NA	Uncharacterized conserved protein (DUF2149)	NA
731	Pfam	PF00430.18	ATP-synt_B	0.850133	0.980867	0.0936206	NA	ATP synthase B/B' CF(0)	NA
732	DeepEC	EC2.4.1.21	starch synthase (glycosyl-transferring)	0.534483	0.683673	0.0848508	NA	starch synthase (glycosyl-transferring); ADP-glucose---starch glucosyltransferase; adenosine diphosphate glucose-starch glucosyltransferase; adenosine diphosphoglucose-starch glucosyltransferase; ADP-glucose starch synthase; ADP-glucose synthase; ADP-glucose transglucosylase; ADP-glucose-starch glucosyltransferase; ADPG starch synthetase; ADPG-starch glucosyltransferase; starch synthetase; ADP-gl…	2.4.1.21
733	Pfam	PF03831.14	PhnA	0.411141	0.344388	0.110455	NA	PhnA domain	NA
734	Pfam	PF14436.6	EndoU_bacteria	0.0278515	0.057398	0.12646	NA	Bacterial EndoU nuclease	NA
735	Pfam	PF01750.18	HycI	0.440318	0.647959	0.0850912	NA	Hydrogenase maturation protease	NA
735	Pfam	PF08379.10	Bact_transglu_N	1.54111	1.39031	0.118669	NA	Bacterial transglutaminase-like N-terminal region	NA
735	Pfam	PF13503.6	DUF4123	0.297082	0.139031	0.110485	NA	Domain of unknown function (DUF4123)	NA
738	Pfam	PF06068.13	TIP49	1.1061	1.23469	0.0945399	NA	TIP49 P-loop domain	NA
738	Pfam	PF07433.11	DUF1513	0.377984	0.294643	0.0883439	0.00116003	Protein of unknown function (DUF1513)	NA
740	DeepEC	EC2.7.7.3	pantetheine-phosphate adenylyltransferase	0.606101	0.683673	0.094076	NA	pantetheine-phosphate adenylyltransferase; dephospho-CoA pyrophosphorylase; pantetheine phosphate adenylyltransferase; dephospho-coenzyme A pyrophosphorylase; 3'-dephospho-CoA pyrophosphorylase	2.7.7.3
741	DeepEC	EC3.1.21.2	deoxyribonuclease IV	0.106101	0.15051	0.151108	NA	deoxyribonuclease IV; deoxyribonuclease IV (phage-T4-induced) (misleading); endodeoxyribonuclease IV (phage T4-induced) (misleading); E. coli endonuclease IV; endodeoxyribonuclease (misleading); redoxyendonuclease; deoxriboendonuclease (misleading); endonuclease II; endonuclease IV; DNA-adenine-transferase; nfo (gene name)	3.1.21.2
742	Pfam	PF00252.18	Ribosomal_L16	0.485411	0.554847	0.10118	NA	Ribosomal protein L16p/L10e	NA
743	Pfam	PF08480.10	Disaggr_assoc	0.159151	0.00255102	0.284573	NA	Disaggregatase related	NA
744	Pfam	PF00160.21	Pro_isomerase	1.25066	1.39796	0.0914477	NA	Cyclophilin type peptidyl-prolyl cis-trans isomerase/CLD	NA
745	Pfam	PF05378.13	Hydant_A_N	1.64721	1.3176	0.108363	NA	Hydantoinase/oxoprolinase N-terminal region	NA
746	Pfam	PF02803.18	Thiolase_C	5.88992	5.26276	0.0915385	NA	Thiolase, C-terminal domain	NA
747	Pfam	PF13473.6	Cupredoxin_1	1.08886	1.17092	0.164316	NA	Cupredoxin-like domain	NA
748	Pfam	PF01300.18	Sua5_yciO_yrdC	1.58223	1.78699	0.0849532	NA	Telomere recombination	NA
749	Pfam	PF04174.13	CP_ATPgrasp_1	1.16578	1.09184	0.158881	NA	A circularly permuted ATPgrasp	NA
750	DeepEC	EC1.8.1.2	assimilatory sulfite reductase (NADPH)	0.0941645	0.163265	0.122901	NA	assimilatory sulfite reductase (NADPH); sulfite reductase (NADPH); sulfite (reduced nicotinamide adenine dinucleotide phosphate) reductase; NADPH-sulfite reductase; NADPH-dependent sulfite reductase; H2S-NADP oxidoreductase; sulfite reductase (NADPH2); MET5 (gene name); MET10 (gene name); cysI (gene name); cysJ (gene name)	1.8.1.2
751	Pfam	PF01475.19	FUR	1.80371	1.89158	0.183934	NA	Ferric uptake regulator family	NA
752	DeepEC	EC2.1.3.3	ornithine carbamoyltransferase	0.746684	0.792092	0.116391	0.00516461	ornithine carbamoyltransferase; citrulline phosphorylase; ornithine transcarbamylase; OTC; carbamylphosphate-ornithine transcarbamylase; L-ornithine carbamoyltransferase; L-ornithine carbamyltransferase; L-ornithine transcarbamylase; ornithine carbamyltransferase	2.1.3.3
753	DeepEC	EC4.2.1.51	prephenate dehydratase	0.0809019	0.128827	0.110809	NA	prephenate dehydratase; prephenate hydro-lyase (decarboxylating)	4.2.1.51
753	Pfam	PF03270.13	DUF269	0.148541	0.196429	0.126209	NA	Protein of unknown function, DUF269	NA
755	Pfam	PF11791.8	Aconitase_B_N	0.432361	0.322704	0.0949435	NA	Aconitate B N-terminal domain	NA
756	Pfam	PF13577.6	SnoaL_4	2.24138	2.02041	0.100886	NA	SnoaL-like domain	NA
757	Pfam	PF01252.18	Peptidase_A8	0.82626	0.904337	0.0959699	0.00207496	Signal peptidase (SPase) II	NA
758	Pfam	PF01380.22	SIS	4.41777	4.36607	0.12984	0.00404765	SIS domain	NA
759	DeepEC	EC3.6.1.23	dUTP diphosphatase	0.494695	0.538265	0.142205	NA	dUTP diphosphatase; DUT (gene name); deoxyuridine-triphosphatase; dUTPase; dUTP pyrophosphatase; desoxyuridine 5'-triphosphate nucleotidohydrolase; desoxyuridine 5'-triphosphatase	3.6.1.23
760	Pfam	PF05101.13	VirB3	0.328912	0.438776	0.118211	NA	Type IV secretory pathway, VirB3-like protein	NA
761	Pfam	PF13102.6	Phage_int_SAM_5	0.399204	0.526786	0.0911645	NA	Phage integrase SAM-like domain	NA
762	Pfam	PF13515.6	FUSC_2	1.50265	1.40179	0.131596	NA	Fusaric acid resistance protein-like	NA
762	Pfam	PF13714.6	PEP_mutase	1.88859	1.78699	0.11193	NA	Phosphoenolpyruvate phosphomutase	NA
764	Pfam	PF02163.22	Peptidase_M50	1.63263	1.73214	0.0973479	NA	Peptidase family M50	NA
765	Pfam	PF06094.12	GGACT	0.790451	0.720663	0.141617	NA	Gamma-glutamyl cyclotransferase, AIG2-like	NA
766	Pfam	PF13692.6	Glyco_trans_1_4	13.7427	14.6339	0.110678	NA	Glycosyl transferases group 1	NA
767	Pfam	PF00346.19	Complex1_49kDa	1.10345	1.36097	0.0829909	NA	Respiratory-chain NADH dehydrogenase, 49 Kd subunit	NA
768	Pfam	PF01888.17	CbiD	0.278515	0.235969	0.131221	NA	CbiD	NA
769	Pfam	PF00226.31	DnaJ	2.43501	2.6926	0.0895608	NA	DnaJ domain	NA
770	Pfam	PF09619.10	YscW	0.176393	0.102041	0.0847312	NA	Type III secretion system lipoprotein chaperone (YscW)	NA
771	Pfam	PF08284.11	RVP_2	0.035809	0.0204082	0.132201	NA	Retroviral aspartyl protease	NA
772	Pfam	PF10588.9	NADH-G_4Fe-4S_3	1.2122	1.45536	0.0747028	0.00415638	NADH-ubiquinone oxidoreductase-G iron-sulfur binding region	NA
773	Pfam	PF11638.8	DnaA_N	0.729443	0.778061	0.142688	NA	DnaA N-terminal domain	NA
774	DeepEC	EC2.1.1.107	uroporphyrinogen-III C-methyltransferase	0.627321	0.681122	0.112047	NA	uroporphyrinogen-III C-methyltransferase; uroporphyrinogen methyltransferase; uroporphyrinogen-III methyltransferase; adenosylmethionine-uroporphyrinogen III methyltransferase; S-adenosyl-L-methionine-dependent uroporphyrinogen III methylase; uroporphyrinogen-III methylase; SirA; CysG; CobA [ambiguous - see EC 2.5.1.17] SUMT; uroporphyrin-III C-methyltransferase (incorrect); S-adenosyl-L-methioni…	2.1.1.107
775	Pfam	PF05876.12	Terminase_GpA	0.316976	0.244898	0.133667	NA	Phage terminase large subunit (GpA)	NA
776	Pfam	PF14516.6	AAA_35	0.035809	0.065051	0.181062	NA	AAA-like domain	NA
777	Pfam	PF06406.11	StbA	0.122016	0.17602	0.125119	0.000667331	StbA protein	NA
778	Pfam	PF06835.13	LptC	0.65252	0.729592	0.12507	NA	Lipopolysaccharide-assembly, LptC-related	NA
779	DeepEC	EC1.1.1.262	4-hydroxythreonine-4-phosphate dehydrogenase	0.769231	0.840561	0.135746	NA	4-hydroxythreonine-4-phosphate dehydrogenase; NAD+-dependent threonine 4-phosphate dehydrogenase; L-threonine 4-phosphate dehydrogenase; 4-(phosphohydroxy)-L-threonine dehydrogenase; PdxA; 4-(phosphonooxy)-L-threonine:NAD+ oxidoreductase; 4-phosphooxy-L-threonine:NAD+ oxidoreductase	1.1.1.262
780	Pfam	PF10621.9	FpoO	0.0384615	0.00255102	0.542255	NA	F420H2 dehydrogenase subunit FpoO	NA
781	Pfam	PF07497.12	Rho_RNA_bind	0.820955	0.871173	0.11823	NA	Rho termination factor, RNA-binding domain	NA
781	Pfam	PF12681.7	Glyoxalase_2	0.265252	0.220663	0.147271	NA	Glyoxalase-like domain	NA
783	Pfam	PF02446.17	Glyco_hydro_77	0.525199	0.660714	0.0834522	NA	4-alpha-glucanotransferase	NA
783	Pfam	PF03740.13	PdxJ	0.606101	0.670918	0.115175	NA	Pyridoxal phosphate biosynthesis protein PdxJ	NA
785	Pfam	PF07196.13	Flagellin_IN	0.551724	0.445153	0.095686	0.0015593	Flagellin hook IN motif	NA
786	Pfam	PF14539.6	DUF4442	0.781167	0.654337	0.0954524	NA	Domain of unknown function (DUF4442)	NA
787	DeepEC	EC6.3.4.4	adenylosuccinate synthase	0.736074	0.778061	0.13202	NA	adenylosuccinate synthase; IMP---aspartate ligase; adenylosuccinate synthetase; succinoadenylic kinosynthetase; succino-AMP synthetase	6.3.4.4
788	Pfam	PF03100.15	CcmE	0.465517	0.5	0.170537	NA	CcmE	NA
789	Pfam	PF14206.6	Cys_rich_CPCC	0.0318302	0.0127551	0.136297	NA	Cysteine-rich CPCC	NA
790	Pfam	PF01070.18	FMN_dh	3.49867	3.15179	0.0794322	0.00391919	FMN-dependent dehydrogenase	NA
791	Pfam	PF08614.11	ATG16	0.0119363	0.00255102	0.181288	NA	Autophagy protein 16 (ATG16)	NA
792	Pfam	PF11563.8	Protoglobin	0.444297	0.543367	0.127387	0.00157892	Protoglobin	NA
793	DeepEC	EC2.1.1.228	tRNA (guanine37-N1)-methyltransferase	0.759947	0.804847	0.105682	0.00396206	tRNA (guanine37-N1)-methyltransferase; TrmD; tRNA (m1G37) methyltransferase; transfer RNA (m1G37) methyltransferase; Trm5p; TRMT5; tRNA-(N1G37) methyltransferase; MJ0883 (gene name)	2.1.1.228
794	Pfam	PF02656.15	DUF202	0.262599	0.383929	0.0880963	NA	Domain of unknown function (DUF202)	NA
795	Pfam	PF02550.15	AcetylCoA_hydro	0.435013	0.378827	0.105629	NA	Acetyl-CoA hydrolase/transferase N-terminal domain	NA
796	Pfam	PF01797.16	Y1_Tnp	1.03979	1.42602	0.124276	NA	Transposase IS200 like	NA
797	Pfam	PF13358.6	DDE_3	1.7069	2.30995	0.126951	NA	DDE superfamily endonuclease	NA
798	Pfam	PF00636.26	Ribonuclease_3	0.811671	0.866071	0.0984182	NA	Ribonuclease III domain	NA
799	Pfam	PF00462.24	Glutaredoxin	1.85676	2.07653	0.0958231	NA	Glutaredoxin	NA
799	Pfam	PF07642.11	BBP2	0.16313	0.397959	0.0978612	NA	Putative beta-barrel porin-2, OmpL-like. bbp2	NA
801	Pfam	PF01306.19	LacY_symp	0.778515	0.850765	0.18905	NA	LacY proton/sugar symporter	NA
801	Pfam	PF13275.6	S4_2	0.198939	0.257653	0.110541	NA	S4 domain	NA
803	Pfam	PF02597.20	ThiS	0.927056	0.846939	0.143974	NA	ThiS family	NA
804	Pfam	PF00398.20	RrnaAD	2.35809	2.55612	0.0865522	NA	Ribosomal RNA adenine dimethylase	NA
805	Pfam	PF14067.6	LssY_C	0.220159	0.3125	0.120561	NA	LssY C-terminus	NA
806	Pfam	PF13377.6	Peripla_BP_3	5.40981	5.09566	0.114548	NA	Periplasmic binding protein-like domain	NA
807	Pfam	PF03994.14	DUF350	0.176393	0.135204	0.113606	NA	Domain of Unknown Function (DUF350)	NA
808	DeepEC	EC6.3.2.13	UDP-N-acetylmuramoyl-L-alanyl-D-glutamate---2,6-diaminopimelate ligase	0.765252	0.857143	0.0908373	NA	UDP-N-acetylmuramoyl-L-alanyl-D-glutamate---2,6-diaminopimelate ligase; MurE synthetase [ambiguous]; UDP-N-acetylmuramoyl-L-alanyl-D-glutamate:meso-2,6-diamino-heptanedioate ligase (ADP-forming); UDP-N-acetylmuramoyl-L-alanyl-D-glutamyl-meso-2,6-diaminopimelate synthetase; UDP-N-acetylmuramoylalanyl-D-glutamate---2,6-diaminopimelate ligase; UDP-N-acetylmuramoyl-L-alanyl-D-glutamate:meso-2,6-diami…	6.3.2.13
808	Pfam	PF12804.7	NTP_transf_3	8.15119	8.70408	0.0818147	NA	MobA-like NTP transferase domain	NA
808	Pfam	PF13394.6	Fer4_14	3.14191	3.17602	0.149363	NA	4Fe-4S single cluster domain	NA
811	Pfam	PF02417.15	Chromate_transp	1.42308	1.24617	0.0884707	0.00232059	Chromate transporter	NA
811	Pfam	PF13781.6	DoxX_3	0.218833	0.169643	0.111772	NA	DoxX-like family	NA
813	Pfam	PF14524.6	Wzt_C	0.291777	0.353316	0.113112	NA	Wzt C-terminal domain	NA
814	Pfam	PF06725.11	3D	0.578249	0.637755	0.171388	0.00125182	3D domain	NA
815	DeepEC	EC3.1.1.85	pimelyl-[acyl-carrier protein] methyl ester esterase	0.104775	0.191327	0.107185	0.00402011	pimelyl-[acyl-carrier protein] methyl ester esterase; BioH	3.1.1.85
815	Pfam	PF08750.11	CNP1	0.176393	0.244898	0.245182	NA	CNP1-like family	NA
817	DeepEC	EC4.1.1.23	orotidine-5'-phosphate decarboxylase	0.69496	0.753827	0.0989067	NA	orotidine-5'-phosphate decarboxylase; orotidine-5'-monophosphate decarboxylase; orotodylate decarboxylase; orotidine phosphate decarboxylase; OMP decarboxylase; orotate monophosphate decarboxylase; orotidine monophosphate decarboxylase; orotidine phosphate decarboxylase; OMP-DC; orotate decarboxylase; orotidine 5'-phosphate decarboxylase; orotidylic decarboxylase; orotidylic acid decarboxylase; o…	4.1.1.23
818	Pfam	PF04352.13	ProQ	0.244032	0.242347	0.153781	NA	ProQ/FINO family	NA
819	Pfam	PF13415.6	Kelch_3	0.187003	0.257653	0.0866935	NA	Galactose oxidase, central domain	NA
820	Pfam	PF08238.12	Sel1	2.12997	2.26148	0.183769	NA	Sel1 repeat	NA
821	DeepEC	EC2.7.7.60	2-C-methyl-D-erythritol 4-phosphate cytidylyltransferase	0.685676	0.73852	0.108319	NA	2-C-methyl-D-erythritol 4-phosphate cytidylyltransferase; MEP cytidylyltransferase	2.7.7.60
821	Pfam	PF00988.22	CPSase_sm_chain	0.797082	0.864796	0.0864397	NA	Carbamoyl-phosphate synthase small chain, CPSase domain	NA
821	Pfam	PF18588.1	WcbI	0.0490716	0.0178571	0.0885643	0.00030228	Polysaccharide biosynthesis enzyme WcbI	NA
824	Pfam	PF12288.8	CsoS2_M	0.0238727	0.117347	0.103751	0.0057384	Carboxysome shell peptide mid-region	NA
825	Pfam	PF02880.16	PGM_PMM_III	2.33687	2.53827	0.0823936	NA	Phosphoglucomutase/phosphomannomutase, alpha/beta/alpha domain III	NA
826	Pfam	PF09209.11	TetR_C_32	0.254642	0.192602	0.101911	0.000896826	Tetracyclin repressor-like, C-terminal domain	NA
827	Pfam	PF08279.12	HTH_11	6.37533	5.56888	0.0747509	0.00477046	HTH domain	NA
828	Pfam	PF06689.13	zf-C4_ClpX	0.72679	0.795918	0.103475	NA	ClpX C4-type zinc finger	NA
829	Pfam	PF03237.15	Terminase_6	0.444297	0.375	0.103686	NA	Terminase-like family	NA
829	Pfam	PF05944.12	Phage_term_smal	0.0530504	0.0293367	0.179833	NA	Phage small terminase subunit	NA
831	Pfam	PF03724.16	META	0.558355	0.483418	0.10667	NA	META domain	NA
832	Pfam	PF12696.7	TraG-D_C	1.17905	1.32398	0.120462	NA	TraM recognition site of TraD and TraG	NA
833	Pfam	PF04235.12	DUF418	0.218833	0.1875	0.131811	NA	Protein of unknown function (DUF418)	NA
834	Pfam	PF02635.15	DrsE	1.14589	1.72066	0.0794602	0.00663514	DsrE/DsrF-like family	NA
835	Pfam	PF05050.12	Methyltransf_21	1.26923	1.49745	0.0826365	NA	Methyltransferase FkbM domain	NA
836	Pfam	PF07088.11	GvpD	0.381963	0.340561	0.147339	NA	GvpD gas vesicle protein	NA
837	Pfam	PF05201.15	GlutR_N	0.628647	0.672194	0.155745	NA	Glutamyl-tRNAGlu reductase, N-terminal domain	NA
838	Pfam	PF12766.7	Pyridox_oxase_2	0.534483	0.484694	0.170958	NA	Pyridoxamine 5'-phosphate oxidase	NA
839	Pfam	PF01078.21	Mg_chelatase	10.6127	11.0548	0.104536	NA	Magnesium chelatase, subunit ChlI	NA
840	DeepEC	EC4.2.1.11	phosphopyruvate hydratase	0.742706	0.82398	0.0865878	0.00578751	phosphopyruvate hydratase; enolase; 2-phosphoglycerate dehydratase; 14-3-2-protein; nervous-system specific enolase; phosphoenolpyruvate hydratase; 2-phosphoglycerate dehydratase; 2-phosphoglyceric dehydratase; 2-phosphoglycerate enolase; gamma-enolase; 2-phospho-D-glycerate hydro-lyase	4.2.1.11
841	Pfam	PF14512.6	TM1586_NiRdase	1.03183	0.892857	0.12379	NA	Putative TM nitroreductase	NA
842	Pfam	PF11974.8	bMG3	0.586207	0.538265	0.130453	NA	Bacterial alpha-2-macroglobulin MG3 domain	NA
843	DeepEC	EC3.5.3.6	arginine deiminase	0.255968	0.204082	0.096512	0.00257507	arginine deiminase; arginine dihydrolase; citrulline iminase; L-arginine deiminase	3.5.3.6
844	Pfam	PF09848.9	DUF2075	1.31698	1.41071	0.180857	NA	Uncharacterized conserved protein (DUF2075)	NA
845	Pfam	PF00483.23	NTP_transferase	5.7321	6.2449	0.0792125	NA	Nucleotidyl transferase	NA
846	Pfam	PF02210.24	Laminin_G_2	0.144562	0.103316	0.108925	NA	Laminin G domain	NA
847	Pfam	PF05707.12	Zot	0.21618	0.17602	0.168417	NA	Zonular occludens toxin (Zot)	NA
847	Pfam	PF17194.4	AbiEi_3_N	0.197613	0.160714	0.141165	NA	Transcriptional regulator, AbiEi antitoxin N-terminal domain	NA
849	Pfam	PF00762.19	Ferrochelatase	0.740053	0.785714	0.135129	NA	Ferrochelatase	NA
849	Pfam	PF16113.5	ECH_2	12.6724	11.4426	0.0830126	NA	Enoyl-CoA hydratase/isomerase	NA
851	Pfam	PF02538.14	Hydantoinase_B	1.23077	1.08929	0.126775	NA	Hydantoinase B/oxoprolinase	NA
851	Pfam	PF04085.14	MreC	0.484085	0.553571	0.121354	NA	rod shape-determining protein MreC	NA
853	Pfam	PF00805.22	Pentapeptide	1.27188	1.18622	0.110838	NA	Pentapeptide repeats (8 copies)	NA
854	Pfam	PF05597.11	Phasin	0.114058	0.0510204	0.117984	NA	Poly(hydroxyalcanoate) granule associated protein (phasin)	NA
855	Pfam	PF13156.6	Mrr_cat_2	0.282493	0.335459	0.120416	NA	Restriction endonuclease	NA
856	Pfam	PF05742.12	TANGO2	0.33687	0.253827	0.122574	NA	Transport and Golgi organisation 2	NA
857	Pfam	PF07080.11	DUF1348	0.352785	0.404337	0.179479	0.00102766	Protein of unknown function (DUF1348)	NA
858	Pfam	PF05299.12	Peptidase_M61	0.250663	0.318878	0.132847	0.000897197	M61 glycyl aminopeptidase	NA
859	Pfam	PF00401.20	ATP-synt_DE	0.225464	0.320153	0.124399	0.00147948	ATP synthase, Delta/Epsilon chain, long alpha-helix domain	NA
860	Pfam	PF02136.20	NTF2	0.34748	0.274235	0.0994278	NA	Nuclear transport factor 2 (NTF2) domain	NA
861	Pfam	PF14378.6	PAP2_3	1.187	1.14286	0.201046	NA	PAP2 superfamily	NA
862	DeepEC	EC4.1.1.48	indole-3-glycerol-phosphate synthase	0.757294	0.811224	0.110176	NA	indole-3-glycerol-phosphate synthase; indoleglycerol phosphate synthetase; indoleglycerol phosphate synthase; indole-3-glycerophosphate synthase; 1-(2-carboxyphenylamino)-1-deoxy-D-ribulose-5-phosphate carboxy-lyase (cyclizing)	4.1.1.48
863	DeepEC	EC2.8.4.4	[ribosomal protein S12] (aspartate89-C3)-methylthiotransferase	0.61008	0.660714	0.118805	NA	[ribosomal protein S12] (aspartate89-C3)-methylthiotransferase; RimO; [ribosomal protein S12]-Asp89:sulfur-(sulfur carrier),S-adenosyl-L-methionine C3-methylthiotransferase; [ribosomal protein S12]-L-aspartate89:sulfur-(sulfur carrier),S-adenosyl-L-methionine C3-methylthiotransferase	2.8.4.4
864	Pfam	PF13566.6	DUF4130	0.230769	0.201531	0.156753	NA	Domain of unknown function (DUF4130	NA
864	Pfam	PF17432.2	DUF3458_C	0.619363	0.554847	0.100839	0.00101062	Domain of unknown function (DUF3458_C) ARM repeats	NA
866	DeepEC	EC5.4.99.12	tRNA pseudouridine38-40 synthase	0.819629	0.873724	0.0967974	NA	tRNA pseudouridine38-40 synthase; TruA; tRNA pseudouridine synthase I; PSUI; hisT (gene name)	5.4.99.12
866	Pfam	PF01255.19	Prenyltransf	1.02122	1.05612	0.144945	0.00140719	Putative undecaprenyl diphosphate synthase	NA
866	Pfam	PF03709.15	OKR_DC_1_N	0.431034	0.345663	0.0878657	NA	Orn/Lys/Arg decarboxylase, N-terminal domain	NA
866	Pfam	PF08486.10	SpoIID	0.16313	0.114796	0.162505	NA	Stage II sporulation protein	NA
870	Pfam	PF18426.1	Tli4_C	0.0954907	0.0727041	0.248264	0.000265796	Tle cognate immunity protein 4 C-terminal domain	NA
871	DeepEC	EC1.2.1.16	succinate-semialdehyde dehydrogenase [NAD(P)+]	0.769231	0.716837	0.114413	NA	succinate-semialdehyde dehydrogenase [NAD(P)+]; succinate semialdehyde dehydrogenase (nicotinamide adenine dinucleotide (phosphate)); succinate-semialdehyde dehydrogenase [NAD(P)]	1.2.1.16
871	Pfam	PF13614.6	AAA_31	8.09549	8.54847	0.106876	NA	AAA domain	NA
873	Pfam	PF10861.8	DUF2784	0.143236	0.216837	0.115012	0.000958526	Protein of Unknown function (DUF2784)	NA
874	Pfam	PF09084.11	NMT1	8.8687	8.28189	0.0870348	NA	NMT1/THI5 like	NA
874	Pfam	PF13433.6	Peripla_BP_5	9.13528	8.18112	0.0857641	NA	Periplasmic binding protein domain	NA
876	Pfam	PF06833.11	MdcE	0.741379	0.697704	0.187431	NA	Malonate decarboxylase gamma subunit (MdcE)	NA
877	Pfam	PF02661.18	Fic	1.813	2.00255	0.108111	NA	Fic/DOC family	NA
878	Pfam	PF00420.24	Oxidored_q2	1.24138	1.32781	0.137591	NA	NADH-ubiquinone/plastoquinone oxidoreductase chain 4L	NA
879	Pfam	PF01867.16	Cas_Cas1	0.558355	0.651786	0.113816	NA	CRISPR associated protein Cas1	NA
879	Pfam	PF06463.13	Mob_synth_C	0.920424	0.853316	0.0910446	0.00146129	Molybdenum Cofactor Synthesis C	NA
881	Pfam	PF18764.1	nos_propeller	0.192308	0.149235	0.126293	NA	Nitrous oxide reductase propeller repeat	NA
882	Pfam	PF11760.8	CbiG_N	0.31565	0.264031	0.110202	NA	Cobalamin synthesis G N-terminal	NA
883	Pfam	PF05449.11	Phage_holin_3_7	0.0172414	0.00255102	0.322994	NA	Putative 3TM holin, Phage_holin_3	NA
883	Pfam	PF05926.11	Phage_GPL	0.0450928	0.0216837	0.170755	NA	Phage head completion protein (GPL)	NA
885	Pfam	PF06481.14	COX_ARM	0.370027	0.299745	0.13628	NA	COX Aromatic Rich Motif	NA
885	Pfam	PF08274.12	PhnA_Zn_Ribbon	0.316976	0.264031	0.117319	NA	PhnA Zinc-Ribbon	NA
887	Pfam	PF18197.1	DUF5602	0.0172414	0.00510204	0.191097	NA	Domain of unknown function (DUF5602)	NA
888	Pfam	PF17970.1	bMG1	0.0517241	0.0165816	0.132281	NA	Bacterial Alpha-2-macroglobulin MG1 domain	NA
889	Pfam	PF09098.10	Dehyd-heme_bind	0.0623342	0.0242347	0.108562	NA	Quinohemoprotein amine dehydrogenase A, alpha subunit, haem binding	NA
889	Pfam	PF09903.9	DUF2130	0.112732	0.147959	0.117548	NA	Uncharacterized protein conserved in bacteria (DUF2130)	NA
891	Pfam	PF00281.19	Ribosomal_L5	0.51061	0.600765	0.0832045	NA	Ribosomal protein L5	NA
892	Pfam	PF01182.20	Glucosamine_iso	0.647215	0.771684	0.0795947	NA	Glucosamine-6-phosphate isomerases/6-phosphogluconolactonase	NA
893	DeepEC	EC2.8.3.18	succinyl-CoA:acetate CoA-transferase	0.185676	0.146684	0.12702	NA	succinyl-CoA:acetate CoA-transferase; aarC (gene name); SCACT	2.8.3.18
894	Pfam	PF05762.14	VWA_CoxE	1.58886	1.48342	0.109358	NA	VWA domain containing CoxE-like protein	NA
895	DeepEC	EC4.1.3.16	4-hydroxy-2-oxoglutarate aldolase	0.0888594	0.0471939	0.121848	NA	4-hydroxy-2-oxoglutarate aldolase; 2-oxo-4-hydroxyglutarate aldolase; hydroxyketoglutaric aldolase; 4-hydroxy-2-ketoglutaric aldolase; 2-keto-4-hydroxyglutaric aldolase; 4-hydroxy-2-ketoglutarate aldolase; 2-keto-4-hydroxyglutarate aldolase; 2-oxo-4-hydroxyglutaric aldolase; DL-4-hydroxy-2-ketoglutarate aldolase; hydroxyketoglutarate aldolase; 2-keto-4-hydroxybutyrate aldolase; 4-hydroxy-2-oxoglu…	4.1.3.16
896	Pfam	PF04430.14	DUF498	0.482759	0.557398	0.0926149	NA	Protein of unknown function (DUF498/DUF598)	NA
897	Pfam	PF00732.19	GMC_oxred_N	4.1008	3.8699	0.100607	NA	GMC oxidoreductase	NA
898	Pfam	PF01906.17	YbjQ_1	0.291777	0.377551	0.109944	NA	Putative heavy-metal-binding	NA
899	Pfam	PF11973.8	NQRA_SLBB	0.169761	0.104592	0.116711	NA	NQRA C-terminal domain	NA
900	DeepEC	EC2.7.7.7	DNA-directed DNA polymerase	1.43767	1.24745	0.084556	NA	DNA-directed DNA polymerase; DNA polymerase I; DNA polymerase II; DNA polymerase III; DNA polymerase alpha; DNA polymerase beta; DNA polymerase gamma; DNA nucleotidyltransferase (DNA-directed); deoxyribonucleate nucleotidyltransferase; deoxynucleate polymerase; deoxyribonucleic acid duplicase; deoxyribonucleic acid polymerase; deoxyribonucleic duplicase; deoxyribonucleic polymerase; deoxyribonucl…	2.7.7.7
901	Pfam	PF09347.10	DUF1989	0.704244	0.764031	0.131258	NA	Domain of unknown function (DUF1989)	NA
902	Pfam	PF02575.16	YbaB_DNA_bd	0.623342	0.720663	0.102246	NA	YbaB/EbfC DNA-binding family	NA
903	Pfam	PF12844.7	HTH_19	4.86207	4.59821	0.131622	NA	Helix-turn-helix domain	NA
904	Pfam	PF03707.16	MHYT	0.604775	0.524235	0.122943	NA	Bacterial signalling protein N terminal repeat	NA
905	Pfam	PF14492.6	EFG_II	1.36207	1.49362	0.0870344	NA	Elongation Factor G, domain II	NA
906	Pfam	PF17900.1	Peptidase_M1_N	0.980106	0.891582	0.0894783	NA	Peptidase M1 N-terminal domain	NA
907	Pfam	PF18113.1	Rbx_binding	0.128647	0.156888	0.200563	NA	Rubredoxin binding C-terminal domain	NA
908	Pfam	PF00687.21	Ribosomal_L1	0.494695	0.565051	0.0914525	NA	Ribosomal protein L1p/L10e family	NA
908	Pfam	PF01386.19	Ribosomal_L25p	0.545093	0.600765	0.113421	NA	Ribosomal L25p family	NA
910	Pfam	PF00344.20	SecY	0.892573	0.932398	0.0953046	NA	SecY translocase	NA
911	Pfam	PF12812.7	PDZ_1	0.0411141	0.0752551	0.137078	NA	PDZ-like domain	NA
912	Pfam	PF13589.6	HATPase_c_3	2.40849	2.52168	0.111849	NA	Histidine kinase-, DNA gyrase B-, and HSP90-like ATPase	NA
913	Pfam	PF17171.4	GST_C_6	0.140584	0.184949	0.109625	NA	Glutathione S-transferase, C-terminal domain	NA
914	Pfam	PF01654.17	Cyt_bd_oxida_I	1.04377	0.975765	0.134032	NA	Cytochrome bd terminal oxidase subunit I	NA
915	Pfam	PF02534.14	T4SS-DNA_transf	1.07029	1.22832	0.109813	NA	Type IV secretory system Conjugative DNA transfer	NA
916	Pfam	PF09298.11	FAA_hydrolase_N	0.401857	0.360969	0.115688	NA	Fumarylacetoacetase N-terminal	NA
917	Pfam	PF08546.11	ApbA_C	1.3687	1.22577	0.107022	NA	Ketopantoate reductase PanE/ApbA C terminal	NA
918	Pfam	PF13469.6	Sulfotransfer_3	1.56233	1.78061	0.104199	NA	Sulfotransferase family	NA
919	Pfam	PF01695.17	IstB_IS21	4.58886	5.09566	0.0877043	NA	IstB-like ATP binding protein	NA
920	Pfam	PF13439.6	Glyco_transf_4	9.72149	10.2207	0.118486	NA	Glycosyltransferase Family 4	NA
921	Pfam	PF02485.21	Branch	0.153846	0.107143	0.117972	NA	Core-2/I-Branching enzyme	NA
922	Pfam	PF04055.21	Radical_SAM	14.4695	14.6633	0.131639	NA	Radical SAM superfamily	NA
922	Pfam	PF05896.11	NQRA	0.359416	0.239796	0.0890893	NA	Na(+)-translocating NADH-quinone reductase subunit A (NQRA)	NA
924	Pfam	PF01578.20	Cytochrom_C_asm	1.8435	1.90816	0.179252	NA	Cytochrome C assembly protein	NA
925	Pfam	PF13844.6	Glyco_transf_41	0.854111	0.705357	0.122383	NA	Glycosyl transferase family 41	NA
926	Pfam	PF00857.20	Isochorismatase	3.59416	3.1773	0.0869422	NA	Isochorismatase family	NA
926	Pfam	PF02190.16	LON_substr_bdg	1.51857	1.59566	0.0982498	NA	ATP-dependent protease La (LON) substrate-binding domain	NA
928	Pfam	PF00586.24	AIRS	2.98939	3.31378	0.0689245	0.00650823	AIR synthase related protein, N-terminal domain	NA
929	Pfam	PF04266.14	ASCH	0.220159	0.168367	0.121026	NA	ASCH domain	NA
930	Pfam	PF02146.17	SIR2	0.848806	0.686224	0.0778862	NA	Sir2 family	NA
931	Pfam	PF13685.6	Fe-ADH_2	2.6366	2.42985	0.092654	NA	Iron-containing alcohol dehydrogenase	NA
932	Pfam	PF00376.23	MerR	5.07029	4.67092	0.0901665	NA	MerR family regulatory protein	NA
933	Pfam	PF03562.17	MltA	0.534483	0.586735	0.180475	0.00117695	MltA specific insert domain	NA
934	DeepEC	EC2.1.1.172	16S rRNA (guanine1207-N2)-methyltransferase	0.0623342	0.0331633	0.108156	NA	16S rRNA (guanine1207-N2)-methyltransferase; m2G1207 methyltransferase	2.1.1.172
935	Pfam	PF16881.5	LIAS_N	0.523873	0.616071	0.0771094	0.00136266	N-terminal domain of lipoyl synthase of Radical_SAM family	NA
936	Pfam	PF02616.14	SMC_ScpA	0.704244	0.746173	0.124165	NA	Segregation and condensation protein ScpA	NA
937	Pfam	PF08497.10	Radical_SAM_N	0.399204	0.331633	0.0970709	NA	Radical SAM N-terminal	NA
938	Pfam	PF03109.16	ABC1	1.30371	1.39668	0.09423	NA	ABC1 family	NA
939	DeepEC	EC2.7.2.3	phosphoglycerate kinase	0.765252	0.878827	0.0708052	0.00710349	phosphoglycerate kinase; PGK; 3-PGK; ATP-3-phospho-D-glycerate-1-phosphotransferase; ATP:D-3-phosphoglycerate 1-phosphotransferase; 3-phosphoglycerate kinase; 3-phosphoglycerate phosphokinase; 3-phosphoglyceric acid kinase; 3-phosphoglyceric acid phosphokinase; 3-phosphoglyceric kinase; glycerate 3-phosphate kinase; glycerophosphate kinase; phosphoglyceric acid kinase; phosphoglyceric kinase; pho…	2.7.2.3
940	Pfam	PF00528.22	BPD_transp_1	46.4469	43.7347	0.0869272	NA	Binding-protein-dependent transport system inner membrane component	NA
941	Pfam	PF05929.11	Phage_GPO	0.0490716	0.0267857	0.173566	NA	Phage capsid scaffolding protein (GPO) serine peptidase	NA
942	Pfam	PF17680.1	FlgO	0.136605	0.0880102	0.104448	NA	FlgO protein	NA
943	DeepEC	EC3.6.3.54	P-type Cu+ transporter	0.107427	0.0765306	0.0961018	0.00262239	P-type Cu+ transporter; Cu+-exporting ATPase (ambiguous); copA (gene name); ATP7A (gene name); ATP7B (gene name)	7.2.2.8
944	Pfam	PF01139.17	RtcB	0.356764	0.413265	0.127623	0.00115007	tRNA-splicing ligase RtcB	NA
944	Pfam	PF02634.15	FdhD-NarQ	0.881963	0.818878	0.111373	NA	FdhD/NarQ family	NA
946	Pfam	PF14281.6	PDDEXK_4	0.0464191	0.065051	0.168549	NA	PD-(D/E)XK nuclease superfamily	NA
947	Pfam	PF14417.6	MEDS	0.307692	0.269133	0.123673	NA	MEDS: MEthanogen/methylotroph, DcmR Sensory domain	NA
948	DeepEC	EC1.5.1.38	FMN reductase (NADPH)	0.0145889	0.00255102	0.301419	NA	FMN reductase (NADPH); FRP; flavin reductase P; SsuE	1.5.1.38
949	Pfam	PF00218.21	IGPS	0.871353	0.91199	0.143697	NA	Indole-3-glycerol phosphate synthase	NA
950	Pfam	PF00154.21	RecA	1.47878	1.50638	0.123113	NA	recA bacterial DNA recombination protein	NA
951	Pfam	PF11959.8	DUF3473	0.14191	0.181122	0.110108	NA	Domain of unknown function (DUF3473)	NA
952	DeepEC	EC1.10.2.2	quinol---cytochrome-c reductase	0.497347	0.571429	0.113108	NA	quinol---cytochrome-c reductase; ubiquinol---cytochrome-c reductase; coenzyme Q-cytochrome c reductase; dihydrocoenzyme Q-cytochrome c reductase; reduced ubiquinone-cytochrome c reductase; complex III (mitochondrial electron transport); ubiquinone-cytochrome c reductase; ubiquinol-cytochrome c oxidoreductase; reduced coenzyme Q-cytochrome c reductase; ubiquinone-cytochrome c oxidoreductase; reduc…	7.1.1.8
953	Pfam	PF05697.13	Trigger_N	0.66313	0.710459	0.126858	NA	Bacterial trigger factor protein (TF)	NA
954	Pfam	PF07396.11	Porin_O_P	0.342175	0.516582	0.0989422	NA	Phosphate-selective porin O and P	NA
955	Pfam	PF00861.22	Ribosomal_L18p	0.424403	0.516582	0.0805806	NA	Ribosomal L18 of archaea, bacteria, mitoch. and chloroplast	NA
956	DeepEC	EC2.1.1.11	magnesium protoporphyrin IX methyltransferase	0.0145889	0.0420918	0.1103	NA	magnesium protoporphyrin IX methyltransferase	2.1.1.11
957	DeepEC	EC1.7.2.4	nitrous-oxide reductase	0.0822281	0.0471939	0.110121	NA	nitrous-oxide reductase; nitrous oxide reductase; N2O reductase; nitrogen:(acceptor) oxidoreductase (N2O-forming)	1.7.2.4
958	Pfam	PF07021.12	MetW	2.54509	2.67857	0.108531	0.00377639	Methionine biosynthesis protein MetW	NA
959	DeepEC	EC5.3.3.18	2-(1,2-epoxy-1,2-dihydrophenyl)acetyl-CoA isomerase	0.145889	0.0931122	0.0982319	NA	2-(1,2-epoxy-1,2-dihydrophenyl)acetyl-CoA isomerase; paaG (gene name); 1,2-epoxyphenylacetyl-CoA isomerase (misleading)	5.3.3.18
960	Pfam	PF03379.13	CcmB	0.525199	0.561224	0.145649	NA	CcmB protein	NA
960	Pfam	PF17762.1	HTH_ParB	0.795756	0.841837	0.0984546	NA	HTH domain found in ParB protein	NA
962	Pfam	PF09242.11	FCSD-flav_bind	0.360743	0.478316	0.11659	0.00206037	Flavocytochrome c sulphide dehydrogenase, flavin-binding	NA
963	Pfam	PF00176.23	SNF2_N	1.36472	1.59311	0.0899973	0.00255069	SNF2 family N-terminal domain	NA
963	Pfam	PF07100.11	ASRT	0.0172414	0.0369898	0.167176	NA	Anabaena sensory rhodopsin transducer	NA
965	Pfam	PF06180.11	CbiK	0.144562	0.103316	0.113863	NA	Cobalt chelatase (CbiK)	NA
966	Pfam	PF11578.8	DUF3237	0.190981	0.156888	0.111337	NA	Protein of unknown function (DUF3237)	NA
967	DeepEC	EC2.4.1.227	undecaprenyldiphospho-muramoylpentapeptide beta-N-acetylglucosaminyltransferase	0.751989	0.798469	0.112561	NA	undecaprenyldiphospho-muramoylpentapeptide beta-N-acetylglucosaminyltransferase; MurG transferase; UDP-N-D-glucosamine:N-acetyl-alpha-D-muramyl(oyl-L-Ala-gamma-D-Glu-L-Lys-D-Ala-D-Ala)-diphosphoundecaprenol beta-1,4-N-acetylglucosaminlytransferase; UDP-N-acetyl-D-glucosamine:N-acetyl-alpha-D-muramyl(oyl-L-Ala-gamma-D-Glu-L-Lys-D-Ala-D-Ala)-diphosphoundecaprenol 4-beta-N-acetylglucosaminlytransfer…	2.4.1.227
967	Pfam	PF05675.12	DUF817	0.0875332	0.0459184	0.0996964	NA	Protein of unknown function (DUF817)	NA
969	Pfam	PF01938.20	TRAM	1.22414	1.28699	0.115508	NA	TRAM domain	NA
970	Pfam	PF18443.1	Tli4_N	0.0623342	0.0433673	0.229815	NA	Tle cognate immunity protein 4 N-terminal domain	NA
971	Pfam	PF00673.21	Ribosomal_L5_C	0.51061	0.602041	0.0799489	NA	ribosomal L5P family C-terminus	NA
972	Pfam	PF09980.9	DUF2214	0.122016	0.0880102	0.13608	NA	Predicted membrane protein (DUF2214)	NA
973	Pfam	PF12275.8	DUF3616	0.0782493	0.126276	0.107684	NA	Protein of unknown function (DUF3616)	NA
973	Pfam	PF14842.6	FliG_N	0.514589	0.584184	0.0991864	NA	FliG N-terminal domain	NA
975	Pfam	PF08939.10	DUF1917	0.0198939	0.0548469	0.261748	NA	Domain of unknown function (DUF1917)	NA
976	Pfam	PF06965.12	Na_H_antiport_1	0.466844	0.538265	0.106444	NA	Na+/H+ antiporter 1	NA
977	Pfam	PF17677.1	Glyco_hydro38C2	0.0411141	0.065051	0.203569	NA	Glycosyl hydrolases family 38 C-terminal beta sandwich domain	NA
978	Pfam	PF06634.12	DUF1156	0.102122	0.164541	0.10042	NA	Protein of unknown function (DUF1156)	NA
979	Pfam	PF06099.11	Phenol_hyd_sub	0.0543767	0.0216837	0.120706	NA	Phenol hydroxylase subunit	NA
980	Pfam	PF00378.20	ECH_1	13.0491	11.8393	0.0802728	NA	Enoyl-CoA hydratase/isomerase	NA
981	Pfam	PF02274.17	Amidinotransf	0.639257	0.572704	0.0952901	NA	Amidinotransferase	NA
982	Pfam	PF01656.23	CbiA	10.8064	11.3763	0.0926627	NA	CobQ/CobB/MinD/ParA nucleotide binding domain	NA
982	Pfam	PF11074.8	DUF2779	0.0291777	0.0625	0.0928485	NA	Domain of unknown function(DUF2779)	NA
984	DeepEC	EC3.2.1.3	glucan 1,4-alpha-glucosidase	0.171088	0.108418	0.11622	NA	glucan 1,4-alpha-glucosidase; glucoamylase; amyloglucosidase; gamma-amylase; lysosomal alpha-glucosidase; acid maltase; exo-1,4-alpha-glucosidase; glucose amylase; gamma-1,4-glucan glucohydrolase; acid maltase; 1,4-alpha-D-glucan glucohydrolase	3.2.1.3
985	Pfam	PF04760.15	IF2_N	0.758621	0.846939	0.090122	NA	Translation initiation factor IF-2, N-terminal region	NA
985	Pfam	PF11949.8	DUF3466	0.0636605	0.160714	0.126584	NA	Protein of unknown function (DUF3466)	NA
985	Pfam	PF16983.5	MFS_MOT1	0.0769231	0.125	0.0834084	NA	Molybdate transporter of MFS superfamily	NA
985	Pfam	PF18301.1	preATP-grasp_3	0.0875332	0.131378	0.143973	NA	pre ATP-grasp 3 domain	NA
989	Pfam	PF12706.7	Lactamase_B_2	5.57825	5.33929	0.123413	NA	Beta-lactamase superfamily domain	NA
990	Pfam	PF04250.13	DUF429	0.319629	0.280612	0.129142	NA	Protein of unknown function (DUF429)	NA
991	DeepEC	EC2.3.1.181	lipoyl(octanoyl) transferase	0.742706	0.790816	0.10836	NA	lipoyl(octanoyl) transferase; LipB; lipoyl (octanoyl)-[acyl-carrier-protein]-protein N-lipoyltransferase; lipoyl (octanoyl)-acyl carrier protein:protein transferase; lipoate/octanoate transferase; lipoyltransferase; octanoyl-[acyl carrier protein]-protein N-octanoyltransferase; lipoyl(octanoyl)transferase; octanoyl-[acyl-carrier-protein]:protein N-octanoyltransferase	2.3.1.181
992	DeepEC	EC4.4.1.1	cystathionine gamma-lyase	0.0742706	0.0459184	0.0966373	0.00227476	cystathionine gamma-lyase; homoserine deaminase; homoserine dehydratase; cystine desulfhydrase; cysteine desulfhydrase; gamma-cystathionase; cystathionase; homoserine deaminase-cystathionase; gamma-CTL; cystalysin; cysteine lyase; L-cystathionine cysteine-lyase (deaminating); CGL	4.4.1.1
993	Pfam	PF12847.7	Methyltransf_18	0.392573	0.320153	0.122566	NA	Methyltransferase domain	NA
994	Pfam	PF05753.14	TRAP_beta	0.0809019	0.0446429	0.108528	NA	Translocon-associated protein beta (TRAPB)	NA
995	Pfam	PF07884.14	VKOR	0.133952	0.195153	0.0813884	NA	Vitamin K epoxide reductase family	NA
996	Pfam	PF02812.18	ELFV_dehydrog_N	0.843501	0.714286	0.0871872	NA	Glu/Leu/Phe/Val dehydrogenase, dimerisation domain	NA
997	Pfam	PF13661.6	2OG-FeII_Oxy_4	0.285146	0.248724	0.11665	NA	2OG-Fe(II) oxygenase superfamily	NA
998	DeepEC	EC2.3.1.1	amino-acid N-acetyltransferase	0.949602	1.02296	0.0958679	NA	amino-acid N-acetyltransferase; N-acetylglutamate synthase; AGAS; acetylglutamate acetylglutamate synthetase; acetylglutamic synthetase; amino acid acetyltransferase; N-acetyl-L-glutamate synthetase; N-acetylglutamate synthetase	2.3.1.1
999	Pfam	PF06468.13	Spond_N	0.0291777	0.0701531	0.135613	NA	Spondin_N	NA
1000	Pfam	PF02811.19	PHP	2.43103	2.48724	0.135938	NA	PHP domain	NA
1001	Pfam	PF03102.14	NeuB	0.476127	0.55102	0.125593	NA	NeuB family	NA
1002	Pfam	PF00258.25	Flavodoxin_1	1.27454	1.10204	0.0915015	NA	Flavodoxin	NA
1003	Pfam	PF12464.8	Mac	0.165782	0.207908	0.156078	NA	Maltose acetyltransferase	NA
1003	Pfam	PF18693.1	TRAM_2	0.595491	0.645408	0.109451	NA	TRAM domain	NA
1005	Pfam	PF01513.21	NAD_kinase	1.14721	1.21556	0.095058	NA	ATP-NAD kinase	NA
1006	Pfam	PF01817.21	CM_2	0.927056	0.996173	0.0958841	0.00160037	Chorismate mutase type II	NA
1007	Pfam	PF01175.18	Urocanase	0.44695	0.367347	0.0956679	NA	Urocanase Rossmann-like domain	NA
1008	Pfam	PF09335.11	SNARE_assoc	2.56366	2.79719	0.0836399	NA	SNARE associated Golgi protein	NA
1009	Pfam	PF12256.8	TcdB_toxin_midN	0.213528	0.188776	0.135536	NA	Insecticide toxin TcdB middle/N-terminal region	NA
1010	Pfam	PF04508.12	Pox_A_type_inc	0.0119363	0.00510204	0.256254	NA	Viral A-type inclusion protein repeat	NA
1011	Pfam	PF14805.6	THDPS_N_2	0.469496	0.545918	0.0905513	NA	Tetrahydrodipicolinate N-succinyltransferase N-terminal	NA
1012	Pfam	PF02028.17	BCCT	0.721485	0.497449	0.0779594	NA	BCCT, betaine/carnitine/choline family transporter	NA
1012	Pfam	PF18413.1	Neuraminidase	0.0198939	0.0369898	0.125754	NA	Neuraminidase-like domain	NA
1014	Pfam	PF01474.16	DAHP_synth_2	0.419098	0.340561	0.115841	NA	Class-II DAHP synthetase family	NA
1015	Pfam	PF04632.12	FUSC	1.06764	0.997449	0.155467	NA	Fusaric acid resistance protein family	NA
1016	DeepEC	EC2.5.1.3	thiamine phosphate synthase	0.533156	0.582908	0.113958	NA	thiamine phosphate synthase; thiamine phosphate pyrophosphorylase; thiamine monophosphate pyrophosphorylase; TMP-PPase; thiamine-phosphate diphosphorylase; thiE (gene name); TH1 (gene name); THI6 (gene name); 2-methyl-4-amino-5-hydroxymethylpyrimidine-diphosphate:4-methyl-5-(2-phosphoethyl)thiazole 2-methyl-4-aminopyrimidine-5-methenyltransferase; 4-amino-2-methyl-5-diphosphomethylpyrimidine:2-[(…	2.5.1.3
1016	Pfam	PF04205.14	FMN_bind	0.778515	0.700255	0.156499	NA	FMN-binding domain	NA
1016	Pfam	PF18288.1	FAA_hydro_N_2	0.298408	0.232143	0.0929751	NA	Fumarylacetoacetase N-terminal domain 2	NA
1019	Pfam	PF13759.6	2OG-FeII_Oxy_5	0.17374	0.128827	0.106754	0.00103744	Putative 2OG-Fe(II) oxygenase	NA
1020	Pfam	PF14791.6	DNA_pol_B_thumb	0.143236	0.1875	0.0942682	NA	DNA polymerase beta thumb	NA
1021	Pfam	PF13579.6	Glyco_trans_4_4	6.94562	7.5051	0.0952439	NA	Glycosyl transferase 4-like domain	NA
1022	Pfam	PF00565.17	SNase	1.02785	1.17857	0.0876484	NA	Staphylococcal nuclease homologue	NA
1023	Pfam	PF13145.6	Rotamase_2	2.19894	2.35714	0.102165	NA	PPIC-type PPIASE domain	NA
1024	Pfam	PF00120.24	Gln-synt_C	2.71618	2.47066	0.0776731	0.00358254	Glutamine synthetase, catalytic domain	NA
1025	Pfam	PF05136.13	Phage_portal_2	0.271883	0.209184	0.132784	NA	Phage portal protein, lambda family	NA
1026	Pfam	PF06977.11	SdiA-regulated	0.180371	0.0994898	0.0878888	NA	SdiA-regulated	NA
1027	Pfam	PF00557.24	Peptidase_M24	3.61406	3.34184	0.0790184	0.00387758	Metallopeptidase family M24	NA
1028	Pfam	PF00463.21	ICL	1.18966	1.15689	0.115122	NA	Isocitrate lyase family	NA
1029	Pfam	PF11927.8	DUF3445	0.225464	0.195153	0.13445	NA	Protein of unknown function (DUF3445)	NA
1030	Pfam	PF01095.19	Pectinesterase	0.0755968	0.0420918	0.129391	NA	Pectinesterase	NA
1031	Pfam	PF07647.17	SAM_2	0.266578	0.339286	0.151224	NA	SAM domain (Sterile alpha motif)	NA
1032	Pfam	PF11141.8	DUF2914	0.0742706	0.11352	0.164001	NA	Protein of unknown function (DUF2914)	NA
1033	Pfam	PF02544.16	Steroid_dh	0.225464	0.178571	0.102778	NA	3-oxo-5-alpha-steroid 4-dehydrogenase	NA
1034	Pfam	PF16199.5	Radical_SAM_C	0.139257	0.173469	0.175479	NA	Radical_SAM C-terminal domain	NA
1035	Pfam	PF00534.20	Glycos_transf_1	13.4164	14.2347	0.0998104	NA	Glycosyl transferases group 1	NA
1035	Pfam	PF14489.6	QueF	0.515915	0.561224	0.11686	0.00104671	QueF-like protein	NA
1037	Pfam	PF02769.22	AIRS_C	3.33422	3.6824	0.0728822	NA	AIR synthase related protein, C-terminal domain	NA
1038	Pfam	PF00691.20	OmpA	5.57427	5.94898	0.108632	NA	OmpA family	NA
1039	DeepEC	EC5.1.1.7	diaminopimelate epimerase	0.737401	0.815051	0.0811608	NA	diaminopimelate epimerase	5.1.1.7
1040	Pfam	PF00297.22	Ribosomal_L3	0.798408	0.840561	0.100948	NA	Ribosomal protein L3	NA
1041	Pfam	PF00639.21	Rotamase	2.05305	2.20536	0.102153	NA	PPIC-type PPIASE domain	NA
1041	Pfam	PF01566.18	Nramp	0.931034	1.09439	0.0882279	NA	Natural resistance-associated macrophage protein	NA
1043	DeepEC	EC1.17.1.8	4-hydroxy-tetrahydrodipicolinate reductase	0.688329	0.737245	0.0955454	0.00438344	4-hydroxy-tetrahydrodipicolinate reductase; dihydrodipicolinate reductase (incorrect); dihydrodipicolinic acid reductase (incorrect); 2,3,4,5-tetrahydrodipicolinate:NAD(P)+ oxidoreductase (incorrect); dapB (gene name)	1.17.1.8
1043	DeepEC	EC2.1.1.223	tRNA1Val (adenine37-N6)-methyltransferase	0.0344828	0.0204082	0.232566	NA	tRNA1Val (adenine37-N6)-methyltransferase; YfiC	2.1.1.223
1045	Pfam	PF17723.1	RHH_8	0.100796	0.130102	0.102979	NA	Ribbon-Helix-Helix transcriptional regulator family	NA
1046	Pfam	PF01968.18	Hydantoinase_A	1.81565	1.54847	0.128438	NA	Hydantoinase/oxoprolinase	NA
1047	Pfam	PF17392.2	Urocanase_C	0.440318	0.36352	0.0935272	NA	Urocanase C-terminal domain	NA
1048	DeepEC	EC2.6.1.42	branched-chain-amino-acid transaminase	0.344828	0.409439	0.0920445	NA	branched-chain-amino-acid transaminase; transaminase B; branched-chain amino acid aminotransferase; branched-chain amino acid-glutamate transaminase; branched-chain aminotransferase; L-branched chain amino acid aminotransferase; glutamate-branched-chain amino acid transaminase	2.6.1.42
1049	Pfam	PF10975.8	DUF2802	0.155172	0.0994898	0.148666	NA	Protein of unknown function (DUF2802)	NA
1050	DeepEC	EC3.1.3.25	inositol-phosphate phosphatase	0.96817	1.02041	0.103247	NA	inositol-phosphate phosphatase; myo-inositol-1(or 4)-monophosphatase; inositol 1-phosphatase; L-myo-inositol-1-phosphate phosphatase; myo-inositol 1-phosphatase; inositol phosphatase; inositol monophosphate phosphatase; inositol-1(or 4)-monophosphatase; myo-inositol-1(or 4)-phosphate phosphohydrolase; myo-inositol monophosphatase; myo-inositol-1-phosphatase	3.1.3.25
1050	Pfam	PF08964.10	Crystall_3	0.0225464	0.0433673	0.145518	NA	Beta/Gamma crystallin	NA
1052	Pfam	PF00759.19	Glyco_hydro_9	0.0596817	0.0433673	0.15723	NA	Glycosyl hydrolase family 9	NA
1053	Pfam	PF14348.6	DUF4400	0.127321	0.158163	0.132937	NA	Domain of unknown function (DUF4400)	NA
1054	Pfam	PF04361.13	DUF494	0.18435	0.237245	0.161461	NA	Protein of unknown function (DUF494)	NA
1055	Pfam	PF03764.18	EFG_IV	1.2679	1.37245	0.0995901	NA	Elongation factor G, domain IV	NA
1056	Pfam	PF05280.11	FlhC	0.258621	0.354592	0.147768	NA	Flagellar transcriptional activator (FlhC)	NA
1057	Pfam	PF04956.13	TrbC	0.298408	0.373724	0.136904	NA	TrbC/VIRB2 family	NA
1057	Pfam	PF05168.14	HEPN	0.310345	0.420918	0.119129	NA	HEPN domain	NA
1059	Pfam	PF16822.5	ALGX	0.161804	0.117347	0.150257	NA	SGNH hydrolase-like domain, acetyltransferase AlgX	NA
1060	Pfam	PF02896.18	PEP-utilizers_C	2.14456	2.25128	0.132774	NA	PEP-utilising enzyme, TIM barrel domain	NA
1061	Pfam	PF01885.16	PTS_2-RNA	0.128647	0.0778061	0.0779699	NA	RNA 2'-phosphotransferase, Tpt1 / KptA family	NA
1061	Pfam	PF18134.1	AGS_C	0.0477454	0.0318878	0.158094	NA	Adenylyl/Guanylyl and SMODS C-terminal sensor domain	NA
1063	Pfam	PF00188.26	CAP	0.608753	0.707908	0.0956687	0.00216246	Cysteine-rich secretory protein family	NA
1063	Pfam	PF01409.20	tRNA-synt_2d	1.64324	1.73597	0.0842422	NA	tRNA synthetases class II core domain (F)	NA
1065	Pfam	PF01965.24	DJ-1_PfpI	5.08355	4.72066	0.0877528	NA	DJ-1/PfpI family	NA
1066	Pfam	PF03796.15	DnaB_C	2.12334	2.22577	0.087408	0.0029978	DnaB-like helicase C terminal domain	NA
1067	Pfam	PF13084.6	DUF3943	0.0106101	0.0344388	0.267429	NA	Domain of unknown function (DUF3943)	NA
1068	Pfam	PF01546.28	Peptidase_M20	7.04642	6.63903	0.0948538	NA	Peptidase family M20/M25/M40	NA
1069	Pfam	PF03309.14	Pan_kinase	0.572944	0.63648	0.101994	0.00098132	Type III pantothenate kinase	NA
1069	Pfam	PF04138.14	GtrA	1.02918	1.21429	0.0876481	NA	GtrA-like protein	NA
1071	DeepEC	EC2.7.8.26	adenosylcobinamide-GDP ribazoletransferase	0.596817	0.524235	0.090657	NA	adenosylcobinamide-GDP ribazoletransferase; CobS; cobalamin synthase; cobalamin-5'-phosphate synthase; cobalamin (5'-phosphate) synthase	2.7.8.26
1072	DeepEC	EC1.2.1.70	glutamyl-tRNA reductase	0.595491	0.639031	0.146219	NA	glutamyl-tRNA reductase	1.2.1.70
1073	Pfam	PF07732.15	Cu-oxidase_3	1.65252	1.91071	0.131397	NA	Multicopper oxidase	NA
1074	DeepEC	EC4.1.2.9	phosphoketolase	0.0676393	0.105867	0.116537	NA	phosphoketolase; D-xylulose-5-phosphate D-glyceraldehyde-3-phosphate-lyase (phosphate-acetylating)	4.1.2.9
1075	Pfam	PF04445.13	SAM_MT	0.183024	0.121173	0.102095	NA	Putative SAM-dependent methyltransferase	NA
1076	Pfam	PF11940.8	DUF3458	0.612732	0.553571	0.0967701	0.000945607	Domain of unknown function (DUF3458) Ig-like fold	NA
1077	Pfam	PF03575.17	Peptidase_S51	0.342175	0.25	0.0787508	NA	Peptidase family S51	NA
1077	Pfam	PF13184.6	KH_5	0.732095	0.809949	0.0856386	NA	NusA-like KH domain	NA
1079	Pfam	PF11127.8	DUF2892	0.343501	0.298469	0.1232	NA	Protein of unknown function (DUF2892)	NA
1080	DeepEC	EC2.3.1.183	phosphinothricin acetyltransferase	0.0689655	0.0497449	0.142878	NA	phosphinothricin acetyltransferase; PAT; PPT acetyltransferase; Pt-N-acetyltransferase; ac-Pt	2.3.1.183
1081	Pfam	PF02910.20	Succ_DH_flav_C	2.10345	2.20026	0.129836	NA	Fumarate reductase flavoprotein C-term	NA
1082	Pfam	PF00881.24	Nitroreductase	3.91114	3.70153	0.0844529	NA	Nitroreductase family	NA
1083	Pfam	PF07650.17	KH_2	1.72414	1.85459	0.0864063	NA	KH domain	NA
1083	Pfam	PF13115.6	YtkA	0.192308	0.229592	0.105688	NA	YtkA-like	NA
1085	Pfam	PF00936.19	BMC	0.128647	0.265306	0.0781633	0.00225302	BMC domain	NA
1085	Pfam	PF05869.11	Dam	0.0251989	0.0510204	0.109395	NA	DNA N-6-adenine-methyltransferase (Dam)	NA
1087	DeepEC	EC1.1.99.1	choline dehydrogenase	0.420424	0.336735	0.0839924	NA	choline dehydrogenase; choline oxidase; choline-cytochrome c reductase; choline:(acceptor) oxidoreductase; choline:(acceptor) 1-oxidoreductase	1.1.99.1
1088	Pfam	PF02065.18	Melibiase	0.155172	0.131378	0.149408	NA	Melibiase	NA
1089	DeepEC	EC2.1.1.192	23S rRNA (adenine2503-C2)-methyltransferase	0.820955	0.876276	0.0949383	0.00488065	23S rRNA (adenine2503-C2)-methyltransferase; RlmN; YfgB; Cfr	2.1.1.192
1090	Pfam	PF11666.8	DUF2933	0.112732	0.0510204	0.0740896	NA	Protein of unknown function (DUF2933)	NA
1091	DeepEC	EC2.4.2.17	ATP phosphoribosyltransferase	0.635279	0.700255	0.0873728	NA	ATP phosphoribosyltransferase; phosphoribosyl-ATP pyrophosphorylase; adenosine triphosphate phosphoribosyltransferase; phosphoribosyladenosine triphosphate:pyrophosphate phosphoribosyltransferase; phosphoribosyl ATP synthetase; phosphoribosyl ATP:pyrophosphate phosphoribosyltransferase; phosphoribosyl-ATP:pyrophosphate-phosphoribosyl phosphotransferase; phosphoribosyladenosine triphosphate pyroph…	2.4.2.17
1091	Pfam	PF04563.15	RNA_pol_Rpb2_1	0.854111	0.910714	0.0852456	NA	RNA polymerase beta subunit	NA
1093	Pfam	PF05231.14	MASE1	0.549072	0.432398	0.0808076	0.00166715	MASE1	NA
1094	Pfam	PF14252.6	DUF4347	0.261273	0.172194	0.0990495	0.000966972	Domain of unknown function (DUF4347)	NA
1095	Pfam	PF05119.12	Terminase_4	0.123342	0.159439	0.104662	NA	Phage terminase, small subunit	NA
1096	Pfam	PF01583.20	APS_kinase	1.55836	1.68878	0.0868539	NA	Adenylylsulphate kinase	NA
1097	Pfam	PF14841.6	FliG_M	0.56366	0.627551	0.0918764	NA	FliG middle domain	NA
1098	Pfam	PF07479.14	NAD_Gly3P_dh_C	0.828912	0.91199	0.080804	NA	NAD-dependent glycerol-3-phosphate dehydrogenase C-terminus	NA
1099	Pfam	PF13020.6	DUF3883	0.190981	0.266582	0.0766618	0.00141631	Domain of unknown function (DUF3883)	NA
1100	Pfam	PF11749.8	DUF3305	0.17374	0.140306	0.132505	NA	Protein of unknown function (DUF3305)	NA
1101	Pfam	PF11284.8	DUF3085	0.0477454	0.0306122	0.195391	NA	Protein of unknown function (DUF3085)	NA
1102	DeepEC	EC3.6.4.9	chaperonin ATPase	0.653846	0.697704	0.105722	NA	chaperonin ATPase; chaperonin	5.6.1.7
1102	Pfam	PF05496.12	RuvB_N	6.57958	6.85204	0.0865728	NA	Holliday junction DNA helicase RuvB P-loop domain	NA
1104	Pfam	PF18849.1	baeRF_family7	0.0543767	0.0765306	0.188652	NA	Bacterial archaeo-eukaryotic release factor family 7	NA
1105	Pfam	PF03739.14	LptF_LptG	1.42971	1.55485	0.0970666	NA	Lipopolysaccharide export system permease LptF/LptG	NA
1106	DeepEC	EC5.4.99.23	23S rRNA pseudouridine1911/1915/1917 synthase	0.114058	0.173469	0.10277	NA	23S rRNA pseudouridine1911/1915/1917 synthase; RluD; pseudouridine synthase RluD	5.4.99.23
1107	Pfam	PF08840.11	BAAT_C	1.26525	1.17985	0.172373	NA	BAAT / Acyl-CoA thioester hydrolase C terminal	NA
1108	Pfam	PF09626.10	DHC	0.159151	0.303571	0.0816867	0.00273895	Dihaem cytochrome c	NA
1109	Pfam	PF03725.15	RNase_PH_C	1.37931	1.4375	0.117714	NA	3' exoribonuclease family, domain 2	NA
1110	Pfam	PF18676.1	MBG_2	0.144562	0.15051	0.166773	NA	MBG domain (YGX type)	NA
1111	Pfam	PF18152.1	DAHP_snth_FXD	0.0901857	0.192602	0.162615	NA	DAHP synthase ferredoxin-like domain	NA
1112	Pfam	PF18019.1	HD_6	0.328912	0.348214	0.174048	NA	HD domain	NA
1113	Pfam	PF00076.22	RRM_1	0.161804	0.290816	0.0872723	NA	RNA recognition motif. (a.k.a. RRM, RBD, or RNP domain)	NA
1113	Pfam	PF03797.19	Autotransporter	1.79708	1.46939	0.101469	NA	Autotransporter beta-domain	NA
1113	Pfam	PF18158.1	AidB_N	0.645889	0.571429	0.130546	NA	Adaptive response protein AidB N-terminal domain	NA
1116	Pfam	PF00164.25	Ribosom_S12_S23	0.557029	0.608418	0.102741	NA	Ribosomal protein S12/S23	NA
1117	Pfam	PF01795.19	Methyltransf_5	0.904509	0.9375	0.127573	NA	MraW methylase family	NA
1118	Pfam	PF12501.8	DUF3708	0.196286	0.237245	0.135665	NA	Phosphate ATP-binding cassette transporter	NA
1118	Pfam	PF13239.6	2TM	0.0755968	0.0982143	0.139369	NA	2TM domain	NA
1120	Pfam	PF11984.8	DUF3485	0.248011	0.317602	0.110657	0.00117441	Protein of unknown function (DUF3485)	NA
1121	Pfam	PF06945.13	DUF1289	0.356764	0.28699	0.0914799	NA	Protein of unknown function (DUF1289)	NA
1122	Pfam	PF06163.11	DUF977	0.0172414	0.0395408	0.0875769	NA	Bacterial protein of unknown function (DUF977)	NA
1123	Pfam	PF04324.15	Fer2_BFD	1.91114	1.80357	0.0992011	NA	BFD-like [2Fe-2S] binding domain	NA
1124	Pfam	PF11753.8	DUF3310	0.0172414	0.00765306	0.198294	NA	Protein of unknwon function (DUF3310)	NA
1125	Pfam	PF08645.11	PNK3P	0.458886	0.556122	0.0810004	NA	Polynucleotide kinase 3 phosphatase	NA
1126	Pfam	PF01865.16	PhoU_div	0.498674	0.422194	0.0778601	0.00148713	Protein of unknown function DUF47	NA
1126	Pfam	PF13454.6	NAD_binding_9	4.85146	4.65944	0.140141	NA	FAD-NAD(P)-binding	NA
1128	Pfam	PF14312.6	FG-GAP_2	0.0835544	0.186224	0.146472	NA	FG-GAP repeat	NA
1129	Pfam	PF17391.2	Urocanase_N	0.437666	0.366071	0.0931956	NA	Urocanase N-terminal domain	NA
1130	Pfam	PF11992.8	DUF3488	0.302387	0.228316	0.146373	NA	Domain of unknown function (DUF3488)	NA
1131	Pfam	PF14534.6	DUF4440	2.08753	1.98342	0.15876	NA	Domain of unknown function (DUF4440)	NA
1132	Pfam	PF13244.6	DUF4040	0.653846	0.612245	0.138512	NA	Domain of unknown function (DUF4040)	NA
1133	Pfam	PF12806.7	Acyl-CoA_dh_C	1.4191	1.14031	0.078238	NA	Acetyl-CoA dehydrogenase C-terminal like	NA
1133	Pfam	PF14622.6	Ribonucleas_3_3	0.795756	0.858418	0.0794783	NA	Ribonuclease-III-like	NA
1135	Pfam	PF02843.16	GARS_C	0.818302	0.859694	0.0957053	NA	Phosphoribosylglycinamide synthetase, C domain	NA
1136	DeepEC	EC2.1.1.173	23S rRNA (guanine2445-N2)-methyltransferase	0.255968	0.206633	0.0908544	NA	23S rRNA (guanine2445-N2)-methyltransferase; ycbY (gene name); rlmL (gene name)	2.1.1.173
1136	DeepEC	EC3.1.26.4	ribonuclease H	1.42042	1.46684	0.119177	NA	ribonuclease H; endoribonuclease H (calf thymus); RNase H; RNA*DNA hybrid ribonucleotidohydrolase; hybrid ribonuclease; hybridase; hybridase (ribonuclease H); ribonuclease H; hybrid nuclease; calf thymus ribonuclease H	3.1.26.4
1138	Pfam	PF13086.6	AAA_11	1.19761	1.09566	0.100536	NA	AAA domain	NA
1139	Pfam	PF14602.6	Hexapep_2	3.92175	3.73342	0.132211	NA	Hexapeptide repeat of succinyl-transferase	NA
1140	Pfam	PF13548.6	DUF4126	0.208223	0.247449	0.134516	NA	Domain of unknown function (DUF4126)	NA
1141	Pfam	PF00118.24	Cpn60_TCP1	1.39788	1.42219	0.0819225	0.00316386	TCP-1/cpn60 chaperonin family	NA
1142	Pfam	PF00514.23	Arm	0.367374	0.436224	0.164363	NA	Armadillo/beta-catenin-like repeat	NA
1143	Pfam	PF14340.6	DUF4395	0.0954907	0.184949	0.0955575	NA	Domain of unknown function (DUF4395)	NA
1144	Pfam	PF03175.13	DNA_pol_B_2	0.0530504	0.0216837	0.0927752	NA	DNA polymerase type B, organellar and viral	NA
1145	DeepEC	EC4.1.2.14	2-dehydro-3-deoxy-phosphogluconate aldolase	0.0835544	0.0471939	0.0917808	0.00214062	2-dehydro-3-deoxy-phosphogluconate aldolase; phospho-2-keto-3-deoxygluconate aldolase; KDPG aldolase; phospho-2-keto-3-deoxygluconic aldolase; 2-keto-3-deoxy-6-phosphogluconic aldolase; 2-keto-3-deoxy-6-phosphogluconate aldolase; 6-phospho-2-keto-3-deoxygluconate aldolase; ODPG aldolase; 2-oxo-3-deoxy-6-phosphogluconate aldolase; 2-keto-3-deoxygluconate-6-P-aldolase; 2-keto-3-deoxygluconate-6-pho…	4.1.2.14
1146	Pfam	PF06777.11	HBB	0.0238727	0.0382653	0.359395	NA	Helical and beta-bridge domain	NA
1147	Pfam	PF03851.14	UvdE	0.0172414	0.0331633	0.179781	NA	UV-endonuclease UvdE	NA
1148	Pfam	PF04257.14	Exonuc_V_gamma	0.460212	0.389031	0.113931	0.00121175	Exodeoxyribonuclease V, gamma subunit	NA
1149	Pfam	PF03023.14	MurJ	1.17905	1.22704	0.0976281	NA	Lipid II flippase MurJ	NA
1150	Pfam	PF04986.13	Y2_Tnp	0.417772	0.571429	0.110744	0.00153657	Putative transposase	NA
1150	Pfam	PF10400.9	Vir_act_alpha_C	0.338196	0.322704	0.125863	NA	Virulence activator alpha C-term	NA
1152	DeepEC	EC2.4.2.7	adenine phosphoribosyltransferase	0.462865	0.515306	0.103888	NA	adenine phosphoribosyltransferase; AMP pyrophosphorylase; transphosphoribosidase; APRT; AMP-pyrophosphate phosphoribosyltransferase; adenine phosphoribosylpyrophosphate transferase; adenosine phosphoribosyltransferase; adenylate pyrophosphorylase; adenylic pyrophosphorylase	2.4.2.7
1153	Pfam	PF01098.19	FTSW_RODA_SPOVE	1.5	1.58801	0.0967576	NA	Cell cycle protein	NA
1154	Pfam	PF13673.7	Acetyltransf_10	12.9562	11.7219	0.0749831	NA	Acetyltransferase (GNAT) domain	NA
1155	Pfam	PF01391.18	Collagen	0.383289	0.270408	0.0912498	0.00142759	Collagen triple helix repeat (20 copies)	NA
1155	Pfam	PF13555.6	AAA_29	6.23077	5.86097	0.0808538	NA	P-loop containing region of AAA domain	NA
1157	DeepEC	EC2.7.7.8	polyribonucleotide nucleotidyltransferase	0.607427	0.702806	0.065884	0.0041557	polyribonucleotide nucleotidyltransferase; polynucleotide phosphorylase; PNPase; nucleoside diphosphate:polynucleotidyl transferase; polyribonucleotide nucleotidyltransferase; polynucleotide phosphorylase; polyribonucleotide phosphorylase	2.7.7.8
1157	Pfam	PF16927.5	HisKA_7TM	0.137931	0.123724	0.095858	0.000768959	N-terminal 7TM region of histidine kinase	NA
1159	Pfam	PF13768.6	VWA_3	0.607427	0.571429	0.129976	NA	von Willebrand factor type A domain	NA
1160	DeepEC	EC2.1.1.222	2-polyprenyl-6-hydroxyphenol methylase	0.633952	0.674745	0.156894	NA	2-polyprenyl-6-hydroxyphenol methylase; ubiG (gene name, ambiguous); ubiG methyltransferase (ambiguous); 2-octaprenyl-6-hydroxyphenol methylase	2.1.1.222
1161	Pfam	PF09290.11	AcetDehyd-dimer	0.397878	0.332908	0.0914939	NA	Prokaryotic acetaldehyde dehydrogenase, dimerisation	NA
1162	Pfam	PF07603.11	DUF1566	0.278515	0.420918	0.104225	NA	Protein of unknown function (DUF1566)	NA
1162	Pfam	PF14358.6	DUF4405	0.393899	0.457908	0.136078	NA	Domain of unknown function (DUF4405)	NA
1164	Pfam	PF15919.5	HicB_lk_antitox	0.340849	0.367347	0.113243	NA	HicB_like antitoxin of bacterial toxin-antitoxin system	NA
1165	Pfam	PF13474.6	SnoaL_3	1.62334	1.56888	0.132184	NA	SnoaL-like domain	NA
1166	Pfam	PF13640.6	2OG-FeII_Oxy_3	0.933687	0.850765	0.119527	NA	2OG-Fe(II) oxygenase superfamily	NA
1166	Pfam	PF17172.4	GST_N_4	0.15252	0.201531	0.0954522	NA	Glutathione S-transferase N-terminal domain	NA
1168	Pfam	PF18065.1	PatG_C	0.030504	0.0510204	0.171039	NA	PatG C-terminal	NA
1169	Pfam	PF03929.16	PepSY_TM	1.42706	1.21429	0.0962067	NA	PepSY-associated TM region	NA
1169	Pfam	PF07167.13	PhaC_N	1.26658	1.04464	0.0725587	NA	Poly-beta-hydroxybutyrate polymerase (PhaC) N-terminus	NA
1169	Pfam	PF13404.6	HTH_AsnC-type	5.47613	4.60459	0.0701014	NA	AsnC-type helix-turn-helix domain	NA
1172	DeepEC	EC4.1.3.27	anthranilate synthase	1.28515	1.37883	0.0866889	NA	anthranilate synthase; anthranilate synthetase; chorismate lyase; chorismate pyruvate-lyase (amino-accepting); TrpE	4.1.3.27
1173	Pfam	PF11842.8	DUF3362	0.383289	0.320153	0.0894087	NA	Domain of unknown function (DUF3362)	NA
1174	DeepEC	EC4.3.1.12	ornithine cyclodeaminase	0.132626	0.0918367	0.095572	0.00214198	ornithine cyclodeaminase; ornithine cyclase; ornithine cyclase (deaminating); L-ornithine ammonia-lyase (cyclizing)	4.3.1.12
1175	DeepEC	EC5.4.99.5	chorismate mutase	0.0397878	0.0229592	0.141532	NA	chorismate mutase; hydroxyphenylpyruvate synthase	5.4.99.5
1175	Pfam	PF01416.20	PseudoU_synth_1	0.891247	0.940051	0.0956126	NA	tRNA pseudouridine synthase	NA
1177	Pfam	PF14789.6	THDPS_M	0.201592	0.125	0.132286	NA	Tetrahydrodipicolinate N-succinyltransferase middle	NA
1178	Pfam	PF05045.12	RgpF	0.155172	0.197704	0.0895265	NA	Rhamnan synthesis protein F	NA
1178	Pfam	PF07731.14	Cu-oxidase_2	1.69894	1.91327	0.119643	NA	Multicopper oxidase	NA
1180	Pfam	PF08898.10	DUF1843	0.0384615	0.0140306	0.16053	NA	Domain of unknown function (DUF1843)	NA
1181	Pfam	PF13291.6	ACT_4	1.74403	1.83291	0.111133	NA	ACT domain	NA
1182	Pfam	PF18047.1	PatG_D	0.030504	0.0510204	0.170336	NA	PatG Domain	NA
1183	DeepEC	EC4.2.1.49	urocanate hydratase	0.401857	0.334184	0.091441	NA	urocanate hydratase; urocanase; 3-(5-oxo-4,5-dihydro-3H-imidazol-4-yl)propanoate hydro-lyase	4.2.1.49
1184	Pfam	PF00201.18	UDPGT	0.566313	0.505102	0.15302	NA	UDP-glucoronosyl and UDP-glucosyl transferase	NA
1185	Pfam	PF03118.15	RNA_pol_A_CTD	0.61008	0.711735	0.067021	0.00152872	Bacterial RNA polymerase, alpha chain C terminal domain	NA
1186	Pfam	PF04186.13	FxsA	0.400531	0.360969	0.15881	NA	FxsA cytoplasmic membrane protein	NA
1187	Pfam	PF12147.8	Methyltransf_20	0.0848806	0.0586735	0.111717	NA	Putative methyltransferase	NA
1188	Pfam	PF03193.16	RsgA_GTPase	3.05305	3.15561	0.148361	0.0032963	RsgA GTPase	NA
1189	Pfam	PF02033.18	RBFA	0.554377	0.625	0.0871842	NA	Ribosome-binding factor A	NA
1190	Pfam	PF08714.11	Fae	0.31565	0.322704	0.19103	NA	Formaldehyde-activating enzyme (Fae)	NA
1191	DeepEC	EC2.7.7.6	DNA-directed RNA polymerase	1.87798	2.04464	0.0820888	NA	DNA-directed RNA polymerase; RNA polymerase; RNA nucleotidyltransferase (DNA-directed); RNA polymerase I; RNA polymerase II; RNA polymerase III; C RNA formation factors; deoxyribonucleic acid-dependent ribonucleic acid polymerase; DNA-dependent ribonucleate nucleotidyltransferase; DNA-dependent RNA nucleotidyltransferase; DNA-dependent RNA polymerase; ribonucleate nucleotidyltransferase; ribonucl…	2.7.7.6
1192	DeepEC	EC3.4.23.43	prepilin peptidase	0.318302	0.26148	0.0915711	NA	prepilin peptidase	3.4.23.43
1192	DeepEC	EC6.3.4.12	glutamate---methylamine ligase	0.0397878	0.0178571	0.110226	0.000730493	glutamate---methylamine ligase; gamma-glutamylmethylamide synthetase	6.3.4.12
1194	Pfam	PF03923.13	Lipoprotein_16	0.0702918	0.0395408	0.171488	NA	Uncharacterized lipoprotein	NA
1195	DeepEC	EC6.4.1.1	pyruvate carboxylase	0.180371	0.121173	0.217057	NA	pyruvate carboxylase; pyruvic carboxylase	6.4.1.1
1196	Pfam	PF11982.8	DUF3483	0.12069	0.0816327	0.125813	NA	Domain of unknown function (DUF3483)	NA
1197	Pfam	PF08753.11	NikR_C	0.241379	0.274235	0.09956	NA	NikR C terminal nickel binding domain	NA
1198	Pfam	PF01494.19	FAD_binding_3	15.9231	15.4298	0.0844085	NA	FAD binding domain	NA
1199	DeepEC	EC2.7.1.40	pyruvate kinase	0.639257	0.684949	0.124082	NA	pyruvate kinase; phosphoenolpyruvate kinase; phosphoenol transphosphorylase	2.7.1.40
1199	Pfam	PF13669.6	Glyoxalase_4	3.16048	2.90434	0.0875746	NA	Glyoxalase/Bleomycin resistance protein/Dioxygenase superfamily	NA
1201	Pfam	PF06026.14	Rib_5-P_isom_A	0.628647	0.67602	0.0925836	NA	Ribose 5-phosphate isomerase A (phosphoriboisomerase A)	NA
1202	Pfam	PF13103.6	TonB_2	1.66313	1.76786	0.13704	NA	TonB C terminal	NA
1203	Pfam	PF14568.6	SUKH_6	0.15252	0.117347	0.103236	NA	SMI1-KNR4 cell-wall	NA
1204	Pfam	PF18147.1	Suv3_C_1	0.0344828	0.0127551	0.147921	NA	Suv3 C-terminal domain 1	NA
1205	Pfam	PF01053.20	Cys_Met_Meta_PP	6.62732	6.24872	0.106873	NA	Cys/Met metabolism PLP-dependent enzyme	NA
1205	Pfam	PF10469.9	AKAP7_NLS	0.0769231	0.057398	0.163565	NA	AKAP7 2'5' RNA ligase-like domain	NA
1207	Pfam	PF04851.15	ResIII	11.0504	11.3469	0.10687	NA	Type III restriction enzyme, res subunit	NA
1207	Pfam	PF12801.7	Fer4_5	1.50796	1.27551	0.0741151	NA	4Fe-4S binding domain	NA
1209	Pfam	PF01026.21	TatD_DNase	1.42308	1.35332	0.126028	NA	TatD related DNase	NA
1210	Pfam	PF04289.12	DUF447	0.177719	0.207908	0.14576	NA	Protein of unknown function (DUF447)	NA
1211	Pfam	PF05430.11	Methyltransf_30	0.473475	0.387755	0.0772894	NA	S-adenosyl-L-methionine-dependent methyltransferase	NA
1212	Pfam	PF02768.15	DNA_pol3_beta_3	0.757294	0.841837	0.0792044	NA	DNA polymerase III beta subunit, C-terminal domain	NA
1213	Pfam	PF06672.11	DUF1175	0.0954907	0.0663265	0.167983	NA	Protein of unknown function (DUF1175)	NA
1214	DeepEC	EC5.4.2.2	phosphoglucomutase (alpha-D-glucose-1,6-bisphosphate-dependent)	0.47878	0.577806	0.0783392	NA	phosphoglucomutase (alpha-D-glucose-1,6-bisphosphate-dependent); glucose phosphomutase; phosphoglucose mutase	5.4.2.2
1215	DeepEC	EC1.3.8.6	glutaryl-CoA dehydrogenase (ETF)	0.395225	0.343112	0.0971928	NA	glutaryl-CoA dehydrogenase (ETF); glutaryl coenzyme A dehydrogenase; glutaryl-CoA:(acceptor) 2,3-oxidoreductase (decarboxylating); glutaryl-CoA dehydrogenase	1.3.8.6
1215	Pfam	PF03600.16	CitMHS	2.37798	2.42857	0.119698	NA	Citrate transporter	NA
1217	Pfam	PF06054.11	CoiA	0.100796	0.0752551	0.100996	NA	Competence protein CoiA-like family	NA
1217	Pfam	PF09906.9	DUF2135	0.0795756	0.0318878	0.125463	NA	Uncharacterized protein conserved in bacteria (DUF2135)	NA
1219	Pfam	PF09383.10	NIL	0.407162	0.340561	0.0845605	NA	NIL domain	NA
1220	DeepEC	EC3.2.2.20	DNA-3-methyladenine glycosylase I	0.0225464	0.00892857	0.133245	NA	DNA-3-methyladenine glycosylase I; deoxyribonucleate 3-methyladenine glycosidase I; 3-methyladenine DNA glycosylase I; DNA-3-methyladenine glycosidase I	3.2.2.20
1220	Pfam	PF00536.30	SAM_1	0.265252	0.339286	0.145085	NA	SAM domain (Sterile alpha motif)	NA
1220	Pfam	PF12838.7	Fer4_7	9.74801	10.0332	0.142203	NA	4Fe-4S dicluster domain	NA
1223	Pfam	PF13195.6	DUF4011	0.189655	0.15051	0.096491	NA	Protein of unknown function (DUF4011)	NA
1224	DeepEC	EC2.6.1.16	glutamine---fructose-6-phosphate transaminase (isomerizing)	0.916446	0.971939	0.0885669	NA	glutamine---fructose-6-phosphate transaminase (isomerizing); hexosephosphate aminotransferase; glucosamine-6-phosphate isomerase (glutamine-forming); glutamine-fructose-6-phosphate transaminase (isomerizing); D-fructose-6-phosphate amidotransferase; glucosaminephosphate isomerase; glucosamine 6-phosphate synthase; GlcN6P synthase	2.6.1.16
1225	Pfam	PF07748.13	Glyco_hydro_38C	0.0862069	0.11352	0.205024	NA	Glycosyl hydrolases family 38 C-terminal domain	NA
1226	Pfam	PF08905.11	DUF1850	0.193634	0.144133	0.0884064	NA	Domain of unknown function (DUF1850)	NA
1227	DeepEC	EC3.1.3.1	alkaline phosphatase	0.0543767	0.0178571	0.0707599	0.0020846	alkaline phosphatase; alkaline phosphomonoesterase; phosphomonoesterase; glycerophosphatase; alkaline phosphohydrolase; alkaline phenyl phosphatase; orthophosphoric-monoester phosphohydrolase (alkaline optimum)	3.1.3.1
1228	Pfam	PF02571.14	CbiJ	0.458886	0.414541	0.127681	NA	Precorrin-6x reductase CbiJ/CobK	NA
1229	Pfam	PF00478.25	IMPDH	2.82626	2.59311	0.0678994	0.00353794	IMP dehydrogenase / GMP reductase domain	NA
1229	Pfam	PF02578.15	Cu-oxidase_4	0.718833	0.767857	0.0971816	0.000882503	Multi-copper polyphenol oxidoreductase laccase	NA
1231	Pfam	PF01729.19	QRPTase_C	1.27454	1.35587	0.0893981	NA	Quinolinate phosphoribosyl transferase, C-terminal domain	NA
1232	Pfam	PF00709.21	Adenylsucc_synt	0.809019	0.845663	0.127559	NA	Adenylosuccinate synthetase	NA
1233	DeepEC	EC3.1.13.1	exoribonuclease II	0.327586	0.381378	0.100126	0.00368083	exoribonuclease II; ribonuclease II; ribonuclease Q; BN ribonuclease; Escherichia coli exo-RNase II; RNase II; exoribonuclease (misleading); 5'-exoribonuclease (misleading)	3.1.13.1
1233	Pfam	PF08006.11	DUF1700	0.0437666	0.0229592	0.198641	NA	Protein of unknown function (DUF1700)	NA
1235	Pfam	PF01502.18	PRA-CH	0.757294	0.792092	0.115526	NA	Phosphoribosyl-AMP cyclohydrolase	NA
1235	Pfam	PF03235.14	DUF262	0.547745	0.690051	0.0861213	NA	Protein of unknown function DUF262	NA
1237	Pfam	PF00208.21	ELFV_dehydrog	1.02255	0.855867	0.0744289	NA	Glutamate/Leucine/Phenylalanine/Valine dehydrogenase	NA
1238	Pfam	PF00181.23	Ribosomal_L2	0.564987	0.616071	0.0961529	NA	Ribosomal Proteins L2, RNA binding domain	NA
1238	Pfam	PF05065.13	Phage_capsid	0.381963	0.475765	0.100256	NA	Phage capsid family	NA
1238	Pfam	PF10396.9	TrmE_N	0.712202	0.753827	0.120557	NA	GTP-binding protein TrmE N-terminus	NA
1241	Pfam	PF09317.11	DUF1974	0.318302	0.36352	0.10173	NA	Domain of unknown function (DUF1974)	NA
1242	Pfam	PF02594.16	DUF167	0.391247	0.450255	0.0964208	NA	Uncharacterised ACR, YggU family COG1872	NA
1242	Pfam	PF05164.13	ZapA	0.380637	0.46301	0.0871418	NA	Cell division protein ZapA	NA
1244	Pfam	PF10503.9	Esterase_phd	1.31698	1.22577	0.0805969	NA	Esterase PHB depolymerase	NA
1245	Pfam	PF05523.11	FdtA	0.132626	0.0931122	0.0804238	NA	WxcM-like, C-terminal	NA
1246	Pfam	PF02350.19	Epimerase_2	0.733422	0.779337	0.14227	NA	UDP-N-acetylglucosamine 2-epimerase	NA
1247	Pfam	PF04969.16	CS	0.096817	0.0714286	0.163231	NA	CS domain	NA
1247	Pfam	PF11946.8	DUF3463	0.185676	0.27551	0.111536	NA	Domain of unknown function (DUF3463)	NA
1249	Pfam	PF00162.19	PGK	0.831565	0.942602	0.0632567	0.00247493	Phosphoglycerate kinase	NA
1250	Pfam	PF04465.12	DUF499	0.112732	0.159439	0.0985641	NA	Protein of unknown function (DUF499)	NA
1251	Pfam	PF02978.19	SRP_SPB	0.811671	0.853316	0.0907472	NA	Signal peptide binding domain	NA
1252	Pfam	PF00512.25	HisKA	28.008	26.574	0.113761	NA	His Kinase A (phospho-acceptor) domain	NA
1253	Pfam	PF08329.10	ChitinaseA_N	0.103448	0.0408163	0.152426	NA	Chitinase A, N-terminal domain	NA
1254	Pfam	PF14027.6	Questin_oxidase	0.0397878	0.0306122	0.216904	NA	Questin oxidase-like	NA
1255	Pfam	PF01816.17	LRV	0.140584	0.177296	0.0782576	NA	Leucine rich repeat variant	NA
1256	Pfam	PF01925.19	TauE	3.7878	3.58801	0.0955548	NA	Sulfite exporter TauE/SafE	NA
1257	Pfam	PF11006.8	DUF2845	0.0636605	0.0357143	0.214259	NA	Protein of unknown function (DUF2845)	NA
1258	Pfam	PF02010.15	REJ	0.0344828	0.0790816	0.105406	NA	REJ domain	NA
1259	Pfam	PF13994.6	PgaD	0.0424403	0.0165816	0.145837	NA	PgaD-like protein	NA
1260	Pfam	PF04463.12	DUF523	0.334218	0.221939	0.0802743	NA	Protein of unknown function (DUF523)	NA
1261	DeepEC	EC4.1.3.1	isocitrate lyase	0.437666	0.360969	0.0843501	NA	isocitrate lyase; isocitrase; isocitritase; isocitratase; threo-Ds-isocitrate glyoxylate-lyase; isocitrate glyoxylate-lyase	4.1.3.1
1261	Pfam	PF03861.14	ANTAR	1.27586	1.27423	0.124651	NA	ANTAR domain	NA
1261	Pfam	PF12096.8	DUF3572	0.133952	0.0892857	0.195911	NA	Protein of unknown function (DUF3572)	NA
1264	Pfam	PF11748.8	DUF3306	0.204244	0.17602	0.141206	NA	Protein of unknown function (DUF3306)	NA
1265	Pfam	PF00317.21	Ribonuc_red_lgN	0.762599	0.820153	0.111582	NA	Ribonucleotide reductase, all-alpha domain	NA
1266	DeepEC	EC2.3.1.191	UDP-3-O-(3-hydroxymyristoyl)glucosamine N-acyltransferase	0.0928382	0.067602	0.135446	0.00202119	UDP-3-O-(3-hydroxymyristoyl)glucosamine N-acyltransferase; UDP-3-O-acyl-glucosamine N-acyltransferase; UDP-3-O-(R-3-hydroxymyristoyl)-glucosamine N-acyltransferase; acyltransferase LpxD; acyl-ACP:UDP-3-O-(3-hydroxyacyl)-GlcN N-acyltransferase; firA (gene name); lpxD (gene name); (3R)-3-hydroxymyristoyl-[acyl-carrier protein]:UDP-3-O-[(3R)-3-hydroxymyristoyl]-alpha-D-glucosamine N-acetyltransferase	2.3.1.191
1267	Pfam	PF11809.8	DUF3330	0.0159151	0.0306122	0.220765	NA	Domain of unknown function (DUF3330)	NA
1268	Pfam	PF04077.12	DsrH	0.116711	0.0892857	0.157694	0.000695166	DsrH like protein	NA
1268	Pfam	PF07743.13	HSCB_C	0.258621	0.228316	0.22394	NA	HSCB C-terminal oligomerisation domain	NA
1270	Pfam	PF09981.9	DUF2218	0.159151	0.123724	0.110433	NA	Uncharacterized protein conserved in bacteria (DUF2218)	NA
1271	Pfam	PF17972.1	bMG5	0.34748	0.304847	0.114329	NA	Bacterial Alpha-2-macroglobulin MG5 domain	NA
1272	Pfam	PF02606.14	LpxK	0.685676	0.721939	0.149138	NA	Tetraacyldisaccharide-1-P 4'-kinase	NA
1272	Pfam	PF05157.15	T2SSE_N	1.4748	1.3176	0.125241	NA	Type II secretion system (T2SS), protein E, N-terminal domain	NA
1274	Pfam	PF08929.10	DUF1911	0.0649867	0.0255102	0.172035	NA	Domain of unknown function (DUF1911)	NA
1275	Pfam	PF02810.15	SEC-C	1.34085	1.44388	0.117281	NA	SEC-C motif	NA
1276	Pfam	PF01384.20	PHO4	0.998674	0.917092	0.0891098	NA	Phosphate transporter family	NA
1276	Pfam	PF04070.12	DUF378	0.0331565	0.0165816	0.178408	NA	Domain of unknown function (DUF378)	NA
1278	Pfam	PF01808.18	AICARFT_IMPCHas	0.787798	0.82398	0.110733	NA	AICARFT/IMPCHase bienzyme	NA
1279	Pfam	PF00970.24	FAD_binding_6	4.38329	4.01403	0.0746948	NA	Oxidoreductase FAD-binding domain	NA
1280	DeepEC	EC3.5.1.28	N-acetylmuramoyl-L-alanine amidase	0.183024	0.206633	0.157096	0.00309968	N-acetylmuramoyl-L-alanine amidase; acetylmuramyl-L-alanine amidase; N-acetylmuramyl-L-alanine amidase; N-acylmuramyl-L-alanine amidase; acetylmuramoyl-alanine amidase; N-acetylmuramic acid L-alanine amidase; acetylmuramyl-alanine amidase; N-acetylmuramylalanine amidase; murein hydrolase; N-acetylmuramoyl-L-alanine amidase type I; N-acetylmuramoyl-L-alanine amidase type II	3.5.1.28
1281	Pfam	PF05193.21	Peptidase_M16_C	1.78515	1.88776	0.098574	NA	Peptidase M16 inactive domain	NA
1281	Pfam	PF07866.11	DUF1653	0.0901857	0.0535714	0.144448	NA	Protein of unknown function (DUF1653)	NA
1283	DeepEC	EC2.7.1.23	NAD+ kinase	0.749337	0.797194	0.0911085	NA	NAD+ kinase; DPN kinase; nicotinamide adenine dinucleotide kinase (phosphorylating); nicotinamide adenine dinucleotide kinase; NAD kinase; NADK	2.7.1.23
1283	Pfam	PF09471.10	Peptidase_M64	0.0198939	0.0382653	0.102577	NA	IgA Peptidase M64	NA
1285	Pfam	PF06627.11	DUF1153	0.135279	0.0816327	0.112379	0.000544499	Protein of unknown function (DUF1153)	NA
1286	Pfam	PF17291.2	M60-like_N	0.0066313	0.0280612	0.311199	NA	N-terminal domain of M60-like peptidases	NA
1287	Pfam	PF16868.5	NMT1_3	2.25066	2.00255	0.0817929	NA	NMT1-like family	NA
1288	Pfam	PF00042.22	Globin	0.546419	0.524235	0.164016	0.00148902	Globin	NA
1289	Pfam	PF00710.20	Asparaginase	0.649867	0.547194	0.0706963	NA	Asparaginase, N-terminal	NA
1290	DeepEC	EC2.5.1.6	methionine adenosyltransferase	0.749337	0.83801	0.0693929	NA	methionine adenosyltransferase; adenosylmethionine synthetase; ATP-methionine adenosyltransferase; methionine S-adenosyltransferase; methionine-activating enzyme; S-adenosyl-L-methionine synthetase; S-adenosylmethionine synthase; S-adenosylmethionine synthetase; AdoMet synthetase	2.5.1.6
1290	Pfam	PF05173.14	DapB_C	0.779841	0.822704	0.106964	0.00146238	Dihydrodipicolinate reductase, C-terminus	NA
1290	Pfam	PF18143.1	HAD_SAK_2	0.192308	0.137755	0.113291	0.000733243	HAD domain in Swiss Army Knife RNA repair proteins	NA
1293	Pfam	PF13778.6	DUF4174	0.0822281	0.0561224	0.111805	NA	Domain of unknown function (DUF4174)	NA
1294	DeepEC	EC5.2.1.8	peptidylprolyl isomerase	1.92308	2.04847	0.107803	NA	peptidylprolyl isomerase; PPIase; cyclophilin [misleading, see comments]; peptide bond isomerase; peptidyl-prolyl cis-trans isomerase	5.2.1.8
1295	Pfam	PF00305.19	Lipoxygenase	0.0119363	0.0382653	0.156929	NA	Lipoxygenase	NA
1296	Pfam	PF06071.13	YchF-GTPase_C	0.65252	0.714286	0.0807662	NA	Protein of unknown function (DUF933)	NA
1297	Pfam	PF06961.13	DUF1294	0.148541	0.100765	0.102932	NA	Protein of unknown function (DUF1294)	NA
1297	Pfam	PF17764.1	PriA_3primeBD	0.82626	0.876276	0.0852676	NA	3′ DNA-binding domain (3′BD)	NA
1299	Pfam	PF13761.6	DUF4166	0.127321	0.0931122	0.0986716	NA	Domain of unknown function (DUF4166)	NA
1300	Pfam	PF06250.11	YhcG_C	0.286472	0.383929	0.0864177	NA	YhcG PDDEXK nuclease domain	NA
1301	Pfam	PF10589.9	NADH_4Fe-4S	1.54244	1.76658	0.0675452	NA	NADH-ubiquinone oxidoreductase-F iron-sulfur binding region	NA
1302	Pfam	PF18182.1	mCpol	0.0159151	0.00765306	0.197528	NA	minimal CRISPR polymerase domain	NA
1303	DeepEC	EC1.14.13.2	4-hydroxybenzoate 3-monooxygenase	0.281167	0.25	0.111332	NA	4-hydroxybenzoate 3-monooxygenase; p-hydroxybenzoate hydrolyase; p-hydroxybenzoate hydroxylase; 4-hydroxybenzoate 3-hydroxylase; 4-hydroxybenzoate monooxygenase; 4-hydroxybenzoic hydroxylase; p-hydroxybenzoate-3-hydroxylase; p-hydroxybenzoic acid hydrolase; p-hydroxybenzoic acid hydroxylase; p-hydroxybenzoic hydroxylase	1.14.13.2
1304	Pfam	PF12900.7	Pyridox_ox_2	0.82626	0.783163	0.0919631	NA	Pyridoxamine 5'-phosphate oxidase	NA
1305	DeepEC	EC2.5.1.7	UDP-N-acetylglucosamine 1-carboxyvinyltransferase	0.687003	0.752551	0.0769243	NA	UDP-N-acetylglucosamine 1-carboxyvinyltransferase; MurA transferase; UDP-N-acetylglucosamine 1-carboxyvinyl-transferase; UDP-N-acetylglucosamine enoylpyruvyltransferase; enoylpyruvate transferase; phosphoenolpyruvate-UDP-acetylglucosamine-3-enolpyruvyltransferase; phosphoenolpyruvate:UDP-2-acetamido-2-deoxy-D-glucose 2-enoyl-1-carboxyethyltransferase; phosphoenolpyruvate:uridine diphosphate N-ace…	2.5.1.7
1306	Pfam	PF03736.17	EPTP	0.0291777	0.0114796	0.161419	NA	EPTP domain	NA
1307	Pfam	PF01926.23	MMR_HSR1	15.1512	15.8138	0.0728411	NA	50S ribosome-binding GTPase	NA
1308	Pfam	PF01610.17	DDE_Tnp_ISL3	1.06233	1.25	0.0999098	NA	Transposase	NA
1309	Pfam	PF00521.20	DNA_topoisoIV	1.45889	1.51786	0.102325	NA	DNA gyrase/topoisomerase IV, subunit A	NA
1309	Pfam	PF04539.16	Sigma70_r3	2.02653	2.16071	0.109791	NA	Sigma-70 region 3	NA
1309	Pfam	PF11751.8	PorP_SprF	0.00928382	0.0204082	0.26406	NA	Type IX secretion system membrane protein PorP/SprF	NA
1309	Pfam	PF14346.6	DUF4398	0.136605	0.247449	0.112339	NA	Domain of unknown function (DUF4398)	NA
1313	Pfam	PF02872.18	5_nucleotid_C	0.994695	1.07781	0.103196	0.00274573	5'-nucleotidase, C-terminal domain	NA
1314	Pfam	PF16177.5	ACAS_N	2.22679	2.12372	0.0966314	NA	Acetyl-coenzyme A synthetase N-terminus	NA
1315	Pfam	PF04267.12	SoxD	0.372679	0.3125	0.101994	NA	Sarcosine oxidase, delta subunit family	NA
1315	Pfam	PF13532.6	2OG-FeII_Oxy_2	0.596817	0.549745	0.0910854	0.00131849	2OG-Fe(II) oxygenase superfamily	NA
1317	Pfam	PF01890.16	CbiG_C	0.476127	0.415816	0.083661	NA	Cobalamin synthesis G C-terminus	NA
1318	Pfam	PF06537.11	DHOR	0.352785	0.270408	0.0860502	NA	Di-haem oxidoreductase, putative peroxidase	NA
1319	DeepEC	EC4.2.2.2	pectate lyase	0.0517241	0.0331633	0.131229	NA	pectate lyase; polygalacturonic transeliminase; pectic acid transeliminase; polygalacturonate lyase; endopectin methyltranseliminase; pectate transeliminase; endogalacturonate transeliminase; pectic acid lyase; pectic lyase; alpha-1,4-D-endopolygalacturonic acid lyase; PGA lyase; PPase-N; endo-alpha-1,4-polygalacturonic acid lyase; polygalacturonic acid lyase; pectin trans-eliminase; Polygalactur…	4.2.2.2
1320	Pfam	PF02767.16	DNA_pol3_beta_2	0.819629	0.88648	0.0829341	NA	DNA polymerase III beta subunit, central domain	NA
1321	Pfam	PF18785.1	Inv-AAD	0.0636605	0.0829082	0.191918	NA	Invertebrate-AID/APOBEC-deaminase	NA
1322	Pfam	PF00575.23	S1	4.44695	4.62245	0.0786214	NA	S1 RNA binding domain	NA
1323	Pfam	PF08446.11	PAS_2	0.270557	0.326531	0.115038	NA	PAS fold	NA
1324	Pfam	PF10670.9	DUF4198	0.265252	0.223214	0.0904829	NA	Domain of unknown function (DUF4198)	NA
1325	Pfam	PF01791.9	DeoC	0.759947	0.793367	0.148495	NA	DeoC/LacD family aldolase	NA
1326	DeepEC	EC6.3.4.5	argininosuccinate synthase	0.718833	0.766582	0.0812782	0.00439056	argininosuccinate synthase; citrulline---aspartate ligase; argininosuccinate synthetase; arginine succinate synthetase; argininosuccinic acid synthetase; arginosuccinate synthetase	6.3.4.5
1327	Pfam	PF09312.11	SurA_N	0.628647	0.727041	0.0813709	NA	SurA N-terminal domain	NA
1327	Pfam	PF10013.9	DUF2256	0.0371353	0.0216837	0.119196	NA	Uncharacterized protein conserved in bacteria (DUF2256)	NA
1329	Pfam	PF02899.17	Phage_int_SAM_1	3.15517	3.59949	0.0749256	NA	Phage integrase, N-terminal SAM-like domain	NA
1329	Pfam	PF04606.12	Ogr_Delta	0.0397878	0.0255102	0.168977	NA	Ogr/Delta-like zinc finger	NA
1331	Pfam	PF00013.29	KH_1	0.931034	0.956633	0.0791446	0.00226411	KH domain	NA
1331	Pfam	PF01678.19	DAP_epimerase	0.781167	0.859694	0.0704512	NA	Diaminopimelate epimerase	NA
1333	Pfam	PF00189.20	Ribosomal_S3_C	0.564987	0.654337	0.0688949	NA	Ribosomal protein S3, C-terminal domain	NA
1333	Pfam	PF05787.13	DUF839	0.660477	0.76148	0.0889153	0.00164671	Bacterial protein of unknown function (DUF839)	NA
1333	Pfam	PF17804.1	TSP_NTD	0.153846	0.0994898	0.104739	NA	Tail specific protease N-terminal domain	NA
1336	Pfam	PF01244.21	Peptidase_M19	0.538462	0.479592	0.0865778	NA	Membrane dipeptidase (Peptidase family M19)	NA
1337	Pfam	PF13189.6	Cytidylate_kin2	0.651194	0.709184	0.099246	NA	Cytidylate kinase-like family	NA
1338	Pfam	PF00694.19	Aconitase_C	2.10212	2.06378	0.121728	NA	Aconitase C-terminal domain	NA
1338	Pfam	PF05552.12	TM_helix	0.302387	0.25	0.0893921	NA	Conserved TM helix	NA
1340	Pfam	PF13616.6	Rotamase_3	1.9191	2.05612	0.0964429	NA	PPIC-type PPIASE domain	NA
1341	Pfam	PF13970.6	DUF4221	0.0676393	0.0497449	0.2023	NA	Domain of unknown function (DUF4221)	NA
1342	Pfam	PF05232.12	BTP	0.188329	0.102041	0.0778935	NA	Chlorhexidine efflux transporter	NA
1343	Pfam	PF05618.11	Zn_protease	0.346154	0.288265	0.134622	NA	Putative ATP-dependant zinc protease	NA
1344	Pfam	PF09094.11	DUF1925	0.0251989	0.0931122	0.167101	NA	Domain of unknown function (DUF1925)	NA
1345	Pfam	PF02219.17	MTHFR	0.840849	0.880102	0.161539	NA	Methylenetetrahydrofolate reductase	NA
1346	Pfam	PF09278.11	MerR-DNA-bind	2.8939	2.49362	0.0684802	NA	MerR, DNA binding	NA
1347	Pfam	PF01402.21	RHH_1	0.798408	0.871173	0.0932387	NA	Ribbon-helix-helix protein, copG family	NA
1348	Pfam	PF03061.22	4HBT	6.87666	5.875	0.0650538	NA	Thioesterase superfamily	NA
1348	Pfam	PF07498.12	Rho_N	0.839523	0.875	0.131354	NA	Rho termination factor, N-terminal domain	NA
1350	DeepEC	EC3.1.3.12	trehalose-phosphatase	0.0464191	0.0318878	0.124185	0.00112074	trehalose-phosphatase; trehalose 6-phosphatase; trehalose 6-phosphate phosphatase; trehalose-6-phosphate phosphohydrolase	3.1.3.12
1350	DeepEC	EC3.6.3.20	ABC-type glycerol 3-phosphate transporter	2.41512	2.18495	0.1083	NA	ABC-type glycerol 3-phosphate transporter; glycerol-3-phosphate ABC transporter; glycerol-3-phosphate-transporting ATPase	7.6.2.10
1352	Pfam	PF13174.6	TPR_6	4.89788	5.22194	0.0922952	NA	Tetratricopeptide repeat	NA
1353	Pfam	PF01186.17	Lysyl_oxidase	0.030504	0.0114796	0.209692	NA	Lysyl oxidase	NA
1354	Pfam	PF06848.11	Disaggr_repeat	0.0702918	0.0114796	0.153583	NA	Disaggregatase related repeat	NA
1354	Pfam	PF14555.6	UBA_4	0.0251989	0.00765306	0.171477	NA	UBA-like domain	NA
1356	Pfam	PF13527.7	Acetyltransf_9	2.11538	1.86224	0.076049	NA	Acetyltransferase (GNAT) domain	NA
1356	Pfam	PF13671.6	AAA_33	3.78515	3.92857	0.124178	0.00405619	AAA domain	NA
1358	Pfam	PF16968.5	TadZ_N	0.0543767	0.0306122	0.13458	NA	Pilus assembly protein TadZ N-terminal	NA
1359	Pfam	PF00707.22	IF3_C	0.571618	0.660714	0.0738737	NA	Translation initiation factor IF-3, C-terminal domain	NA
1359	Pfam	PF04168.12	Alpha-E	1.14987	1.09439	0.174293	NA	A predicted alpha-helical domain with a conserved ER motif.	NA
1361	Pfam	PF01970.16	TctA	1.67905	1.44515	0.0697188	NA	Tripartite tricarboxylate transporter TctA family	NA
1362	Pfam	PF04131.14	NanE	0.316976	0.246173	0.100103	NA	Putative N-acetylmannosamine-6-phosphate epimerase	NA
1362	Pfam	PF13565.6	HTH_32	2.32361	2.07781	0.10677	NA	Homeodomain-like domain	NA
1364	Pfam	PF13495.6	Phage_int_SAM_4	1.68435	1.93112	0.0854545	NA	Phage integrase, N-terminal SAM-like domain	NA
1365	Pfam	PF01747.17	ATP-sulfurylase	0.17374	0.30102	0.0705786	0.00225733	ATP-sulfurylase	NA
1365	Pfam	PF08551.10	DUF1751	0.096817	0.0688776	0.0916758	NA	Eukaryotic integral membrane protein (DUF1751)	NA
1367	Pfam	PF16859.5	TetR_C_11	1.12599	1.07526	0.10961	NA	Tetracyclin repressor-like, C-terminal domain	NA
1368	Pfam	PF02239.16	Cytochrom_D1	1.45358	1.23597	0.128635	NA	Cytochrome D1 heme domain	NA
1369	Pfam	PF06146.12	PsiE	0.331565	0.436224	0.0615213	0.00258838	Phosphate-starvation-inducible E	NA
1370	Pfam	PF02460.18	Patched	0.462865	0.378827	0.141217	NA	Patched family	NA
1371	DeepEC	EC3.2.1.26	beta-fructofuranosidase	0.0477454	0.0306122	0.133334	0.001154	beta-fructofuranosidase; invertase; saccharase; glucosucrase; beta-h-fructosidase; beta-fructosidase; invertin; sucrase; maxinvert L 1000; fructosylinvertase; alkaline invertase; acid invertase	3.2.1.26
1372	Pfam	PF08487.10	VIT	0.214854	0.192602	0.10027	NA	Vault protein inter-alpha-trypsin domain	NA
1373	Pfam	PF13456.6	RVT_3	0.177719	0.223214	0.090303	NA	Reverse transcriptase-like	NA
1374	Pfam	PF00490.21	ALAD	0.795756	0.835459	0.0978294	NA	Delta-aminolevulinic acid dehydratase	NA
1375	DeepEC	EC3.5.4.13	dCTP deaminase	0.374005	0.441327	0.0775238	NA	dCTP deaminase; deoxycytidine triphosphate deaminase; 5-methyl-dCTP deaminase	3.5.4.13
1376	DeepEC	EC4.3.1.3	histidine ammonia-lyase	0.413793	0.362245	0.0853523	NA	histidine ammonia-lyase; histidase; histidinase; histidine alpha-deaminase; L-histidine ammonia-lyase	4.3.1.3
1377	DeepEC	EC1.17.99.1	4-methylphenol dehydrogenase (hydroxylating)	0.0145889	0.0420918	0.150474	NA	4-methylphenol dehydrogenase (hydroxylating); pchCF (gene names); p-cresol-(acceptor) oxidoreductase (hydroxylating); p-cresol methylhydroxylase; 4-cresol dehydrogenase (hydroxylating)	1.17.9.1
1377	Pfam	PF05770.11	Ins134_P3_kin	0.0106101	0.00510204	0.244654	NA	Inositol 1,3,4-trisphosphate 5/6-kinase ATP-grasp domain	NA
1379	Pfam	PF18330.1	Lig_C	0.066313	0.0382653	0.338	NA	Ligase Pab1020 C-terminal region	NA
1380	Pfam	PF07720.12	TPR_3	0.303714	0.371173	0.0727193	NA	Tetratricopeptide repeat	NA
1380	Pfam	PF17868.1	AAA_lid_8	0.0941645	0.0459184	0.0983319	NA	AAA lid domain	NA
1382	Pfam	PF11383.8	DUF3187	0.0159151	0.0459184	0.236	0.000467946	Protein of unknown function (DUF3187)	NA
1383	Pfam	PF00395.20	SLH	0.242706	0.0994898	0.150233	0.000683807	S-layer homology domain	NA
1383	Pfam	PF09977.9	Tad_C	0.234748	0.174745	0.093544	NA	Putative Tad-like Flp pilus-assembly	NA
1385	Pfam	PF07817.13	GLE1	0.0132626	0.0331633	0.145307	NA	GLE1-like protein	NA
1386	Pfam	PF02738.18	Ald_Xan_dh_C2	4.5504	4.35842	0.0927186	NA	Molybdopterin-binding domain of aldehyde dehydrogenase	NA
1386	Pfam	PF05736.11	OprF	0.106101	0.0854592	0.11989	NA	OprF membrane domain	NA
1388	Pfam	PF06224.12	HTH_42	0.697613	0.617347	0.071133	NA	Winged helix DNA-binding domain	NA
1389	Pfam	PF09500.10	YiiD_C	0.177719	0.112245	0.0955567	0.00125181	Putative thioesterase (yiiD_Cterm)	NA
1390	Pfam	PF03180.14	Lipoprotein_9	0.688329	0.649235	0.105393	NA	NLPA lipoprotein	NA
1390	Pfam	PF03743.14	TrbI	0.672414	0.816327	0.0971024	NA	Bacterial conjugation TrbI-like protein	NA
1392	Pfam	PF12631.7	MnmE_helical	0.714854	0.76148	0.104273	0.000840304	MnmE helical domain	NA
1393	Pfam	PF01193.24	RNA_pol_L	0.664456	0.737245	0.0710434	NA	RNA polymerase Rpb3/Rpb11 dimerisation domain	NA
1393	Pfam	PF07683.14	CobW_C	1.84483	1.5676	0.0629887	0.00277508	Cobalamin synthesis protein cobW C-terminal domain	NA
1395	Pfam	PF08757.11	CotH	0.0371353	0.059949	0.132344	NA	CotH kinase protein	NA
1395	Pfam	PF17954.1	Pirin_C_2	0.527851	0.483418	0.139391	NA	Quercetinase C-terminal cupin domain	NA
1397	Pfam	PF05957.13	DUF883	0.44695	0.585459	0.121557	NA	Bacterial protein of unknown function (DUF883)	NA
1398	Pfam	PF01618.16	MotA_ExbB	3.41512	3.58036	0.118116	NA	MotA/TolQ/ExbB proton channel family	NA
1398	Pfam	PF04561.14	RNA_pol_Rpb2_2	0.859416	0.910714	0.0783221	NA	RNA polymerase Rpb2, domain 2	NA
1400	Pfam	PF03899.15	ATP-synt_I	0.363395	0.440051	0.116642	NA	ATP synthase I chain	NA
1401	Pfam	PF01048.20	PNP_UDP_1	1.99867	2.09056	0.143875	NA	Phosphorylase superfamily	NA
1402	Pfam	PF17791.1	MG3	0.0212202	0.00510204	0.32228	NA	Macroglobulin domain MG3	NA
1403	DeepEC	EC2.1.1.79	cyclopropane-fatty-acyl-phospholipid synthase	0.941645	0.894133	0.0923455	NA	cyclopropane-fatty-acyl-phospholipid synthase; cyclopropane synthetase; unsaturated-phospholipid methyltransferase; cyclopropane synthase; cyclopropane fatty acid synthase; cyclopropane fatty acid synthetase; CFA synthase	2.1.1.79
1403	Pfam	PF01368.20	DHH	1.02785	1.03827	0.165026	NA	DHH family	NA
1405	Pfam	PF12418.8	AcylCoA_DH_N	1.20822	0.970663	0.0695627	NA	Acyl-CoA dehydrogenase N terminal	NA
1406	Pfam	PF18364.1	Molybdopterin_N	0.234748	0.214286	0.119128	0.000900585	Molybdopterin oxidoreductase N-terminal domain	NA
1407	Pfam	PF03454.15	MoeA_C	1.48806	1.44643	0.11596	NA	MoeA C-terminal region (domain IV)	NA
1408	Pfam	PF08369.10	PCP_red	0.136605	0.214286	0.0955241	0.00199353	Proto-chlorophyllide reductase 57 kD subunit	NA
1409	Pfam	PF04012.12	PspA_IM30	0.396552	0.350765	0.0947039	NA	PspA/IM30 family	NA
1410	Pfam	PF11987.8	IF-2	0.740053	0.792092	0.0802543	NA	Translation-initiation factor 2	NA
1411	Pfam	PF13088.6	BNR_2	0.328912	0.396684	0.0953437	NA	BNR repeat-like domain	NA
1412	Pfam	PF17805.1	AsnC_trans_reg2	0.46817	0.372449	0.101166	NA	AsnC-like ligand binding domain	NA
1413	Pfam	PF02687.21	FtsX	4.11538	4.33929	0.0930613	NA	FtsX-like permease family	NA
1414	Pfam	PF11454.8	DUF3016	0.0424403	0.0255102	0.121675	NA	Protein of unknown function (DUF3016)	NA
1415	Pfam	PF13411.6	MerR_1	5.7931	5.36607	0.074996	NA	MerR HTH family regulatory protein	NA
1416	Pfam	PF11798.8	IMS_HHH	0.761273	0.644133	0.0705367	NA	IMS family HHH motif	NA
1417	Pfam	PF04654.12	DUF599	0.279841	0.232143	0.0868169	NA	Protein of unknown function, DUF599	NA
1418	Pfam	PF01609.21	DDE_Tnp_1	6.17905	6.77551	0.106238	NA	Transposase DDE domain	NA
1419	Pfam	PF02604.19	PhdYeFM_antitox	0.795756	0.889031	0.093763	NA	Antitoxin Phd_YefM, type II toxin-antitoxin system	NA
1420	Pfam	PF13148.6	DUF3987	0.222812	0.272959	0.144633	0.00110558	Protein of unknown function (DUF3987)	NA
1421	Pfam	PF00109.26	ketoacyl-synt	7.2679	6.89413	0.0745363	NA	Beta-ketoacyl synthase, N-terminal domain	NA
1422	Pfam	PF05235.14	CHAD	0.900531	0.989796	0.1129	NA	CHAD domain	NA
1422	Pfam	PF13588.6	HSDR_N_2	0.30504	0.36352	0.117029	0.00123303	Type I restriction enzyme R protein N terminus (HSDR_N)	NA
1424	Pfam	PF00347.23	Ribosomal_L6	0.660477	0.751276	0.0646536	NA	Ribosomal protein L6	NA
1425	Pfam	PF01676.18	Metalloenzyme	0.915119	0.784439	0.22562	NA	Metalloenzyme superfamily	NA
1426	Pfam	PF05488.13	PAAR_motif	0.440318	0.331633	0.103531	NA	PAAR motif	NA
1427	Pfam	PF01204.18	Trehalase	0.167109	0.202806	0.209137	NA	Trehalase	NA
1428	Pfam	PF00360.20	PHY	0.265252	0.318878	0.133597	NA	Phytochrome region	NA
1429	Pfam	PF03594.13	BenE	0.392573	0.367347	0.180887	NA	Benzoate membrane transport protein	NA
1429	Pfam	PF11171.8	DUF2958	0.107427	0.141582	0.216878	NA	Protein of unknown function (DUF2958)	NA
1431	Pfam	PF14883.6	GHL13	0.0557029	0.0267857	0.146772	NA	Hypothetical glycosyl hydrolase family 13	NA
1432	Pfam	PF02735.16	Ku	0.640584	0.701531	0.196972	NA	Ku70/Ku80 beta-barrel domain	NA
1433	Pfam	PF06035.11	Peptidase_C93	0.687003	0.585459	0.0938312	NA	Bacterial transglutaminase-like cysteine proteinase BTLCP	NA
1434	DeepEC	EC2.3.1.61	dihydrolipoyllysine-residue succinyltransferase	0.431034	0.465561	0.158599	NA	dihydrolipoyllysine-residue succinyltransferase; dihydrolipoamide S-succinyltransferase; dihydrolipoamide succinyltransferase; dihydrolipoic transsuccinylase; dihydrolipolyl transsuccinylase; dihydrolipoyl transsuccinylase; lipoate succinyltransferase (Escherichia coli); lipoic transsuccinylase; lipoyl transsuccinylase; succinyl-CoA:dihydrolipoamide S-succinyltransferase; succinyl-CoA:dihydrolipo…	2.3.1.61
1435	Pfam	PF06983.13	3-dmu-9_3-mt	0.744032	0.829082	0.194128	NA	3-demethylubiquinone-9 3-methyltransferase	NA
1436	Pfam	PF07063.13	DUF1338	0.221485	0.151786	0.0883144	NA	Domain of unknown function (DUF1338)	NA
1437	Pfam	PF03947.18	Ribosomal_L2_C	0.566313	0.617347	0.0901799	NA	Ribosomal Proteins L2, C-terminal domain	NA
1438	DeepEC	EC2.5.1.72	quinolinate synthase	0.677719	0.718112	0.0892261	NA	quinolinate synthase; NadA; QS; quinolinate synthetase	2.5.1.72
1439	Pfam	PF01138.21	RNase_PH	1.38992	1.44133	0.112594	NA	3' exoribonuclease family, domain 1	NA
1440	Pfam	PF00665.26	rve	7.44032	7.98852	0.0814378	NA	Integrase core domain	NA
1440	Pfam	PF01874.16	CitG	0.339523	0.419643	0.187907	NA	ATP:dephospho-CoA triphosphoribosyl transferase	NA
1442	Pfam	PF09086.11	DUF1924	0.28382	0.325255	0.144772	NA	Domain of unknown function (DUF1924)	NA
1443	Pfam	PF07722.13	Peptidase_C26	5.01989	5.16327	0.107363	NA	Peptidase C26	NA
1443	Pfam	PF08328.11	ASL_C	0.364721	0.422194	0.11273	0.000948283	Adenylosuccinate lyase C-terminal	NA
1445	Pfam	PF00133.22	tRNA-synt_1	4.30769	4.41199	0.0914466	0.0037766	tRNA synthetases class I (I, L, M and V)	NA
1446	Pfam	PF05988.12	DUF899	0.786472	0.872449	0.18688	NA	Bacterial protein of unknown function (DUF899)	NA
1447	DeepEC	EC3.6.3.43	ABC-type protein transporter	0.176393	0.127551	0.107443	0.0023078	ABC-type protein transporter; peptide-transporting ATPase (ambiguous)	7.4.2.5
1447	Pfam	PF02151.19	UVR	1.88727	1.93495	0.114815	NA	UvrB/uvrC motif	NA
1449	DeepEC	EC1.1.1.62	17beta-estradiol 17-dehydrogenase	0.00397878	0.0191327	0.101595	0.000527598	17beta-estradiol 17-dehydrogenase; 20alpha-hydroxysteroid dehydrogenase; 17beta,20alpha-hydroxysteroid dehydrogenase; 17beta-estradiol dehydrogenase; estradiol dehydrogenase; estrogen 17-oxidoreductase; 17beta-HSD; HSD17B7	1.1.1.62
1450	Pfam	PF02368.18	Big_2	0.102122	0.147959	0.148984	NA	Bacterial Ig-like domain (group 2)	NA
1450	Pfam	PF07726.11	AAA_3	3.98806	3.82143	0.103999	NA	ATPase family associated with various cellular activities (AAA)	NA
1452	Pfam	PF13624.6	SurA_N_3	1.42706	1.5574	0.0705736	NA	SurA N-terminal domain	NA
1453	Pfam	PF01367.20	5_3_exonuc	1.01194	1.06633	0.0988737	NA	5'-3' exonuclease, C-terminal SAM fold	NA
1454	DeepEC	EC2.7.7.38	3-deoxy-manno-octulosonate cytidylyltransferase	0.555703	0.607143	0.135424	NA	3-deoxy-manno-octulosonate cytidylyltransferase; CMP-3-deoxy-D-manno-octulosonate pyrophosphorylase; 2-keto-3-deoxyoctonate cytidylyltransferase; 3-Deoxy-D-manno-octulosonate cytidylyltransferase; CMP-3-deoxy-D-manno-octulosonate synthetase; CMP-KDO synthetase; CTP:CMP-3-deoxy-D-manno-octulosonate cytidylyltransferase; cytidine monophospho-3-deoxy-D-manno-octulosonate pyrophosphorylase	2.7.7.38
1455	Pfam	PF04240.12	Caroten_synth	0.0848806	0.114796	0.150292	NA	Carotenoid biosynthesis protein	NA
1456	Pfam	PF08797.11	HIRAN	0.066313	0.112245	0.0757702	NA	HIRAN domain	NA
1457	Pfam	PF18050.1	Cyclophil_like2	0.116711	0.135204	0.180457	NA	Cyclophilin-like family	NA
1458	Pfam	PF01479.25	S4	4.54111	4.61607	0.176197	NA	S4 domain	NA
1459	Pfam	PF02771.16	Acyl-CoA_dh_N	14.6247	13.1161	0.0644629	NA	Acyl-CoA dehydrogenase, N-terminal domain	NA
1459	Pfam	PF10145.9	PhageMin_Tail	0.251989	0.173469	0.0710931	0.00101803	Phage-related minor tail protein	NA
1461	Pfam	PF02805.16	Ada_Zn_binding	0.572944	0.530612	0.121884	NA	Metal binding domain of Ada	NA
1461	Pfam	PF02833.14	DHHA2	0.0915119	0.118622	0.257524	NA	DHHA2 domain	NA
1463	Pfam	PF00793.20	DAHP_synth_1	1.46684	1.51913	0.177782	NA	DAHP synthetase I family	NA
1464	Pfam	PF17203.4	sCache_3_2	0.657825	0.575255	0.105672	NA	Single cache domain 3	NA
1465	Pfam	PF10294.9	Methyltransf_16	0.786472	0.6875	0.175774	NA	Lysine methyltransferase	NA
1466	Pfam	PF01724.16	DUF29	0.177719	0.253827	0.108931	NA	Domain of unknown function DUF29	NA
1466	Pfam	PF13298.6	LigD_N	0.539788	0.591837	0.175453	NA	DNA polymerase Ligase (LigD)	NA
1468	Pfam	PF01935.17	DUF87	2.09682	2.17474	0.120794	NA	Helicase HerA, central domain	NA
1468	Pfam	PF03606.15	DcuC	0.237401	0.154337	0.0660771	NA	C4-dicarboxylate anaerobic carrier	NA
1470	DeepEC	EC3.1.11.6	exodeoxyribonuclease VII	0.749337	0.776786	0.13132	0.00339782	exodeoxyribonuclease VII; Escherichia coli exonuclease VII; E. coli exonuclease VII; endodeoxyribonuclease VII; exonuclease VII	3.1.11.6
1471	Pfam	PF04185.14	Phosphoesterase	0.981432	1.13138	0.0891495	NA	Phosphoesterase family	NA
1471	Pfam	PF14464.6	Prok-JAB	0.56366	0.515306	0.173758	NA	Prokaryotic homologs of the JAB domain	NA
1473	Pfam	PF02366.18	PMT	0.809019	0.864796	0.113487	NA	Dolichyl-phosphate-mannose-protein mannosyltransferase	NA
1473	Pfam	PF13672.6	PP2C_2	1.49735	1.39923	0.119507	0.00269795	Protein phosphatase 2C	NA
1475	Pfam	PF15975.5	Flot	0.217507	0.153061	0.0690827	NA	Flotillin	NA
1476	Pfam	PF08207.12	EFP_N	0.689655	0.747449	0.0860998	NA	Elongation factor P (EF-P) KOW-like domain	NA
1477	DeepEC	EC4.3.1.7	ethanolamine ammonia-lyase	0.149867	0.130102	0.186634	NA	ethanolamine ammonia-lyase; ethanolamine deaminase	4.3.1.7
1477	Pfam	PF02618.16	YceG	0.720159	0.781888	0.0792261	NA	YceG-like family	NA
1479	Pfam	PF04657.13	DMT_YdcZ	0.228117	0.193878	0.139347	NA	Putative inner membrane exporter, YdcZ	NA
1480	DeepEC	EC4.2.1.132	2-hydroxyhexa-2,4-dienoate hydratase	0.210875	0.160714	0.0823628	NA	2-hydroxyhexa-2,4-dienoate hydratase; tesE (gene name); hsaE (gene name)	4.2.1.132
1481	Pfam	PF02608.14	Bmp	1.05305	0.943878	0.0944287	NA	ABC transporter substrate-binding protein PnrA-like	NA
1481	Pfam	PF12973.7	Cupin_7	0.689655	0.639031	0.185663	NA	ChrR Cupin-like domain	NA
1483	Pfam	PF02785.19	Biotin_carb_C	3.19629	3.07653	0.0968152	NA	Biotin carboxylase C-terminal domain	NA
1484	DeepEC	EC6.2.1.16	acetoacetate---CoA ligase	0.217507	0.160714	0.0716084	NA	acetoacetate---CoA ligase; acetoacetyl-CoA synthetase	6.2.1.16
1485	Pfam	PF03167.19	UDG	2.36737	2.50893	0.0776094	NA	Uracil DNA glycosylase superfamily	NA
1485	Pfam	PF08841.10	DDR	0.0503979	0.0395408	0.213282	NA	Diol dehydratase reactivase ATPase-like domain	NA
1487	Pfam	PF13444.6	Acetyltransf_5	1.24005	1.31888	0.165712	NA	Acetyltransferase (GNAT) domain	NA
1488	Pfam	PF01177.22	Asp_Glu_race	1.81432	1.70026	0.0825375	NA	Asp/Glu/Hydantoin racemase	NA
1488	Pfam	PF01381.22	HTH_3	12.2082	11.6824	0.101016	NA	Helix-turn-helix	NA
1490	Pfam	PF08870.11	DndE	0.030504	0.0408163	0.182033	NA	DNA sulphur modification protein DndE	NA
1490	Pfam	PF14451.6	Ub-Mut7C	0.185676	0.223214	0.13688	NA	Mut7-C ubiquitin	NA
1492	DeepEC	EC1.11.1.15	peroxiredoxin	1.5809	1.75893	0.0695371	NA	peroxiredoxin; thioredoxin peroxidase; tryparedoxin peroxidase; alkyl hydroperoxide reductase C22; AhpC; TrxPx; TXNPx; Prx; PRDX	1.11.1.15
1493	Pfam	PF18848.1	baeRF_family6	0.0570292	0.0752551	0.181646	NA	Bacterial archaeo-eukaryotic release factor family 6	NA
1494	DeepEC	EC4.1.2.43	3-hexulose-6-phosphate synthase	0.175066	0.122449	0.259573	NA	3-hexulose-6-phosphate synthase; D-arabino-3-hexulose 6-phosphate formaldehyde-lyase; 3-hexulosephosphate synthase; 3-hexulose phosphate synthase; HPS	4.1.2.43
1495	Pfam	PF00113.22	Enolase_C	0.81565	0.92602	0.0660148	NA	Enolase, C-terminal TIM barrel domain	NA
1496	Pfam	PF09826.9	Beta_propel	0.0888594	0.108418	0.0860778	0.00132218	Beta propeller domain	NA
1497	DeepEC	EC3.1.11.2	exodeoxyribonuclease III	0.0106101	0.00382653	0.270904	0.000291512	exodeoxyribonuclease III; Escherichia coli exonuclease III; E. coli exonuclease III; endoribonuclease III	3.1.11.2
1498	Pfam	PF13395.6	HNH_4	0.713528	0.850765	0.0684955	NA	HNH endonuclease	NA
1499	Pfam	PF04607.17	RelA_SpoT	1.32493	1.37372	0.153275	NA	Region found in RelA / SpoT proteins	NA
1500	DeepEC	EC3.2.1.96	mannosyl-glycoprotein endo-beta-N-acetylglucosaminidase	0.0411141	0.0267857	0.105138	0.00105603	mannosyl-glycoprotein endo-beta-N-acetylglucosaminidase; N,N'-diacetylchitobiosyl beta-N-acetylglucosaminidase; endo-beta-N-acetylglucosaminidase; mannosyl-glycoprotein endo-beta-N-acetylglucosamidase; di-N-acetylchitobiosyl beta-N-acetylglucosaminidase; endo-beta-acetylglucosaminidase; endo-beta-(1->4)-N-acetylglucosaminidase; mannosyl-glycoprotein 1,4-N-acetamidodeoxy-beta-D-glycohydrolase; end…	3.2.1.96
1500	Pfam	PF08544.13	GHMP_kinases_C	1.38064	1.43367	0.112128	NA	GHMP kinases C terminal	NA
1500	Pfam	PF17766.1	fn3_6	0.0344828	0.0153061	0.123246	NA	Fibronectin type-III domain	NA
1503	DeepEC	EC4.1.1.65	phosphatidylserine decarboxylase	0.628647	0.67602	0.0926761	NA	phosphatidylserine decarboxylase; PS decarboxylase; phosphatidyl-L-serine carboxy-lyase	4.1.1.65
1503	Pfam	PF06616.11	BsuBI_PstI_RE	0.0172414	0.0420918	0.0832423	NA	BsuBI/PstI restriction endonuclease domain	NA
1505	Pfam	PF13385.6	Laminin_G_3	0.627321	0.544643	0.0869604	NA	Concanavalin A-like lectin/glucanases superfamily	NA
1506	DeepEC	EC3.4.21.88	repressor LexA	0.623342	0.566327	0.0902389	NA	repressor LexA; LexA repressor	3.4.21.88
1507	Pfam	PF02416.16	MttA_Hcf106	0.736074	0.78699	0.108869	NA	mttA/Hcf106 family	NA
1508	Pfam	PF12835.7	Integrase_1	0.171088	0.22449	0.098163	0.000785789	Integrase	NA
1509	Pfam	PF01074.22	Glyco_hydro_38N	0.12069	0.173469	0.0961236	NA	Glycosyl hydrolases family 38 N-terminal domain	NA
1509	Pfam	PF01223.23	Endonuclease_NS	0.240053	0.279337	0.108019	NA	DNA/RNA non-specific endonuclease	NA
1511	Pfam	PF12883.7	DUF3828	0.0795756	0.0612245	0.12057	NA	Protein of unknown function (DUF3828)	NA
1512	Pfam	PF18845.1	baeRF_family3	0.0702918	0.0905612	0.175169	NA	Bacterial archaeo-eukaryotic release factor family 3	NA
1513	Pfam	PF03092.16	BT1	0.112732	0.191327	0.0646032	NA	BT1 family	NA
1514	Pfam	PF13499.6	EF-hand_7	0.627321	0.580357	0.173815	NA	EF-hand domain pair	NA
1515	Pfam	PF11790.8	Glyco_hydro_cc	0.118037	0.230867	0.098387	NA	Glycosyl hydrolase catalytic core	NA
1516	DeepEC	EC3.2.1.22	alpha-galactosidase	0.114058	0.0931122	0.15986	NA	alpha-galactosidase; melibiase; alpha-D-galactosidase; alpha-galactosidase A; alpha-galactoside galactohydrolase	3.2.1.22
1516	Pfam	PF03425.13	CBM_11	0.00928382	0.0204082	0.180656	NA	Carbohydrate binding domain (family 11)	NA
1518	Pfam	PF01411.19	tRNA-synt_2c	1.06366	1.09439	0.159806	NA	tRNA synthetases class II (A)	NA
1518	Pfam	PF01758.16	SBF	1.47613	1.37245	0.0824368	NA	Sodium Bile acid symporter family	NA
1520	Pfam	PF07506.11	RepB	0.493369	0.38648	0.0945151	NA	RepB plasmid partitioning protein	NA
1521	Pfam	PF03567.14	Sulfotransfer_2	0.449602	0.42602	0.107057	0.00153903	Sulfotransferase family	NA
1522	Pfam	PF00215.24	OMPdecase	1.0504	1.03316	0.158629	NA	Orotidine 5'-phosphate decarboxylase / HUMPS family	NA
1523	Pfam	PF00121.18	TIM	0.828912	0.86352	0.0851609	NA	Triosephosphate isomerase	NA
1523	Pfam	PF08837.11	DUF1810	0.19496	0.211735	0.15858	NA	Protein of unknown function (DUF1810)	NA
1525	Pfam	PF13941.6	MutL	0.179045	0.065051	0.0820043	NA	MutL protein	NA
1526	Pfam	PF07687.14	M20_dimer	5.95756	5.54592	0.0756684	NA	Peptidase dimerisation domain	NA
1527	Pfam	PF08439.10	Peptidase_M3_N	0.330239	0.290816	0.205092	NA	Oligopeptidase F	NA
1528	Pfam	PF09296.11	NUDIX-like	0.411141	0.355867	0.0811557	NA	NADH pyrophosphatase-like rudimentary NUDIX domain	NA
1529	Pfam	PF05870.11	PA_decarbox	0.0145889	0.0306122	0.101669	NA	Phenolic acid decarboxylase (PAD)	NA
1529	Pfam	PF14336.6	DUF4392	0.0623342	0.0331633	0.0745023	NA	Domain of unknown function (DUF4392)	NA
1531	Pfam	PF06609.13	TRI12	2.02122	1.98469	0.104325	NA	Fungal trichothecene efflux pump (TRI12)	NA
1532	DeepEC	EC4.2.1.2	fumarate hydratase	0.627321	0.678571	0.0894546	NA	fumarate hydratase; fumarase; L-malate hydro-lyase; (S)-malate hydro-lyase	4.2.1.2
1532	Pfam	PF04120.12	Iron_permease	0.209549	0.299745	0.101207	NA	Low affinity iron permease	NA
1534	Pfam	PF12261.8	T_hemolysin	0.102122	0.065051	0.0911774	NA	Thermostable hemolysin	NA
1535	Pfam	PF05198.16	IF3_N	0.572944	0.658163	0.0697898	NA	Translation initiation factor IF-3, N-terminal domain	NA
1535	Pfam	PF06315.11	AceK	0.250663	0.206633	0.137555	NA	Isocitrate dehydrogenase kinase/phosphatase (AceK)	NA
1535	Pfam	PF08139.12	LPAM_1	0.0809019	0.0625	0.117624	NA	Prokaryotic membrane lipoprotein lipid attachment site	NA
1538	Pfam	PF07475.12	Hpr_kinase_C	0.509284	0.567602	0.0926518	NA	HPr Serine kinase C-terminal domain	NA
1538	Pfam	PF13359.6	DDE_Tnp_4	0.456233	0.78699	0.134852	NA	DDE superfamily endonuclease	NA
1540	Pfam	PF01245.20	Ribosomal_L19	0.535809	0.59949	0.0808148	NA	Ribosomal protein L19	NA
1541	Pfam	PF10647.9	Gmad1	0.533156	0.589286	0.087921	NA	Lipoprotein LpqB beta-propeller domain	NA
1542	Pfam	PF02924.14	HDPD	0.0928382	0.0586735	0.138159	0.000508843	Bacteriophage lambda head decoration protein D	NA
1542	Pfam	PF05230.11	MASE2	0.0862069	0.0344388	0.137009	NA	MASE2 domain	NA
1542	Pfam	PF11026.8	DUF2721	0.143236	0.112245	0.110227	NA	Protein of unknown function (DUF2721)	NA
1545	Pfam	PF01408.22	GFO_IDH_MocA	5.11406	5.02168	0.15667	NA	Oxidoreductase family, NAD-binding Rossmann fold	NA
1546	Pfam	PF13098.6	Thioredoxin_2	3.51061	4.16837	0.0703799	NA	Thioredoxin-like domain	NA
1546	Pfam	PF18851.1	baeRF_family8	0.0583554	0.0765306	0.169712	NA	Bacterial archaeo-eukaryotic release factor family 8	NA
1548	Pfam	PF07729.12	FCD	10.3554	9.89541	0.0683607	NA	FCD domain	NA
1549	Pfam	PF02649.14	GCHY-1	0.43634	0.470663	0.116223	NA	Type I GTP cyclohydrolase folE2	NA
1549	Pfam	PF16778.5	Phage_tail_APC	0.0517241	0.0204082	0.11798	0.000242894	Phage tail assembly chaperone protein	NA
1551	Pfam	PF05107.12	Cas_Cas7	0.12069	0.153061	0.0846323	NA	CRISPR-associated protein Cas7	NA
1551	Pfam	PF11657.8	Activator-TraM	0.0145889	0.0625	0.134266	NA	Transcriptional activator TraM	NA
1553	Pfam	PF10677.9	DUF2490	0.103448	0.144133	0.142834	NA	Protein of unknown function (DUF2490)	NA
1554	Pfam	PF12802.7	MarR_2	15.3912	14.1288	0.0637398	NA	MarR family	NA
1555	DeepEC	EC6.3.4.6	urea carboxylase	0.200265	0.265306	0.0694145	NA	urea carboxylase; urease (ATP-hydrolysing); urea carboxylase (hydrolysing); ATP---urea amidolyase; urea amidolyase; UALase; UCA	6.3.4.6
1556	Pfam	PF07283.11	TrbH	0.0225464	0.0727041	0.126401	NA	Conjugal transfer protein TrbH	NA
1557	Pfam	PF04560.20	RNA_pol_Rpb2_7	0.816976	0.878827	0.067478	NA	RNA polymerase Rpb2, domain 7	NA
1558	Pfam	PF03308.16	MeaB	1.78382	1.71939	0.155432	NA	Methylmalonyl Co-A mutase-associated GTPase MeaB	NA
1559	Pfam	PF08928.10	DUF1910	0.0557029	0.0242347	0.199096	NA	Domain of unknown function (DUF1910)	NA
1559	Pfam	PF17853.1	GGDEF_2	1.11936	1.07526	0.079571	NA	GGDEF-like domain	NA
1561	Pfam	PF06030.12	DUF916	0.0344828	0.0140306	0.326208	NA	Bacterial protein of unknown function (DUF916)	NA
1562	Pfam	PF02302.17	PTS_IIB	0.175066	0.1875	0.1529	NA	PTS system, Lactose/Cellobiose specific IIB subunit	NA
1562	Pfam	PF03966.16	Trm112p	0.15252	0.126276	0.117757	NA	Trm112p-like protein	NA
1564	Pfam	PF03959.13	FSH1	0.71618	0.809949	0.0748106	NA	Serine hydrolase (FSH1)	NA
1565	Pfam	PF12019.8	GspH	0.809019	0.720663	0.149756	NA	Type II transport protein GspH	NA
1566	Pfam	PF04378.13	RsmJ	0.562334	0.535714	0.153924	NA	Ribosomal RNA large subunit methyltransferase D, RlmJ	NA
1567	Pfam	PF02334.16	RTP	0.030504	0.0140306	0.123156	NA	Replication terminator protein	NA
1567	Pfam	PF04127.15	DFP	0.863395	0.932398	0.065504	NA	DNA / pantothenate metabolism flavoprotein	NA
1569	Pfam	PF14351.6	DUF4401	0.0557029	0.0267857	0.0913538	NA	Domain of unknown function (DUF4401)	NA
1570	DeepEC	EC3.1.26.11	tRNase Z	0.339523	0.272959	0.0722693	0.00365178	tRNase Z; 3 tRNase; tRNA 3 endonuclease; RNase Z; 3' tRNase	3.1.26.11
1571	Pfam	PF00432.21	Prenyltrans	0.332891	0.413265	0.0763957	NA	Prenyltransferase and squalene oxidase repeat	NA
1572	Pfam	PF03626.14	COX4_pro	0.671088	0.566327	0.0936812	NA	Prokaryotic Cytochrome C oxidase subunit IV	NA
1572	Pfam	PF13510.6	Fer2_4	2.6008	2.71429	0.104452	NA	2Fe-2S iron-sulfur cluster binding domain	NA
1574	DeepEC	EC2.3.1.174	3-oxoadipyl-CoA thiolase	0.291777	0.235969	0.0800373	NA	3-oxoadipyl-CoA thiolase	2.3.1.174
1575	Pfam	PF14760.6	Rnk_N	0.240053	0.192602	0.144283	NA	Rnk N-terminus	NA
1576	Pfam	PF00486.28	Trans_reg_C	12.6379	11.9719	0.103099	NA	Transcriptional regulatory protein, C terminal	NA
1576	Pfam	PF04314.13	PCuAC	0.819629	0.739796	0.0790986	NA	Copper chaperone PCu(A)C	NA
1578	Pfam	PF07660.14	STN	0.970822	0.748724	0.153636	NA	Secretin and TonB N terminus short domain	NA
1579	Pfam	PF08494.11	DEAD_assoc	0.668435	0.649235	0.151903	NA	DEAD/H associated	NA
1580	DeepEC	EC2.1.1.64	3-demethylubiquinol 3-O-methyltransferase	0.685676	0.72449	0.145039	NA	3-demethylubiquinol 3-O-methyltransferase; 5-demethylubiquinone-9 methyltransferase; OMHMB-methyltransferase; 2-octaprenyl-3-methyl-5-hydroxy-6-methoxy-1,4-benzoquinone methyltransferase; S-adenosyl-L-methionine:2-octaprenyl-3-methyl-5-hydroxy-6-methoxy-1,4-benzoquinone-O-methyltransferase; COQ3 (gene name); Coq3 O-methyltransferase; 3-demethylubiquinone-9 3-methyltransferase; ubiG (gene name, am…	2.1.1.64
1581	Pfam	PF04173.13	DoxD	0.241379	0.215561	0.151061	NA	TQO small subunit DoxD	NA
1582	Pfam	PF13650.6	Asp_protease_2	0.781167	0.729592	0.108771	NA	Aspartyl protease	NA
1583	Pfam	PF05450.15	Nicastrin	0.00795756	0.0165816	0.237344	NA	Nicastrin	NA
1584	Pfam	PF01746.21	tRNA_m1G_MT	0.737401	0.788265	0.0825239	NA	tRNA (Guanine-1)-methyltransferase	NA
1585	Pfam	PF17042.5	NBD_C	0.608753	0.730867	0.0824756	0.00179925	Nucleotide-binding C-terminal domain	NA
1586	Pfam	PF13551.6	HTH_29	2.35411	2.20791	0.0908338	NA	Winged helix-turn helix	NA
1587	Pfam	PF11744.8	ALMT	0.316976	0.289541	0.152001	NA	Aluminium activated malate transporter	NA
1588	Pfam	PF11154.8	DUF2934	0.275862	0.383929	0.0688388	NA	Protein of unknown function (DUF2934)	NA
1589	Pfam	PF17753.1	Ig_mannosidase	0.0649867	0.0561224	0.19344	NA	Ig-fold domain	NA
1590	Pfam	PF04995.14	CcmD	0.179045	0.154337	0.155522	NA	Heme exporter protein D (CcmD)	NA
1590	Pfam	PF07584.11	BatA	0.534483	0.456633	0.0786229	NA	Aerotolerance regulator N-terminal	NA
1592	Pfam	PF05221.17	AdoHcyase	0.749337	0.813776	0.0690414	NA	S-adenosyl-L-homocysteine hydrolase	NA
1593	Pfam	PF10005.9	zinc-ribbon_6	0.274536	0.3125	0.14828	NA	zinc-ribbon domain	NA
1594	DeepEC	EC2.1.1.61	tRNA (5-methylaminomethyl-2-thiouridylate)-methyltransferase	0.306366	0.210459	0.0639799	NA	tRNA (5-methylaminomethyl-2-thiouridylate)-methyltransferase; transfer ribonucleate 5-methylaminomethyl-2-thiouridylate 5-methyltransferase; tRNA 5-methylaminomethyl-2-thiouridylate 5'-methyltransferase	2.1.1.61
1595	Pfam	PF01118.24	Semialdhyde_dh	2.64721	2.44898	0.0695015	NA	Semialdehyde dehydrogenase, NAD binding domain	NA
1596	DeepEC	EC3.5.99.10	2-iminobutanoate/2-iminopropanoate deaminase	0.0265252	0.0153061	0.174831	NA	2-iminobutanoate/2-iminopropanoate deaminase; yjgF (gene name); ridA (gene name); enamine/imine deaminase (ambiguous)	3.5.99.10
1596	Pfam	PF01171.20	ATP_bind_3	1.56631	1.66327	0.0778823	NA	PP-loop family	NA
1598	Pfam	PF03988.12	DUF347	0.271883	0.302296	0.10791	NA	Repeat of Unknown Function (DUF347)	NA
1599	Pfam	PF13271.6	DUF4062	0.112732	0.142857	0.0844176	0.000655678	Domain of unknown function (DUF4062)	NA
1600	Pfam	PF05816.11	TelA	0.156499	0.125	0.147577	NA	Toxic anion resistance protein (TelA)	NA
1601	DeepEC	EC2.1.1.250	trimethylamine---corrinoid protein Co-methyltransferase	0.0517241	0	0.701669	0.00156836	trimethylamine---corrinoid protein Co-methyltransferase; mttB (gene name); trimethylamine methyltransferase	2.1.1.250
1601	Pfam	PF10143.9	PhosphMutase	0.136605	0.165816	0.239791	NA	2,3-bisphosphoglycerate-independent phosphoglycerate mutase	NA
1603	Pfam	PF03631.15	Virul_fac_BrkB	1.41512	1.51658	0.114531	NA	Virulence factor BrkB	NA
1604	Pfam	PF18074.1	PriA_C	0.72679	0.774235	0.0949538	NA	Primosomal protein N C-terminal domain	NA
1605	DeepEC	EC2.6.1.52	phosphoserine transaminase	0.465517	0.48852	0.191251	NA	phosphoserine transaminase; PSAT; phosphoserine aminotransferase; 3-phosphoserine aminotransferase; hydroxypyruvic phosphate-glutamic transaminase; L-phosphoserine aminotransferase; phosphohydroxypyruvate transaminase; phosphohydroxypyruvic-glutamic transaminase; 3-O-phospho-L-serine:2-oxoglutarate aminotransferase; SerC; PdxC; 3PHP transaminase	2.6.1.52
1605	Pfam	PF00466.20	Ribosomal_L10	0.665782	0.748724	0.0625053	NA	Ribosomal protein L10	NA
1605	Pfam	PF08299.11	Bac_DnaA_C	0.905836	0.964286	0.0804474	NA	Bacterial dnaA protein helix-turn-helix	NA
1608	Pfam	PF04685.13	DUF608	0.0265252	0.0127551	0.246429	NA	Glycosyl-hydrolase family 116, catalytic region	NA
1609	Pfam	PF05922.16	Inhibitor_I9	0.143236	0.0752551	0.0874711	NA	Peptidase inhibitor I9	NA
1610	Pfam	PF03137.20	OATP	0.275862	0.262755	0.146425	NA	Organic Anion Transporter Polypeptide (OATP) family	NA
1611	Pfam	PF08908.11	DUF1852	0.0517241	0.0255102	0.117399	NA	Domain of unknown function (DUF1852)	NA
1612	Pfam	PF02938.14	GAD	0.748011	0.776786	0.12606	NA	GAD domain	NA
1613	Pfam	PF03088.16	Str_synth	0.809019	0.729592	0.137715	NA	Strictosidine synthase	NA
1614	DeepEC	EC1.7.1.4	nitrite reductase [NAD(P)H]	0.108753	0.0918367	0.172389	NA	nitrite reductase [NAD(P)H]; nitrite reductase (reduced nicotinamide adenine dinucleotide (phosphate)); assimilatory nitrite reductase (ambiguous); nitrite reductase [NAD(P)H2]; NAD(P)H2:nitrite oxidoreductase; nit-6 (gene name)	1.7.1.4
1614	Pfam	PF01855.19	POR_N	1.26393	1.34184	0.0821897	0.00340308	Pyruvate flavodoxin/ferredoxin oxidoreductase, thiamine diP-bdg	NA
1614	Pfam	PF03466.20	LysR_substrate	37.3899	33.6633	0.0620865	NA	LysR substrate binding domain	NA
1617	DeepEC	EC2.5.1.78	6,7-dimethyl-8-ribityllumazine synthase	0.657825	0.692602	0.105022	NA	6,7-dimethyl-8-ribityllumazine synthase; lumazine synthase; 6,7-dimethyl-8-ribityllumazine synthase 2; 6,7-dimethyl-8-ribityllumazine synthase 1; lumazine synthase 2; lumazine synthase 1; type I lumazine synthase; type II lumazine synthase; RIB4; MJ0303; RibH; Pbls; MbtLS; RibH1 protein; RibH2 protein; RibH1; RibH2	2.5.1.78
1618	Pfam	PF17653.1	DUF5522	0.00530504	0.0229592	0.230871	NA	Family of unknown function (DUF5522)	NA
1619	Pfam	PF00725.22	3HCDH	3.18966	2.86607	0.0656732	NA	3-hydroxyacyl-CoA dehydrogenase, C-terminal domain	NA
1620	DeepEC	EC4.3.99.3	7-carboxy-7-deazaguanine synthase	0.419098	0.480867	0.0722865	NA	7-carboxy-7-deazaguanine synthase; 7-carboxy-7-carbaguanine synthase; queE (gene name)	4.3.99.3
1621	Pfam	PF02985.22	HEAT	0.8687	0.961735	0.0994492	NA	HEAT repeat	NA
1622	Pfam	PF08530.10	PepX_C	0.846154	0.762755	0.069645	NA	X-Pro dipeptidyl-peptidase C-terminal non-catalytic domain	NA
1623	Pfam	PF01557.18	FAA_hydrolase	4.53979	4.19005	0.0608288	NA	Fumarylacetoacetate (FAA) hydrolase family	NA
1624	Pfam	PF14815.6	NUDIX_4	1.33952	1.3801	0.143943	NA	NUDIX domain	NA
1625	Pfam	PF09607.10	BrkDBD	0.0066313	0.0255102	0.132765	0.000132388	Brinker DNA-binding domain	NA
1626	Pfam	PF09297.11	zf-NADH-PPase	0.452255	0.372449	0.0656035	NA	NADH pyrophosphatase zinc ribbon domain	NA
1627	Pfam	PF18765.1	Polbeta	1.11538	1.32143	0.106611	NA	Polymerase beta, Nucleotidyltransferase	NA
1628	Pfam	PF06891.11	P2_Phage_GpR	0.0384615	0.0229592	0.171456	NA	P2 phage tail completion protein R (GpR)	NA
1628	Pfam	PF12375.8	DUF3653	0.0159151	0.0306122	0.144959	NA	Phage protein	NA
1630	Pfam	PF12717.7	Cnd1	0.383289	0.382653	0.143628	NA	non-SMC mitotic condensation complex subunit 1	NA
1631	DeepEC	EC2.4.2.4	thymidine phosphorylase	0.562334	0.515306	0.114143	NA	thymidine phosphorylase; pyrimidine phosphorylase; thymidine-orthophosphate deoxyribosyltransferase; animal growth regulators, blood platelet-derived endothelial cell growth factors; blood platelet-derived endothelial cell growth factor; deoxythymidine phosphorylase; gliostatins; pyrimidine deoxynucleoside phosphorylase; thymidine:phosphate deoxy-D-ribosyltransferase	2.4.2.4
1632	DeepEC	EC2.1.1.181	23S rRNA (adenine1618-N6)-methyltransferase	0.0954907	0.0357143	0.106937	NA	23S rRNA (adenine1618-N6)-methyltransferase; rRNA large subunit methyltransferase F; YbiN protein; rlmF (gene name); m6A1618 methyltransferase	2.1.1.181
1632	Pfam	PF03476.16	MOSC_N	0.460212	0.413265	0.0907778	NA	MOSC N-terminal beta barrel domain	NA
1632	Pfam	PF04773.13	FecR	1.77056	1.44515	0.155453	NA	FecR protein	NA
1632	Pfam	PF11846.8	Wzy_C_2	0.258621	0.200255	0.0992568	NA	Virulence factor membrane-bound polymerase, C-terminal	NA
1636	DeepEC	EC1.19.1.1	flavodoxin---NADP+ reductase	0.295756	0.244898	0.115129	NA	flavodoxin---NADP+ reductase; FPR	1.19.1.1
1636	Pfam	PF02092.17	tRNA_synt_2f	0.661804	0.733418	0.0723404	NA	Glycyl-tRNA synthetase beta subunit	NA
1638	Pfam	PF02666.15	PS_Dcarbxylase	0.811671	0.852041	0.10636	NA	Phosphatidylserine decarboxylase	NA
1638	Pfam	PF13194.6	DUF4010	0.303714	0.281888	0.143242	NA	Domain of unknown function (DUF4010)	NA
1640	Pfam	PF17213.3	Hydin_ADK	0.16313	0.13648	0.115155	NA	Hydin Adenylate kinase-like domain	NA
1641	Pfam	PF12158.8	DUF3592	0.217507	0.191327	0.135452	0.000774098	Protein of unknown function (DUF3592)	NA
1642	Pfam	PF04393.13	DUF535	0.0689655	0.0561224	0.168915	NA	Protein of unknown function (DUF535)	NA
1643	Pfam	PF18321.1	3HCDH_RFF	0.12069	0.0943878	0.088196	NA	3-hydroxybutyryl-CoA dehydrogenase reduced Rossmann-fold domain	NA
1644	DeepEC	EC2.6.1.1	aspartate transaminase	0.701592	0.737245	0.0865348	NA	aspartate transaminase; glutamic-oxaloacetic transaminase; glutamic-aspartic transaminase; transaminase A; AAT; AspT; 2-oxoglutarate-glutamate aminotransferase; aspartate alpha-ketoglutarate transaminase; aspartate aminotransferase; aspartate-2-oxoglutarate transaminase; aspartic acid aminotransferase; aspartic aminotransferase; aspartyl aminotransferase; AST; glutamate-oxalacetate aminotransfera…	2.6.1.1
1644	Pfam	PF08547.12	CIA30	0.066313	0.0969388	0.112338	NA	Complex I intermediate-associated protein 30 (CIA30)	NA
1646	Pfam	PF04809.13	HupH_C	0.159151	0.264031	0.0691173	NA	HupH hydrogenase expression protein, C-terminal conserved region	NA
1646	Pfam	PF10017.9	Methyltransf_33	0.485411	0.520408	0.113693	NA	Histidine-specific methyltransferase, SAM-dependent	NA
1648	Pfam	PF08388.11	GIIM	0.775862	0.808673	0.142622	NA	Group II intron, maturase-specific domain	NA
1649	DeepEC	EC1.3.1.56	cis-2,3-dihydrobiphenyl-2,3-diol dehydrogenase	0.0185676	0.00765306	0.143649	0.00036705	cis-2,3-dihydrobiphenyl-2,3-diol dehydrogenase; 2,3-dihydro-2,3-dihydroxybiphenyl dehydrogenase	1.3.1.56
1650	Pfam	PF01590.26	GAF	8.07162	7.76658	0.139382	NA	GAF domain	NA
1651	Pfam	PF16750.5	HK_sensor	0.0437666	0.00892857	0.266047	NA	Sensor domain of 2-component histidine kinase	NA
1652	Pfam	PF03116.15	NQR2_RnfD_RnfE	0.523873	0.464286	0.101553	0.00169929	NQR2, RnfD, RnfE family	NA
1653	Pfam	PF01959.16	DHQS	0.0848806	0.059949	0.181817	NA	3-dehydroquinate synthase II	NA
1654	Pfam	PF00230.20	MIP	0.80504	0.72449	0.141925	NA	Major intrinsic protein	NA
1655	Pfam	PF08532.10	Glyco_hydro_42M	0.208223	0.168367	0.0891014	NA	Beta-galactosidase trimerisation domain	NA
1656	Pfam	PF06850.11	PHB_depo_C	0.717507	0.637755	0.0902854	NA	PHB de-polymerase C-terminus	NA
1657	Pfam	PF14239.6	RRXRR	0.0477454	0.155612	0.102353	0.000581643	RRXRR protein	NA
1658	Pfam	PF01790.18	LGT	0.908488	0.991071	0.0613183	0.00191137	Prolipoprotein diacylglyceryl transferase	NA
1659	DeepEC	EC5.4.99.9	UDP-galactopyranose mutase	0.0888594	0.065051	0.130784	0.00130234	UDP-galactopyranose mutase; UGM; UDP-D-galactopyranose furanomutase	5.4.99.9
1660	Pfam	PF00703.21	Glyco_hydro_2	0.265252	0.223214	0.128832	NA	Glycosyl hydrolases family 2	NA
1661	DeepEC	EC1.1.2.8	alcohol dehydrogenase (cytochrome c)	0.0490716	0.0204082	0.111415	0.00128067	alcohol dehydrogenase (cytochrome c); type I quinoprotein alcohol dehydrogenase; quinoprotein ethanol dehydrogenase	1.1.2.8
1662	Pfam	PF00903.25	Glyoxalase	10.4814	9.8023	0.0717048	NA	Glyoxalase/Bleomycin resistance protein/Dioxygenase superfamily	NA
1663	DeepEC	EC1.3.8.1	short-chain acyl-CoA dehydrogenase	0.330239	0.304847	0.09218	NA	short-chain acyl-CoA dehydrogenase; butyryl-CoA dehydrogenase; butanoyl-CoA dehydrogenase; butyryl dehydrogenase; unsaturated acyl-CoA reductase; ethylene reductase; enoyl-coenzyme A reductase; unsaturated acyl coenzyme A reductase; butyryl coenzyme A dehydrogenase; short-chain acyl CoA dehydrogenase; short-chain acyl-coenzyme A dehydrogenase; 3-hydroxyacyl CoA reductase; butanoyl-CoA:(acceptor) …	1.3.8.1
1664	DeepEC	EC2.1.1.248	methylamine---corrinoid protein Co-methyltransferase	0.0729443	0	0.700747	0.00106496	methylamine---corrinoid protein Co-methyltransferase; mtmB (gene name); monomethylamine methyltransferase	2.1.1.248
1665	Pfam	PF01347.22	Vitellogenin_N	0.0424403	0.0127551	0.217289	NA	Lipoprotein amino terminal region	NA
1666	DeepEC	EC4.1.3.4	hydroxymethylglutaryl-CoA lyase	0.351459	0.288265	0.0694249	NA	hydroxymethylglutaryl-CoA lyase; hydroxymethylglutaryl coenzyme A-cleaving enzyme; hydroxymethylglutaryl coenzyme A lyase; 3-hydroxy-3-methylglutaryl coenzyme A lyase; 3-hydroxy-3-methylglutaryl CoA cleaving enzyme; 3-hydroxy-3-methylglutaryl-CoA lyase; (S)-3-hydroxy-3-methylglutaryl-CoA acetoacetate-lyase	4.1.3.4
1666	Pfam	PF12695.7	Abhydrolase_5	0.481432	0.409439	0.127796	0.00123367	Alpha/beta hydrolase family	NA
1668	Pfam	PF02547.15	Queuosine_synth	0.742706	0.798469	0.0769612	NA	Queuosine biosynthesis protein	NA
1669	Pfam	PF01978.19	TrmB	1.45491	1.32908	0.128055	NA	Sugar-specific transcriptional regulator TrmB	NA
1670	Pfam	PF14333.6	DUF4389	0.137931	0.167092	0.146205	NA	Domain of unknown function (DUF4389)	NA
1671	Pfam	PF12831.7	FAD_oxidored	9.07958	8.95408	0.139455	NA	FAD dependent oxidoreductase	NA
1672	Pfam	PF04985.14	Phage_tube	0.0689655	0.0471939	0.0952848	NA	Phage tail tube protein FII	NA
1672	Pfam	PF05484.11	LRV_FeS	0.0835544	0.127551	0.0786703	NA	LRV protein FeS4 cluster	NA
1674	Pfam	PF14102.6	Caps_synth_CapC	0.00795756	0.00127551	0.156647	NA	Capsule biosynthesis CapC	NA
1674	Pfam	PF14714.6	KH_dom-like	0.689655	0.772959	0.0648665	NA	KH-domain-like of EngA bacterial GTPase enzymes, C-terminal	NA
1676	DeepEC	EC1.8.4.8	phosphoadenylyl-sulfate reductase (thioredoxin)	0.330239	0.378827	0.0882215	NA	phosphoadenylyl-sulfate reductase (thioredoxin); PAPS reductase, thioredoxin-dependent; PAPS reductase; thioredoxin:adenosine 3'-phosphate 5'-phosphosulfate reductase; 3'-phosphoadenylylsulfate reductase; thioredoxin:3'-phospho-adenylylsulfate reductase; phosphoadenosine-phosphosulfate reductase; adenosine 3',5'-bisphosphate,sulfite:oxidized-thioredoxin oxidoreductase (3'-phosphoadenosine-5'-phos…	1.8.4.8
1676	Pfam	PF02631.16	RecX	0.5	0.55102	0.0863997	0.00086537	RecX family	NA
1676	Pfam	PF02665.14	Nitrate_red_gam	0.403183	0.450255	0.139357	NA	Nitrate reductase gamma subunit	NA
1679	Pfam	PF02866.18	Ldh_1_C	0.750663	0.78699	0.139325	NA	lactate/malate dehydrogenase, alpha/beta C-terminal domain	NA
1679	Pfam	PF05369.12	MtmB	0.118037	0	0.70743	0.000892235	Monomethylamine methyltransferase MtmB	NA
1681	DeepEC	EC2.1.1.195	cobalt-precorrin-5B (C1)-methyltransferase	0.236074	0.204082	0.10805	0.00306743	cobalt-precorrin-5B (C1)-methyltransferase; cobalt-precorrin-6A synthase; CbiD	2.1.1.195
1682	Pfam	PF05693.13	Glycogen_syn	0.0636605	0.0395408	0.185168	NA	Glycogen synthase	NA
1683	Pfam	PF14015.6	DUF4231	0.0782493	0.0969388	0.139003	NA	Protein of unknown function (DUF4231)	NA
1684	Pfam	PF00910.22	RNA_helicase	1.69894	1.73342	0.122081	NA	RNA helicase	NA
1685	Pfam	PF01565.23	FAD_binding_4	6.74138	6.85714	0.138819	NA	FAD binding domain	NA
1686	Pfam	PF00156.27	Pribosyltran	6.09549	6.22832	0.130271	NA	Phosphoribosyl transferase domain	NA
1687	Pfam	PF03952.16	Enolase_N	0.806366	0.905612	0.0635121	NA	Enolase, N-terminal domain	NA
1688	Pfam	PF00573.22	Ribosomal_L4	0.819629	0.868622	0.0690655	NA	Ribosomal protein L4/L1 family	NA
1689	Pfam	PF05382.13	Amidase_5	0.0212202	0.0102041	0.306054	NA	Bacteriophage peptidoglycan hydrolase	NA
1690	Pfam	PF05222.15	AlaDh_PNT_N	1.3939	1.4273	0.121465	0.00218197	Alanine dehydrogenase/PNT, N-terminal domain	NA
1690	Pfam	PF05593.14	RHS_repeat	0.885942	0.840561	0.097794	NA	RHS Repeat	NA
1692	Pfam	PF13231.6	PMT_2	2.29708	2.43367	0.0719414	NA	Dolichyl-phosphate-mannose-protein mannosyltransferase	NA
1693	Pfam	PF03958.17	Secretin_N	1.18966	1.02679	0.0914633	NA	Bacterial type II/III secretion system short domain	NA
1694	Pfam	PF10027.9	DUF2269	0.249337	0.215561	0.110263	NA	Predicted integral membrane protein (DUF2269)	NA
1695	Pfam	PF03971.14	IDH	0.319629	0.267857	0.0725417	0.00127689	Monomeric isocitrate dehydrogenase	NA
1696	Pfam	PF09932.9	DUF2164	0.0503979	0.0255102	0.113887	NA	Uncharacterized conserved protein (DUF2164)	NA
1697	Pfam	PF02901.15	PFL-like	0.112732	0.127551	0.149463	NA	Pyruvate formate lyase-like	NA
1697	Pfam	PF13502.6	AsmA_2	1.74536	1.67474	0.143026	0.00225048	AsmA-like C-terminal region	NA
1699	Pfam	PF06610.13	AlaE	0.0119363	0.0267857	0.160314	NA	L-alanine exporter	NA
1700	Pfam	PF11783.8	Cytochrome_cB	0.104775	0.149235	0.0926906	NA	Cytochrome c bacterial	NA
1701	Pfam	PF02508.14	Rnf-Nqr	0.903183	0.794643	0.0989439	NA	Rnf-Nqr subunit, membrane protein	NA
1702	Pfam	PF03459.17	TOBE	2.9244	2.79464	0.0871103	NA	TOBE domain	NA
1703	Pfam	PF03781.16	FGE-sulfatase	1.95889	2.125	0.13128	NA	Sulfatase-modifying factor enzyme 1	NA
1703	Pfam	PF12694.7	cpYpsA	0.0344828	0.0739796	0.0675507	NA	Circularly permutated YpsA SLOG family	NA
1705	Pfam	PF07394.12	DUF1501	0.529178	0.485969	0.120344	NA	Protein of unknown function (DUF1501)	NA
1706	Pfam	PF01087.22	GalP_UDP_transf	0.157825	0.186224	0.137224	NA	Galactose-1-phosphate uridyl transferase, N-terminal domain	NA
1707	DeepEC	EC2.1.1.137	arsenite methyltransferase	0.066313	0.0931122	0.0797351	NA	arsenite methyltransferase; S-adenosyl-L-methionine:arsenic(III) methyltransferase; S-adenosyl-L-methionine:methylarsonite As-methyltransferase; methylarsonite methyltransferase	2.1.1.137
1708	Pfam	PF03143.17	GTP_EFTU_D3	0.765252	0.830357	0.0913743	NA	Elongation factor Tu C-terminal domain	NA
1708	Pfam	PF03479.15	DUF296	0.250663	0.285714	0.148313	NA	Plants and Prokaryotes Conserved (PCC) domain	NA
1710	DeepEC	EC3.1.26.3	ribonuclease III	0.697613	0.75	0.0690571	0.00361806	ribonuclease III; RNase III; ribonuclease 3	3.1.26.3
1711	DeepEC	EC2.1.1.63	methylated-DNA---[protein]-cysteine S-methyltransferase	0.210875	0.239796	0.136836	NA	methylated-DNA---[protein]-cysteine S-methyltransferase; ada (gene name); ogt (gene name); MGT1 (gene name); MGMT (gene name)	2.1.1.63
1712	Pfam	PF04536.14	TPM_phosphatase	0.722812	0.82398	0.0760876	0.00183296	TPM domain	NA
1712	Pfam	PF11750.8	DUF3307	0.135279	0.0969388	0.0883146	0.000592664	Protein of unknown function (DUF3307)	NA
1714	Pfam	PF13242.6	Hydrolase_like	6.09019	6.29974	0.12401	NA	HAD-hyrolase-like	NA
1715	Pfam	PF03711.15	OKR_DC_1_C	0.607427	0.554847	0.0881541	NA	Orn/Lys/Arg decarboxylase, C-terminal domain	NA
1716	DeepEC	EC6.4.1.2	acetyl-CoA carboxylase	1.34483	1.40561	0.128773	NA	acetyl-CoA carboxylase; HFA1 (gene name); ACC1 (gene name); acetyl coenzyme A carboxylase; acetyl-CoA:carbon-dioxide ligase (ADP-forming)	6.4.1.2
1717	DeepEC	EC1.13.11.2	catechol 2,3-dioxygenase	0.0397878	0.00765306	0.140069	0.000528474	catechol 2,3-dioxygenase; 2,3-pyrocatechase; catechol 2,3-oxygenase; catechol oxygenase; metapyrocatechase; pyrocatechol 2,3-dioxygenase; xylE (gene name); catechol:oxygen 2,3-oxidoreductase (decyclizing)	1.13.11.2
1718	Pfam	PF01061.24	ABC2_membrane	5.09151	5.35204	0.0717583	NA	ABC-2 type transporter	NA
1719	Pfam	PF06342.12	DUF1057	0.189655	0.211735	0.13618	NA	Alpha/beta hydrolase of unknown function (DUF1057)	NA
1720	Pfam	PF01850.21	PIN	3.39523	4.40944	0.0565403	NA	PIN domain	NA
1721	Pfam	PF08538.10	DUF1749	0.061008	0.118622	0.0697388	NA	Protein of unknown function (DUF1749)	NA
1722	DeepEC	EC1.3.8.4	isovaleryl-CoA dehydrogenase	0.415119	0.327806	0.0621041	NA	isovaleryl-CoA dehydrogenase; isovaleryl-coenzyme A dehydrogenase; isovaleroyl-coenzyme A dehydrogenase; 3-methylbutanoyl-CoA:(acceptor) oxidoreductase	1.3.8.4
1722	Pfam	PF00908.17	dTDP_sugar_isom	1.03979	1.09439	0.0982528	NA	dTDP-4-dehydrorhamnose 3,5-epimerase	NA
1724	Pfam	PF13558.6	SbcCD_C	0.888594	0.797194	0.0891	0.00171254	Putative exonuclease SbcCD, C subunit	NA
1725	Pfam	PF14716.6	HHH_8	0.241379	0.276786	0.100645	NA	Helix-hairpin-helix domain	NA
1726	Pfam	PF02515.17	CoA_transf_3	6.33024	6.21556	0.0642088	NA	CoA-transferase family III	NA
1726	Pfam	PF15984.5	Collagen_mid	0.16313	0.0829082	0.167246	NA	Bacterial collagen, middle region	NA
1728	Pfam	PF03524.15	CagX	0.587533	0.704082	0.0941718	NA	Conjugal transfer protein	NA
1729	DeepEC	EC2.7.8.7	holo-[acyl-carrier-protein] synthase	0.493369	0.571429	0.0668696	NA	holo-[acyl-carrier-protein] synthase; acyl carrier protein holoprotein (holo-ACP) synthetase; holo-ACP synthetase; coenzyme A:fatty acid synthetase apoenzyme 4'-phosphopantetheine transferase; holosynthase; acyl carrier protein synthetase; holo-ACP synthase; PPTase; AcpS; ACPS; acyl carrier protein synthase; P-pant transferase; CoA:apo-[acyl-carrier-protein] pantetheinephosphotransferase; CoA-[4'…	2.7.8.7
1730	Pfam	PF01281.19	Ribosomal_L9_N	0.5	0.567602	0.0689639	NA	Ribosomal protein L9, N-terminal domain	NA
1730	Pfam	PF13402.6	Peptidase_M60	0.0132626	0.0293367	0.162018	NA	Peptidase M60, enhancin and enhancin-like	NA
1732	Pfam	PF08361.11	TetR_C_2	0.310345	0.232143	0.0826949	NA	MAATS-type transcriptional repressor, C-terminal region	NA
1733	Pfam	PF08849.11	DUF1819	0.0517241	0.0663265	0.129784	NA	Putative inner membrane protein (DUF1819)	NA
1734	Pfam	PF01379.20	Porphobil_deam	0.876658	0.904337	0.109568	NA	Porphobilinogen deaminase, dipyromethane cofactor binding domain	NA
1735	DeepEC	EC4.1.3.17	4-hydroxy-4-methyl-2-oxoglutarate aldolase	0.259947	0.19898	0.068974	NA	4-hydroxy-4-methyl-2-oxoglutarate aldolase; pyruvate aldolase; gamma-methyl-gamma-hydroxy-alpha-ketoglutaric aldolase; 4-hydroxy-4-methyl-2-ketoglutarate aldolase; 4-hydroxy-4-methyl-2-oxoglutarate pyruvate-lyase; HMG aldolase; CHA aldolase; 4-carboxy-4-hydroxy-2-oxoadipate aldolase	4.1.3.17
1736	DeepEC	EC2.5.1.19	3-phosphoshikimate 1-carboxyvinyltransferase	0.778515	0.806122	0.124168	NA	3-phosphoshikimate 1-carboxyvinyltransferase; 5-enolpyruvylshikimate-3-phosphate synthase; 3-enolpyruvylshikimate 5-phosphate synthase; 3-enolpyruvylshikimic acid-5-phosphate synthetase; 5'-enolpyruvylshikimate-3-phosphate synthase; 5-enolpyruvyl-3-phosphoshikimate synthase; 5-enolpyruvylshikimate-3-phosphate synthetase; 5-enolpyruvylshikimate-3-phosphoric acid synthase; enolpyruvylshikimate phos…	2.5.1.19
1737	Pfam	PF02361.16	CbiQ	0.778515	0.626276	0.0706423	NA	Cobalt transport protein	NA
1738	DeepEC	EC1.2.1.97	3-sulfolactaldehyde dehydrogenase	0.348806	0.288265	0.0833355	NA	3-sulfolactaldehyde dehydrogenase; SLA dehydrogenase	1.2.1.97
1738	Pfam	PF03948.14	Ribosomal_L9_C	0.497347	0.563776	0.0682408	NA	Ribosomal protein L9, C-terminal domain	NA
1740	Pfam	PF16998.5	17kDa_Anti_2	0.270557	0.3125	0.148765	NA	17 kDa outer membrane surface antigen	NA
1740	Pfam	PF17728.1	BsuBI_PstI_RE_N	0.0172414	0.0408163	0.0774707	NA	BsuBI/PstI restriction endonuclease HTH domain	NA
1742	Pfam	PF02579.17	Nitro_FeMo-Co	0.790451	0.830357	0.108966	0.00215778	Dinitrogenase iron-molybdenum cofactor	NA
1743	Pfam	PF02581.17	TMP-TENI	1.71088	1.80612	0.0840551	NA	Thiamine monophosphate synthase	NA
1743	Pfam	PF04434.17	SWIM	0.405836	0.452806	0.119371	0.0011943	SWIM zinc finger	NA
1745	Pfam	PF00672.25	HAMP	17.0424	15.3125	0.070957	NA	HAMP domain	NA
1746	Pfam	PF01522.21	Polysacc_deac_1	3.37401	3.44005	0.134305	NA	Polysaccharide deacetylase	NA
1747	Pfam	PF03551.14	PadR	1.57029	1.51658	0.131836	NA	Transcriptional regulator PadR-like family	NA
1748	Pfam	PF04319.13	NifZ	0.201592	0.256378	0.0880641	NA	NifZ domain	NA
1749	Pfam	PF11843.8	DUF3363	0.265252	0.343112	0.103595	0.0010431	Protein of unknown function (DUF3363)	NA
1750	Pfam	PF07694.12	5TM-5TMR_LYT	0.221485	0.182398	0.0896492	NA	5TMR of 5TMR-LYT	NA
1751	Pfam	PF03319.13	EutN_CcmL	0.0450928	0.0956633	0.0695278	NA	Ethanolamine utilisation protein EutN/carboxysome	NA
1752	Pfam	PF01250.17	Ribosomal_S6	0.559682	0.635204	0.0652681	0.00106618	Ribosomal protein S6	NA
1752	Pfam	PF02797.15	Chal_sti_synt_C	0.236074	0.26148	0.111067	NA	Chalcone and stilbene synthases, C-terminal domain	NA
1754	DeepEC	EC3.5.3.12	agmatine deiminase	0.0517241	0.0242347	0.0792606	0.00107257	agmatine deiminase; agmatine amidinohydrolase	3.5.3.12
1754	Pfam	PF11149.8	DUF2924	0.188329	0.15051	0.106959	NA	Protein of unknown function (DUF2924)	NA
1756	Pfam	PF05698.14	Trigger_C	0.704244	0.755102	0.091074	NA	Bacterial trigger factor protein (TF) C-terminus	NA
1757	DeepEC	EC1.20.4.1	arsenate reductase (glutaredoxin)	0.061008	0.0331633	0.0827098	0.00168372	arsenate reductase (glutaredoxin); ArsC (ambiguous)	1.20.4.1
1758	Pfam	PF13591.6	MerR_2	0.218833	0.265306	0.069688	0.000842149	MerR HTH family regulatory protein	NA
1759	Pfam	PF09684.10	Tail_P2_I	0.179045	0.146684	0.109067	NA	Phage tail protein (Tail_P2_I)	NA
1760	Pfam	PF08298.11	AAA_PrkA	1.21618	1.26658	0.132975	NA	PrkA AAA domain	NA
1761	Pfam	PF18181.1	SLATT_1	0.0517241	0.0803571	0.0900524	NA	SMODS and SLOG-associating 2TM effector domain 1	NA
1762	Pfam	PF03717.15	PBP_dimer	1.50133	1.59311	0.0841136	0.0015483	Penicillin-binding Protein dimerisation domain	NA
1763	Pfam	PF12172.8	DUF35_N	1.02785	0.923469	0.0965275	NA	Rubredoxin-like zinc ribbon domain (DUF35_N)	NA
1764	DeepEC	EC1.14.14.5	alkanesulfonate monooxygenase	0.290451	0.267857	0.120625	NA	alkanesulfonate monooxygenase; SsuD; sulfate starvation-induced protein 6; alkanesulfonate,reduced-FMN:oxygen oxidoreductase	1.14.14.5
1765	DeepEC	EC1.5.99.15	dihydromethanopterin reductase (acceptor)	0.0344828	0.00127551	0.658814	0.00202667	dihydromethanopterin reductase (acceptor); DmrX	1.5.99.15
1765	Pfam	PF13860.6	FlgD_ig	0.534483	0.563776	0.132577	NA	FlgD Ig-like domain	NA
1767	Pfam	PF18546.1	MetOD1	0.0318302	0	0.711047	NA	Metanogen output domain 1	NA
1768	Pfam	PF11806.8	DUF3327	0.0384615	0.0114796	0.0695185	0.000462731	Domain of unknown function (DUF3327)	NA
1769	Pfam	PF03906.14	Phage_T7_tail	0.0132626	0.00765306	0.147234	NA	Phage T7 tail fibre protein	NA
1769	Pfam	PF14903.6	WG_beta_rep	0.0702918	0.0535714	0.096837	NA	WG containing repeat	NA
1771	Pfam	PF01050.18	MannoseP_isomer	1.16578	1.20026	0.117761	0.00215569	Mannose-6-phosphate isomerase	NA
1772	Pfam	PF08478.10	POTRA_1	1.2122	1.29337	0.0780706	NA	POTRA domain, FtsQ-type	NA
1773	Pfam	PF01008.17	IF-2B	0.600796	0.556122	0.131809	NA	Initiation factor 2 subunit family	NA
1773	Pfam	PF01121.20	CoaE	0.746684	0.809949	0.0681872	NA	Dephospho-CoA kinase	NA
1775	Pfam	PF00255.19	GSHPx	0.881963	0.826531	0.108292	NA	Glutathione peroxidase	NA
1776	Pfam	PF08281.12	Sigma70_r4_2	13.4297	12.9796	0.0786406	NA	Sigma-70, region 4	NA
1777	Pfam	PF01909.23	NTP_transf_2	2.08355	2.125	0.123118	NA	Nucleotidyltransferase domain	NA
1778	DeepEC	EC5.1.3.2	UDP-glucose 4-epimerase	0.787798	0.871173	0.0665807	0.00689282	UDP-glucose 4-epimerase; UDP-galactose 4-epimerase; uridine diphosphoglucose epimerase; galactowaldenase; UDPG-4-epimerase; uridine diphosphate galactose 4-epimerase; uridine diphospho-galactose-4-epimerase; UDP-glucose epimerase; 4-epimerase; uridine diphosphoglucose 4-epimerase; uridine diphosphate glucose 4-epimerase; UDP-D-galactose 4-epimerase	5.1.3.2
1779	Pfam	PF00749.21	tRNA-synt_1c	2.24138	2.30867	0.090303	NA	tRNA synthetases class I (E and Q), catalytic domain	NA
1780	Pfam	PF04461.13	DUF520	0.424403	0.489796	0.076321	0.000900051	Protein of unknown function (DUF520)	NA
1781	Pfam	PF13675.6	PilJ	0.643236	0.51148	0.077328	NA	Type IV pili methyl-accepting chemotaxis transducer N-term	NA
1782	Pfam	PF13427.6	DUF4111	0.0729443	0.0471939	0.115573	NA	Domain of unknown function (DUF4111)	NA
1783	Pfam	PF03976.14	PPK2	1.40318	1.51403	0.0963314	NA	Polyphosphate kinase 2 (PPK2)	NA
1784	Pfam	PF00958.22	GMP_synt_C	0.793103	0.822704	0.093633	0.000960484	GMP synthase C terminal domain	NA
1785	Pfam	PF18085.1	Mak_N_cap	0.259947	0.28699	0.100809	NA	Maltokinase N-terminal cap domain	NA
1786	Pfam	PF00825.18	Ribonuclease_P	0.746684	0.794643	0.0804751	NA	Ribonuclease P	NA
1787	Pfam	PF00135.28	COesterase	2.5	2.33546	0.0821659	NA	Carboxylesterase family	NA
1787	Pfam	PF03352.13	Adenine_glyco	0.782493	0.641582	0.0563678	NA	Methyladenine glycosylase	NA
1787	Pfam	PF13728.6	TraF	0.269231	0.373724	0.0645014	NA	F plasmid transfer operon protein	NA
1790	Pfam	PF01329.19	Pterin_4a	0.612732	0.674745	0.0790369	NA	Pterin 4 alpha carbinolamine dehydratase	NA
1790	Pfam	PF09892.9	DUF2119	0.030504	0	0.703512	NA	Uncharacterized protein conserved in archaea (DUF2119)	NA
1792	Pfam	PF00300.22	His_Phos_1	4.00663	4.23597	0.0769375	NA	Histidine phosphatase superfamily (branch 1)	NA
1793	Pfam	PF13707.6	RloB	0.0954907	0.0701531	0.140904	NA	RloB-like protein	NA
1793	Pfam	PF14342.6	DUF4396	0.0954907	0.126276	0.0966146	NA	Domain of unknown function (DUF4396)	NA
1795	Pfam	PF00441.24	Acyl-CoA_dh_1	15.7401	14.1429	0.0571808	NA	Acyl-CoA dehydrogenase, C-terminal domain	NA
1795	Pfam	PF04384.13	Fe-S_assembly	0.0835544	0.067602	0.211327	NA	Iron-sulphur cluster assembly	NA
1797	DeepEC	EC2.1.1.246	[methyl-Co(III) methanol-specific corrinoid protein]:coenzyme M methyltransferase	0.0543767	0	0.70164	NA	[methyl-Co(III) methanol-specific corrinoid protein]:coenzyme M methyltransferase; methyltransferase 2 (ambiguous); mtaA (gene name)	2.1.1.246
1798	Pfam	PF14238.6	DUF4340	0.133952	0.169643	0.132212	NA	Domain of unknown function (DUF4340)	NA
1799	Pfam	PF02104.15	SURF1	0.77321	0.670918	0.0679961	NA	SURF1 family	NA
1800	DeepEC	EC2.3.1.29	glycine C-acetyltransferase	0.139257	0.119898	0.140433	NA	glycine C-acetyltransferase; 2-amino-3-ketobutyrate CoA ligase; 2-amino-3-ketobutyrate coenzyme A ligase; 2-amino-3-ketobutyrate-CoA ligase; glycine acetyltransferase; aminoacetone synthase; aminoacetone synthetase; KBL; AKB ligase	2.3.1.29
1801	DeepEC	EC2.1.1.90	methanol---corrinoid protein Co-methyltransferase	0.0623342	0	0.702971	NA	methanol---corrinoid protein Co-methyltransferase; methanol cobalamin methyltransferase; methanol:5-hydroxybenzimidazolylcobamide methyltransferase; MT 1 (ambiguous); methanol---5-hydroxybenzimidazolylcobamide Co-methyltransferase; mtaB (gene name)	2.1.1.90
1802	Pfam	PF09261.11	Alpha-mann_mid	0.0888594	0.112245	0.156323	NA	Alpha mannosidase middle domain	NA
1803	Pfam	PF13936.6	HTH_38	1.30504	1.16709	0.0999688	NA	Helix-turn-helix domain	NA
1804	Pfam	PF03328.14	HpcH_HpaI	2.90981	2.77551	0.0967497	NA	HpcH/HpaI aldolase/citrate lyase family	NA
1804	Pfam	PF14306.6	PUA_2	0.175066	0.298469	0.0655729	NA	PUA-like domain	NA
1806	DeepEC	EC4.99.1.3	sirohydrochlorin cobaltochelatase	0.0676393	0.0344388	0.231642	NA	sirohydrochlorin cobaltochelatase; CbiK; CbiX; CbiXS; anaerobic cobalt chelatase; cobaltochelatase [ambiguous]; sirohydrochlorin cobalt-lyase (incorrect)	4.99.1.3
1806	Pfam	PF13872.6	AAA_34	0.214854	0.151786	0.116827	0.000724759	P-loop containing NTP hydrolase pore-1	NA
1808	DeepEC	EC5.4.99.58	methylornithine synthase	0.030504	0	0.699467	NA	methylornithine synthase; PylB	5.4.99.58
1809	DeepEC	EC2.1.1.247	[methyl-Co(III) methylamine-specific corrinoid protein]:coenzyme M methyltransferase	0.0437666	0	0.699303	NA	[methyl-Co(III) methylamine-specific corrinoid protein]:coenzyme M methyltransferase; methyltransferase 2 (ambiguous); MT2 (ambiguous); MT2-A; mtbA (gene name)	2.1.1.247
1809	DeepEC	EC4.3.1.18	D-serine ammonia-lyase	0.0848806	0.0255102	0.0707263	0.00288479	D-serine ammonia-lyase; D-hydroxyaminoacid dehydratase; D-serine dehydrase; D-hydroxy amino acid dehydratase; D-serine hydrolase; D-serine dehydratase (deaminating); D-serine deaminase; D-serine hydro-lyase (deaminating)	4.3.1.18
1809	Pfam	PF04017.12	DUF366	0.0397878	0.00510204	0.705634	NA	Domain of unknown function (DUF366)	NA
1812	Pfam	PF01899.16	MNHE	0.6313	0.598214	0.106532	NA	Na+/H+ ion antiporter subunit	NA
1813	DeepEC	EC6.3.5.4	asparagine synthase (glutamine-hydrolysing)	0.342175	0.422194	0.0756724	NA	asparagine synthase (glutamine-hydrolysing); asparagine synthetase (glutamine-hydrolysing); glutamine-dependent asparagine synthetase; asparagine synthetase B; AS; AS-B	6.3.5.4
1814	Pfam	PF02770.19	Acyl-CoA_dh_M	13.5212	12.1798	0.0573582	NA	Acyl-CoA dehydrogenase, middle domain	NA
1815	Pfam	PF03413.19	PepSY	0.786472	0.656888	0.0701948	NA	Peptidase propeptide and YPEB domain	NA
1815	Pfam	PF14279.6	HNH_5	0.822281	0.938776	0.0723795	NA	HNH endonuclease	NA
1817	DeepEC	EC6.3.2.33	tetrahydrosarcinapterin synthase	0.0265252	0	0.70444	NA	tetrahydrosarcinapterin synthase; H4MPT:alpha-L-glutamate ligase; MJ0620; MptN protein	6.3.2.33
1817	Pfam	PF00111.27	Fer2	9.2931	9.11224	0.124431	NA	2Fe-2S iron-sulfur cluster binding domain	NA
1817	Pfam	PF04009.12	DUF356	0.0411141	0	0.695135	NA	Protein of unknown function (DUF356)	NA
1817	Pfam	PF12792.7	CSS-motif	0.183024	0.128827	0.0857355	NA	CSS motif domain associated with EAL	NA
1821	Pfam	PF09721.10	Exosortase_EpsH	0.392573	0.457908	0.0958682	NA	Transmembrane exosortase (Exosortase_EpsH)	NA
1822	Pfam	PF17147.4	PFOR_II	0.619363	0.741071	0.0676264	NA	Pyruvate:ferredoxin oxidoreductase core domain II	NA
1823	Pfam	PF01168.20	Ala_racemase_N	3.48276	3.65306	0.0925786	NA	Alanine racemase, N-terminal domain	NA
1823	Pfam	PF08450.12	SGL	3.71485	3.54847	0.0949878	NA	SMP-30/Gluconolactonase/LRE-like region	NA
1823	Pfam	PF09505.10	Dimeth_Pyl	0.0901857	0	0.701342	NA	Dimethylamine methyltransferase (Dimeth_PyL)	NA
1826	DeepEC	EC2.8.3.22	succinyl-CoA---L-malate CoA-transferase	0.0888594	0.109694	0.139014	NA	succinyl-CoA---L-malate CoA-transferase; SmtAB	2.8.3.22
1827	Pfam	PF06808.12	DctM	5.75332	4.70408	0.0602261	NA	Tripartite ATP-independent periplasmic transporter, DctM component	NA
1828	Pfam	PF13852.6	DUF4197	0.210875	0.159439	0.0994922	NA	Protein of unknown function (DUF4197)	NA
1829	Pfam	PF17806.1	SO_alpha_A3	0.937666	0.835459	0.0769605	NA	Sarcosine oxidase A3 domain	NA
1830	Pfam	PF09527.10	ATPase_gene1	0.265252	0.30102	0.105374	NA	Putative F0F1-ATPase subunit Ca2+/Mg2+ transporter	NA
1831	Pfam	PF02472.16	ExbD	1.79443	1.97704	0.0936025	NA	Biopolymer transport protein ExbD/TolR	NA
1832	DeepEC	EC6.1.1.26	pyrrolysine---tRNAPyl ligase	0.0265252	0	0.701106	NA	pyrrolysine---tRNAPyl ligase; PylS; pyrrolysyl-tRNA synthetase	6.1.1.26
1832	Pfam	PF01842.25	ACT	5.11406	5.26658	0.0824358	NA	ACT domain	NA
1834	Pfam	PF05491.13	RuvB_C	0.649867	0.743622	0.0551986	NA	RuvB C-terminal winged helix domain	NA
1835	Pfam	PF13109.6	AsmA_1	0.0424403	0.0727041	0.125072	NA	AsmA-like C-terminal region	NA
1836	Pfam	PF13353.6	Fer4_12	3.51326	3.6199	0.114769	NA	4Fe-4S single cluster domain	NA
1837	Pfam	PF03473.17	MOSC	0.996021	0.934949	0.093671	NA	MOSC domain	NA
1837	Pfam	PF07676.12	PD40	2.11538	2.21429	0.0910965	NA	WD40-like Beta Propeller Repeat	NA
1839	DeepEC	EC1.5.1.20	methylenetetrahydrofolate reductase [NAD(P)H]	0.124668	0.146684	0.125334	NA	methylenetetrahydrofolate reductase [NAD(P)H]; methylenetetrahydrofolate (reduced nicotinamide adenine dinucleotide phosphate) reductase; 5,10-methylenetetrahydrofolate reductase (NADPH); 5,10-methylenetetrahydrofolic acid reductase; 5,10-CH2-H4folate reductase; methylenetetrahydrofolate reductase (NADPH2); 5-methyltetrahydrofolate:NAD+ oxidoreductase; 5-methyltetrahydrofolate:NAD+ oxidoreductase…	1.5.1.20
1840	DeepEC	EC5.3.1.1	triose-phosphate isomerase	0.778515	0.795918	0.105636	NA	triose-phosphate isomerase; phosphotriose isomerase; triose phosphoisomerase; triose phosphate mutase; D-glyceraldehyde-3-phosphate ketol-isomerase	5.3.1.1
1841	DeepEC	EC2.3.1.207	beta-ketodecanoyl-[acyl-carrier-protein] synthase	0.0901857	0.0625	0.0929632	0.001857	beta-ketodecanoyl-[acyl-carrier-protein] synthase	2.3.1.207
1842	Pfam	PF08901.11	DUF1847	0.0517241	0.0191327	0.123303	NA	Protein of unknown function (DUF1847)	NA
1843	Pfam	PF08220.12	HTH_DeoR	3.21751	2.86097	0.061131	NA	DeoR-like helix-turn-helix domain	NA
1844	DeepEC	EC2.3.2.6	lysine/arginine leucyltransferase	0.618037	0.653061	0.11325	0.00329594	lysine/arginine leucyltransferase; leucyl, phenylalanine-tRNA-protein transferase; leucyl-phenylalanine-transfer ribonucleate-protein aminoacyltransferase; leucyl-phenylalanine-transfer ribonucleate-protein transferase; L-leucyl-tRNA:protein leucyltransferase; leucyltransferase (misleading); L/FK,R-transferase; aat (gene name); L-leucyl-tRNALeu:protein leucyltransferase	2.3.2.6
1844	DeepEC	EC6.3.2.45	UDP-N-acetylmuramate---L-alanyl-gamma-D-glutamyl-meso-2,6-diaminoheptanedioate ligase	0.030504	0.0102041	0.204603	NA	UDP-N-acetylmuramate---L-alanyl-gamma-D-glutamyl-meso-2,6-diaminoheptanedioate ligase; murein peptide ligase; Mpl; yjfG (gene name); UDP-MurNAc:L-Ala-gamma-D-Glu-meso-A2pm ligase; UDP-N-acetylmuramate:L-alanyl-gamma-D-glutamyl-meso-diaminopimelate ligase	6.3.2.45
1844	Pfam	PF01228.21	Gly_radical	0.127321	0.142857	0.137808	NA	Glycine radical	NA
1847	Pfam	PF04018.13	DUF368	0.100796	0.0459184	0.141672	NA	Domain of unknown function (DUF368)	NA
1848	DeepEC	EC2.7.9.2	pyruvate, water dikinase	0.48939	0.540816	0.0896169	NA	pyruvate, water dikinase; phosphoenolpyruvate synthase; pyruvate-water dikinase (phosphorylating); PEP synthetase; phosphoenolpyruvate synthase; phoephoenolpyruvate synthetase; phosphoenolpyruvic synthase; phosphopyruvate synthetase	2.7.9.2
1849	Pfam	PF01709.20	Transcrip_reg	0.733422	0.774235	0.0985189	NA	Transcriptional regulator	NA
1849	Pfam	PF08223.11	PaaX_C	0.363395	0.321429	0.0789062	NA	PaaX-like protein C-terminal domain	NA
1851	DeepEC	EC3.5.4.10	IMP cyclohydrolase	0.737401	0.772959	0.0932392	NA	IMP cyclohydrolase; inosinicase; inosinate cyclohydrolase; IMP 1,2-hydrolase (decyclizing)	3.5.4.10
1852	Pfam	PF00289.22	Biotin_carb_N	3.21485	3.0727	0.0783793	NA	Biotin carboxylase, N-terminal domain	NA
1853	DeepEC	EC4.2.1.17	enoyl-CoA hydratase	1.33024	1.18495	0.0608486	NA	enoyl-CoA hydratase; enoyl hydrase; unsaturated acyl-CoA hydratase; beta-hydroxyacyl-CoA dehydrase; beta-hydroxyacid dehydrase; acyl coenzyme A hydrase; crotonase; crotonyl hydrase; 2-octenoyl coenzyme A hydrase; enoyl coenzyme A hydratase; 2-enoyl-CoA hydratase; short-chain enoyl-CoA hydratase; ECH; trans-2-enoyl-CoA hydratase; enoyl coenzyme A hydrase (D); enoyl coenzyme A hydrase (L); short ch…	4.2.1.17
1853	Pfam	PF01189.17	Methyltr_RsmB-F	1.39257	1.45408	0.0916607	0.00182318	16S rRNA methyltransferase RsmB/F	NA
1855	Pfam	PF02746.16	MR_MLE_N	2.84748	2.85714	0.126765	NA	Mandelate racemase / muconate lactonizing enzyme, N-terminal domain	NA
1856	DeepEC	EC3.4.24.55	pitrilysin	0.035809	0.0497449	0.198238	0.000882538	pitrilysin; Escherichia coli protease III; protease Pi; proteinase Pi; PTR; Escherichia coli metalloproteinase Pi	3.4.24.55
1857	Pfam	PF09811.9	Yae1_N	0.0437666	0.0242347	0.118106	NA	Essential protein Yae1, N terminal	NA
1858	Pfam	PF00848.19	Ring_hydroxyl_A	2.0252	1.80357	0.0736774	NA	Ring hydroxylating alpha subunit (catalytic domain)	NA
1859	Pfam	PF09968.9	DUF2202	0.0596817	0.123724	0.0596022	NA	Uncharacterized protein domain (DUF2202)	NA
1860	Pfam	PF00274.19	Glycolytic	0.29443	0.410714	0.0563497	0.00191886	Fructose-bisphosphate aldolase class-I	NA
1861	Pfam	PF13289.6	SIR2_2	0.667109	0.71301	0.078538	NA	SIR2-like domain	NA
1862	Pfam	PF12368.8	Rhodanese_C	0.0132626	0.00255102	0.224123	NA	Rhodanase C-terminal	NA
1863	DeepEC	EC1.1.1.85	3-isopropylmalate dehydrogenase	0.789125	0.868622	0.0692503	NA	3-isopropylmalate dehydrogenase; beta-isopropylmalic enzyme; beta-isopropylmalate dehydrogenase; threo-Ds-3-isopropylmalate dehydrogenase; 3-carboxy-2-hydroxy-4-methylpentanoate:NAD+ oxidoreductase	1.1.1.85
1864	Pfam	PF13657.6	Couple_hipA	0.976127	1.02551	0.125928	NA	HipA N-terminal domain	NA
1865	Pfam	PF03692.15	CxxCxxCC	1.11406	1.12245	0.132817	NA	Putative zinc- or iron-chelating domain	NA
1865	Pfam	PF05857.11	TraX	0.0464191	0.0153061	0.0927855	NA	TraX protein	NA
1867	DeepEC	EC6.2.1.17	propionate---CoA ligase	0.0344828	0.0165816	0.0883295	0.000962962	propionate---CoA ligase; propionyl-CoA synthetase	6.2.1.17
1867	Pfam	PF18560.1	Lectin_like	0.061008	0.0293367	0.202019	NA	Lectin like domain	NA
1869	DeepEC	EC3.2.1.86	6-phospho-beta-glucosidase	0.00132626	0.00892857	0.328715	NA	6-phospho-beta-glucosidase; phospho-beta-glucosidase A; phospho-beta-glucosidase; phosphocellobiase; 6-phospho-beta-D-glucosyl-(1,4)-D-glucose glucohydrolase	3.2.1.86
1869	Pfam	PF05943.12	VipB	0.469496	0.420918	0.0935127	NA	Type VI secretion protein, EvpB/VC_A0108, tail sheath	NA
1871	Pfam	PF03975.13	CheD	0.519894	0.480867	0.099144	NA	CheD chemotactic sensory transduction	NA
1872	Pfam	PF03151.16	TPT	0.15252	0.126276	0.0915143	NA	Triose-phosphate Transporter family	NA
1873	Pfam	PF01613.18	Flavin_Reduct	2.79708	2.54209	0.0585879	NA	Flavin reductase like domain	NA
1874	Pfam	PF01373.17	Glyco_hydro_14	0.0331565	0.0165816	0.135225	NA	Glycosyl hydrolase family 14	NA
1875	Pfam	PF04039.13	MnhB	0.653846	0.645408	0.125232	NA	Domain related to MnhB subunit of Na+/H+ antiporter	NA
1876	Pfam	PF02167.15	Cytochrom_C1	0.644562	0.719388	0.0818319	NA	Cytochrome C1 family	NA
1877	Pfam	PF01022.20	HTH_5	7.813	7.31888	0.0964804	NA	Bacterial regulatory protein, arsR family	NA
1878	Pfam	PF09537.10	DUF2383	0.161804	0.186224	0.135486	NA	Domain of unknown function (DUF2383)	NA
1879	Pfam	PF01209.18	Ubie_methyltran	9.2931	9.29337	0.109675	NA	ubiE/COQ5 methyltransferase family	NA
1879	Pfam	PF06992.11	Phage_lambda_P	0.0384615	0.00892857	0.243093	NA	Replication protein P	NA
1881	Pfam	PF13350.6	Y_phosphatase3	0.538462	0.576531	0.103638	NA	Tyrosine phosphatase family	NA
1881	Pfam	PF17854.1	FtsK_alpha	0.981432	1.02806	0.0975337	NA	FtsK alpha domain	NA
1883	DeepEC	EC1.8.1.16	glutathione amide reductase	0.0888594	0.0727041	0.147359	NA	glutathione amide reductase; GAR	1.8.1.16
1884	DeepEC	EC6.2.1.3	long-chain-fatty-acid---CoA ligase	4.58621	4.36097	0.0708343	NA	long-chain-fatty-acid---CoA ligase; acyl-CoA synthetase; fatty acid thiokinase (long chain); acyl-activating enzyme; palmitoyl-CoA synthase; lignoceroyl-CoA synthase; arachidonyl-CoA synthetase; acyl coenzyme A synthetase; acyl-CoA ligase; palmitoyl coenzyme A synthetase; thiokinase; palmitoyl-CoA ligase; acyl-coenzyme A ligase; fatty acid CoA ligase; long-chain fatty acyl coenzyme A synthetase; …	6.2.1.3
1885	Pfam	PF05598.11	DUF772	2.11406	2.53316	0.112642	NA	Transposase domain (DUF772)	NA
1886	Pfam	PF01687.17	Flavokinase	0.706897	0.778061	0.0636575	NA	Riboflavin kinase	NA
1887	Pfam	PF07332.11	Phage_holin_3_6	0.44695	0.427296	0.119233	NA	Putative Actinobacterial Holin-X, holin superfamily III	NA
1887	Pfam	PF13871.6	Helicase_C_4	0.192308	0.144133	0.137281	0.000661774	C-terminal domain on Strawberry notch homologue	NA
1889	Pfam	PF09694.10	Gcw_chp	0.442971	0.377551	0.146927	NA	Bacterial protein of unknown function (Gcw_chp)	NA
1890	Pfam	PF00589.22	Phage_integrase	10.2162	11.1811	0.0663588	NA	Phage integrase family	NA
1890	Pfam	PF00712.19	DNA_pol3_beta	0.793103	0.852041	0.0703687	NA	DNA polymerase III beta subunit, N-terminal domain	NA
1892	Pfam	PF06995.11	Phage_P2_GpU	0.118037	0.0739796	0.0915723	NA	Phage P2 GpU	NA
1892	Pfam	PF17952.1	Cas6_N	0	0.00637755	0.468151	NA	Cas6 N-terminal domain	NA
1894	Pfam	PF05661.12	DUF808	0.289125	0.232143	0.0734354	NA	Protein of unknown function (DUF808)	NA
1895	Pfam	PF12000.8	Glyco_trans_4_3	0.183024	0.155612	0.146762	NA	Glycosyl transferase family 4 group	NA
1896	Pfam	PF07840.12	FadR_C	0.0649867	0.0420918	0.0960155	NA	FadR C-terminal domain	NA
1896	Pfam	PF11408.8	Helicase_Sgs1	0.0238727	0.00127551	0.698854	NA	Sgs1 RecQ helicase	NA
1898	Pfam	PF03843.13	Slp	0.116711	0.219388	0.107243	NA	Outer membrane lipoprotein Slp family	NA
1899	DeepEC	EC6.4.1.9	coenzyme F430 synthetase	0.0212202	0	0.695977	NA	coenzyme F430 synthetase; cfbE (gene name)	6.4.1.9
1899	Pfam	PF00022.19	Actin	0.607427	0.626276	0.135905	0.00134379	Actin	NA
1899	Pfam	PF13712.6	Glyco_tranf_2_5	0.155172	0.223214	0.0710012	NA	Glycosyltransferase like family	NA
1902	Pfam	PF02397.16	Bac_transf	1.9496	2.07653	0.0721453	0.00292051	Bacterial sugar transferase	NA
1903	Pfam	PF04354.13	ZipA_C	0.334218	0.369898	0.178122	NA	ZipA, C-terminal FtsZ-binding domain	NA
1904	Pfam	PF11747.8	RebB	0.0530504	0.0331633	0.105244	NA	Killing trait	NA
1905	Pfam	PF17289.2	Terminase_6C	0.356764	0.284439	0.0614696	NA	Terminase RNaseH-like domain	NA
1906	Pfam	PF03062.19	MBOAT	0.355438	0.316327	0.123834	NA	MBOAT, membrane-bound O-acyltransferase family	NA
1907	Pfam	PF05015.13	HigB-like_toxin	0.192308	0.253827	0.0793352	0.00101662	RelE-like toxin of type II toxin-antitoxin system HigB	NA
1908	DeepEC	EC5.4.99.18	5-(carboxyamino)imidazole ribonucleotide mutase	0.328912	0.352041	0.12355	NA	5-(carboxyamino)imidazole ribonucleotide mutase; N5-CAIR mutase; PurE; N5-carboxyaminoimidazole ribonucleotide mutase; class I PurE	5.4.99.18
1909	Pfam	PF04290.12	DctQ	4.39655	3.61862	0.0625859	NA	Tripartite ATP-independent periplasmic transporters, DctQ component	NA
1910	Pfam	PF14824.6	Sirohm_synth_M	0.330239	0.371173	0.102384	NA	Sirohaem biosynthesis protein central	NA
1911	Pfam	PF00477.17	LEA_5	0.0132626	0.00255102	0.255998	NA	Small hydrophilic plant seed protein	NA
1911	Pfam	PF01132.20	EFP	0.656499	0.72449	0.0721169	NA	Elongation factor P (EF-P) OB domain	NA
1913	Pfam	PF05853.12	BKACE	1.10743	1.13138	0.119322	NA	beta-keto acid cleavage enzyme	NA
1914	Pfam	PF16537.5	T2SSB	0.0888594	0.126276	0.122247	NA	Type II secretion system protein B	NA
1915	DeepEC	EC1.1.1.44	phosphogluconate dehydrogenase (NADP+-dependent, decarboxylating)	0.253316	0.329082	0.0639242	NA	phosphogluconate dehydrogenase (NADP+-dependent, decarboxylating); phosphogluconic acid dehydrogenase; 6-phosphogluconic dehydrogenase; 6-phosphogluconic carboxylase; 6-phosphogluconate dehydrogenase (decarboxylating); 6-phospho-D-gluconate dehydrogenase	1.1.1.44
1916	Pfam	PF00698.21	Acyl_transf_1	2.32493	2.46429	0.0751799	NA	Acyl transferase domain	NA
1917	DeepEC	EC2.7.1.219	D-threonate 4-kinase	0.00397878	0.0420918	0.313203	0.00167073	D-threonate 4-kinase; dtnK (gene name)	2.7.1.219
1917	Pfam	PF02624.16	YcaO	0.474801	0.420918	0.0705332	NA	YcaO cyclodehydratase, ATP-ad Mg2+-binding	NA
1919	DeepEC	EC3.6.1.7	acylphosphatase	0.217507	0.179847	0.0765508	NA	acylphosphatase; acetylphosphatase; 1,3-diphosphoglycerate phosphatase; acetic phosphatase; Ho 1-3; GP 1-3	3.6.1.7
1920	DeepEC	EC3.2.1.73	licheninase	0.0238727	0.0153061	0.176664	NA	licheninase; lichenase; beta-(1->4)-D-glucan 4-glucanohydrolase; 1,3;1,4-beta-glucan endohydrolase; 1,3;1,4-beta-glucan 4-glucanohydrolase; 1,3-1,4-beta-D-glucan 4-glucanohydrolase	3.2.1.73
1921	Pfam	PF07109.11	Mg-por_mtran_C	0.061008	0.0982143	0.0912501	NA	Magnesium-protoporphyrin IX methyltransferase C-terminus	NA
1922	Pfam	PF12680.7	SnoaL_2	5.48408	5.34821	0.0954369	NA	SnoaL-like domain	NA
1923	Pfam	PF11781.8	zf-RRN7	0.0212202	0.0140306	0.226705	NA	Zinc-finger of RNA-polymerase I-specific TFIIB, Rrn7	NA
1924	Pfam	PF04293.13	SpoVR	0.416446	0.377551	0.0790894	NA	SpoVR like protein	NA
1925	Pfam	PF07715.15	Plug	7.23475	6.28444	0.132104	NA	TonB-dependent Receptor Plug Domain	NA
1926	Pfam	PF05139.14	Erythro_esteras	0.261273	0.332908	0.0668342	NA	Erythromycin esterase	NA
1927	DeepEC	EC2.5.1.81	geranylfarnesyl diphosphate synthase	0.0198939	0	0.692519	NA	geranylfarnesyl diphosphate synthase; FGPP synthase; (all-E) geranylfarnesyl diphosphate synthase; GFPS; Fgs	2.5.1.81
1928	DeepEC	EC1.7.2.5	nitric oxide reductase (cytochrome c)	0.0503979	0.0229592	0.112132	NA	nitric oxide reductase (cytochrome c)	1.7.2.5
1929	Pfam	PF01799.20	Fer2_2	3.32759	3.21556	0.0856235	NA	[2Fe-2S] binding domain	NA
1929	Pfam	PF10988.8	DUF2807	0.0848806	0.0548469	0.0674117	NA	Putative auto-transporter adhesin, head GIN domain	NA
1931	Pfam	PF07264.11	EI24	0.561008	0.608418	0.0883583	NA	Etoposide-induced protein 2.4 (EI24)	NA
1932	DeepEC	EC1.8.5.4	bacterial sulfide:quinone reductase	0.137931	0.239796	0.0551934	0.00726103	bacterial sulfide:quinone reductase; sqr (gene name); sulfide:quinone reductase (ambiguous); sulfide:quinone oxidoreductase	1.8.5.4
1932	DeepEC	EC2.4.1.182	lipid-A-disaccharide synthase	0.567639	0.510204	0.0691388	0.00401437	lipid-A-disaccharide synthase; UDP-2,3-bis(3-hydroxytetradecanoyl)glucosamine:2,3-bis-(3-hydroxytetradecanoyl)-beta-D-glucosaminyl-1-phosphate 2,3-bis(3-hydroxytetradecanoyl)-glucosaminyltransferase (incorrect)	2.4.1.182
1932	Pfam	PF10340.9	Say1_Mug180	0.913793	0.772959	0.0677819	NA	Steryl acetyl hydrolase	NA
1932	Pfam	PF17652.1	Glyco_hydro81C	0.00795756	0.0204082	0.193942	NA	Glycosyl hydrolase family 81 C-terminal domain	NA
1936	Pfam	PF01796.17	OB_aCoA_assoc	1.2626	1.17219	0.088949	NA	DUF35 OB-fold domain, acyl-CoA-associated	NA
1937	DeepEC	EC2.7.8.13	phospho-N-acetylmuramoyl-pentapeptide-transferase	0.656499	0.744898	0.0547442	0.00472483	phospho-N-acetylmuramoyl-pentapeptide-transferase; MraY transferase; UDP-MurNAc-L-Ala-D-gamma-Glu-L-Lys-D-Ala-D-Ala:C55-isoprenoid alcohol transferase; UDP-MurNAc-Ala-gammaDGlu-Lys-DAla-DAla:undecaprenylphosphate transferase; phospho-N-acetylmuramoyl pentapeptide translocase; phospho-MurNAc-pentapeptide transferase; phospho-NAc-muramoyl-pentapeptide translocase (UMP); phosphoacetylmuramoylpentape…	2.7.8.13
1938	Pfam	PF07514.11	TraI_2	0.17374	0.186224	0.149113	NA	Putative helicase	NA
1939	Pfam	PF12769.7	PNTB_4TM	0.604775	0.617347	0.121261	NA	4TM region of pyridine nucleotide transhydrogenase, mitoch	NA
1940	Pfam	PF01344.25	Kelch_1	0.241379	0.322704	0.0535885	NA	Kelch motif	NA
1940	Pfam	PF01592.16	NifU_N	0.897878	0.846939	0.110802	0.0016838	NifU-like N terminal domain	NA
1942	DeepEC	EC2.1.1.249	dimethylamine---corrinoid protein Co-methyltransferase	0.0344828	0	0.701106	NA	dimethylamine---corrinoid protein Co-methyltransferase; mtbB (gene name); dimethylamine methyltransferase	2.1.1.249
1942	DeepEC	EC2.4.1.15	alpha,alpha-trehalose-phosphate synthase (UDP-forming)	0.165782	0.186224	0.10993	0.00223153	alpha,alpha-trehalose-phosphate synthase (UDP-forming); UDP-glucose---glucose-phosphate glucosyltransferase; trehalosephosphate-UDP glucosyltransferase; UDP-glucose-glucose-phosphate glucosyltransferase; alpha,alpha-trehalose phosphate synthase (UDP-forming); phosphotrehalose-uridine diphosphate transglucosylase; trehalose 6-phosphate synthase; trehalose 6-phosphate synthetase; trehalose phosphat…	2.4.1.15
1944	Pfam	PF01580.18	FtsK_SpoIIIE	1.77984	1.89286	0.0775097	NA	FtsK/SpoIIIE family	NA
1944	Pfam	PF04342.12	DMT_6	0.196286	0.153061	0.0859468	NA	Putative member of DMT superfamily (DUF486)	NA
1944	Pfam	PF13185.6	GAF_2	6.70159	6.42985	0.1186	NA	GAF domain	NA
1944	Pfam	PF13651.6	EcoRI_methylase	0.00928382	0.00255102	0.18404	NA	Adenine-specific methyltransferase EcoRI	NA
1948	DeepEC	EC2.3.1.89	tetrahydrodipicolinate N-acetyltransferase	0.0676393	0.0497449	0.0940208	0.00191403	tetrahydrodipicolinate N-acetyltransferase; tetrahydrodipicolinate acetylase; tetrahydrodipicolinate:acetyl-CoA acetyltransferase; acetyl-CoA:L-2,3,4,5-tetrahydrodipicolinate N2-acetyltransferase; acetyl-CoA:(S)-2,3,4,5-tetrahydropyridine-2,6-dicarboxylate 2-N-acetyltransferase	2.3.1.89
1948	Pfam	PF08502.10	LeuA_dimer	1.41114	1.36224	0.0924911	NA	LeuA allosteric (dimerisation) domain	NA
1950	Pfam	PF09928.9	DUF2160	0.143236	0.169643	0.131837	NA	Predicted small integral membrane protein (DUF2160)	NA
1951	Pfam	PF02462.15	Opacity	0.371353	0.3125	0.108243	NA	Opacity family porin protein	NA
1952	Pfam	PF03054.16	tRNA_Me_trans	1.52387	1.625	0.0703521	NA	tRNA methyl transferase	NA
1952	Pfam	PF18135.1	Type_ISP_C	0.0941645	0.139031	0.0907715	NA	Type ISP C-terminal specificity domain	NA
1954	DeepEC	EC1.6.5.3	NADH:ubiquinone reductase (H+-translocating)	1.87666	1.92857	0.11193	NA	NADH:ubiquinone reductase (H+-translocating); ubiquinone reductase (ambiguous); type 1 dehydrogenase; complex 1 dehydrogenase; coenzyme Q reductase (ambiguous); complex I (electron transport chain); complex I (mitochondrial electron transport); complex I (NADH:Q1 oxidoreductase); dihydronicotinamide adenine dinucleotide-coenzyme Q reductase (ambiguous); DPNH-coenzyme Q reductase (ambiguous); DPNH…	7.1.1.2
1954	Pfam	PF13176.6	TPR_7	4.74934	4.92347	0.0726629	NA	Tetratricopeptide repeat	NA
1956	Pfam	PF17763.1	Asparaginase_C	0.607427	0.454082	0.0470924	0.00191724	Glutaminase/Asparaginase C-terminal domain	NA
1957	DeepEC	EC6.1.1.14	glycine---tRNA ligase	1.30769	1.37245	0.0822587	NA	glycine---tRNA ligase; glycyl-tRNA synthetase; glycyl-transfer ribonucleate synthetase; glycyl-transfer RNA synthetase; glycyl-transfer ribonucleic acid synthetase; glycyl translase	6.1.1.14
1957	Pfam	PF12323.8	HTH_OrfB_IS605	0.474801	0.760204	0.0839342	NA	Helix-turn-helix domain	NA
1959	Pfam	PF13719.6	zinc_ribbon_5	0.360743	0.336735	0.142404	NA	zinc-ribbon domain	NA
1960	Pfam	PF03259.17	Robl_LC7	0.477454	0.567602	0.153154	NA	Roadblock/LC7 domain	NA
1960	Pfam	PF06674.11	DUF1176	0.0901857	0.065051	0.0961589	NA	Protein of unknown function (DUF1176)	NA
1960	Pfam	PF13336.6	AcetylCoA_hyd_C	0.672414	0.575255	0.0653624	NA	Acetyl-CoA hydrolase/transferase C-terminal domain	NA
1963	Pfam	PF08240.12	ADH_N	11.6844	11.3686	0.0821466	NA	Alcohol dehydrogenase GroES-like domain	NA
1964	Pfam	PF07228.12	SpoIIE	2.66313	2.5676	0.108534	NA	Stage II sporulation protein E (SpoIIE)	NA
1965	Pfam	PF02673.18	BacA	0.863395	0.931122	0.0791504	0.00148282	Bacitracin resistance protein BacA	NA
1966	Pfam	PF08712.11	Nfu_N	0.18435	0.253827	0.0913575	NA	Scaffold protein Nfu/NifU N terminal	NA
1966	Pfam	PF12128.8	DUF3584	0.0384615	0.0255102	0.223093	NA	Protein of unknown function (DUF3584)	NA
1968	Pfam	PF08453.10	Peptidase_M9_N	0.0238727	0.00637755	0.185431	NA	Peptidase family M9 N-terminal	NA
1969	Pfam	PF03135.14	CagE_TrbE_VirB	0.568966	0.66199	0.107362	NA	CagE, TrbE, VirB family, component of type IV transporter system	NA
1970	DeepEC	EC2.7.8.5	CDP-diacylglycerol---glycerol-3-phosphate 1-phosphatidyltransferase	0.262599	0.317602	0.0728964	NA	CDP-diacylglycerol---glycerol-3-phosphate 1-phosphatidyltransferase; glycerophosphate phosphatidyltransferase; 3-phosphatidyl-1'-glycerol-3'-phosphate synthase; CDPdiacylglycerol:glycerol-3-phosphate phosphatidyltransferase; cytidine 5'-diphospho-1,2-diacyl-sn-glycerol (CDP-diglyceride):sn-glycerol-3-phosphate phosphatidyltransferase; phosphatidylglycerophosphate synthase; phosphatidylglycerolpho…	2.7.8.5
1970	Pfam	PF07166.11	DUF1398	0.0172414	0.0331633	0.0895201	NA	Protein of unknown function (DUF1398)	NA
1972	DeepEC	EC5.3.1.27	6-phospho-3-hexuloisomerase	0.0795756	0.0522959	0.18063	NA	6-phospho-3-hexuloisomerase; 3-hexulose-6-phosphate isomerase; phospho-3-hexuloisomerase; PHI; 6-phospho-3-hexulose isomerase; YckF	5.3.1.27
1972	Pfam	PF00444.18	Ribosomal_L36	0.0702918	0.0433673	0.0915824	NA	Ribosomal protein L36	NA
1972	Pfam	PF08795.10	DUF1796	0.0185676	0.0102041	0.172961	NA	Putative papain-like cysteine peptidase (DUF1796)	NA
1975	DeepEC	EC4.1.1.75	5-guanidino-2-oxopentanoate decarboxylase	0.0198939	0.00765306	0.1107	0.000367586	5-guanidino-2-oxopentanoate decarboxylase; alpha-ketoarginine decarboxylase; 2-oxo-5-guanidinopentanoate carboxy-lyase	4.1.1.75
1975	Pfam	PF13193.6	AMP-binding_C	16.7599	15.7883	0.0639069	NA	AMP-binding enzyme C-terminal domain	NA
1977	Pfam	PF03404.16	Mo-co_dimer	0.529178	0.572704	0.117766	NA	Mo-co oxidoreductase dimerisation domain	NA
1978	Pfam	PF00050.21	Kazal_1	0.0570292	0.0994898	0.110184	NA	Kazal-type serine protease inhibitor domain	NA
1979	Pfam	PF14748.6	P5CR_dimer	0.935013	0.979592	0.119538	NA	Pyrroline-5-carboxylate reductase dimerisation	NA
1980	Pfam	PF00301.20	Rubredoxin	0.416446	0.46301	0.119486	NA	Rubredoxin	NA
1980	Pfam	PF06938.11	DUF1285	0.298408	0.218112	0.0876662	NA	Protein of unknown function (DUF1285)	NA
1982	Pfam	PF04303.13	PrpF	0.47878	0.377551	0.0663441	NA	PrpF protein	NA
1983	DeepEC	EC1.11.1.21	catalase-peroxidase	0.640584	0.582908	0.0763003	NA	catalase-peroxidase; katG (gene name)	1.11.1.21
1983	Pfam	PF04316.13	FlgM	0.250663	0.308673	0.0874135	NA	Anti-sigma-28 factor, FlgM	NA
1985	Pfam	PF01212.21	Beta_elim_lyase	5.40318	5.20026	0.10803	NA	Beta-eliminating lyase	NA
1986	Pfam	PF05148.15	Methyltransf_8	1.14191	1.24617	0.0795746	NA	Hypothetical methyltransferase	NA
1987	DeepEC	EC4.1.99.13	(6-4)DNA photolyase	0.0795756	0.0471939	0.0942154	0.00167686	(6-4)DNA photolyase; DNA photolyase; H64PRH; NF-10; phr (6-4); PL-(6-4); OtCPF1; (6-4) PHR; At64PHR	4.1.99.13
1988	DeepEC	EC2.7.7.n1	NA	0.0145889	0.0255102	0.130348	0.000924737	NA	NA
1989	Pfam	PF10983.8	DUF2793	0.190981	0.168367	0.0913939	NA	Protein of unknown function (DUF2793)	NA
1990	DeepEC	EC2.3.3.5	2-methylcitrate synthase	0.21618	0.195153	0.116321	0.0027723	2-methylcitrate synthase; 2-methylcitrate oxaloacetate-lyase; MCS; methylcitrate synthase; methylcitrate synthetase	2.3.3.5
1991	Pfam	PF00266.19	Aminotran_5	10.9324	10.6161	0.118781	NA	Aminotransferase class-V	NA
1992	Pfam	PF02588.15	YitT_membrane	0.258621	0.183673	0.079632	0.000946734	Uncharacterised 5xTM membrane BCR, YitT family COG1284	NA
1993	DeepEC	EC1.8.4.12	peptide-methionine (R)-S-oxide reductase	0.820955	0.895408	0.090435	NA	peptide-methionine (R)-S-oxide reductase; MsrB; methionine sulfoxide reductase (ambiguous); pMSR; methionine S-oxide reductase (ambiguous); selenoprotein R; methionine S-oxide reductase (R-form oxidizing); methionine sulfoxide reductase B; SelR; SelX; PilB; pRMsr	1.8.4.12
1994	Pfam	PF03453.17	MoeA_N	1.63528	1.61735	0.118721	NA	MoeA N-terminal region (domain I and II)	NA
1995	Pfam	PF05147.13	LANC_like	0.115385	0.0892857	0.108556	NA	Lanthionine synthetase C-like protein	NA
1995	Pfam	PF05544.11	Pro_racemase	0.690981	0.663265	0.086732	NA	Proline racemase	NA
1997	Pfam	PF13737.6	DDE_Tnp_1_5	0.306366	0.256378	0.123018	NA	Transposase DDE domain	NA
[truncated: 10,513 more rows]
