# Supplementary material for: Wide range of metabolic adaptations to the acquisition of the Calvin cycle revealed by comparison of microbial genomes
Source: PLoS Comput Biol. 2021 Feb 8;17(2):e1008742. doi: 10.1371/journal.pcbi.1008742 (PMC7895386; doi:10.1371/journal.pcbi.1008742)
Supplement: S6 Dataset — The columns contain the consensus rank (’Rank’; see S5 Dataset), feature type (’Feature_Type’; DeepEC or Pfam), feature ID (’Feature’), feature name (’Name’), the Calvin cycle feature to which distance was measured (‘cFeature’), whether the genetic feature and Prk or Rubisco are on the same strand (‘Strand’; Same or Opposite), the minimum observed distance in number of genes (‘minD’), the median observed distance in number of genes (‘medD’), the maximum observed distance in number of genes (‘maxD’), the average distance in number of genes (‘meanD’), the number of occurrences of the feature in the particular configuration described by the row (‘Count’), number of occurrences on a chromosome (‘locChr’), number of occurrences on a plasmid (‘locPsm’), number of occurrences on an unknown DNA molecule type (‘locUnk’; e.g. a contig of a draft genome), fraction of genes located on a plasmid (‘fracPsm’; ‘locPsm’ divided by the sum of ‘locPsm’ and ‘locChr’), feature description (’Description’; the DESC line from the Pfam HMM database, or the full list of enzyme names from KEGG for DeepEC), and the KEGG EC of the entry (’KEGG_EC’). Note that some DeepEC ECs were transferred to one or more new ECs in KEGG, as indicated by a discrepancy between ’Feature’ (if ’Feature_Type’ is DeepEC) and ’KEGG_EC’. A single feature can therefore be listed more than once. The table has been sorted by increasing median distance (‘medD’) followed by decreasing number of occurrences (‘Count’). Only features located on the same DNA molecule as Rubisco or Prk were included, and only CBB-positive genomes were considered. All DNA molecules were considered as linear due to the many genomes in a state of unplaced scaffolds, which may place certain features further way from Rubisco and Prk compared to if the DNA molecule would have been modeled as a circle. Rubisco and Prk, representing ORFs that were identified by the specific method for Rubisco and Prk identification described in the Materials and method [file pcbi.1008742.s009.xlsx]

## Sheet: Dataset_S6_Proximity
S6 Dataset. Proximity between Rubisco or Prk and other genetic features on DNA molecules in CBB-positive genomes. The columns contain the consensus rank ('Rank'; see S5 Dataset), feature type ('Feature_Type'; DeepEC or Pfam), feature ID ('Feature'), feature name ('Name'), the Calvin cycle feature to which distance was measured (‘cFeature’), whether the genetic feature and Prk or Rubisco are on th…
Rank	Feature_Type	Feature	Name	cFeature	Strand	minD	medD	maxD	meanD	Count	locChr	locPsm	locUnk	fracPsm	Description	KEGG_EC
2	DeepEC	EC3.1.3.11	fructose-bisphosphatase	Prk	Same	1	1	4403	136	556	119	8	429	0.0629921	fructose-bisphosphatase; hexose diphosphatase; FBPase; fructose 1,6-diphosphatase; fructose 1,6-diphosphate phosphatase; D-fructose 1,6-diphosphatase; fructose 1,6-bisphosphatase; fructose diphosphatase; fructose diphosphate phosphatase; fructose bisphosphate phosphatase; fructose 1,6-bisphosphate 1-phosphatase; fructose 1,6-bisphosphate phosphatase; hexose bisphosphatase; D-fructose-1,6-bisphosp…	3.1.3.11
1	Pfam	PF00316.20	FBPase	Prk	Same	0	1	3304	98	556	107	9	440	0.0775862	Fructose-1-6-bisphosphatase, N-terminal domain	NA
5	DeepEC	EC2.2.1.1	transketolase	Prk	Same	1	1	3824	175	507	127	9	371	0.0661765	transketolase; glycolaldehydetransferase	2.2.1.1
6	Pfam	PF08406.10	CbbQ_C	Rubisco	Same	1	1	3402	189	462	145	2	315	0.0136054	CbbQ/NirQ/NorQ C-terminal	NA
3	Pfam	PF17866.1	AAA_lid_6	Rubisco	Same	1	1	4076	70	452	80	10	362	0.111111	AAA lid domain	NA
12	Pfam	PF12774.7	AAA_6	Rubisco	Same	1	1	1382	62	139	34	1	104	0.0285714	Hydrolytic ATP binding site of dynein motor region	NA
824	Pfam	PF12288.8	CsoS2_M	Rubisco	Same	1	1	1736	123	121	31	2	88	0.0606061	Carboxysome shell peptide mid-region	NA
1382	Pfam	PF11383.8	DUF3187	Prk	Same	1	1	1379	126	11	2	0	9	0	Protein of unknown function (DUF3187)	NA
7810	Pfam	PF16999.5	V-ATPase_G_2	Rubisco	Same	1	1	831	106	11	2	0	9	0	Vacuolar (H+)-ATPase G subunit	NA
3893	Pfam	PF00955.21	HCO3_cotransp	Rubisco	Opposite	1	1	186	63	3	0	0	3	NaN	HCO3- transporter family	NA
4157	Pfam	PF03179.15	V-ATPase_G	Rubisco	Same	1	1	1	1	1	0	0	1	NaN	Vacuolar (H+)-ATPase G subunit	NA
10677	Pfam	PF04724.13	Glyco_transf_17	Rubisco	Same	1	1	1	1	1	0	0	1	NaN	Glycosyltransferase family 17	NA
3494	Pfam	PF05548.11	Peptidase_M11	Prk	Opposite	1	1	1	1	1	0	0	1	NaN	Gametolysin peptidase M11	NA
6517	Pfam	PF10622.9	Ehbp	Prk	Opposite	1	1	1	1	1	0	0	1	NaN	Energy-converting hydrogenase B subunit P (EhbP)	NA
11331	Pfam	PF18761.1	Heliorhodopsin	Rubisco	Opposite	1	1	1	1	1	0	0	1	NaN	Heliorhodopsin	NA
440	Pfam	PF13292.6	DXP_synthase_N	Prk	Same	1	2	3824	360	688	247	14	427	0.0536398	1-deoxy-D-xylulose-5-phosphate synthase	NA
8	Pfam	PF01116.20	F_bP_aldolase	Prk	Same	1	2	3828	236	457	126	11	320	0.080292	Fructose-bisphosphate aldolase class-II	NA
263	Pfam	PF08936.10	CsoSCA	Rubisco	Same	1	2	1735	146	110	33	2	75	0.0571429	Carboxysome Shell Carbonic Anhydrase	NA
31	Pfam	PF04476.13	4HFCP_synth	Rubisco	Opposite	1	2	2253	196	83	22	1	60	0.0434783	4-HFC-P synthase	NA
1210	Pfam	PF04289.12	DUF447	Rubisco	Opposite	1	2	2255	252	51	13	1	37	0.0714286	Protein of unknown function (DUF447)	NA
10651	Pfam	PF11253.8	DUF3052	Prk	Opposite	1	2	1294	444	5	0	0	5	NaN	Protein of unknown function (DUF3052)	NA
9331	DeepEC	EC3.1.3.41	4-nitrophenylphosphatase	Rubisco	Same	2	2	2	2	1	0	0	1	NaN	4-nitrophenylphosphatase; nitrophenyl phosphatase; p-nitrophenylphosphatase; para-nitrophenyl phosphatase; K-pNPPase; NPPase; PNPPase; Ecto-p-nitrophenyl phosphatase; p-nitrophenylphosphate phosphohydrolase	3.1.3.41
10539	DeepEC	EC4.1.99.16	geosmin synthase	Prk	Same	2	2	2	2	1	0	0	1	NaN	geosmin synthase	4.1.99.16
10805	Pfam	PF07363.11	DUF1484	Rubisco	Opposite	2	2	2	2	1	1	0	0	0	Protein of unknown function (DUF1484)	NA
11331	Pfam	PF18761.1	Heliorhodopsin	Prk	Opposite	2	2	2	2	1	0	0	1	NaN	Heliorhodopsin	NA
NA	NA	Prk	NA	Rubisco	Same	1	3	3310	124	577	129	11	437	0.0785714	NA	NA
NA	NA	Rubisco	NA	Prk	Same	1	3	3310	124	577	129	11	437	0.0785714	NA	NA
3	Pfam	PF17866.1	AAA_lid_6	Prk	Same	1	3	4064	134	340	65	10	265	0.133333	AAA lid domain	NA
1751	Pfam	PF03319.13	EutN_CcmL	Rubisco	Same	2	3	1734	130	80	23	4	53	0.148148	Ethanolamine utilisation protein EutN/carboxysome	NA
5119	Pfam	PF11191.8	DUF2782	Prk	Opposite	2	3	2583	222	74	21	0	53	0	Protein of unknown function (DUF2782)	NA
2442	Pfam	PF04587.15	ADP_PFK_GK	Prk	Same	3	3	4	3	6	0	0	6	NaN	ADP-specific Phosphofructokinase/Glucokinase conserved region	NA
11184	Pfam	PF10021.9	DUF2263	Rubisco	Same	2	3	658	208	5	1	0	4	0	Uncharacterized protein conserved in bacteria (DUF2263)	NA
11711	Pfam	PF09338.11	Gly_reductase	Prk	Same	3	3	3	3	1	0	0	1	NaN	Glycine/sarcosine/betaine reductase component B subunits	NA
8090	Pfam	PF10545.9	MADF_DNA_bdg	Prk	Same	3	3	3	3	1	0	0	1	NaN	Alcohol dehydrogenase transcription factor Myb/SANT-like	NA
9660	Pfam	PF12268.8	DUF3612	Prk	Opposite	3	3	3	3	1	0	0	1	NaN	Protein of unknown function (DUF3612)	NA
9216	Pfam	PF16270.5	DUF4923	Rubisco	Opposite	3	3	3	3	1	1	0	0	0	Lipocalin-like domain (DUF4923)	NA
7590	Pfam	PF18692.1	DUF5640	Rubisco	Opposite	3	3	3	3	1	1	0	0	0	Family of unknown function (DUF5640)	NA
5	DeepEC	EC2.2.1.1	transketolase	Rubisco	Same	1	4	3819	217	422	126	9	287	0.0666667	transketolase; glycolaldehydetransferase	2.2.1.1
1	Pfam	PF00316.20	FBPase	Rubisco	Same	1	4	2350	151	411	96	9	306	0.0857143	Fructose-1-6-bisphosphatase, N-terminal domain	NA
2	DeepEC	EC3.1.3.11	fructose-bisphosphatase	Rubisco	Same	1	4	4407	198	408	107	8	293	0.0695652	fructose-bisphosphatase; hexose diphosphatase; FBPase; fructose 1,6-diphosphatase; fructose 1,6-diphosphate phosphatase; D-fructose 1,6-diphosphatase; fructose 1,6-bisphosphatase; fructose diphosphatase; fructose diphosphate phosphatase; fructose bisphosphate phosphatase; fructose 1,6-bisphosphate 1-phosphatase; fructose 1,6-bisphosphate phosphatase; hexose bisphosphatase; D-fructose-1,6-bisphosp…	3.1.3.11
4	DeepEC	EC4.1.2.13	fructose-bisphosphate aldolase	Prk	Same	1	4	3472	257	338	104	7	227	0.0630631	fructose-bisphosphate aldolase; aldolase; fructose-1,6-bisphosphate triosephosphate-lyase; fructose diphosphate aldolase; diphosphofructose aldolase; fructose 1,6-diphosphate aldolase; ketose 1-phosphate aldolase; phosphofructoaldolase; zymohexase; fructoaldolase; fructose 1-phosphate aldolase; fructose 1-monophosphate aldolase; 1,6-diphosphofructose aldolase; SMALDO; D-fructose-1,6-bisphosphate …	4.1.2.13
6333	Pfam	PF09875.9	DUF2102	Rubisco	Opposite	3	4	18	6	9	4	0	5	0	Uncharacterized protein conserved in archaea (DUF2102)	NA
11665	Pfam	PF02952.17	Fucose_iso_C	Rubisco	Opposite	4	4	167	58	3	1	0	2	0	L-fucose isomerase, C-terminal domain	NA
11051	DeepEC	EC5.3.1.34	D-erythrulose 4-phosphate isomerase	Rubisco	Same	4	4	4	4	1	0	0	1	NaN	D-erythrulose 4-phosphate isomerase; eryI (gene name)	5.3.1.34
10677	Pfam	PF04724.13	Glyco_transf_17	Prk	Same	4	4	4	4	1	0	0	1	NaN	Glycosyltransferase family 17	NA
8594	Pfam	PF06749.12	DUF1218	Prk	Same	4	4	4	4	1	0	0	1	NaN	Protein of unknown function (DUF1218)	NA
9216	Pfam	PF16270.5	DUF4923	Prk	Opposite	4	4	4	4	1	1	0	0	0	Lipocalin-like domain (DUF4923)	NA
8253	Pfam	PF17883.1	MBG	Prk	Opposite	4	4	4	4	1	1	0	0	0	MBG domain	NA
11847	Pfam	PF18025.1	FucT_N	Prk	Same	4	4	4	4	1	0	0	1	NaN	Alpha-(1,3)-fucosyltransferase FucT N-terminal domain	NA
7590	Pfam	PF18692.1	DUF5640	Prk	Opposite	4	4	4	4	1	1	0	0	0	Family of unknown function (DUF5640)	NA
7066	Pfam	PF02976.15	MutH	Prk	Same	3	4.5	483	162	6	5	0	1	0	DNA mismatch repair enzyme MutH	NA
7303	DeepEC	EC1.3.99.31	phytoene desaturase (lycopene-forming)	Prk	Same	4	4.5	1444	364	4	0	0	4	NaN	phytoene desaturase (lycopene-forming); 4-step phytoene desaturase; four-step phytoene desaturase; phytoene desaturase (ambiguous); CrtI (ambiguous)	1.3.99.31
10478	Pfam	PF16369.5	GH43_C	Prk	Same	4	4.5	5	4	2	0	0	2	NaN	C-terminal lipocalin-like domain	NA
188	Pfam	PF00456.21	Transketolase_N	Prk	Same	1	5	3824	356	835	294	14	527	0.0454545	Transketolase, thiamine diphosphate binding domain	NA
8	Pfam	PF01116.20	F_bP_aldolase	Rubisco	Same	1	5	3823	225	465	136	11	318	0.0748299	Fructose-bisphosphate aldolase class-II	NA
11	Pfam	PF00834.19	Ribul_P_3_epim	Prk	Same	1	5	3312	297	346	102	5	239	0.046729	Ribulose-phosphate 3 epimerase family	NA
316	DeepEC	EC5.1.3.1	ribulose-phosphate 3-epimerase	Rubisco	Same	1	5	2825	314	243	73	4	166	0.0519481	ribulose-phosphate 3-epimerase; phosphoribulose epimerase; erythrose-4-phosphate isomerase; phosphoketopentose 3-epimerase; xylulose phosphate 3-epimerase; phosphoketopentose epimerase; ribulose 5-phosphate 3-epimerase; D-ribulose phosphate-3-epimerase; D-ribulose 5-phosphate epimerase; D-ribulose-5-P 3-epimerase; D-xylulose-5-phosphate 3-epimerase; pentose-5-phosphate 3-epimerase	5.1.3.1
316	DeepEC	EC5.1.3.1	ribulose-phosphate 3-epimerase	Prk	Same	1	5	3312	321	241	69	4	168	0.0547945	ribulose-phosphate 3-epimerase; phosphoribulose epimerase; erythrose-4-phosphate isomerase; phosphoketopentose 3-epimerase; xylulose phosphate 3-epimerase; phosphoketopentose epimerase; ribulose 5-phosphate 3-epimerase; D-ribulose phosphate-3-epimerase; D-ribulose 5-phosphate epimerase; D-ribulose-5-P 3-epimerase; D-xylulose-5-phosphate 3-epimerase; pentose-5-phosphate 3-epimerase	5.1.3.1
31	Pfam	PF04476.13	4HFCP_synth	Prk	Opposite	2	5	2529	288	89	24	1	64	0.04	4-HFC-P synthase	NA
985	Pfam	PF18301.1	preATP-grasp_3	Rubisco	Same	3	5	2279	185	46	14	1	31	0.0666667	pre ATP-grasp 3 domain	NA
8009	Pfam	PF09885.9	DUF2112	Rubisco	Opposite	3	5	25	8	11	4	0	7	0	Uncharacterized protein conserved in archaea (DUF2112)	NA
707	Pfam	PF00054.23	Laminin_G_1	Prk	Opposite	2	5	604	127	5	1	0	4	0	Laminin G domain	NA
10444	Pfam	PF10255.9	Paf67	Rubisco	Same	2	5	773	261	5	3	0	2	0	RNA polymerase I-associated factor PAF67	NA
3432	Pfam	PF11893.8	DUF3413	Prk	Same	4	5	565	144	5	0	0	5	NaN	Domain of unknown function (DUF3413)	NA
2197	DeepEC	EC4.1.1.79	sulfopyruvate decarboxylase	Rubisco	Opposite	4	5	498	169	3	3	0	0	0	sulfopyruvate decarboxylase; sulfopyruvate carboxy-lyase	4.1.1.79
9299	DeepEC	EC1.1.1.244	methanol dehydrogenase	Rubisco	Same	5	5	5	5	1	1	0	0	0	methanol dehydrogenase	1.1.1.244
5086	DeepEC	EC1.1.1.6	glycerol dehydrogenase	Prk	Opposite	5	5	5	5	1	0	0	1	NaN	glycerol dehydrogenase; glycerin dehydrogenase; NAD+-linked glycerol dehydrogenase	1.1.1.6
11708	Pfam	PF06008.14	Laminin_I	Rubisco	Same	5	5	5	5	1	1	0	0	0	Laminin Domain I	NA
10805	Pfam	PF07363.11	DUF1484	Prk	Opposite	5	5	5	5	1	1	0	0	0	Protein of unknown function (DUF1484)	NA
6852	Pfam	PF08802.10	CytB6-F_Fe-S	Prk	Opposite	5	5	5	5	1	0	0	1	NaN	Cytochrome B6-F complex Fe-S subunit	NA
11711	Pfam	PF09338.11	Gly_reductase	Rubisco	Opposite	5	5	5	5	1	0	0	1	NaN	Glycine/sarcosine/betaine reductase component B subunits	NA
11760	Pfam	PF09622.10	DUF2391	Prk	Same	5	5	5	5	1	0	0	1	NaN	Putative integral membrane protein (DUF2391)	NA
7889	Pfam	PF10901.8	DUF2690	Prk	Same	5	5	5	5	1	0	0	1	NaN	Protein of unknown function (DUF2690)	NA
9158	Pfam	PF11519.8	DUF3222	Prk	Opposite	5	5	5	5	1	0	0	1	NaN	Protein of unknown function (DUF3222)	NA
8095	Pfam	PF14755.6	ER-remodelling	Prk	Same	5	5	5	5	1	0	0	1	NaN	Intracellular membrane remodeller	NA
6513	Pfam	PF15648.6	Tox-REase-5	Rubisco	Opposite	5	5	5	5	1	0	0	1	NaN	Restriction endonuclease fold toxin 5	NA
8388	Pfam	PF15931.5	DUF4747	Prk	Same	5	5	5	5	1	0	0	1	NaN	Domain of unknown function (DUF4747)	NA
3893	Pfam	PF17132.4	Glyco_hydro_106	Prk	Same	5	5	5	5	1	0	0	1	NaN	alpha-L-rhamnosidase	NA
11	Pfam	PF00834.19	Ribul_P_3_epim	Rubisco	Same	1	5.5	2825	315	318	105	5	208	0.0454545	Ribulose-phosphate 3 epimerase family	NA
1085	Pfam	PF00936.19	BMC	Rubisco	Same	1	5.5	2048	193	192	61	2	129	0.031746	BMC domain	NA
11590	Pfam	PF00349.21	Hexokinase_1	Rubisco	Same	4	5.5	7	6	2	0	0	2	NaN	Hexokinase	NA
10779	Pfam	PF03727.16	Hexokinase_2	Rubisco	Same	4	5.5	7	6	2	0	0	2	NaN	Hexokinase	NA
11533	Pfam	PF09947.9	DUF2180	Prk	Same	5	5.5	6	6	2	1	0	1	0	Uncharacterized protein conserved in archaea (DUF2180)	NA
4	DeepEC	EC4.1.2.13	fructose-bisphosphate aldolase	Rubisco	Same	1	6	3941	301	316	104	7	205	0.0630631	fructose-bisphosphate aldolase; aldolase; fructose-1,6-bisphosphate triosephosphate-lyase; fructose diphosphate aldolase; diphosphofructose aldolase; fructose 1,6-diphosphate aldolase; ketose 1-phosphate aldolase; phosphofructoaldolase; zymohexase; fructoaldolase; fructose 1-phosphate aldolase; fructose 1-monophosphate aldolase; 1,6-diphosphofructose aldolase; SMALDO; D-fructose-1,6-bisphosphate …	4.1.2.13
4078	Pfam	PF08042.11	PqqA	Rubisco	Opposite	1	6	1839	362	29	6	1	22	0.142857	PqqA family	NA
3179	Pfam	PF09523.10	DUF2390	Prk	Same	3	6	3507	603	20	7	0	13	0	Protein of unknown function (DUF2390)	NA
2909	Pfam	PF02315.16	MDH	Rubisco	Opposite	5	6	1413	342	6	1	0	5	0	Methanol dehydrogenase beta subunit	NA
7303	DeepEC	EC1.3.99.31	phytoene desaturase (lycopene-forming)	Rubisco	Same	5	6	7	6	3	0	0	3	NaN	phytoene desaturase (lycopene-forming); 4-step phytoene desaturase; four-step phytoene desaturase; phytoene desaturase (ambiguous); CrtI (ambiguous)	1.3.99.31
3146	Pfam	PF13306.6	LRR_5	Rubisco	Opposite	5	6	845	285	3	1	0	2	0	BspA type Leucine rich repeat region (6 copies)	NA
3804	Pfam	PF18628.1	P2_N	Prk	Opposite	4	6	31	14	3	0	0	3	NaN	Viral coat protein P2 N-terminal domain	NA
4482	DeepEC	EC3.5.1.15	aspartoacylase	Prk	Opposite	6	6	6	6	1	0	0	1	NaN	aspartoacylase; aminoacylase II; N-acetylaspartate amidohydrolase; acetyl-aspartic deaminase; acylase II	3.5.1.15
11051	DeepEC	EC5.3.1.34	D-erythrulose 4-phosphate isomerase	Prk	Same	6	6	6	6	1	0	0	1	NaN	D-erythrulose 4-phosphate isomerase; eryI (gene name)	5.3.1.34
9275	Pfam	PF01021.19	TYA	Prk	Opposite	6	6	6	6	1	0	0	1	NaN	TYA transposon protein	NA
7919	Pfam	PF03071.15	GNT-I	Rubisco	Same	6	6	6	6	1	0	0	1	NaN	GNT-I family	NA
6628	Pfam	PF05060.14	MGAT2	Rubisco	Same	6	6	6	6	1	0	0	1	NaN	N-acetylglucosaminyltransferase II (MGAT2)	NA
6597	Pfam	PF09987.9	DUF2226	Prk	Opposite	6	6	6	6	1	0	0	1	NaN	Uncharacterized protein conserved in archaea (DUF2226)	NA
2505	Pfam	PF13880.6	Acetyltransf_13	Rubisco	Opposite	6	6	6	6	1	0	0	1	NaN	ESCO1/2 acetyl-transferase	NA
5882	Pfam	PF14052.6	Caps_assemb_Wzi	Rubisco	Opposite	6	6	6	6	1	0	0	1	NaN	Capsule assembly protein Wzi	NA
4076	Pfam	PF14175.6	YaaC	Prk	Opposite	6	6	6	6	1	0	0	1	NaN	YaaC-like Protein	NA
4942	Pfam	PF14741.6	GH114_assoc	Rubisco	Opposite	6	6	6	6	1	0	0	1	NaN	N-terminal glycosyl-hydrolase-114-associated domain	NA
11514	Pfam	PF15590.6	Imm27	Prk	Same	6	6	6	6	1	0	0	1	NaN	Immunity protein 27	NA
11206	Pfam	PF18724.1	aGPT-Pplase2	Prk	Same	6	6	6	6	1	0	0	1	NaN	Alpha-glutamyl/putrescinyl thymine pyrophosphorylase clade 2	NA
11209	Pfam	PF18746.1	aGPT-Pplase3	Prk	Same	6	6	6	6	1	0	0	1	NaN	Alpha-glutamyl/putrescinyl thymine pyrophosphorylase clade 3	NA
4855	DeepEC	EC1.14.13.81	magnesium-protoporphyrin IX monomethyl ester (oxidative) cyclase	Prk	Same	4	6.5	15	8	4	2	0	2	0	magnesium-protoporphyrin IX monomethyl ester (oxidative) cyclase; Mg-protoporphyrin IX monomethyl ester (oxidative) cyclase	1.14.13.81
4798	Pfam	PF16316.5	DUF4956	Rubisco	Opposite	5	6.5	549	142	4	1	0	3	0	Domain of unknown function (DUF4956)	NA
1860	Pfam	PF00274.19	Glycolytic	Rubisco	Opposite	1	7	3753	393	92	29	0	63	0	Fructose-bisphosphate aldolase class-I	NA
8417	Pfam	PF04108.12	APG17	Rubisco	Opposite	4	7	1185	160	16	8	1	7	0.111111	Autophagy protein Apg17	NA
9659	Pfam	PF09886.9	DUF2113	Rubisco	Opposite	5	7	27	9	13	5	0	8	0	Uncharacterized protein conserved in archaea (DUF2113)	NA
3554	DeepEC	EC1.2.1.71	succinylglutamate-semialdehyde dehydrogenase	Prk	Opposite	4	7	1374	183	11	2	0	9	0	succinylglutamate-semialdehyde dehydrogenase; succinylglutamic semialdehyde dehydrogenase; N-succinylglutamate 5-semialdehyde dehydrogenase; SGSD; AruD; AstD	1.2.1.71
11799	DeepEC	EC5.3.1.29	ribose 1,5-bisphosphate isomerase	Rubisco	Same	1	7	1692	264	7	2	0	5	0	ribose 1,5-bisphosphate isomerase; R15P isomerase; ribulose 1,5-bisphosphate synthase; RuBP synthase	5.3.1.29
10894	DeepEC	EC2.6.1.85	aminodeoxychorismate synthase	Prk	Opposite	7	7	10	8	3	0	0	3	NaN	aminodeoxychorismate synthase; ADC synthase; 4-amino-4-deoxychorismate synthase; PabB; chorismate:L-glutamine amido-ligase (incorrect)	2.6.1.85
10603	Pfam	PF08940.11	DUF1918	Rubisco	Same	6	7	338	117	3	1	0	2	0	Domain of unknown function (DUF1918)	NA
3146	Pfam	PF13306.6	LRR_5	Prk	Same	6	7	8	7	3	1	0	2	0	BspA type Leucine rich repeat region (6 copies)	NA
3844	DeepEC	EC1.5.8.1	dimethylamine dehydrogenase	Prk	Opposite	7	7	7	7	1	1	0	0	0	dimethylamine dehydrogenase	1.5.8.1
11513	DeepEC	EC2.5.1.99	Deleted entry	Rubisco	Opposite	7	7	7	7	1	0	0	1	NaN	Deleted entry	2.5.1.99
7313	Pfam	PF00791.20	ZU5	Rubisco	Same	7	7	7	7	1	1	0	0	0	ZU5 domain	NA
6852	Pfam	PF08802.10	CytB6-F_Fe-S	Rubisco	Opposite	7	7	7	7	1	0	0	1	NaN	Cytochrome B6-F complex Fe-S subunit	NA
11711	Pfam	PF09338.11	Gly_reductase	Rubisco	Same	7	7	7	7	1	0	0	1	NaN	Glycine/sarcosine/betaine reductase component B subunits	NA
9660	Pfam	PF12268.8	DUF3612	Rubisco	Opposite	7	7	7	7	1	0	0	1	NaN	Protein of unknown function (DUF3612)	NA
6513	Pfam	PF15648.6	Tox-REase-5	Prk	Opposite	7	7	7	7	1	0	0	1	NaN	Restriction endonuclease fold toxin 5	NA
8059	Pfam	PF15738.5	YafQ_toxin	Rubisco	Same	7	7	7	7	1	0	0	1	NaN	Bacterial toxin of type II toxin-antitoxin system, YafQ	NA
985	Pfam	PF18301.1	preATP-grasp_3	Prk	Same	6	8	2047	236	50	17	1	32	0.0555556	pre ATP-grasp 3 domain	NA
4078	Pfam	PF08042.11	PqqA	Prk	Opposite	2	8	1844	399	27	6	1	20	0.142857	PqqA family	NA
8766	Pfam	PF03564.15	DUF1759	Rubisco	Opposite	4	8	1797	257	16	8	1	7	0.111111	Protein of unknown function (DUF1759)	NA
6483	Pfam	PF09918.9	DUF2148	Prk	Opposite	2	8	667	146	11	6	0	5	0	Uncharacterized protein containing a ferredoxin domain (DUF2148)	NA
4855	DeepEC	EC1.14.13.81	magnesium-protoporphyrin IX monomethyl ester (oxidative) cyclase	Rubisco	Same	3	8	2384	280	10	3	0	7	0	magnesium-protoporphyrin IX monomethyl ester (oxidative) cyclase; Mg-protoporphyrin IX monomethyl ester (oxidative) cyclase	1.14.13.81
10510	Pfam	PF13575.6	DUF4135	Prk	Same	7	8	203	73	3	1	0	2	0	Domain of unknown function (DUF4135)	NA
9299	DeepEC	EC1.1.1.244	methanol dehydrogenase	Prk	Same	8	8	8	8	1	1	0	0	0	methanol dehydrogenase	1.1.1.244
10316	DeepEC	EC1.4.1.14	glutamate synthase (NADH)	Rubisco	Opposite	8	8	8	8	1	0	0	1	NaN	glutamate synthase (NADH); glutamate (reduced nicotinamide adenine dinucleotide) synthase; NADH: GOGAT; L-glutamate synthase (NADH); L-glutamate synthetase; NADH-glutamate synthase; NADH-dependent glutamate synthase	1.4.1.14
9198	DeepEC	EC3.2.1.14	chitinase	Prk	Opposite	8	8	8	8	1	0	0	1	NaN	chitinase; ChiC; chitodextrinase (ambiguous); 1,4-beta-poly-N-acetylglucosaminidase; poly-beta-glucosaminidase; beta-1,4-poly-N-acetyl glucosamidinase; poly[1,4-(N-acetyl-beta-D-glucosaminide)] glycanohydrolase	3.2.1.14
10081	DeepEC	EC3.6.3.48	ABC-type alpha-factor-pheromone transporter	Prk	Opposite	8	8	8	8	1	0	0	1	NaN	ABC-type alpha-factor-pheromone transporter; alpha-factor-transporting ATPase; alpha-factor-pheromone transporting ATPase	7.4.2.7
10968	Pfam	PF00746.21	Gram_pos_anchor	Prk	Opposite	8	8	8	8	1	0	0	1	NaN	LPXTG cell wall anchor motif	NA
7240	Pfam	PF01789.16	PsbP	Prk	Opposite	8	8	8	8	1	0	0	1	NaN	PsbP	NA
10136	Pfam	PF05152.12	DUF705	Rubisco	Same	8	8	8	8	1	0	0	1	NaN	Protein of unknown function (DUF705)	NA
11708	Pfam	PF06008.14	Laminin_I	Prk	Opposite	8	8	8	8	1	1	0	0	0	Laminin Domain I	NA
9627	Pfam	PF07699.13	Ephrin_rec_like	Rubisco	Same	8	8	8	8	1	0	0	1	NaN	Putative ephrin-receptor like	NA
8095	Pfam	PF14755.6	ER-remodelling	Rubisco	Same	8	8	8	8	1	0	0	1	NaN	Intracellular membrane remodeller	NA
8484	Pfam	PF15523.6	Ntox16	Prk	Opposite	8	8	8	8	1	0	0	1	NaN	Novel toxin 16	NA
3793	Pfam	PF18616.1	CdiI_3	Prk	Same	8	8	8	8	1	0	0	1	NaN	CDI immunity proteins	NA
6996	Pfam	PF04609.12	MCR_C	Rubisco	Opposite	6	8.5	817	76	14	6	0	8	0	Methyl-coenzyme M reductase operon protein C	NA
122	Pfam	PF01913.18	FTR	Rubisco	Opposite	2	9	2503	287	68	22	1	45	0.0434783	Formylmethanofuran-tetrahydromethanopterin formyltransferase	NA
104	Pfam	PF02741.15	FTR_C	Rubisco	Opposite	2	9	2503	287	68	22	1	45	0.0434783	FTR, proximal lobe	NA
2354	Pfam	PF04958.12	AstA	Prk	Opposite	5	9	1373	204	16	4	0	12	0	Arginine N-succinyltransferase beta subunit	NA
6204	Pfam	PF04258.13	Peptidase_A22B	Prk	Opposite	2	9	1421	285	15	8	0	7	0	Signal peptide peptidase	NA
10478	Pfam	PF16369.5	GH43_C	Rubisco	Same	9	9	9	9	2	0	0	2	NaN	C-terminal lipocalin-like domain	NA
11958	Pfam	PF16949.5	ABC_tran_2	Rubisco	Opposite	3	9	15	9	2	1	0	1	0	Putative ATP-binding cassette	NA
10807	DeepEC	EC2.4.1.321	cellobionic acid phosphorylase	Prk	Same	9	9	9	9	1	0	0	1	NaN	cellobionic acid phosphorylase	2.4.1.321
9001	Pfam	PF00336.18	DNA_pol_viral_C	Rubisco	Same	9	9	9	9	1	1	0	0	0	DNA polymerase (viral) C-terminal domain	NA
9509	Pfam	PF04135.12	Nop10p	Prk	Opposite	9	9	9	9	1	0	0	1	NaN	Nucleolar RNA-binding protein, Nop10p family	NA
12206	Pfam	PF11070.8	DUF2871	Prk	Same	9	9	9	9	1	0	0	1	NaN	Protein of unknown function (DUF2871)	NA
4455	Pfam	PF12183.8	NotI	Prk	Same	9	9	9	9	1	0	0	1	NaN	Restriction endonuclease NotI	NA
2505	Pfam	PF13880.6	Acetyltransf_13	Prk	Same	9	9	9	9	1	0	0	1	NaN	ESCO1/2 acetyl-transferase	NA
7646	Pfam	PF09164.10	VitD-bind_III	Rubisco	Same	9	9.5	10	10	2	0	0	2	NaN	Vitamin D binding protein, domain III	NA
1210	Pfam	PF04289.12	DUF447	Prk	Opposite	2	10	2530	379	65	23	1	41	0.0416667	Protein of unknown function (DUF447)	NA
8614	Pfam	PF13160.6	DUF3995	Prk	Same	4	10	3295	440	16	5	0	11	0	Protein of unknown function (DUF3995)	NA
9201	Pfam	PF12666.7	PrgI	Rubisco	Same	10	10	2486	781	6	2	0	4	0	PrgI family protein	NA
3475	Pfam	PF01752.17	Peptidase_M9	Rubisco	Opposite	10	10	10	10	2	0	0	2	NaN	Collagenase	NA
1968	Pfam	PF08453.10	Peptidase_M9_N	Rubisco	Opposite	10	10	10	10	2	0	0	2	NaN	Peptidase family M9 N-terminal	NA
11259	DeepEC	EC1.14.13.29	4-nitrophenol 2-monooxygenase	Prk	Opposite	10	10	10	10	1	0	0	1	NaN	4-nitrophenol 2-monooxygenase; 4-nitrophenol hydroxylase; 4-nitrophenol-2-hydroxylase	1.14.13.29
6924	Pfam	PF12958.7	DUF3847	Rubisco	Same	10	10	10	10	1	0	0	1	NaN	Protein of unknown function (DUF3847)	NA
7824	Pfam	PF14440.6	XOO_2897-deam	Rubisco	Opposite	10	10	10	10	1	0	0	1	NaN	Xanthomonas XOO_2897-like deaminase	NA
8910	Pfam	PF15612.6	WHIM1	Rubisco	Same	10	10	10	10	1	0	0	1	NaN	WSTF, HB1, Itc1p, MBD9 motif 1	NA
8388	Pfam	PF15931.5	DUF4747	Rubisco	Same	10	10	10	10	1	0	0	1	NaN	Domain of unknown function (DUF4747)	NA
8417	Pfam	PF04108.12	APG17	Prk	Opposite	6	10.5	1188	161	16	8	1	7	0.111111	Autophagy protein Apg17	NA
6637	Pfam	PF18476.1	PIN_8	Rubisco	Same	2	10.5	2634	441	16	7	0	9	0	PIN like domain	NA
10011	Pfam	PF00045.19	Hemopexin	Prk	Opposite	8	10.5	13	10	2	0	0	2	NaN	Hemopexin	NA
111	Pfam	PF02289.16	MCH	Prk	Opposite	5	11	2262	189	90	27	3	60	0.1	Cyclohydrolase (MCH)	NA
5227	Pfam	PF18030.1	Rimk_N	Prk	Opposite	4	11	2286	389	87	33	1	53	0.0294118	RimK PreATP-grasp domain	NA
11945	Pfam	PF05982.12	Sbt_1	Rubisco	Same	2	11	1879	379	39	16	0	23	0	Na+-dependent bicarbonate transporter superfamily	NA
8766	Pfam	PF03564.15	DUF1759	Prk	Opposite	6	11	1729	254	16	7	1	8	0.125	Protein of unknown function (DUF1759)	NA
6325	DeepEC	EC3.1.3.21	glycerol-1-phosphatase	Prk	Same	1	11	639	95	10	2	0	8	0	glycerol-1-phosphatase; alpha-glycerophosphatase; alpha-glycerol phosphatase; glycerol 3-phosphatase; glycerol-3-phosphate phosphatase; glycerol 3-phosphate phosphohydrolase	3.1.3.21
956	DeepEC	EC2.1.1.11	magnesium protoporphyrin IX methyltransferase	Rubisco	Same	8	11	81	24	5	2	0	3	0	magnesium protoporphyrin IX methyltransferase	2.1.1.11
3677	Pfam	PF17731.1	DUF5570	Rubisco	Same	9	11	13	11	2	0	0	2	NaN	Family of unknown function (DUF5570)	NA
10316	DeepEC	EC1.4.1.14	glutamate synthase (NADH)	Prk	Opposite	11	11	11	11	1	0	0	1	NaN	glutamate synthase (NADH); glutamate (reduced nicotinamide adenine dinucleotide) synthase; NADH: GOGAT; L-glutamate synthase (NADH); L-glutamate synthetase; NADH-glutamate synthase; NADH-dependent glutamate synthase	1.4.1.14
11513	DeepEC	EC2.5.1.99	Deleted entry	Prk	Opposite	11	11	11	11	1	0	0	1	NaN	Deleted entry	2.5.1.99
9275	Pfam	PF01021.19	TYA	Rubisco	Opposite	11	11	11	11	1	0	0	1	NaN	TYA transposon protein	NA
9730	Pfam	PF08950.10	DUF1861	Prk	Opposite	11	11	11	11	1	0	0	1	NaN	Protein of unknown function (DUF1861)	NA
8883	Pfam	PF17070.5	Thx	Rubisco	Opposite	11	11	11	11	1	1	0	0	0	30S ribosomal protein Thx	NA
9730	Pfam	PF18501.1	REC1	Rubisco	Opposite	11	11	11	11	1	0	0	1	NaN	Alpha helical recognition lobe domain	NA
9730	Pfam	PF18510.1	NUC	Rubisco	Opposite	11	11	11	11	1	0	0	1	NaN	Nuclease domain	NA
9730	Pfam	PF18516.1	RuvC_1	Rubisco	Opposite	11	11	11	11	1	0	0	1	NaN	RuvC nuclease domain	NA
6936	DeepEC	EC1.14.13.111	methanesulfonate monooxygenase (NADH)	Rubisco	Same	10	11.5	13	12	2	0	0	2	NaN	methanesulfonate monooxygenase (NADH); mesylate monooxygenase; mesylate,reduced-FMN:oxygen oxidoreductase; MsmABC; methanesulfonic acid monooxygenase; MSA monooxygenase; MSAMO	1.14.13.111
7472	Pfam	PF13930.6	Endonuclea_NS_2	Rubisco	Opposite	4	11.5	19	12	2	1	0	1	0	DNA/RNA non-specific endonuclease	NA
1190	Pfam	PF08714.11	Fae	Rubisco	Opposite	3	12	2385	198	72	16	3	53	0.157895	Formaldehyde-activating enzyme (Fae)	NA
3078	DeepEC	EC3.5.4.27	methenyltetrahydromethanopterin cyclohydrolase	Prk	Opposite	5	12	2262	252	43	15	2	26	0.117647	methenyltetrahydromethanopterin cyclohydrolase; 5,10-methenyltetrahydromethanopterin cyclohydrolase; N5,N10-methenyltetrahydromethanopterin cyclohydrolase; methenyl-H4MPT cyclohydrolase; 5,10-methenyltetrahydromethanopterin 10-hydrolase (decyclizing)	3.5.4.27
3960	Pfam	PF11345.8	DUF3147	Rubisco	Opposite	6	12	2376	451	13	6	0	7	0	Protein of unknown function (DUF3147)	NA
846	Pfam	PF02210.24	Laminin_G_2	Prk	Opposite	2	12	1888	305	10	1	0	9	0	Laminin G domain	NA
11713	DeepEC	EC3.4.24.3	microbial collagenase	Prk	Same	12	12	36	20	3	0	0	3	NaN	microbial collagenase; Clostridium histolyticum collagenase; clostridiopeptidase A; collagenase A; collagenase I; Achromobacter iophagus collagenase; collagenase; aspergillopeptidase C; nucleolysin; azocollase; metallocollagenase; soycollagestin; Clostridium histolyticum proteinase A; clostridiopeptidase II; MMP-8; clostridiopeptidase I; collagen peptidase; collagen protease; collagenase MMP-1; m…	3.4.24.3
3475	Pfam	PF01752.17	Peptidase_M9	Prk	Same	12	12	36	20	3	0	0	3	NaN	Collagenase	NA
10120	Pfam	PF05090.14	VKG_Carbox	Prk	Same	11	12	531	185	3	0	0	3	NaN	Vitamin K-dependent gamma-carboxylase	NA
1968	Pfam	PF08453.10	Peptidase_M9_N	Prk	Same	12	12	36	20	3	0	0	3	NaN	Peptidase family M9 N-terminal	NA
2242	Pfam	PF16900.5	REPA_OB_2	Prk	Same	10	12	14	12	2	0	0	2	NaN	Replication protein A OB domain	NA
9001	Pfam	PF00336.18	DNA_pol_viral_C	Prk	Same	12	12	12	12	1	1	0	0	0	DNA polymerase (viral) C-terminal domain	NA
12206	Pfam	PF11070.8	DUF2871	Rubisco	Same	12	12	12	12	1	0	0	1	NaN	Protein of unknown function (DUF2871)	NA
2224	Pfam	PF12321.8	DUF3634	Prk	Opposite	12	12	12	12	1	0	0	1	NaN	Protein of unknown function (DUF3634)	NA
8910	Pfam	PF15612.6	WHIM1	Prk	Same	12	12	12	12	1	0	0	1	NaN	WSTF, HB1, Itc1p, MBD9 motif 1	NA
11855	Pfam	PF07099.11	DUF1361	Rubisco	Opposite	12	12.5	13	12	2	0	0	2	NaN	Protein of unknown function (DUF1361)	NA
5493	DeepEC	EC1.3.3.11	pyrroloquinoline-quinone synthase	Rubisco	Opposite	5	13	1817	307	39	12	2	25	0.142857	pyrroloquinoline-quinone synthase; PqqC; 6-(2-amino-2-carboxyethyl)-7,8-dioxo-1,2,3,4,5,6,7,8-octahydroquinoline-2,4-dicarboxylate:oxygen oxidoreductase (cyclizing) [incorrect]	1.3.3.11
3012	Pfam	PF07849.11	DUF1641	Rubisco	Same	3	13	1331	247	38	14	0	24	0	Protein of unknown function (DUF1641)	NA
1341	Pfam	PF13970.6	DUF4221	Rubisco	Same	9	13	16	13	7	0	0	7	NaN	Domain of unknown function (DUF4221)	NA
2140	Pfam	PF03538.14	VRP1	Prk	Opposite	8	13	1554	525	3	0	0	3	NaN	Salmonella virulence plasmid 28.1kDa A protein	NA
11711	Pfam	PF09338.11	Gly_reductase	Prk	Opposite	13	13	13	13	1	0	0	1	NaN	Glycine/sarcosine/betaine reductase component B subunits	NA
7948	Pfam	PF10237.9	N6-adenineMlase	Rubisco	Opposite	13	13	13	13	1	0	0	1	NaN	Probable N6-adenine methyltransferase	NA
10243	Pfam	PF10733.9	DUF2525	Rubisco	Same	13	13	13	13	1	0	0	1	NaN	Protein of unknown function (DUF2525)	NA
7664	Pfam	PF11426.8	Tn7_TnsC_Int	Rubisco	Opposite	13	13	13	13	1	1	0	0	0	Tn7 transposition regulator TnsC	NA
4109	Pfam	PF12386.8	Peptidase_C71	Prk	Same	13	13	13	13	1	1	0	0	0	Pseudomurein endo-isopeptidase Pei	NA
9730	Pfam	PF12841.7	YvrJ	Rubisco	Same	13	13	13	13	1	0	0	1	NaN	YvrJ protein family	NA
11915	Pfam	PF13146.6	TRL	Rubisco	Opposite	13	13	13	13	1	1	0	0	0	TRL-like protein family	NA
6003	Pfam	PF16552.5	OAM_alpha	Prk	Same	13	13	13	13	1	0	0	1	NaN	D-ornithine 4,5-aminomutase alpha-subunit	NA
7365	Pfam	PF17843.1	MycE_N	Prk	Same	13	13	13	13	1	0	0	1	NaN	MycE methyltransferase N-terminal	NA
3589	DeepEC	EC1.2.1.12	glyceraldehyde-3-phosphate dehydrogenase (phosphorylating)	Prk	Same	1	13.5	3826	391	206	90	2	114	0.0217391	glyceraldehyde-3-phosphate dehydrogenase (phosphorylating); triosephosphate dehydrogenase; dehydrogenase, glyceraldehyde phosphate; phosphoglyceraldehyde dehydrogenase; 3-phosphoglyceraldehyde dehydrogenase; NAD+-dependent glyceraldehyde phosphate dehydrogenase; glyceraldehyde phosphate dehydrogenase (NAD+); glyceraldehyde-3-phosphate dehydrogenase (NAD+); NADH-glyceraldehyde phosphate dehydrogen…	1.2.1.12
2249	DeepEC	EC4.2.1.114	methanogen homoaconitase	Prk	Same	13	13.5	14	14	2	1	0	1	0	methanogen homoaconitase; methanogen HACN	4.2.1.114
111	Pfam	PF02289.16	MCH	Rubisco	Opposite	9	14	2258	140	80	18	3	59	0.142857	Cyclohydrolase (MCH)	NA
121	Pfam	PF09176.11	Mpt_N	Prk	Opposite	2	14	2189	150	73	14	4	55	0.222222	Methylene-tetrahydromethanopterin dehydrogenase, N-terminal	NA
2674	Pfam	PF17414.2	MatP_C	Rubisco	Same	4	14	934	84	13	3	0	10	0	MatP C-terminal ribbon-helix-helix domain	NA
9357	Pfam	PF06303.12	MatP	Prk	Opposite	9	14	1400	190	8	2	0	6	0	MatP N-terminal domain	NA
12317	Pfam	PF03630.14	Fumble	Prk	Same	14	14	14	14	1	0	0	1	NaN	Fumble	NA
4852	Pfam	PF09139.11	Tam41_Mmp37	Rubisco	Same	14	14	14	14	1	0	0	1	NaN	Phosphatidate cytidylyltransferase, mitochondrial	NA
7664	Pfam	PF11426.8	Tn7_TnsC_Int	Prk	Opposite	14	14	14	14	1	1	0	0	0	Tn7 transposition regulator TnsC	NA
2224	Pfam	PF12321.8	DUF3634	Rubisco	Same	14	14	14	14	1	0	0	1	NaN	Protein of unknown function (DUF3634)	NA
9730	Pfam	PF12841.7	YvrJ	Prk	Same	14	14	14	14	1	0	0	1	NaN	YvrJ protein family	NA
11623	Pfam	PF14504.6	CAP_assoc_N	Rubisco	Opposite	14	14	14	14	1	1	0	0	0	CAP-associated N-terminal	NA
6003	Pfam	PF16552.5	OAM_alpha	Rubisco	Same	14	14	14	14	1	0	0	1	NaN	D-ornithine 4,5-aminomutase alpha-subunit	NA
11958	Pfam	PF16949.5	ABC_tran_2	Prk	Opposite	14	14	14	14	1	1	0	0	0	Putative ATP-binding cassette	NA
9730	Pfam	PF18501.1	REC1	Rubisco	Same	14	14	14	14	1	0	0	1	NaN	Alpha helical recognition lobe domain	NA
9730	Pfam	PF18510.1	NUC	Rubisco	Same	14	14	14	14	1	0	0	1	NaN	Nuclease domain	NA
9730	Pfam	PF18516.1	RuvC_1	Rubisco	Same	14	14	14	14	1	0	0	1	NaN	RuvC nuclease domain	NA
3960	Pfam	PF11345.8	DUF3147	Prk	Opposite	9	14.5	2378	559	14	5	0	9	0	Protein of unknown function (DUF3147)	NA
3238	Pfam	PF05402.12	PqqD	Rubisco	Opposite	4	15	2532	323	81	29	3	49	0.09375	Coenzyme PQQ synthesis protein D (PqqD)	NA
121	Pfam	PF09176.11	Mpt_N	Rubisco	Opposite	5	15	572	67	61	9	4	48	0.307692	Methylene-tetrahydromethanopterin dehydrogenase, N-terminal	NA
5493	DeepEC	EC1.3.3.11	pyrroloquinoline-quinone synthase	Prk	Opposite	4	15	1819	263	39	14	2	23	0.125	pyrroloquinoline-quinone synthase; PqqC; 6-(2-amino-2-carboxyethyl)-7,8-dioxo-1,2,3,4,5,6,7,8-octahydroquinoline-2,4-dicarboxylate:oxygen oxidoreductase (cyclizing) [incorrect]	1.3.3.11
3078	DeepEC	EC3.5.4.27	methenyltetrahydromethanopterin cyclohydrolase	Rubisco	Opposite	9	15	2258	216	39	10	2	27	0.166667	methenyltetrahydromethanopterin cyclohydrolase; 5,10-methenyltetrahydromethanopterin cyclohydrolase; N5,N10-methenyltetrahydromethanopterin cyclohydrolase; methenyl-H4MPT cyclohydrolase; 5,10-methenyltetrahydromethanopterin 10-hydrolase (decyclizing)	3.5.4.27
2400	Pfam	PF08004.11	DUF1699	Rubisco	Opposite	11	15	1714	299	11	3	0	8	0	Protein of unknown function (DUF1699)	NA
2674	Pfam	PF17414.2	MatP_C	Prk	Opposite	9	15	1405	325	9	3	0	6	0	MatP C-terminal ribbon-helix-helix domain	NA
10647	DeepEC	EC1.1.1.162	erythrulose reductase	Prk	Opposite	3	15	169	62	3	1	0	2	0	erythrulose reductase; D-erythrulose reductase; erythritol:NADP+ oxidoreductase	1.1.1.162
5152	Pfam	PF09871.9	DUF2098	Prk	Opposite	14	15	1536	522	3	2	0	1	0	Uncharacterized protein conserved in archaea (DUF2098)	NA
4110	Pfam	PF09043.11	Lys-AminoMut_A	Rubisco	Same	15	15	15	15	1	0	0	1	NaN	D-Lysine 5,6-aminomutase TIM-barrel domain of alpha subunit	NA
11333	Pfam	PF11155.8	DUF2935	Prk	Opposite	15	15	15	15	1	1	0	0	0	Domain of unknown function (DUF2935)	NA
9730	Pfam	PF14005.6	YpjP	Rubisco	Opposite	15	15	15	15	1	0	0	1	NaN	YpjP-like protein	NA
7617	Pfam	PF16554.5	OAM_dimer	Rubisco	Same	15	15	15	15	1	0	0	1	NaN	Dimerisation domain of d-ornithine 4,5-aminomutase	NA
8478	Pfam	PF11205.8	DUF2987	Rubisco	Opposite	15	15.5	35	19	8	1	0	7	0	Protein of unknown function (DUF2987)	NA
10196	DeepEC	EC4.1.1.21	phosphoribosylaminoimidazole carboxylase	Prk	Same	13	15.5	18	16	2	2	0	0	0	phosphoribosylaminoimidazole carboxylase; 5-phosphoribosyl-5-aminoimidazole carboxylase; 5-amino-1-ribosylimidazole 5-phosphate carboxylase; AIR carboxylase; 1-(5-phosphoribosyl)-5-amino-4-imidazolecarboxylate carboxy-lyase; ADE2; class II PurE; 5-amino-1-(5-phospho-D-ribosyl)imidazole-4-carboxylate carboxy-lyase	4.1.1.21
122	Pfam	PF01913.18	FTR	Prk	Opposite	4	16	2484	262	81	29	1	51	0.0333333	Formylmethanofuran-tetrahydromethanopterin formyltransferase	NA
104	Pfam	PF02741.15	FTR_C	Prk	Opposite	4	16	2484	262	81	29	1	51	0.0333333	FTR, proximal lobe	NA
12112	Pfam	PF18407.1	GNAT_like	Prk	Same	1	16	1242	273	13	5	0	8	0	GCN5-related N-acetyltransferase like domain	NA
9357	Pfam	PF06303.12	MatP	Rubisco	Same	11	16	36	19	7	1	0	6	0	MatP N-terminal domain	NA
10881	DeepEC	EC2.7.4.26	isopentenyl phosphate kinase	Prk	Opposite	16	16	16	16	1	1	0	0	0	isopentenyl phosphate kinase	2.7.4.26
11456	DeepEC	EC5.1.1.17	isopenicillin-N epimerase	Rubisco	Opposite	16	16	16	16	1	0	0	1	NaN	isopenicillin-N epimerase	5.1.1.17
NA	NA	PF05942.11	NA	Prk	Opposite	16	16	16	16	1	0	0	1	NaN	NA	NA
2713	Pfam	PF06868.11	DUF1257	Rubisco	Same	16	16	16	16	1	0	0	1	NaN	Protein of unknown function (DUF1257)	NA
9730	Pfam	PF14005.6	YpjP	Prk	Opposite	16	16	16	16	1	0	0	1	NaN	YpjP-like protein	NA
11623	Pfam	PF14504.6	CAP_assoc_N	Prk	Opposite	16	16	16	16	1	1	0	0	0	CAP-associated N-terminal	NA
7365	Pfam	PF17843.1	MycE_N	Rubisco	Same	16	16	16	16	1	0	0	1	NaN	MycE methyltransferase N-terminal	NA
11163	Pfam	PF18390.1	GlgX_C	Prk	Opposite	16	16	16	16	1	1	0	0	0	Glycogen debranching enzyme C-terminal domain	NA
4788	DeepEC	EC3.1.21.7	deoxyribonuclease V	Prk	Same	1	16.5	2451	417	24	8	0	16	0	deoxyribonuclease V; endodeoxyribonuclease V; DNase V; Escherichia coli endodeoxyribonuclease V	3.1.21.7
11562	Pfam	PF04308.12	RNaseH_like	Rubisco	Opposite	16	16.5	230	70	4	0	0	4	NaN	Ribonuclease H-like	NA
2702	DeepEC	EC1.12.98.3	Methanosarcina-phenazine hydrogenase	Rubisco	Same	16	16.5	17	16	2	2	0	0	0	Methanosarcina-phenazine hydrogenase; methanophenazine hydrogenase; methylviologen-reducing hydrogenase	1.12.98.3
6936	DeepEC	EC1.14.13.111	methanesulfonate monooxygenase (NADH)	Prk	Same	15	16.5	18	16	2	0	0	2	NaN	methanesulfonate monooxygenase (NADH); mesylate monooxygenase; mesylate,reduced-FMN:oxygen oxidoreductase; MsmABC; methanesulfonic acid monooxygenase; MSA monooxygenase; MSAMO	1.14.13.111
4398	Pfam	PF02273.15	Acyl_transf_2	Rubisco	Same	8	16.5	25	16	2	0	0	2	NaN	Acyl transferase	NA
5451	Pfam	PF10007.9	DUF2250	Prk	Opposite	2	17	793	190	9	5	0	4	0	Uncharacterized protein conserved in archaea (DUF2250)	NA
2622	Pfam	PF00139.19	Lectin_legB	Rubisco	Opposite	5	17	1557	526	3	2	0	1	0	Legume lectin domain	NA
8256	Pfam	PF18483.1	Bact_lectin	Rubisco	Opposite	5	17	1557	526	3	2	0	1	0	Bacterial lectin	NA
11031	DeepEC	EC5.1.3.29	L-fucose mutarotase	Prk	Same	17	17	17	17	1	0	0	1	NaN	L-fucose mutarotase; FucU; fucose mutarotase; FucM	5.1.3.29
6607	Pfam	PF01020.17	Ribosomal_L40e	Prk	Opposite	17	17	17	17	1	1	0	0	0	Ribosomal L40e family	NA
9225	Pfam	PF08292.12	RNA_pol_Rbc25	Prk	Opposite	17	17	17	17	1	1	0	0	0	RNA polymerase III subunit Rpc25	NA
1768	Pfam	PF11806.8	DUF3327	Rubisco	Same	17	17	17	17	1	1	0	0	0	Domain of unknown function (DUF3327)	NA
9730	Pfam	PF18142.1	SLATT_fungal	Rubisco	Same	17	17	17	17	1	0	0	1	NaN	SMODS and SLOG-associating 2TM effector domain	NA
5775	Pfam	PF18857.1	LPD38	Prk	Opposite	17	17	17	17	1	0	0	1	NaN	Large polyvalent protein associated domain 38	NA
8149	Pfam	PF13309.6	HTH_22	Prk	Opposite	11	17.5	1389	347	22	8	0	14	0	HTH domain	NA
2713	Pfam	PF08348.11	PAS_6	Prk	Opposite	11	18	1389	349	23	8	0	15	0	YheO-like PAS domain	NA
2645	Pfam	PF07284.11	BCHF	Rubisco	Same	7	18	2392	323	21	10	0	11	0	2-vinyl bacteriochlorophyllide hydratase (BCHF)	NA
6325	DeepEC	EC3.1.3.21	glycerol-1-phosphatase	Rubisco	Opposite	1	18	661	114	9	1	0	8	0	glycerol-1-phosphatase; alpha-glycerophosphatase; alpha-glycerol phosphatase; glycerol 3-phosphatase; glycerol-3-phosphate phosphatase; glycerol 3-phosphate phosphohydrolase	3.1.3.21
7208	DeepEC	EC6.3.3.7	Ni-sirohydrochlorin a,c-diamide reductive cyclase	Prk	Opposite	7	18	346	110	9	4	0	5	0	Ni-sirohydrochlorin a,c-diamide reductive cyclase; cfbC (gene name); cfbD (gene name)	6.3.3.7
8478	Pfam	PF11205.8	DUF2987	Prk	Same	17	18	1360	171	9	2	0	7	0	Protein of unknown function (DUF2987)	NA
12102	Pfam	PF11588.8	DUF3243	Rubisco	Opposite	17	18	19	18	2	0	0	2	NaN	Protein of unknown function (DUF3243)	NA
7458	DeepEC	EC2.7.1.163	hygromycin B 4-O-kinase	Prk	Opposite	18	18	18	18	1	1	0	0	0	hygromycin B 4-O-kinase; hygromycin-B kinase (ambiguous)	2.7.1.163
NA	NA	PF05942.11	NA	Rubisco	Opposite	18	18	18	18	1	0	0	1	NaN	NA	NA
8029	Pfam	PF06093.13	Spt4	Prk	Opposite	18	18	18	18	1	0	0	1	NaN	Spt4/RpoE2 zinc finger	NA
6768	Pfam	PF06351.11	Allene_ox_cyc	Prk	Same	18	18	18	18	1	0	0	1	NaN	Allene oxide cyclase	NA
11333	Pfam	PF11155.8	DUF2935	Rubisco	Opposite	18	18	18	18	1	1	0	0	0	Domain of unknown function (DUF2935)	NA
5737	Pfam	PF16966.5	Porin_8	Rubisco	Same	18	18	18	18	1	0	0	1	NaN	Porin-like glycoporin RafY	NA
12317	Pfam	PF18353.1	PG_isomerase_N	Rubisco	Same	18	18	18	18	1	0	0	1	NaN	Phosphoglucose isomerase N-terminal domain	NA
1249	Pfam	PF00162.19	PGK	Prk	Same	1	18.5	3827	447	224	104	3	117	0.0280374	Phosphoglycerate kinase	NA
8571	Pfam	PF00752.17	XPG_N	Prk	Same	1	18.5	1437	242	20	11	0	9	0	XPG N-terminal domain	NA
9056	DeepEC	EC1.4.1.25	L-arginine dehydrogenase	Prk	Opposite	17	18.5	26	20	4	0	0	4	NaN	L-arginine dehydrogenase; dauB (gene name); anabolic L-arginine dehydrogenase	1.4.1.25
5777	DeepEC	EC3.6.3.34	ABC-type ferric hydroxamate transporter	Rubisco	Same	17	18.5	421	119	4	1	0	3	0	ABC-type ferric hydroxamate transporter; iron(III) hydroxamate transporting ATPase; iron(III) hydroxamate ABC transporter; fhuCDB (gene names)	7.2.2.16
5777	DeepEC	EC3.6.3.34	ABC-type ferric enterobactin transporter	Rubisco	Same	17	18.5	421	119	4	1	0	3	0	ABC-type ferric enterobactin transporter; ferric enterobactin transporting ATPase; ferric enterobactin ABC transporter; fepBCDG (gene names)	7.2.2.17
5777	DeepEC	EC3.6.3.34	ABC-type ferric citrate transporter	Rubisco	Same	17	18.5	421	119	4	1	0	3	0	ABC-type ferric citrate transporter; ferric citrate transporting ATPase; ferric citrate ABC transporter; fecBCDE (gene names)	7.2.2.18
7106	Pfam	PF11331.8	zinc_ribbon_12	Prk	Opposite	3	18.5	34	18	2	2	0	0	0	Probable zinc-ribbon domain	NA
1190	Pfam	PF08714.11	Fae	Prk	Opposite	4	19	2599	277	89	34	3	52	0.0810811	Formaldehyde-activating enzyme (Fae)	NA
5215	Pfam	PF14018.6	DUF4234	Prk	Same	14	19	979	288	5	1	0	4	0	Domain of unknown function (DUF4234)	NA
8804	DeepEC	EC1.3.7.9	4-hydroxybenzoyl-CoA reductase	Rubisco	Same	19	19	19	19	1	0	0	1	NaN	4-hydroxybenzoyl-CoA reductase; 4-hydroxybenzoyl-CoA reductase (dehydroxylating); 4-hydroxybenzoyl-CoA:(acceptor) oxidoreductase	1.3.7.9
9730	DeepEC	EC2.7.1.189	autoinducer-2 kinase	Prk	Same	19	19	19	19	1	0	0	1	NaN	autoinducer-2 kinase; lsrK (gene name)	2.7.1.189
6662	DeepEC	EC3.1.1.41	cephalosporin-C deacetylase	Prk	Opposite	19	19	19	19	1	1	0	0	0	cephalosporin-C deacetylase; cephalosporin C acetyl-hydrolase; cephalosporin C acetylase; cephalosporin acetylesterase; cephalosporin C acetylesterase; cephalosporin C acetyl-esterase; cephalosporin C deacetylase	3.1.1.41
9730	DeepEC	EC3.1.1.72	acetylxylan esterase	Prk	Opposite	19	19	19	19	1	1	0	0	0	acetylxylan esterase	3.1.1.72
6807	DeepEC	EC3.6.1.25	triphosphatase	Prk	Opposite	19	19	19	19	1	0	0	1	NaN	triphosphatase; inorganic triphosphatase	3.6.1.25
11144	Pfam	PF03018.14	Dirigent	Rubisco	Opposite	19	19	19	19	1	0	0	1	NaN	Dirigent-like protein	NA
6768	Pfam	PF06351.11	Allene_ox_cyc	Rubisco	Opposite	19	19	19	19	1	0	0	1	NaN	Allene oxide cyclase	NA
5739	Pfam	PF07930.12	DAP_B	Prk	Opposite	19	19	19	19	1	0	0	1	NaN	D-aminopeptidase, domain B	NA
5434	Pfam	PF08896.10	DUF1842	Rubisco	Opposite	19	19	19	19	1	0	0	1	NaN	Domain of unknown function (DUF1842)	NA
7583	Pfam	PF14130.6	DUF4297	Rubisco	Opposite	19	19	19	19	1	0	0	1	NaN	Domain of unknown function (DUF4297)	NA
10965	Pfam	PF14353.6	CpXC	Rubisco	Opposite	19	19	19	19	1	0	0	1	NaN	CpXC protein	NA
10440	Pfam	PF12186.8	AcylCoA_dehyd_C	Rubisco	Same	9	19.5	30	20	2	1	0	1	0	Acyl-CoA dehydrogenase C terminal	NA
13	Pfam	PF11684.8	DUF3280	Rubisco	Same	8	20	1405	251	42	14	2	26	0.125	Protein of unknown function (DUF2380)	NA
11722	DeepEC	EC1.1.1.67	mannitol 2-dehydrogenase	Prk	Same	12	20	3286	302	17	3	0	14	0	mannitol 2-dehydrogenase; D-mannitol dehydrogenase; mannitol dehydrogenase	1.1.1.67
3665	DeepEC	EC1.1.1.73	octanol dehydrogenase	Prk	Opposite	3	20	1105	338	11	4	2	5	0.333333	octanol dehydrogenase; 1-octanol dehydrogenase; octanol:NAD+ oxidoreductase	1.1.1.73
3292	Pfam	PF10977.8	DUF2797	Prk	Opposite	14	20	1529	350	11	7	0	4	0	Protein of unknown function (DUF2797)	NA
10361	Pfam	PF07126.12	ZapC	Prk	Opposite	15	20	1406	196	8	2	0	6	0	Cell-division protein ZapC	NA
1371	DeepEC	EC3.2.1.26	beta-fructofuranosidase	Prk	Same	4	20	232	79	5	0	0	5	NaN	beta-fructofuranosidase; invertase; saccharase; glucosucrase; beta-h-fructosidase; beta-fructosidase; invertin; sucrase; maxinvert L 1000; fructosylinvertase; alkaline invertase; acid invertase	3.2.1.26
10517	Pfam	PF04056.14	Ssl1	Prk	Opposite	20	20	1475	384	4	3	0	1	0	Ssl1-like	NA
10510	Pfam	PF13575.6	DUF4135	Rubisco	Opposite	17	20	28	21	4	2	0	2	0	Domain of unknown function (DUF4135)	NA
8253	Pfam	PF17883.1	MBG	Rubisco	Opposite	3	20	59	27	3	2	0	1	0	MBG domain	NA
11368	Pfam	PF18583.1	Arnt_C	Prk	Same	18	20	711	250	3	1	0	2	0	Aminoarabinose transferase C-terminal domain	NA
11281	Pfam	PF18846.1	baeRF_family5	Prk	Same	8	20	742	257	3	2	0	1	0	Bacterial archaeo-eukaryotic release factor family 5	NA
10647	DeepEC	EC1.1.1.162	erythrulose reductase	Rubisco	Opposite	20	20	20	20	1	0	0	1	NaN	erythrulose reductase; D-erythrulose reductase; erythritol:NADP+ oxidoreductase	1.1.1.162
8512	DeepEC	EC2.1.1.114	polyprenyldihydroxybenzoate methyltransferase	Prk	Opposite	20	20	20	20	1	1	0	0	0	polyprenyldihydroxybenzoate methyltransferase; 3,4-dihydroxy-5-hexaprenylbenzoate methyltransferase; dihydroxyhexaprenylbenzoate methyltransferase; COQ3 (gene name); Coq3 O-methyltransferase; DHHB O-methyltransferase	2.1.1.114
4773	DeepEC	EC2.4.99.18	dolichyl-diphosphooligosaccharide---protein glycotransferase	Rubisco	Opposite	20	20	20	20	1	0	0	1	NaN	dolichyl-diphosphooligosaccharide---protein glycotransferase; dolichyldiphosphooligosaccharide-protein glycosyltransferase; asparagine N-glycosyltransferase; dolichyldiphosphooligosaccharide-protein oligosaccharyltransferase; dolichylpyrophosphodiacetylchitobiose-protein glycosyltransferase; oligomannosyltransferase; oligosaccharide transferase; dolichyldiphosphoryloligosaccharide-protein oligosa…	2.4.99.18
7458	DeepEC	EC2.7.1.163	hygromycin B 4-O-kinase	Rubisco	Opposite	20	20	20	20	1	1	0	0	0	hygromycin B 4-O-kinase; hygromycin-B kinase (ambiguous)	2.7.1.163
6662	DeepEC	EC3.1.1.41	cephalosporin-C deacetylase	Rubisco	Opposite	20	20	20	20	1	1	0	0	0	cephalosporin-C deacetylase; cephalosporin C acetyl-hydrolase; cephalosporin C acetylase; cephalosporin acetylesterase; cephalosporin C acetylesterase; cephalosporin C acetyl-esterase; cephalosporin C deacetylase	3.1.1.41
9730	DeepEC	EC3.1.1.72	acetylxylan esterase	Rubisco	Opposite	20	20	20	20	1	1	0	0	0	acetylxylan esterase	3.1.1.72
11039	Pfam	PF07078.11	FYTT	Prk	Same	20	20	20	20	1	0	0	1	NaN	Forty-two-three protein	NA
1281	Pfam	PF07866.11	DUF1653	Prk	Opposite	20	20	20	20	1	0	0	1	NaN	Protein of unknown function (DUF1653)	NA
8437	Pfam	PF10184.9	DUF2358	Prk	Opposite	20	20	20	20	1	0	0	1	NaN	Uncharacterized conserved protein (DUF2358)	NA
10731	Pfam	PF11797.8	DUF3324	Rubisco	Opposite	20	20	20	20	1	0	0	1	NaN	Protein of unknown function C-terminal (DUF3324)	NA
5384	Pfam	PF18243.1	BfiI_DBD	Rubisco	Same	20	20	20	20	1	0	0	1	NaN	Metal-independent restriction enzyme BfiI DNA binding domain	NA
12317	Pfam	PF18353.1	PG_isomerase_N	Prk	Same	20	20	20	20	1	0	0	1	NaN	Phosphoglucose isomerase N-terminal domain	NA
2467	DeepEC	EC4.4.1.22	S-(hydroxymethyl)glutathione synthase	Prk	Opposite	3	21	1624	325	25	8	4	13	0.333333	S-(hydroxymethyl)glutathione synthase; glutathione-dependent formaldehyde-activating enzyme; Gfa; S-(hydroxymethyl)glutathione formaldehyde-lyase	4.4.1.22
7401	DeepEC	EC2.1.1.257	tRNA (pseudouridine54-N1)-methyltransferase	Prk	Opposite	12	21	1044	217	9	6	0	3	0	tRNA (pseudouridine54-N1)-methyltransferase; TrmY; m1Psi methyltransferase	2.1.1.257
5624	Pfam	PF07313.12	DUF1460	Prk	Opposite	16	21	270	73	9	4	0	5	0	Protein of unknown function (DUF1460)	NA
1842	Pfam	PF08901.11	DUF1847	Prk	Opposite	5	21	1283	280	5	1	0	4	0	Protein of unknown function (DUF1847)	NA
9056	DeepEC	EC1.4.1.25	L-arginine dehydrogenase	Rubisco	Opposite	20	21	22	21	3	0	0	3	NaN	L-arginine dehydrogenase; dauB (gene name); anabolic L-arginine dehydrogenase	1.4.1.25
4337	Pfam	PF04219.12	DUF413	Prk	Opposite	21	21	21	21	1	0	0	1	NaN	Protein of unknown function, DUF	NA
5434	Pfam	PF08896.10	DUF1842	Prk	Same	21	21	21	21	1	0	0	1	NaN	Domain of unknown function (DUF1842)	NA
11595	Pfam	PF10724.9	DUF2516	Rubisco	Same	21	21	21	21	1	0	0	1	NaN	Protein of unknown function (DUF2516)	NA
9317	Pfam	PF14209.6	DUF4321	Rubisco	Opposite	21	21	21	21	1	0	0	1	NaN	Domain of unknown function (DUF4321)	NA
11206	Pfam	PF18724.1	aGPT-Pplase2	Rubisco	Same	21	21	21	21	1	0	0	1	NaN	Alpha-glutamyl/putrescinyl thymine pyrophosphorylase clade 2	NA
11209	Pfam	PF18746.1	aGPT-Pplase3	Rubisco	Same	21	21	21	21	1	0	0	1	NaN	Alpha-glutamyl/putrescinyl thymine pyrophosphorylase clade 3	NA
11696	Pfam	PF18631.1	Cucumopine_C	Rubisco	Opposite	15	21.5	28	22	2	0	0	2	NaN	Cucumopine synthase C-terminal helical bundle domain	NA
425	Pfam	PF02780.20	Transketolase_C	Prk	Same	1	22	3824	411	888	346	15	527	0.0415512	Transketolase, C-terminal domain	NA
3402	Pfam	PF06433.11	Me-amine-dh_H	Rubisco	Same	5	22	2251	548	47	21	1	25	0.0454545	Methylamine dehydrogenase heavy chain (MADH)	NA
13	Pfam	PF11684.8	DUF3280	Prk	Same	5	22	2694	300	45	15	2	28	0.117647	Protein of unknown function (DUF2380)	NA
6770	Pfam	PF09959.9	DUF2193	Prk	Same	4	22	748	113	17	8	0	9	0	Uncharacterized protein conserved in archaea (DUF2193)	NA
10361	Pfam	PF07126.12	ZapC	Rubisco	Same	17	22	42	25	7	1	0	6	0	Cell-division protein ZapC	NA
5879	DeepEC	EC5.1.99.5	hydantoin racemase	Prk	Opposite	18	22	294	111	3	1	1	1	0.5	hydantoin racemase; 5'-monosubstituted-hydantoin racemase; HyuA; HyuE	5.1.99.5
3839	DeepEC	EC3.1.1.32	phospholipase A1	Prk	Same	22	22	22	22	1	0	0	1	NaN	phospholipase A1	3.1.1.32
5763	Pfam	PF06295.12	DUF1043	Prk	Opposite	20	22.5	1052	259	6	1	0	5	0	Protein of unknown function (DUF1043)	NA
7894	DeepEC	EC6.4.1.8	acetophenone carboxylase	Prk	Same	11	22.5	34	22	2	0	0	2	NaN	acetophenone carboxylase	6.4.1.8
7386	Pfam	PF14137.6	DUF4304	Prk	Same	19	22.5	26	22	2	0	0	2	NaN	Domain of unknown function (DUF4304)	NA
1440	Pfam	PF01874.16	CitG	Rubisco	Opposite	6	23	2509	325	98	32	4	62	0.111111	ATP:dephospho-CoA triphosphoribosyl transferase	NA
12112	Pfam	PF18407.1	GNAT_like	Rubisco	Opposite	1	23	1141	277	9	3	0	6	0	GCN5-related N-acetyltransferase like domain	NA
10510	Pfam	PF13575.6	DUF4135	Prk	Opposite	20	23	26	23	2	2	0	0	0	Domain of unknown function (DUF4135)	NA
5899	DeepEC	EC3.5.1.101	L-proline amide hydrolase	Prk	Same	23	23	23	23	1	0	1	0	1	L-proline amide hydrolase; S-stereoselective piperazine-2-tert-butylcarboxamide hydrolase; LaaA; L-amino acid amidase	3.5.1.101
6869	Pfam	PF03868.15	Ribosomal_L6e_N	Rubisco	Opposite	23	23	23	23	1	1	0	0	0	Ribosomal protein L6, N-terminal domain	NA
10524	Pfam	PF04783.12	DUF630	Rubisco	Opposite	23	23	23	23	1	1	0	0	0	Protein of unknown function (DUF630)	NA
11039	Pfam	PF07078.11	FYTT	Rubisco	Same	23	23	23	23	1	0	0	1	NaN	Forty-two-three protein	NA
2416	Pfam	PF07538.11	ChW	Prk	Same	23	23	23	23	1	0	0	1	NaN	Clostridial hydrophobic W	NA
5874	Pfam	PF09005.10	DUF1897	Rubisco	Opposite	23	23	23	23	1	1	0	0	0	Domain of unknown function (DUF1897)	NA
10047	Pfam	PF10934.8	DUF2634	Prk	Opposite	23	23	23	23	1	1	0	0	0	Protein of unknown function (DUF2634)	NA
3012	Pfam	PF07849.11	DUF1641	Prk	Opposite	4	24	2433	409	44	18	0	26	0	Protein of unknown function (DUF1641)	NA
3804	Pfam	PF18628.1	P2_N	Rubisco	Same	7	24	110	41	4	0	0	4	NaN	Viral coat protein P2 N-terminal domain	NA
10407	Pfam	PF09484.10	Cas_TM1802	Rubisco	Same	20	24	330	125	3	2	0	1	0	CRISPR-associated protein TM1802 (cas_TM1802)	NA
8854	Pfam	PF03269.14	DUF268	Prk	Opposite	24	24	24	24	1	0	0	1	NaN	Caenorhabditis protein of unknown function, DUF268	NA
11284	Pfam	PF06824.11	Glyco_hydro_125	Prk	Same	24	24	24	24	1	0	0	1	NaN	Metal-independent alpha-mannosidase (GH125)	NA
11819	Pfam	PF07754.11	DUF1610	Rubisco	Opposite	24	24	24	24	1	1	0	0	0	Domain of unknown function (DUF1610)	NA
6341	Pfam	PF09844.9	DUF2071	Prk	Same	24	24	24	24	1	0	0	1	NaN	Uncharacterized conserved protein (COG2071)	NA
10808	Pfam	PF13910.6	DUF4209	Prk	Opposite	24	24	24	24	1	0	0	1	NaN	Domain of unknown function (DUF4209)	NA
6006	Pfam	PF16592.5	Cas9_REC	Rubisco	Same	24	24	24	24	1	1	0	0	0	REC lobe of CRISPR-associated endonuclease Cas9	NA
985	Pfam	PF11949.8	DUF3466	Rubisco	Same	14	24.5	2922	408	16	3	0	13	0	Protein of unknown function (DUF3466)	NA
163	Pfam	PF10070.9	DUF2309	Rubisco	Same	1	25	2286	344	99	44	3	52	0.0638298	Uncharacterized protein conserved in bacteria (DUF2309)	NA
1295	Pfam	PF00305.19	Lipoxygenase	Prk	Opposite	21	25	1179	229	10	2	0	8	0	Lipoxygenase	NA
5879	DeepEC	EC5.1.99.5	hydantoin racemase	Rubisco	Opposite	21	25	291	112	3	1	1	1	0.5	hydantoin racemase; 5'-monosubstituted-hydantoin racemase; HyuA; HyuE	5.1.99.5
3839	DeepEC	EC3.1.1.32	phospholipase A1	Rubisco	Same	25	25	25	25	1	0	0	1	NaN	phospholipase A1	3.1.1.32
11238	DeepEC	EC3.5.1.116	ureidoglycolate amidohydrolase	Prk	Same	25	25	25	25	1	0	0	1	NaN	ureidoglycolate amidohydrolase; ureidoglycolate hydrolase; UAH (gene name)	3.5.1.116
11350	DeepEC	EC4.99.1.2	alkylmercury lyase	Prk	Same	25	25	25	25	1	0	0	1	NaN	alkylmercury lyase; organomercury lyase; organomercurial lyase; alkylmercury mercuric-lyase	4.99.1.2
2416	Pfam	PF07538.11	ChW	Rubisco	Same	25	25	25	25	1	0	0	1	NaN	Clostridial hydrophobic W	NA
3380	Pfam	PF08682.10	DUF1780	Prk	Same	25	25	25	25	1	0	0	1	NaN	Putative endonuclease, protein of unknown function (DUF1780)	NA
12317	Pfam	PF18353.1	PG_isomerase_N	Rubisco	Opposite	25	25	25	25	1	0	0	1	NaN	Phosphoglucose isomerase N-terminal domain	NA
12214	Pfam	PF11254.8	DUF3053	Prk	Same	22	25.5	29	26	2	0	0	2	NaN	Protein of unknown function (DUF3053)	NA
5899	DeepEC	EC3.5.1.101	L-proline amide hydrolase	Rubisco	Same	26	26	26	26	1	0	1	0	1	L-proline amide hydrolase; S-stereoselective piperazine-2-tert-butylcarboxamide hydrolase; LaaA; L-amino acid amidase	3.5.1.101
7810	DeepEC	EC5.1.3.10	CDP-paratose 2-epimerase	Prk	Same	26	26	26	26	1	1	0	0	0	CDP-paratose 2-epimerase; CDP-paratose epimerase; cytidine diphosphoabequose epimerase; cytidine diphosphodideoxyglucose epimerase; cytidine diphosphoparatose epimerase; cytidine diphosphate paratose-2-epimerase; CDP-abequose epimerase (incorrect); CDP-D-abequose 2-epimerase (incorrect); CDP-tyvelose 2-epimerase,	5.1.3.10
7764	Pfam	PF03161.13	LAGLIDADG_2	Rubisco	Opposite	26	26	26	26	1	0	0	1	NaN	LAGLIDADG DNA endonuclease family	NA
3380	Pfam	PF08682.10	DUF1780	Rubisco	Same	26	26	26	26	1	0	0	1	NaN	Putative endonuclease, protein of unknown function (DUF1780)	NA
10585	Pfam	PF11021.8	DUF2613	Rubisco	Opposite	26	26	26	26	1	0	0	1	NaN	Protein of unknown function (DUF2613)	NA
11847	Pfam	PF18025.1	FucT_N	Prk	Opposite	26	26	26	26	1	0	0	1	NaN	Alpha-(1,3)-fucosyltransferase FucT N-terminal domain	NA
9377	Pfam	PF18834.1	LPD22	Rubisco	Same	26	26	26	26	1	1	0	0	0	Large polyvalent protein associated domain 22	NA
3402	Pfam	PF06433.11	Me-amine-dh_H	Prk	Same	10	26.5	2527	496	50	22	1	27	0.0434783	Methylamine dehydrogenase heavy chain (MADH)	NA
3261	Pfam	PF11322.8	DUF3124	Prk	Opposite	13	26.5	1920	278	18	10	0	8	0	Protein of unknown function (DUF3124)	NA
8198	DeepEC	EC3.4.24.84	Ste24 endopeptidase	Rubisco	Same	24	26.5	29	26	2	1	0	1	0	Ste24 endopeptidase	3.4.24.84
349	Pfam	PF00092.28	VWA	Rubisco	Same	1	27	3841	368	823	315	4	504	0.0125392	von Willebrand factor type A domain	NA
1210	Pfam	PF04289.12	DUF447	Prk	Same	3	27	2251	307	40	14	3	23	0.176471	Protein of unknown function (DUF447)	NA
5744	DeepEC	EC1.1.1.290	4-phosphoerythronate dehydrogenase	Rubisco	Opposite	4	27	1226	175	26	9	0	17	0	4-phosphoerythronate dehydrogenase; PdxB; PdxB 4PE dehydrogenase; 4-O-phosphoerythronate dehydrogenase; 4PE dehydrogenase; erythronate-4-phosphate dehydrogenase	1.1.1.290
8510	Pfam	PF09941.9	DUF2173	Prk	Same	17	27	1250	464	15	8	0	7	0	Uncharacterized conserved protein (DUF2173)	NA
10504	Pfam	PF08180.11	BAGE	Rubisco	Same	22	27	48	32	5	1	0	4	0	B melanoma antigen family	NA
5253	Pfam	PF00832.20	Ribosomal_L39	Prk	Opposite	17	27	37	27	4	1	0	3	0	Ribosomal L39 protein	NA
10081	DeepEC	EC3.6.3.48	ABC-type alpha-factor-pheromone transporter	Rubisco	Opposite	9	27	1068	368	3	2	0	1	0	ABC-type alpha-factor-pheromone transporter; alpha-factor-transporting ATPase; alpha-factor-pheromone transporting ATPase	7.4.2.7
7848	Pfam	PF05455.11	GvpH	Prk	Same	22	27	37	29	3	1	0	2	0	GvpH	NA
1281	Pfam	PF07866.11	DUF1653	Rubisco	Opposite	19	27	2037	694	3	0	0	3	NaN	Protein of unknown function (DUF1653)	NA
5090	DeepEC	EC3.4.16.4	serine-type D-Ala-D-Ala carboxypeptidase	Prk	Opposite	27	27	27	27	1	0	0	1	NaN	serine-type D-Ala-D-Ala carboxypeptidase; DD-peptidase; D-alanyl-D-alanine-carboxypeptidase; D-alanyl-D-alanine-cleaving-peptidase; D-alanyl-D-alanine-cleaving peptidase; DD-transpeptidase; D-alanine carboxypeptidase; DD-carboxypeptidase; D-alanyl carboxypeptidase	3.4.16.4
11238	DeepEC	EC3.5.1.116	ureidoglycolate amidohydrolase	Rubisco	Same	27	27	27	27	1	0	0	1	NaN	ureidoglycolate amidohydrolase; ureidoglycolate hydrolase; UAH (gene name)	3.5.1.116
9502	Pfam	PF00341.17	PDGF	Prk	Same	27	27	27	27	1	0	0	1	NaN	PDGF/VEGF domain	NA
3588	Pfam	PF13154.6	DUF3991	Prk	Opposite	27	27	27	27	1	0	0	1	NaN	Protein of unknown function (DUF3991)	NA
12317	Pfam	PF18353.1	PG_isomerase_N	Prk	Opposite	27	27	27	27	1	0	0	1	NaN	Phosphoglucose isomerase N-terminal domain	NA
1860	Pfam	PF00274.19	Glycolytic	Prk	Same	1	27.5	2672	383	94	38	0	56	0	Fructose-bisphosphate aldolase class-I	NA
31	Pfam	PF04476.13	4HFCP_synth	Rubisco	Same	7	27.5	2508	469	38	15	4	19	0.210526	4-HFC-P synthase	NA
11744	Pfam	PF08769.11	Spo0A_C	Prk	Same	22	27.5	976	243	6	2	0	4	0	Sporulation initiation factor Spo0A C terminal	NA
5158	Pfam	PF14335.6	DUF4391	Prk	Same	9	27.5	767	191	6	2	0	4	0	Domain of unknown function (DUF4391)	NA
11023	Pfam	PF09881.9	DUF2108	Rubisco	Same	26	27.5	29	28	2	0	0	2	NaN	Predicted membrane protein (DUF2108)	NA
1440	Pfam	PF01874.16	CitG	Prk	Opposite	3	28	2598	338	113	43	4	66	0.0851064	ATP:dephospho-CoA triphosphoribosyl transferase	NA
11493	Pfam	PF07385.12	Lyx_isomer	Prk	Same	1	28	486	142	14	3	0	11	0	D-lyxose isomerase	NA
2565	Pfam	PF07812.12	TfuA	Rubisco	Same	1	28	904	137	13	2	2	9	0.5	TfuA-like protein	NA
7764	Pfam	PF03161.13	LAGLIDADG_2	Prk	Same	5	28	521	185	3	0	0	3	NaN	LAGLIDADG DNA endonuclease family	NA
7984	Pfam	PF07996.11	T4SS	Prk	Same	25	28	1132	395	3	1	1	1	0.5	Type IV secretion system proteins	NA
4532	Pfam	PF17262.2	Cas6b_C	Rubisco	Same	24	28	327	126	3	2	0	1	0	Cas6b C-terminal domain	NA
4698	Pfam	PF17955.1	Cas6b_N	Rubisco	Same	24	28	327	126	3	2	0	1	0	Cas6b N-terminal domain	NA
6856	DeepEC	EC1.3.1.58	2,3-dihydroxy-2,3-dihydro-p-cumate dehydrogenase	Rubisco	Opposite	28	28	28	28	1	0	0	1	NaN	2,3-dihydroxy-2,3-dihydro-p-cumate dehydrogenase	1.3.1.58
7735	DeepEC	EC6.3.4.16	carbamoyl-phosphate synthase (ammonia)	Prk	Opposite	28	28	28	28	1	0	0	1	NaN	carbamoyl-phosphate synthase (ammonia); carbon-dioxide---ammonia ligase; carbamoylphosphate synthase; carbamylphosphate synthetase; carbamoylphosphate synthase (ammonia); carbamoylphosphate synthetase; carbamylphosphate synthetase I; CPSI (gene name); carbon-dioxide:ammonia ligase (ADP-forming, carbamate-phosphorylating)	6.3.4.16
3588	Pfam	PF13154.6	DUF3991	Rubisco	Opposite	28	28	28	28	1	0	0	1	NaN	Protein of unknown function (DUF3991)	NA
6006	Pfam	PF16592.5	Cas9_REC	Prk	Same	28	28	28	28	1	1	0	0	0	REC lobe of CRISPR-associated endonuclease Cas9	NA
4086	Pfam	PF17115.5	Toast_rack_N	Prk	Same	28	28	28	28	1	1	0	0	0	N-terminal domain of toast_rack, DUF2154	NA
10994	Pfam	PF18015.1	Acetyltransf_19	Rubisco	Same	28	28	28	28	1	0	0	1	NaN	Acetyltransferase (GNAT) domain	NA
7143	Pfam	PF18492.1	ORF_2_N	Rubisco	Same	28	28	28	28	1	0	0	1	NaN	Open reading frame 2 N-terminal domain	NA
10504	Pfam	PF08180.11	BAGE	Prk	Opposite	20	28.5	1411	260	6	2	0	4	0	B melanoma antigen family	NA
5722	Pfam	PF18153.1	S_2TMBeta	Prk	Opposite	8	28.5	49	28	2	2	0	0	0	SMODS-associating 2TM, beta-strand rich effector domain	NA
6230	DeepEC	EC2.7.1.39	homoserine kinase	Prk	Opposite	1	29	3603	588	103	38	0	65	0	homoserine kinase; homoserine kinase (phosphorylating); HSK	2.7.1.39
3	Pfam	PF17866.1	AAA_lid_6	Prk	Opposite	1	29	4078	507	95	38	0	57	0	AAA lid domain	NA
1210	Pfam	PF04289.12	DUF447	Rubisco	Same	16	29	2509	455	36	17	3	16	0.15	Protein of unknown function (DUF447)	NA
7282	Pfam	PF00867.18	XPG_I	Prk	Same	1	29	1437	255	19	11	0	8	0	XPG I-region	NA
1341	Pfam	PF13970.6	DUF4221	Prk	Same	6	29	1426	196	11	1	0	10	0	Domain of unknown function (DUF4221)	NA
10247	Pfam	PF17516.2	ProQ_C	Rubisco	Same	23	29	657	121	7	2	0	5	0	ProQ C-terminal domain	NA
10317	DeepEC	EC1.20.1.1	phosphonate dehydrogenase	Prk	Same	27	29	30	29	4	1	0	3	0	phosphonate dehydrogenase; NAD:phosphite oxidoreductase; phosphite dehydrogenase	1.20.1.1
11255	DeepEC	EC1.14.12.25	p-cumate 2,3-dioxygenase	Rubisco	Opposite	27	29	230	95	3	0	0	3	NaN	p-cumate 2,3-dioxygenase	1.14.12.25
5027	Pfam	PF05547.11	Peptidase_M6	Rubisco	Opposite	8	29	1901	646	3	2	0	1	0	Immune inhibitor A peptidase M6	NA
10898	Pfam	PF08814.10	XisH	Rubisco	Opposite	25	29	578	211	3	1	0	2	0	XisH protein	NA
8344	DeepEC	EC4.2.1.100	cyclohexa-1,5-dienecarbonyl-CoA hydratase	Rubisco	Opposite	29	29	29	29	1	0	0	1	NaN	cyclohexa-1,5-dienecarbonyl-CoA hydratase; cyclohexa-1,5-diene-1-carbonyl-CoA hydratase; dienoyl-CoA hydratase; cyclohexa-1,5-dienecarbonyl-CoA hydro-lyase (incorrect); 6-hydroxycyclohex-1-enecarbonyl-CoA hydro-lyase (cyclohexa-1,5-dienecarbonyl-CoA-forming)	4.2.1.100
6015	Pfam	PF12667.7	NigD_N	Prk	Same	29	29	29	29	1	0	0	1	NaN	NigD-like N-terminal OB domain	NA
3646	Pfam	PF18180.1	LD_cluster3	Prk	Opposite	29	29	29	29	1	0	0	1	NaN	SLOG cluster3 family	NA
9009	DeepEC	EC1.3.99.n1	NA	Prk	Opposite	27	29.5	2738	706	4	1	0	3	0	NA	NA
6085	DeepEC	EC1.5.1.40	8-hydroxy-5-deazaflavin:NADPH oxidoreductase	Rubisco	Opposite	6	29.5	860	231	4	2	0	2	0	8-hydroxy-5-deazaflavin:NADPH oxidoreductase; 8-OH-5dFl:NADPH oxidoreductase	1.5.1.40
2467	DeepEC	EC4.4.1.22	S-(hydroxymethyl)glutathione synthase	Rubisco	Opposite	3	30	1622	370	26	8	4	14	0.333333	S-(hydroxymethyl)glutathione synthase; glutathione-dependent formaldehyde-activating enzyme; Gfa; S-(hydroxymethyl)glutathione formaldehyde-lyase	4.4.1.22
5059	Pfam	PF03874.16	RNA_pol_Rpb4	Prk	Opposite	10	30	1668	323	15	9	0	6	0	RNA polymerase Rpb4	NA
10343	DeepEC	EC1.3.99.28	phytoene desaturase (neurosporene-forming)	Rubisco	Opposite	23	30	1477	385	5	2	0	3	0	phytoene desaturase (neurosporene-forming); 3-step phytoene desaturase; three-step phytoene desaturase; phytoene desaturase (ambiguous); CrtI (ambiguous)	1.3.99.28
3460	Pfam	PF18370.1	RGI_lyase	Prk	Same	21	30	104	52	3	1	0	2	0	Rhamnogalacturonan I lyases beta-sheet domain	NA
2833	Pfam	PF11028.8	DUF2723	Rubisco	Same	4	30	56	30	2	1	0	1	0	Protein of unknown function (DUF2723)	NA
5090	DeepEC	EC3.4.16.4	serine-type D-Ala-D-Ala carboxypeptidase	Rubisco	Opposite	30	30	30	30	1	0	0	1	NaN	serine-type D-Ala-D-Ala carboxypeptidase; DD-peptidase; D-alanyl-D-alanine-carboxypeptidase; D-alanyl-D-alanine-cleaving-peptidase; D-alanyl-D-alanine-cleaving peptidase; DD-transpeptidase; D-alanine carboxypeptidase; DD-carboxypeptidase; D-alanyl carboxypeptidase	3.4.16.4
10594	DeepEC	EC3.4.24.40	serralysin	Prk	Opposite	30	30	30	30	1	0	0	1	NaN	serralysin; Pseudomonas aeruginosa alkaline proteinase; Escherichia freundii proteinase; Serratia marcescens extracellular proteinase; Serratia marcescens metalloproteinase; Pseudomonas aeruginosa alk. protease; Serratia marcescens metalloprotease	3.4.24.40
8344	DeepEC	EC4.2.1.100	cyclohexa-1,5-dienecarbonyl-CoA hydratase	Prk	Opposite	30	30	30	30	1	0	0	1	NaN	cyclohexa-1,5-dienecarbonyl-CoA hydratase; cyclohexa-1,5-diene-1-carbonyl-CoA hydratase; dienoyl-CoA hydratase; cyclohexa-1,5-dienecarbonyl-CoA hydro-lyase (incorrect); 6-hydroxycyclohex-1-enecarbonyl-CoA hydro-lyase (cyclohexa-1,5-dienecarbonyl-CoA-forming)	4.2.1.100
8181	Pfam	PF00637.20	Clathrin	Prk	Same	30	30	30	30	1	0	0	1	NaN	Region in Clathrin and VPS	NA
3865	Pfam	PF12292.8	DUF3624	Prk	Same	30	30	30	30	1	0	0	1	NaN	Protein of unknown function (DUF3624)	NA
5643	Pfam	PF13475.6	DUF4116	Prk	Opposite	30	30	30	30	1	1	0	0	0	Domain of unknown function (DUF4116)	NA
11070	Pfam	PF00044.24	Gp_dh_N	Prk	Same	1	30.5	3826	391	264	120	2	142	0.0163934	Glyceraldehyde 3-phosphate dehydrogenase, NAD binding domain	NA
985	Pfam	PF11949.8	DUF3466	Prk	Opposite	12	30.5	1403	284	14	5	0	9	0	Protein of unknown function (DUF3466)	NA
5921	DeepEC	EC2.3.1.108	alpha-tubulin N-acetyltransferase	Prk	Same	24	30.5	37	30	2	0	0	2	NaN	alpha-tubulin N-acetyltransferase; alpha-tubulin acetylase; TAT; alpha-tubulin acetyltransferase; tubulin N-acetyltransferase; acetyl-CoA:alpha-tubulin-L-lysine N-acetyltransferase; acetyl-CoA:[alpha-tubulin]-L-lysine 6-N-acetyltransferase	2.3.1.108
10461	Pfam	PF04900.12	Fcf1	Rubisco	Same	27	30.5	34	30	2	2	0	0	0	Fcf1	NA
144	Pfam	PF02779.24	Transket_pyr	Prk	Same	1	31	4225	436	961	377	16	568	0.0407125	Transketolase, pyrimidine binding domain	NA
1732	Pfam	PF08361.11	TetR_C_2	Rubisco	Opposite	5	31	2348	358	38	16	0	22	0	MAATS-type transcriptional repressor, C-terminal region	NA
3750	Pfam	PF13729.6	TraF_2	Prk	Same	4	31	1208	163	9	2	0	7	0	F plasmid transfer operon, TraF, protein	NA
3752	Pfam	PF01157.18	Ribosomal_L21e	Prk	Opposite	14	31	736	259	5	2	0	3	0	Ribosomal protein L21e	NA
7984	Pfam	PF07996.11	T4SS	Rubisco	Same	30	31	1128	396	3	1	1	1	0.5	Type IV secretion system proteins	NA
4828	Pfam	PF12592.8	DUF3763	Rubisco	Opposite	31	31	31	31	2	0	0	2	NaN	Protein of unknown function (DUF3763)	NA
6856	DeepEC	EC1.3.1.58	2,3-dihydroxy-2,3-dihydro-p-cumate dehydrogenase	Prk	Opposite	31	31	31	31	1	0	0	1	NaN	2,3-dihydroxy-2,3-dihydro-p-cumate dehydrogenase	1.3.1.58
3586	Pfam	PF00431.20	CUB	Rubisco	Opposite	31	31	31	31	1	1	0	0	0	CUB domain	NA
7155	Pfam	PF07183.11	DUF1403	Prk	Same	31	31	31	31	1	0	1	0	1	Protein of unknown function (DUF1403)	NA
2416	Pfam	PF07538.11	ChW	Prk	Opposite	31	31	31	31	1	0	0	1	NaN	Clostridial hydrophobic W	NA
4500	Pfam	PF14317.6	YcxB	Rubisco	Same	31	31	31	31	1	0	0	1	NaN	YcxB-like protein	NA
11335	Pfam	PF15589.6	Imm21	Rubisco	Same	31	31	31	31	1	1	0	0	0	Immunity protein 21	NA
6010	Pfam	PF18216.1	N_formyltrans_C	Prk	Same	31	31	31	31	1	0	0	1	NaN	N-formyltransferase dimerization C-terminal domain	NA
10298	Pfam	PF18643.1	RE_BsaWI	Rubisco	Same	31	31	31	31	1	1	0	0	0	BsaWI restriction endonuclease type 2	NA
7590	Pfam	PF18692.1	DUF5640	Prk	Same	31	31	31	31	1	0	0	1	NaN	Family of unknown function (DUF5640)	NA
7183	DeepEC	EC4.1.1.43	phenylpyruvate decarboxylase	Prk	Opposite	16	31.5	47	32	2	0	0	2	NaN	phenylpyruvate decarboxylase; phenylpyruvate carboxy-lyase; phenylpyruvate carboxy-lyase (phenylacetaldehyde-forming)	4.1.1.43
7583	Pfam	PF14130.6	DUF4297	Prk	Opposite	18	31.5	45	32	2	0	0	2	NaN	Domain of unknown function (DUF4297)	NA
440	Pfam	PF13292.6	DXP_synthase_N	Rubisco	Same	1	32	3819	422	607	251	14	342	0.0528302	1-deoxy-D-xylulose-5-phosphate synthase	NA
9730	Pfam	PF06949.11	DUF1292	Rubisco	Opposite	28	32	33	31	4	0	0	4	NaN	Protein of unknown function (DUF1292)	NA
11255	DeepEC	EC1.14.12.25	p-cumate 2,3-dioxygenase	Prk	Opposite	29	32	227	96	3	0	0	3	NaN	p-cumate 2,3-dioxygenase	1.14.12.25
10081	DeepEC	EC3.6.3.48	ABC-type alpha-factor-pheromone transporter	Prk	Same	30	32	1066	376	3	2	0	1	0	ABC-type alpha-factor-pheromone transporter; alpha-factor-transporting ATPase; alpha-factor-pheromone transporting ATPase	7.4.2.7
4146	Pfam	PF14086.6	DUF4266	Prk	Same	26	32	650	236	3	1	0	2	0	Domain of unknown function (DUF4266)	NA
5360	Pfam	PF15579.6	Imm52	Prk	Opposite	6	32	242	93	3	0	0	3	NaN	Immunity protein 52	NA
10878	DeepEC	EC2.2.1.5	2-hydroxy-3-oxoadipate synthase	Rubisco	Same	32	32	32	32	1	1	0	0	0	2-hydroxy-3-oxoadipate synthase; 2-hydroxy-3-oxoadipate glyoxylate-lyase (carboxylating); alpha-ketoglutaric-glyoxylic carboligase; oxoglutarate: glyoxylate carboligase	2.2.1.5
5170	DeepEC	EC2.3.1.199	very-long-chain 3-oxoacyl-CoA synthase	Prk	Opposite	32	32	32	32	1	0	0	1	NaN	very-long-chain 3-oxoacyl-CoA synthase; very-long-chain 3-ketoacyl-CoA synthase; very-long-chain beta-ketoacyl-CoA synthase; condensing enzyme (ambiguous); CUT1 (gene name); CER6 (gene name); FAE1 (gene name); KCS (gene name); ELO (gene name)	2.3.1.199
5188	DeepEC	EC2.4.2.43	lipid IVA 4-amino-4-deoxy-L-arabinosyltransferase	Rubisco	Same	32	32	32	32	1	0	0	1	NaN	lipid IVA 4-amino-4-deoxy-L-arabinosyltransferase; undecaprenyl phosphate-alpha-L-Ara4N transferase; 4-amino-4-deoxy-L-arabinose lipid A transferase; polymyxin resistance protein PmrK; arnT (gene name)	2.4.2.43
7894	DeepEC	EC6.4.1.8	acetophenone carboxylase	Rubisco	Opposite	32	32	32	32	1	0	0	1	NaN	acetophenone carboxylase	6.4.1.8
8181	Pfam	PF00637.20	Clathrin	Rubisco	Same	32	32	32	32	1	0	0	1	NaN	Region in Clathrin and VPS	NA
10475	Pfam	PF01630.18	Glyco_hydro_56	Rubisco	Same	32	32	32	32	1	0	0	1	NaN	Hyaluronidase	NA
11448	Pfam	PF06135.12	IreB	Rubisco	Opposite	32	32	32	32	1	0	0	1	NaN	IreB regulatory phosphoprotein	NA
12161	Pfam	PF15169.6	DUF4564	Prk	Opposite	32	32	32	32	1	0	0	1	NaN	Domain of unknown function (DUF4564)	NA
11458	Pfam	PF17038.5	CBP_BcsN	Rubisco	Same	32	32	32	32	1	0	0	1	NaN	Cellulose biosynthesis protein BcsN	NA
7143	Pfam	PF18492.1	ORF_2_N	Rubisco	Opposite	32	32	32	32	1	0	0	1	NaN	Open reading frame 2 N-terminal domain	NA
3867	Pfam	PF03133.15	TTL	Prk	Opposite	4	33	2261	398	11	3	0	8	0	Tubulin-tyrosine ligase family	NA
10189	Pfam	PF17789.1	MG4	Rubisco	Opposite	3	33	1433	518	7	2	0	5	0	Macroglobulin domain MG4	NA
3292	Pfam	PF10977.8	DUF2797	Prk	Same	16	33	336	78	6	1	0	5	0	Protein of unknown function (DUF2797)	NA
2301	DeepEC	EC1.4.3.19	glycine oxidase	Rubisco	Same	32	33	34	33	3	2	0	1	0	glycine oxidase	1.4.3.19
6540	Pfam	PF08845.10	SymE_toxin	Rubisco	Opposite	32	33	418	161	3	2	0	1	0	Toxin SymE, type I toxin-antitoxin system	NA
5181	Pfam	PF09218.10	DUF1959	Rubisco	Same	31	33	642	235	3	1	0	2	0	Domain of unknown function (DUF1959)	NA
4828	Pfam	PF12592.8	DUF3763	Prk	Same	33	33	57	41	3	0	0	3	NaN	Protein of unknown function (DUF3763)	NA
10891	Pfam	PF14273.6	DUF4360	Prk	Opposite	7	33	685	242	3	0	0	3	NaN	Domain of unknown function (DUF4360)	NA
2514	DeepEC	EC3.2.1.37	xylan 1,4-beta-xylosidase	Prk	Same	13	33	53	33	2	0	0	2	NaN	xylan 1,4-beta-xylosidase; xylobiase; beta-xylosidase; exo-1,4-beta-xylosidase; beta-D-xylopyranosidase; beta-xylosidase; beta-xylosidase; exo-1,4-xylosidase; exo-1,4-beta-D-xylosidase; 1,4-beta-D-xylan xylohydrolase	3.2.1.37
10594	DeepEC	EC3.4.24.40	serralysin	Rubisco	Opposite	33	33	33	33	1	0	0	1	NaN	serralysin; Pseudomonas aeruginosa alkaline proteinase; Escherichia freundii proteinase; Serratia marcescens extracellular proteinase; Serratia marcescens metalloproteinase; Pseudomonas aeruginosa alk. protease; Serratia marcescens metalloprotease	3.4.24.40
4482	DeepEC	EC3.5.1.15	aspartoacylase	Prk	Same	33	33	33	33	1	0	0	1	NaN	aspartoacylase; aminoacylase II; N-acetylaspartate amidohydrolase; acetyl-aspartic deaminase; acylase II	3.5.1.15
5953	DeepEC	EC4.6.1.2	guanylate cyclase	Prk	Opposite	33	33	33	33	1	0	0	1	NaN	guanylate cyclase; guanylyl cyclase; guanyl cyclase; GTP diphosphate-lyase (cyclizing)	4.6.1.2
11289	Pfam	PF04511.15	DER1	Rubisco	Same	33	33	33	33	1	1	0	0	0	Der1-like family	NA
10426	Pfam	PF18853.1	LPD37	Rubisco	Same	33	33	33	33	1	0	0	1	NaN	Large polyvalent protein associated domain 37	NA
11246	Pfam	PF11290.8	DUF3090	Rubisco	Opposite	14	33.5	1735	354	12	3	0	9	0	Protein of unknown function (DUF3090)	NA
9720	Pfam	PF02800.20	Gp_dh_C	Prk	Same	1	34	3826	397	261	118	2	141	0.0166667	Glyceraldehyde 3-phosphate dehydrogenase, C-terminal domain	NA
10247	Pfam	PF17516.2	ProQ_C	Prk	Opposite	21	34	1412	330	9	4	0	5	0	ProQ C-terminal domain	NA
4983	Pfam	PF06956.11	RtcR	Rubisco	Opposite	14	34	854	301	5	1	0	4	0	Regulator of RNA terminal phosphate cyclase	NA
3810	Pfam	PF16762.5	RHH_6	Prk	Opposite	3	34	149	62	3	1	0	2	0	Ribbon-helix-helix domain	NA
5233	Pfam	PF07424.11	TrbM	Rubisco	Same	26	34	42	34	2	1	0	1	0	TrbM	NA
2340	Pfam	PF03945.14	Endotoxin_N	Rubisco	Same	34	34	34	34	1	0	0	1	NaN	delta endotoxin, N-terminal domain	NA
1556	Pfam	PF07283.11	TrbH	Prk	Same	34	34	34	34	1	0	0	1	NaN	Conjugal transfer protein TrbH	NA
3215	Pfam	PF08787.11	Alginate_lyase2	Prk	Same	34	34	34	34	1	0	0	1	NaN	Alginate lyase	NA
11335	Pfam	PF15589.6	Imm21	Prk	Same	34	34	34	34	1	1	0	0	0	Immunity protein 21	NA
2148	Pfam	PF13648.6	Lipocalin_4	Prk	Opposite	25	34.5	44	34	2	0	0	2	NaN	Lipocalin-like domain	NA
NA	NA	Prk	NA	Rubisco	Opposite	1	35	3519	371	199	83	0	116	0	NA	NA
NA	NA	Rubisco	NA	Prk	Opposite	1	35	3519	371	199	83	0	116	0	NA	NA
9373	Pfam	PF14010.6	PEPcase_2	Prk	Same	16	35	1384	317	17	6	0	11	0	Phosphoenolpyruvate carboxylase	NA
9572	DeepEC	EC2.1.1.178	16S rRNA (cytosine1407-C5)-methyltransferase	Rubisco	Opposite	27	35	53	37	5	1	0	4	0	16S rRNA (cytosine1407-C5)-methyltransferase; RNA m5C methyltransferase YebU; RsmF; YebU	2.1.1.178
2034	DeepEC	EC1.2.1.67	vanillin dehydrogenase	Prk	Opposite	28	35	901	321	3	2	0	1	0	vanillin dehydrogenase	1.2.1.67
6754	Pfam	PF10552.9	ORF6C	Prk	Opposite	32	35	1267	445	3	1	0	2	0	ORF6C domain	NA
5360	Pfam	PF15579.6	Imm52	Rubisco	Opposite	4	35	245	95	3	0	0	3	NaN	Immunity protein 52	NA
10878	DeepEC	EC2.2.1.5	2-hydroxy-3-oxoadipate synthase	Prk	Opposite	35	35	35	35	1	1	0	0	0	2-hydroxy-3-oxoadipate synthase; 2-hydroxy-3-oxoadipate glyoxylate-lyase (carboxylating); alpha-ketoglutaric-glyoxylic carboligase; oxoglutarate: glyoxylate carboligase	2.2.1.5
8448	Pfam	PF03536.15	VRP3	Rubisco	Opposite	35	35	35	35	1	0	0	1	NaN	Salmonella virulence-associated 28kDa protein	NA
7155	Pfam	PF07183.11	DUF1403	Rubisco	Same	35	35	35	35	1	0	1	0	1	Protein of unknown function (DUF1403)	NA
3970	Pfam	PF07472.11	PA-IIL	Rubisco	Same	35	35	35	35	1	0	0	1	NaN	Fucose-binding lectin II (PA-IIL)	NA
10886	Pfam	PF11537.8	NitrOD5	Prk	Same	35	35	35	35	1	1	0	0	0	Nitrosopumilus output domain 5	NA
10858	Pfam	PF14410.6	GH-E	Prk	Same	35	35	35	35	1	0	0	1	NaN	HNH/ENDO VII superfamily nuclease with conserved GHE residues	NA
11458	Pfam	PF17038.5	CBP_BcsN	Prk	Same	35	35	35	35	1	0	0	1	NaN	Cellulose biosynthesis protein BcsN	NA
9148	Pfam	PF17319.2	DUF5362	Rubisco	Same	35	35	35	35	1	0	0	1	NaN	Family of unknown function (DUF5362)	NA
7590	Pfam	PF18692.1	DUF5640	Rubisco	Same	35	35	35	35	1	0	0	1	NaN	Family of unknown function (DUF5640)	NA
9572	DeepEC	EC2.1.1.178	16S rRNA (cytosine1407-C5)-methyltransferase	Prk	Same	25	35.5	1416	265	6	2	0	4	0	16S rRNA (cytosine1407-C5)-methyltransferase; RNA m5C methyltransferase YebU; RsmF; YebU	2.1.1.178
2341	Pfam	PF17159.4	MASE3	Rubisco	Same	9	36	2329	340	29	11	0	18	0	Membrane-associated sensor domain	NA
6325	DeepEC	EC3.1.3.21	glycerol-1-phosphatase	Rubisco	Same	20	36	637	231	3	1	0	2	0	glycerol-1-phosphatase; alpha-glycerophosphatase; alpha-glycerol phosphatase; glycerol 3-phosphatase; glycerol-3-phosphate phosphatase; glycerol 3-phosphate phosphohydrolase	3.1.3.21
5147	Pfam	PF01060.23	TTR-52	Rubisco	Same	23	36	144	68	3	1	0	2	0	Transthyretin-like family	NA
2514	DeepEC	EC3.2.1.37	xylan 1,4-beta-xylosidase	Rubisco	Same	15	36	57	36	2	0	0	2	NaN	xylan 1,4-beta-xylosidase; xylobiase; beta-xylosidase; exo-1,4-beta-xylosidase; beta-D-xylopyranosidase; beta-xylosidase; beta-xylosidase; exo-1,4-xylosidase; exo-1,4-beta-D-xylosidase; 1,4-beta-D-xylan xylohydrolase	3.2.1.37
11948	DeepEC	EC4.2.1.77	trans-L-3-hydroxyproline dehydratase	Rubisco	Same	36	36	36	36	1	0	0	1	NaN	trans-L-3-hydroxyproline dehydratase; trans-L-3-hydroxyproline hydro-lyase	4.2.1.77
9617	Pfam	PF00157.17	Pou	Prk	Same	36	36	36	36	1	0	0	1	NaN	Pou domain - N-terminal to homeobox domain	NA
7227	Pfam	PF05133.14	Phage_prot_Gp6	Rubisco	Opposite	36	36	36	36	1	0	0	1	NaN	Phage portal protein, SPP1 Gp6-like	NA
9730	Pfam	PF07735.17	FBA_2	Prk	Same	36	36	36	36	1	1	0	0	0	F-box associated	NA
11490	Pfam	PF10483.9	Elong_Iki1	Prk	Same	36	36	36	36	1	1	0	0	0	Elongator subunit Iki1	NA
3849	Pfam	PF16654.5	DAPDH_C	Prk	Same	36	36.5	37	36	2	0	0	2	NaN	Diaminopimelic acid dehydrogenase C-terminal domain	NA
3028	Pfam	PF07090.11	GATase1_like	Rubisco	Same	25	37	3055	496	13	6	2	5	0.25	Putative glutamine amidotransferase	NA
368	DeepEC	EC1.1.1.399	2-oxoglutarate reductase	Prk	Opposite	8	37	72	39	3	3	0	0	0	2-oxoglutarate reductase; serA (gene name)	1.1.1.399
2148	Pfam	PF13648.6	Lipocalin_4	Rubisco	Same	27	37	47	37	2	0	0	2	NaN	Lipocalin-like domain	NA
6695	Pfam	PF00191.20	Annexin	Prk	Opposite	37	37	37	37	1	0	0	1	NaN	Annexin	NA
3967	Pfam	PF00244.20	14-3-3	Prk	Same	37	37	37	37	1	0	0	1	NaN	14-3-3 protein	NA
9730	Pfam	PF07735.17	FBA_2	Rubisco	Same	37	37	37	37	1	1	0	0	0	F-box associated	NA
3215	Pfam	PF08787.11	Alginate_lyase2	Rubisco	Same	37	37	37	37	1	0	0	1	NaN	Alginate lyase	NA
10811	Pfam	PF14163.6	SieB	Prk	Same	37	37	37	37	1	1	0	0	0	Super-infection exclusion protein B	NA
4714	Pfam	PF15604.6	Ntox15	Rubisco	Same	37	37	37	37	1	0	1	0	1	Novel toxin 15	NA
6776	Pfam	PF11824.8	DUF3344	Prk	Opposite	27	37.5	1789	319	16	6	0	10	0	Protein of unknown function (DUF3344)	NA
7185	Pfam	PF03351.17	DOMON	Prk	Same	13	37.5	690	142	6	2	0	4	0	DOMON domain	NA
7833	DeepEC	EC3.5.1.14	N-acyl-aliphatic-L-amino acid amidohydrolase	Prk	Opposite	17	37.5	2265	589	4	2	0	2	0	N-acyl-aliphatic-L-amino acid amidohydrolase; aminoacylase 1; aminoacylase I; dehydropeptidase II; histozyme; hippuricase; benzamidase; acylase I; hippurase; amido acid deacylase; L-aminoacylase; acylase; aminoacylase; L-amino-acid acylase; alpha-N-acylaminoacid hydrolase; long acyl amidoacylase; short acyl amidoacylase; ACY1 (gene name); N-acyl-L-amino-acid amidohydrolase	3.5.1.14
4001	Pfam	PF13226.6	DUF4034	Prk	Same	1	37.5	74	38	2	1	0	1	0	Domain of unknown function (DUF4034)	NA
7751	Pfam	PF02150.16	RNA_POL_M_15KD	Rubisco	Same	33	38	408	141	7	2	0	5	0	RNA polymerases M/15 Kd subunit	NA
2034	DeepEC	EC1.2.1.67	vanillin dehydrogenase	Rubisco	Opposite	31	38	898	322	3	2	0	1	0	vanillin dehydrogenase	1.2.1.67
8447	Pfam	PF05713.11	MobC	Rubisco	Opposite	29	38	425	164	3	2	0	1	0	Bacterial mobilisation protein (MobC)	NA
8448	Pfam	PF03536.15	VRP3	Prk	Opposite	38	38	38	38	1	0	0	1	NaN	Salmonella virulence-associated 28kDa protein	NA
9683	Pfam	PF06183.13	DinI	Rubisco	Opposite	38	38	38	38	1	1	0	0	0	DinI-like family	NA
2837	Pfam	PF12083.8	DUF3560	Prk	Opposite	38	38	38	38	1	0	0	1	NaN	Domain of unknown function (DUF3560)	NA
3272	Pfam	PF13569.6	DUF4132	Rubisco	Opposite	38	38	38	38	1	1	0	0	0	Domain of unknown function (DUF4132)	NA
4808	Pfam	PF18809.1	PBECR1	Rubisco	Same	38	38	38	38	1	0	0	1	NaN	phage-Barnase-EndoU-ColicinE5/D-RelE like nuclease1	NA
2061	DeepEC	EC6.3.4.21	nicotinate phosphoribosyltransferase	Prk	Same	19	39	3605	678	31	11	0	20	0	nicotinate phosphoribosyltransferase; niacin ribonucleotidase; nicotinic acid mononucleotide glycohydrolase; nicotinic acid mononucleotide pyrophosphorylase; nicotinic acid phosphoribosyltransferase; nicotinate-nucleotide:diphosphate phospho-alpha-D-ribosyltransferase	6.3.4.21
5633	Pfam	PF01340.20	MetJ	Prk	Same	36	39	851	154	7	1	0	6	0	Met Apo-repressor, MetJ	NA
6325	DeepEC	EC3.1.3.21	glycerol-1-phosphatase	Prk	Opposite	11	39	659	153	5	2	0	3	0	glycerol-1-phosphatase; alpha-glycerophosphatase; alpha-glycerol phosphatase; glycerol 3-phosphatase; glycerol-3-phosphate phosphatase; glycerol 3-phosphate phosphohydrolase	3.1.3.21
1309	Pfam	PF11751.8	PorP_SprF	Prk	Same	4	39	53	34	4	0	0	4	NaN	Type IX secretion system membrane protein PorP/SprF	NA
11456	DeepEC	EC5.1.1.17	isopenicillin-N epimerase	Prk	Same	22	39	1771	611	3	0	0	3	NaN	isopenicillin-N epimerase	5.1.1.17
11501	Pfam	PF09847.9	12TM_1	Rubisco	Opposite	35	39	43	39	2	2	0	0	0	Membrane protein of 12 TMs	NA
11948	DeepEC	EC4.2.1.77	trans-L-3-hydroxyproline dehydratase	Prk	Same	39	39	39	39	1	0	0	1	NaN	trans-L-3-hydroxyproline dehydratase; trans-L-3-hydroxyproline hydro-lyase	4.2.1.77
9287	Pfam	PF04260.12	DUF436	Prk	Same	39	39	39	39	1	0	0	1	NaN	Protein of unknown function (DUF436)	NA
7233	Pfam	PF09521.10	RE_NgoPII	Rubisco	Same	39	39	39	39	1	0	0	1	NaN	NgoPII restriction endonuclease	NA
10614	DeepEC	EC6.3.4.22	tRNAIle2-agmatinylcytidine synthase	Prk	Opposite	1	39.5	1125	324	14	6	0	8	0	tRNAIle2-agmatinylcytidine synthase; TiaS; AF2259; tRNAIle-2-agmatinylcytidine synthetase; tRNAIle-agm2C synthetase; tRNAIle-agmatidine synthetase	6.3.4.22
2041	Pfam	PF04407.12	DUF531	Rubisco	Opposite	2	39.5	77	40	2	2	0	0	0	Protein of unknown function (DUF531)	NA
5227	Pfam	PF18030.1	Rimk_N	Rubisco	Opposite	5	40	2291	365	96	33	1	62	0.0294118	RimK PreATP-grasp domain	NA
2587	Pfam	PF12291.8	DUF3623	Rubisco	Same	2	40	2383	450	25	14	0	11	0	Protein of unknown function (DUF3623)	NA
9526	Pfam	PF09966.9	DUF2200	Prk	Same	37	40	1208	402	6	3	0	3	0	Uncharacterized protein conserved in bacteria (DUF2200)	NA
5233	Pfam	PF07424.11	TrbM	Prk	Same	23	40	57	40	2	0	0	2	NaN	TrbM	NA
7354	DeepEC	EC5.4.1.3	2-methylfumaryl-CoA isomerase	Prk	Opposite	40	40	40	40	1	0	0	1	NaN	2-methylfumaryl-CoA isomerase; mesaconyl-CoA C1-C4 CoA transferase; Mct	5.4.1.3
9287	Pfam	PF04260.12	DUF436	Rubisco	Same	40	40	40	40	1	0	0	1	NaN	Protein of unknown function (DUF436)	NA
10174	Pfam	PF07747.11	MTH865	Prk	Opposite	40	40	40	40	1	1	0	0	0	MTH865-like family	NA
6953	Pfam	PF07820.12	TraC	Rubisco	Opposite	40	40	40	40	1	0	1	0	1	TraC-like protein	NA
4921	Pfam	PF12458.8	DUF3686	Rubisco	Same	40	40	40	40	1	0	0	1	NaN	ATPase involved in DNA repair	NA
NA	NA	PF14006.6	NA	Prk	Same	40	40	40	40	1	0	0	1	NaN	NA	NA
4174	Pfam	PF14785.6	MalF_P2	Rubisco	Same	40	40	40	40	1	0	0	1	NaN	Maltose transport system permease protein MalF P2 domain	NA
3646	Pfam	PF18180.1	LD_cluster3	Rubisco	Same	40	40	40	40	1	0	0	1	NaN	SLOG cluster3 family	NA
9152	Pfam	PF09830.9	ATP_transf	Rubisco	Opposite	20	40.5	1680	423	12	6	1	5	0.142857	ATP adenylyltransferase	NA
4744	Pfam	PF12086.8	DUF3563	Prk	Opposite	35	40.5	46	40	2	0	0	2	NaN	Protein of unknown function (DUF3563)	NA
4076	Pfam	PF14175.6	YaaC	Rubisco	Opposite	5	40.5	76	40	2	1	0	1	0	YaaC-like Protein	NA
9408	Pfam	PF16527.5	CpxA_peri	Prk	Same	40	40.5	41	40	2	0	0	2	NaN	Two-component sensor protein CpxA, periplasmic domain	NA
3346	DeepEC	EC3.1.1.47	1-alkyl-2-acetylglycerophosphocholine esterase	Rubisco	Opposite	24	41	1052	250	5	4	0	1	0	1-alkyl-2-acetylglycerophosphocholine esterase; 1-alkyl-2-acetyl-sn-glycero-3-phosphocholine acetylhydrolase; alkylacetyl-GPC:acetylhydrolase	3.1.1.47
6515	Pfam	PF04908.15	SH3BGR	Rubisco	Same	39	41	74	51	3	0	0	3	NaN	SH3-binding, glutamic acid-rich protein	NA
11135	Pfam	PF11471.8	Sugarporin_N	Prk	Same	18	41	1846	635	3	1	0	2	0	Maltoporin periplasmic N-terminal extension	NA
2837	Pfam	PF12083.8	DUF3560	Rubisco	Opposite	41	41	41	41	3	1	0	2	0	Domain of unknown function (DUF3560)	NA
2829	Pfam	PF16263.5	DUF4917	Rubisco	Same	14	41	1455	503	3	3	0	0	0	Domain of unknown function (DUF4917)	NA
9730	Pfam	PF03490.13	Varsurf_PPLC	Prk	Same	41	41	41	41	1	0	0	1	NaN	Variant-surface-glycoprotein phospholipase C	NA
3639	Pfam	PF11429.8	Colicin_D	Rubisco	Same	41	41	41	41	1	0	0	1	NaN	Colicin D	NA
8746	Pfam	PF13151.6	DUF3990	Rubisco	Opposite	41	41	41	41	1	1	0	0	0	Protein of unknown function (DUF3990)	NA
7837	Pfam	PF13948.6	DUF4215	Prk	Same	41	41	41	41	1	0	0	1	NaN	Domain of unknown function (DUF4215)	NA
4146	Pfam	PF14086.6	DUF4266	Rubisco	Same	41	41	41	41	1	0	0	1	NaN	Domain of unknown function (DUF4266)	NA
9110	Pfam	PF06560.11	GPI	Prk	Same	1	42	1504	226	25	6	0	19	0	Glucose-6-phosphate isomerase (GPI)	NA
4572	DeepEC	EC1.1.1.80	isopropanol dehydrogenase (NADP+)	Rubisco	Opposite	42	42	42	42	1	0	0	1	NaN	isopropanol dehydrogenase (NADP+); isopropanol dehydrogenase (NADP+)	1.1.1.80
8256	Pfam	PF18483.1	Bact_lectin	Prk	Opposite	42	42	42	42	1	0	0	1	NaN	Bacterial lectin	NA
11754	Pfam	PF02591.15	zf-RING_7	Rubisco	Same	7	42.5	1903	495	10	2	0	8	0	C4-type zinc ribbon domain	NA
3849	Pfam	PF16654.5	DAPDH_C	Rubisco	Opposite	42	42.5	43	42	2	0	0	2	NaN	Diaminopimelic acid dehydrogenase C-terminal domain	NA
2433	Pfam	PF06727.11	DUF1207	Rubisco	Same	35	43	1928	596	22	12	0	10	0	Protein of unknown function (DUF1207)	NA
9429	Pfam	PF09913.9	DUF2142	Prk	Same	6	43	1238	270	5	4	0	1	0	Predicted membrane protein (DUF2142)	NA
11131	Pfam	PF09894.9	DUF2121	Prk	Same	38	43	147	76	3	1	0	2	0	Uncharacterized protein conserved in archaea (DUF2121)	NA
4690	Pfam	PF09965.9	DUF2199	Prk	Same	7	43	263	104	3	1	0	2	0	Uncharacterized protein conserved in bacteria (DUF2199)	NA
5193	Pfam	PF14460.6	Prok-E2_D	Prk	Opposite	40	43	1509	531	3	1	0	2	0	Prokaryotic E2 family D	NA
12272	Pfam	PF00241.20	Cofilin_ADF	Prk	Same	43	43	43	43	1	0	0	1	NaN	Cofilin/tropomyosin-type actin-binding protein	NA
4921	Pfam	PF04385.15	FAINT	Rubisco	Opposite	43	43	43	43	1	0	0	1	NaN	Domain of unknown function, DUF529	NA
10551	Pfam	PF09373.10	PMBR	Rubisco	Opposite	43	43	43	43	1	1	0	0	0	Pseudomurein-binding repeat	NA
4085	Pfam	PF10694.9	DUF2500	Prk	Opposite	43	43	43	43	1	0	0	1	NaN	Protein of unknown function (DUF2500)	NA
11373	Pfam	PF11432.8	DUF3197	Prk	Same	43	43	43	43	1	0	0	1	NaN	Protein of unknown function (DUF3197)	NA
8746	Pfam	PF13151.6	DUF3990	Prk	Opposite	43	43	43	43	1	1	0	0	0	Protein of unknown function (DUF3990)	NA
6919	Pfam	PF14468.6	DUF4427	Rubisco	Same	43	43	43	43	1	1	0	0	0	Protein of unknown function (DUF4427)	NA
8422	Pfam	PF18558.1	HTH_51	Prk	Same	43	43	43	43	1	0	0	1	NaN	Helix-turn-helix domain	NA
57	Pfam	PF01455.18	HupF_HypC	Prk	Opposite	4	43.5	3504	509	94	36	1	57	0.027027	HupF/HypC family	NA
4744	Pfam	PF12086.8	DUF3563	Rubisco	Opposite	38	43.5	49	44	2	0	0	2	NaN	Protein of unknown function (DUF3563)	NA
3479	Pfam	PF04027.13	DUF371	Prk	Opposite	26	44	1061	272	13	7	0	6	0	Domain of unknown function (DUF371)	NA
8458	Pfam	PF13636.6	Methyltranf_PUA	Prk	Same	25	44	1431	487	8	4	0	4	0	RNA-binding PUA-like domain of methyltransferase RsmF	NA
8559	Pfam	PF14511.6	RE_EcoO109I	Rubisco	Same	10	44	500	150	4	3	0	1	0	Type II restriction endonuclease EcoO109I	NA
10538	Pfam	PF12910.7	PHD_like	Rubisco	Opposite	33	44	2612	896	3	2	0	1	0	Antitoxin of toxin-antitoxin, RelE / RelB, TA system	NA
4632	Pfam	PF14589.6	NrfD_2	Rubisco	Opposite	12	44	951	336	3	0	0	3	NaN	Polysulfide reductase	NA
10447	Pfam	PF14717.6	DUF4465	Rubisco	Opposite	38	44	142	75	3	0	0	3	NaN	Domain of unknown function (DUF4465)	NA
6112	DeepEC	EC1.1.1.330	very-long-chain 3-oxoacyl-CoA reductase	Rubisco	Same	44	44	44	44	1	0	0	1	NaN	very-long-chain 3-oxoacyl-CoA reductase; very-long-chain 3-ketoacyl-CoA reductase; very-long-chain beta-ketoacyl-CoA reductase; KCR (gene name); IFA38 (gene name)	1.1.1.330
3609	DeepEC	EC4.2.1.168	GDP-4-dehydro-6-deoxy-alpha-D-mannose 3-dehydratase	Prk	Same	44	44	44	44	1	1	0	0	0	GDP-4-dehydro-6-deoxy-alpha-D-mannose 3-dehydratase; colD (gene name)	4.2.1.168
2072	Pfam	PF01036.18	Bac_rhodopsin	Rubisco	Same	44	44	44	44	1	1	0	0	0	Bacteriorhodopsin-like protein	NA
6953	Pfam	PF07820.12	TraC	Prk	Opposite	44	44	44	44	1	0	1	0	1	TraC-like protein	NA
11274	Pfam	PF18457.1	PUD1_2	Rubisco	Opposite	44	44	44	44	1	1	0	0	0	Up-Regulated in long-lived daf-2	NA
5638	Pfam	PF08332.10	CaMKII_AD	Rubisco	Same	5	44.5	2131	457	34	13	0	21	0	Calcium/calmodulin dependent protein kinase II association domain	NA
956	DeepEC	EC2.1.1.11	magnesium protoporphyrin IX methyltransferase	Prk	Same	10	44.5	79	44	2	1	0	1	0	magnesium protoporphyrin IX methyltransferase	2.1.1.11
7319	Pfam	PF10437.9	Lip_prot_lig_C	Prk	Same	44	44.5	45	44	2	0	0	2	NaN	Bacterial lipoate protein ligase C-terminus	NA
7569	DeepEC	EC2.3.1.101	formylmethanofuran---tetrahydromethanopterin N-formyltransferase	Rubisco	Opposite	5	45	2503	619	21	8	1	12	0.111111	formylmethanofuran---tetrahydromethanopterin N-formyltransferase; formylmethanofuran-tetrahydromethanopterin formyltransferase; formylmethanofuran:tetrahydromethanopterin formyltransferase; N-formylmethanofuran(CHO-MFR):tetrahydromethanopterin(H4MPT) formyltransferase; FTR; formylmethanofuran:5,6,7,8-tetrahydromethanopterin N5-formyltransferase	2.3.1.101
5957	DeepEC	EC1.13.11.53	acireductone dioxygenase (Ni2+-requiring)	Prk	Same	9	45	1752	350	12	4	0	8	0	acireductone dioxygenase (Ni2+-requiring); ARD; 2-hydroxy-3-keto-5-thiomethylpent-1-ene dioxygenase (ambiguous); acireductone dioxygenase (ambiguous); E-2; 1,2-dihydroxy-5-(methylthio)pent-1-en-3-one:oxygen oxidoreductase (formate- and CO-forming)	1.13.11.53
6515	Pfam	PF04908.15	SH3BGR	Prk	Same	26	45	47	39	3	0	0	3	NaN	SH3-binding, glutamic acid-rich protein	NA
1960	Pfam	PF06674.11	DUF1176	Prk	Opposite	30	45	58	44	3	0	0	3	NaN	Protein of unknown function (DUF1176)	NA
4921	Pfam	PF12458.8	DUF3686	Prk	Same	37	45	53	45	2	0	0	2	NaN	ATPase involved in DNA repair	NA
10597	Pfam	PF14435.6	SUKH-4	Rubisco	Opposite	20	45	70	45	2	0	0	2	NaN	SUKH-4 immunity protein	NA
9372	DeepEC	EC1.11.1.16	versatile peroxidase	Rubisco	Opposite	45	45	45	45	1	0	0	1	NaN	versatile peroxidase; VP; hybrid peroxidase; polyvalent peroxidase; reactive-black-5:hydrogen-peroxide oxidoreductase	1.11.1.16
8970	DeepEC	EC2.7.1.56	1-phosphofructokinase	Rubisco	Same	45	45	45	45	1	0	0	1	NaN	1-phosphofructokinase; fructose-1-phosphate kinase; 1-phosphofructokinase (phosphorylating); D-fructose-1-phosphate kinase; fructose 1-phosphate kinase; phosphofructokinase 1	2.7.1.56
10021	DeepEC	EC2.7.11.22	cyclin-dependent kinase	Prk	Same	45	45	45	45	1	0	0	1	NaN	cyclin-dependent kinase; Bur1; Bur1 Cdk; Cak1; Cak1p; cdc2; cdc2 kinase; Cdc28p; CDK; cdk-activating kinase; Cdk-activating protein kinase; cdk1; cdk2; Cdk2; cdk3; cdk4; cdk5; cdk6; cdk7; cdk8; cdk9; cyclin A-activated cdc2; cyclin A-activated cdk2; cyclin D-cdk6 kinase; cyclin D-dependent kinase; cyclin E kinase; cyclin-A associated kinase; cyclin-dependent kinase 6; cyclin-dependent kinase-2; c…	2.7.11.22
9730	Pfam	PF03490.13	Varsurf_PPLC	Rubisco	Opposite	45	45	45	45	1	0	0	1	NaN	Variant-surface-glycoprotein phospholipase C	NA
4085	Pfam	PF10694.9	DUF2500	Rubisco	Same	45	45	45	45	1	0	0	1	NaN	Protein of unknown function (DUF2500)	NA
11373	Pfam	PF11432.8	DUF3197	Rubisco	Same	45	45	45	45	1	0	0	1	NaN	Protein of unknown function (DUF3197)	NA
6164	Pfam	PF11456.8	DUF3019	Rubisco	Opposite	45	45	45	45	1	0	0	1	NaN	Protein of unknown function (DUF3019)	NA
11637	Pfam	PF14265.6	DUF4355	Prk	Opposite	45	45	45	45	1	1	0	0	0	Domain of unknown function (DUF4355)	NA
8221	Pfam	PF14663.6	RasGEF_N_2	Prk	Opposite	45	45	45	45	1	1	0	0	0	Rapamycin-insensitive companion of mTOR RasGEF_N domain	NA
8422	Pfam	PF18558.1	HTH_51	Rubisco	Same	45	45	45	45	1	0	0	1	NaN	Helix-turn-helix domain	NA
3261	Pfam	PF11322.8	DUF3124	Rubisco	Opposite	11	45.5	1917	361	22	12	0	10	0	Protein of unknown function (DUF3124)	NA
6480	Pfam	PF14231.6	GXWXG	Prk	Same	43	46	62	49	4	0	0	4	NaN	GXWXG protein	NA
7471	Pfam	PF14232.6	DUF4334	Prk	Same	43	46	62	49	4	0	0	4	NaN	Domain of unknown function (DUF4334)	NA
11551	DeepEC	EC2.4.1.11	glycogen(starch) synthase	Prk	Same	17	46	1690	584	3	2	0	1	0	glycogen(starch) synthase; UDP-glucose---glycogen glucosyltransferase; glycogen (starch) synthetase; UDP-glucose-glycogen glucosyltransferase; UDP-glycogen synthase; UDPG-glycogen synthetase; UDPG-glycogen transglucosylase; uridine diphosphoglucose-glycogen glucosyltransferase; UDP-glucose:glycogen 4-alpha-D-glucosyltransferase	2.4.1.11
10538	Pfam	PF12910.7	PHD_like	Prk	Opposite	35	46	2615	899	3	2	0	1	0	Antitoxin of toxin-antitoxin, RelE / RelB, TA system	NA
11078	DeepEC	EC1.3.8.8	long-chain acyl-CoA dehydrogenase	Rubisco	Opposite	46	46	46	46	2	0	0	2	NaN	long-chain acyl-CoA dehydrogenase; palmitoyl-CoA dehydrogenase; palmitoyl-coenzyme A dehydrogenase; long-chain acyl-coenzyme A dehydrogenase; long-chain-acyl-CoA:(acceptor) 2,3-oxidoreductase; ACADL (gene name).	1.3.8.8
6554	Pfam	PF09557.10	DUF2382	Prk	Opposite	35	46	57	46	2	0	0	2	NaN	Domain of unknown function (DUF2382)	NA
5799	DeepEC	EC1.1.1.146	11beta-hydroxysteroid dehydrogenase	Rubisco	Opposite	46	46	46	46	1	0	0	1	NaN	11beta-hydroxysteroid dehydrogenase; corticosteroid 11beta-dehydrogenase; beta-hydroxysteroid dehydrogenase; 11beta-hydroxy steroid dehydrogenase; corticosteroid 11-reductase; dehydrogenase, 11beta-hydroxy steroid	1.1.1.146
12272	Pfam	PF00241.20	Cofilin_ADF	Rubisco	Same	46	46	46	46	1	0	0	1	NaN	Cofilin/tropomyosin-type actin-binding protein	NA
3586	Pfam	PF00431.20	CUB	Prk	Same	46	46	46	46	1	1	0	0	0	CUB domain	NA
4690	Pfam	PF09965.9	DUF2199	Rubisco	Same	46	46	46	46	1	0	0	1	NaN	Uncharacterized protein conserved in bacteria (DUF2199)	NA
3385	Pfam	PF11651.8	P22_CoatProtein	Prk	Opposite	46	46	46	46	1	1	0	0	0	P22 coat protein - gene protein 5	NA
8458	Pfam	PF17835.1	NOG1_N	Prk	Same	3	46.5	1597	383	22	12	0	10	0	NOG1 N-terminal helical domain	NA
11910	Pfam	PF07182.11	DUF1402	Prk	Same	21	46.5	3826	864	16	6	0	10	0	Protein of unknown function (DUF1402)	NA
1542	Pfam	PF05230.11	MASE2	Rubisco	Same	3	46.5	929	256	4	1	0	3	0	MASE2 domain	NA
11184	Pfam	PF10021.9	DUF2263	Rubisco	Opposite	35	46.5	631	190	4	0	0	4	NaN	Uncharacterized protein conserved in bacteria (DUF2263)	NA
4394	Pfam	PF03320.13	FBPase_glpX	Prk	Same	1	47	4403	359	114	43	0	71	0	Bacterial fructose-1,6-bisphosphatase, glpX-encoded	NA
5687	Pfam	PF13645.6	YkuD_2	Prk	Same	35	47	599	119	8	0	0	8	NaN	L,D-transpeptidase catalytic domain	NA
7319	Pfam	PF10437.9	Lip_prot_lig_C	Rubisco	Same	19	47	1568	444	6	5	0	1	0	Bacterial lipoate protein ligase C-terminus	NA
11632	DeepEC	EC3.1.1.17	gluconolactonase	Prk	Same	46	47	804	299	3	1	0	2	0	gluconolactonase; lactonase; aldonolactonase; glucono-delta-lactonase; gulonolactonase	3.1.1.17
10881	DeepEC	EC2.7.4.26	isopentenyl phosphate kinase	Rubisco	Same	47	47	47	47	1	1	0	0	0	isopentenyl phosphate kinase	2.7.4.26
10081	DeepEC	EC3.6.3.48	ABC-type alpha-factor-pheromone transporter	Rubisco	Same	47	47	47	47	1	0	0	1	NaN	ABC-type alpha-factor-pheromone transporter; alpha-factor-transporting ATPase; alpha-factor-pheromone transporting ATPase	7.4.2.7
4868	DeepEC	EC6.3.2.38	N2-citryl-N6-acetyl-N6-hydroxylysine synthase	Rubisco	Same	47	47	47	47	1	1	0	0	0	N2-citryl-N6-acetyl-N6-hydroxylysine synthase; Nalpha-citryl-Nepsilon-acetyl-Nepsilon-hydroxylysine synthase; iucA (gene name)	6.3.2.38
10689	Pfam	PF01847.16	VHL	Prk	Opposite	47	47	47	47	1	0	0	1	NaN	VHL beta domain	NA
11671	Pfam	PF11007.8	CotJA	Prk	Opposite	47	47	47	47	1	0	0	1	NaN	Spore coat associated protein JA (CotJA)	NA
5548	Pfam	PF18185.1	STALD	Rubisco	Opposite	47	47	47	47	1	1	0	0	0	Sir2- and TIR-associating SLOG family	NA
12052	Pfam	PF06686.11	SpoIIIAC	Prk	Same	41	47.5	1595	453	12	5	0	7	0	Stage III sporulation protein AC/AD protein family	NA
1921	Pfam	PF07109.11	Mg-por_mtran_C	Rubisco	Same	8	48	2387	399	20	10	0	10	0	Magnesium-protoporphyrin IX methyltransferase C-terminus	NA
5063	Pfam	PF04013.12	Methyltrn_RNA_2	Prk	Opposite	12	48	1746	418	15	9	0	6	0	Putative SAM-dependent RNA methyltransferase	NA
7219	Pfam	PF16536.5	PNKP-ligase_C	Rubisco	Same	36	48	1512	412	6	1	0	5	0	PNKP adenylyltransferase domain, C-terminal region	NA
8230	Pfam	PF16542.5	PNKP_ligase	Rubisco	Same	36	48	1512	412	6	1	0	5	0	PNKP adenylyltransferase domain, ligase domain	NA
1960	Pfam	PF06674.11	DUF1176	Rubisco	Opposite	26	48	557	210	3	0	0	3	NaN	Protein of unknown function (DUF1176)	NA
9372	DeepEC	EC1.11.1.16	versatile peroxidase	Prk	Opposite	48	48	48	48	1	0	0	1	NaN	versatile peroxidase; VP; hybrid peroxidase; polyvalent peroxidase; reactive-black-5:hydrogen-peroxide oxidoreductase	1.11.1.16
10021	DeepEC	EC2.7.11.22	cyclin-dependent kinase	Rubisco	Same	48	48	48	48	1	0	0	1	NaN	cyclin-dependent kinase; Bur1; Bur1 Cdk; Cak1; Cak1p; cdc2; cdc2 kinase; Cdc28p; CDK; cdk-activating kinase; Cdk-activating protein kinase; cdk1; cdk2; Cdk2; cdk3; cdk4; cdk5; cdk6; cdk7; cdk8; cdk9; cyclin A-activated cdc2; cyclin A-activated cdk2; cyclin D-cdk6 kinase; cyclin D-dependent kinase; cyclin E kinase; cyclin-A associated kinase; cyclin-dependent kinase 6; cyclin-dependent kinase-2; c…	2.7.11.22
6617	DeepEC	EC3.2.1.81	beta-agarase	Rubisco	Same	48	48	48	48	1	1	0	0	0	beta-agarase; agarase (ambiguous); AgaA; AgaB; endo-beta-agarase; agarose 3-glycanohydrolase (incorrect)	3.2.1.81
11671	Pfam	PF11007.8	CotJA	Rubisco	Opposite	48	48	48	48	1	0	0	1	NaN	Spore coat associated protein JA (CotJA)	NA
6164	Pfam	PF11456.8	DUF3019	Prk	Opposite	48	48	48	48	1	0	0	1	NaN	Protein of unknown function (DUF3019)	NA
7462	Pfam	PF12270.8	Cyt_c_ox_IV	Prk	Opposite	48	48	48	48	1	0	0	1	NaN	Cytochrome c oxidase subunit IV	NA
9198	Pfam	PF16402.5	DUF5010	Prk	Opposite	48	48	48	48	1	1	0	0	0	Domain of unknown function (DUF5010)	NA
1350	DeepEC	EC3.1.3.12	trehalose-phosphatase	Prk	Same	13	48.5	3254	769	6	2	1	3	0.333333	trehalose-phosphatase; trehalose 6-phosphatase; trehalose 6-phosphate phosphatase; trehalose-6-phosphate phosphohydrolase	3.1.3.12
9549	Pfam	PF12290.8	DUF3802	Prk	Opposite	39	48.5	1427	278	6	2	0	4	0	Protein of unknown function (DUF3802)	NA
11078	DeepEC	EC1.3.8.8	long-chain acyl-CoA dehydrogenase	Prk	Opposite	48	48.5	49	48	2	0	0	2	NaN	long-chain acyl-CoA dehydrogenase; palmitoyl-CoA dehydrogenase; palmitoyl-coenzyme A dehydrogenase; long-chain acyl-coenzyme A dehydrogenase; long-chain-acyl-CoA:(acceptor) 2,3-oxidoreductase; ACADL (gene name).	1.3.8.8
12062	Pfam	PF09548.10	Spore_III_AB	Prk	Same	42	49	1596	417	7	3	0	4	0	Stage III sporulation protein AB (spore_III_AB)	NA
959	DeepEC	EC5.3.3.18	2-(1,2-epoxy-1,2-dihydrophenyl)acetyl-CoA isomerase	Prk	Same	10	49	2264	729	5	0	0	5	NaN	2-(1,2-epoxy-1,2-dihydrophenyl)acetyl-CoA isomerase; paaG (gene name); 1,2-epoxyphenylacetyl-CoA isomerase (misleading)	5.3.3.18
6455	Pfam	PF10928.8	DUF2810	Rubisco	Same	35	49	100	56	5	0	0	5	NaN	Protein of unknown function (DUF2810)	NA
7846	Pfam	PF11672.8	DUF3268	Prk	Same	19	49	708	206	4	0	0	4	NaN	zinc-finger-containing domain	NA
10821	Pfam	PF02971.14	FTCD	Rubisco	Same	43	49	1132	408	3	2	0	1	0	Formiminotransferase domain	NA
8048	Pfam	PF07837.12	FTCD_N	Rubisco	Same	43	49	1132	408	3	2	0	1	0	Formiminotransferase domain, N-terminal subdomain	NA
2387	Pfam	PF14300.6	DUF4375	Rubisco	Same	30	49	68	49	2	1	0	1	0	Domain of unknown function (DUF4375)	NA
11902	DeepEC	EC2.4.1.302	L-demethylnoviosyl transferase	Rubisco	Opposite	49	49	49	49	1	0	0	1	NaN	L-demethylnoviosyl transferase; novM (gene name); dTDP-beta-L-noviose:novobiocic acid 7-O-noviosyltransferase; L-noviosyl transferase	2.4.1.302
9670	Pfam	PF00228.20	Bowman-Birk_leg	Prk	Same	49	49	49	49	1	0	0	1	NaN	Bowman-Birk serine protease inhibitor family	NA
1556	Pfam	PF07283.11	TrbH	Rubisco	Opposite	49	49	49	49	1	0	1	0	1	Conjugal transfer protein TrbH	NA
6043	Pfam	PF10995.8	CBP_GIL	Prk	Opposite	49	49	49	49	1	0	0	1	NaN	Cellulose biosynthesis GIL	NA
11920	Pfam	PF11377.8	DUF3180	Prk	Opposite	49	49	49	49	1	0	0	1	NaN	Protein of unknown function (DUF3180)	NA
7597	Pfam	PF14352.6	DUF4402	Prk	Same	49	49	49	49	1	0	0	1	NaN	Domain of unknown function (DUF4402)	NA
2937	Pfam	PF15461.6	BCD	Rubisco	Same	49	49	49	49	1	1	0	0	0	Beta-carotene 15,15'-dioxygenase	NA
6709	Pfam	PF16013.5	DUF4781	Prk	Opposite	49	49	49	49	1	0	0	1	NaN	Domain of unknown function (DUF4781)	NA
10419	Pfam	PF17288.2	Terminase_3C	Prk	Same	49	49	49	49	1	0	0	1	NaN	Terminase RNAseH like domain	NA
4983	Pfam	PF06956.11	RtcR	Prk	Same	11	49.5	1524	460	8	1	0	7	0	Regulator of RNA terminal phosphate cyclase	NA
11184	Pfam	PF10021.9	DUF2263	Prk	Same	4	49.5	1152	300	8	1	0	7	0	Uncharacterized protein conserved in bacteria (DUF2263)	NA
8641	Pfam	PF04322.12	DUF473	Prk	Same	7	50	1088	283	13	8	0	5	0	Protein of unknown function (DUF473)	NA
10179	Pfam	PF06397.12	Desulfoferrod_N	Prk	Same	1	50	719	194	7	3	0	4	0	Desulfoferrodoxin, N-terminal domain	NA
3436	Pfam	PF09922.9	DUF2154	Prk	Opposite	7	50	1115	300	7	3	0	4	0	Cell wall-active antibiotics response 4TMS YvqF	NA
9549	Pfam	PF12290.8	DUF3802	Rubisco	Same	41	50	67	51	5	1	0	4	0	Protein of unknown function (DUF3802)	NA
11632	DeepEC	EC3.1.1.17	gluconolactonase	Rubisco	Same	49	50	806	302	3	1	0	2	0	gluconolactonase; lactonase; aldonolactonase; glucono-delta-lactonase; gulonolactonase	3.1.1.17
4224	Pfam	PF04781.12	DUF627	Rubisco	Same	50	50	50	50	2	1	0	1	0	Protein of unknown function (DUF627)	NA
10689	Pfam	PF01847.16	VHL	Rubisco	Opposite	50	50	50	50	1	0	0	1	NaN	VHL beta domain	NA
5285	Pfam	PF07553.11	Lipoprotein_Ltp	Rubisco	Opposite	50	50	50	50	1	0	0	1	NaN	Host cell surface-exposed lipoprotein	NA
6914	Pfam	PF08311.12	Mad3_BUB1_I	Rubisco	Same	50	50	50	50	1	0	0	1	NaN	Mad3/BUB1 homology region 1	NA
8230	Pfam	PF12247.8	MKT1_N	Prk	Opposite	50	50	50	50	1	0	0	1	NaN	Temperature dependent protein affecting M2 dsRNA replication	NA
8643	Pfam	PF17537.2	DUF5455	Rubisco	Same	50	50	50	50	1	1	0	0	0	Family of unknown function (DUF5455)	NA
939	DeepEC	EC2.7.2.3	phosphoglycerate kinase	Prk	Same	1	50.5	3827	453	200	98	3	99	0.029703	phosphoglycerate kinase; PGK; 3-PGK; ATP-3-phospho-D-glycerate-1-phosphotransferase; ATP:D-3-phosphoglycerate 1-phosphotransferase; 3-phosphoglycerate kinase; 3-phosphoglycerate phosphokinase; 3-phosphoglyceric acid kinase; 3-phosphoglyceric acid phosphokinase; 3-phosphoglyceric kinase; glycerate 3-phosphate kinase; glycerophosphate kinase; phosphoglyceric acid kinase; phosphoglyceric kinase; pho…	2.7.2.3
3639	Pfam	PF11429.8	Colicin_D	Prk	Opposite	39	50.5	62	50	2	0	0	2	NaN	Colicin D	NA
5015	Pfam	PF04493.14	Endonuclease_5	Prk	Same	1	51	2451	470	36	17	0	19	0	Endonuclease V	NA
2467	DeepEC	EC4.4.1.22	S-(hydroxymethyl)glutathione synthase	Prk	Same	2	51	3877	698	27	12	1	14	0.0769231	S-(hydroxymethyl)glutathione synthase; glutathione-dependent formaldehyde-activating enzyme; Gfa; S-(hydroxymethyl)glutathione formaldehyde-lyase	4.4.1.22
6455	Pfam	PF10928.8	DUF2810	Prk	Opposite	38	51	102	59	5	0	0	5	NaN	Protein of unknown function (DUF2810)	NA
7846	Pfam	PF11672.8	DUF3268	Rubisco	Same	20	51	1013	284	4	0	0	4	NaN	zinc-finger-containing domain	NA
6455	Pfam	PF10928.8	DUF2810	Rubisco	Opposite	48	51	75	58	3	1	0	2	0	Protein of unknown function (DUF2810)	NA
10826	Pfam	PF04674.12	Phi_1	Prk	Same	46	51	56	51	2	2	0	0	0	Phosphate-induced protein 1 conserved region	NA
5665	Pfam	PF09233.11	Endonuc-EcoRV	Prk	Same	45	51	57	51	2	1	0	1	0	Restriction endonuclease EcoRV	NA
6735	DeepEC	EC1.14.13.9	kynurenine 3-monooxygenase	Rubisco	Opposite	51	51	51	51	1	0	0	1	NaN	kynurenine 3-monooxygenase; kynurenine 3-hydroxylase; kynurenine hydroxylase; L-kynurenine-3-hydroxylase	1.14.13.9
7933	Pfam	PF11264.8	ThylakoidFormat	Rubisco	Opposite	51	51	51	51	1	1	0	0	0	Thylakoid formation protein	NA
1529	Pfam	PF14336.6	DUF4392	Prk	Opposite	51	51	51	51	1	0	0	1	NaN	Domain of unknown function (DUF4392)	NA
8510	Pfam	PF06188.12	HrpE	Prk	Opposite	41	51.5	689	162	6	3	0	3	0	HrpE/YscL/FliH and V-type ATPase subunit E	NA
3615	Pfam	PF08126.11	Propeptide_C25	Rubisco	Opposite	10	51.5	1829	555	6	4	0	2	0	Propeptide_C25	NA
10215	Pfam	PF09204.10	Colicin_immun	Prk	Opposite	40	51.5	63	52	2	0	0	2	NaN	Bacterial self-protective colicin-like immunity	NA
9696	DeepEC	EC3.4.11.14	cytosol alanyl aminopeptidase	Rubisco	Opposite	5	52	1758	621	5	2	0	3	0	cytosol alanyl aminopeptidase; arylamidase; aminopolypeptidase; thiol-activated aminopeptidase; human liver aminopeptidase; puromycin-sensitive aminopeptidase; soluble alanyl aminopeptidase; cytosol aminopeptidase III; alanine aminopeptidase	3.4.11.14
681	Pfam	PF12225.8	MTHFR_C	Prk	Same	24	52	348	114	5	1	1	3	0.5	Methylene-tetrahydrofolate reductase C terminal	NA
11714	DeepEC	EC4.1.2.25	dihydroneopterin aldolase	Rubisco	Same	22	52	985	353	3	1	0	2	0	dihydroneopterin aldolase; 7,8-dihydroneopterin aldolase; 2-amino-4-hydroxy-6-(D-erythro-1,2,3-trihydroxypropyl)-7,8-dihydropteridine glycolaldehyde-lyase; 2-amino-4-hydroxy-6-(D-erythro-1,2,3-trihydroxypropyl)-7,8-dihydropteridine glycolaldehyde-lyase (2-amino-4-hydroxy-6-hydroxymethyl-7,8-dihydropteridine-forming); DHNA; mptD (gene name); folB (gene name)	4.1.2.25
6708	DeepEC	EC5.4.99.59	dTDP-fucopyranose mutase	Prk	Same	33	52	1447	511	3	0	0	3	NaN	dTDP-fucopyranose mutase; Fcf2	5.4.99.59
10087	DeepEC	EC1.13.11.50	acetylacetone-cleaving enzyme	Rubisco	Same	52	52	52	52	1	0	0	1	NaN	acetylacetone-cleaving enzyme; Dke1; acetylacetone dioxygenase; diketone cleaving dioxygenase; diketone cleaving enzyme	1.13.11.50
7848	Pfam	PF05455.11	GvpH	Rubisco	Same	52	52	52	52	1	1	0	0	0	GvpH	NA
8406	Pfam	PF07489.11	Tir_receptor_C	Prk	Opposite	52	52	52	52	1	0	0	1	NaN	Translocated intimin receptor (Tir) C-terminus	NA
5285	Pfam	PF07553.11	Lipoprotein_Ltp	Prk	Opposite	52	52	52	52	1	0	0	1	NaN	Host cell surface-exposed lipoprotein	NA
7596	Pfam	PF04122.12	CW_binding_2	Prk	Same	31	52.5	186	80	4	0	0	4	NaN	Putative cell wall binding repeat 2	NA
542	Pfam	PF13284.6	DUF4072	Rubisco	Same	41	53	1597	414	24	11	0	13	0	Domain of unknown function (DUF4072)	NA
8188	Pfam	PF06550.11	SPP	Prk	Opposite	2	53	1421	320	17	10	0	7	0	Signal-peptide peptidase, presenilin aspartyl protease	NA
8458	Pfam	PF13636.6	Methyltranf_PUA	Rubisco	Opposite	27	53	1806	548	11	7	0	4	0	RNA-binding PUA-like domain of methyltransferase RsmF	NA
10616	Pfam	PF09419.10	PGP_phosphatase	Rubisco	Opposite	13	53	1056	323	9	5	0	4	0	Mitochondrial PGP phosphatase	NA
1350	DeepEC	EC3.1.3.12	trehalose-phosphatase	Rubisco	Same	16	53	1227	302	5	2	1	2	0.333333	trehalose-phosphatase; trehalose 6-phosphatase; trehalose 6-phosphate phosphatase; trehalose-6-phosphate phosphohydrolase	3.1.3.12
5773	Pfam	PF03685.13	UPF0147	Rubisco	Same	48	53	56	52	4	2	0	2	0	Uncharacterised protein family (UPF0147)	NA
3044	DeepEC	EC1.1.1.60	2-hydroxy-3-oxopropionate reductase	Rubisco	Opposite	51	53	1264	456	3	3	0	0	0	2-hydroxy-3-oxopropionate reductase; tartronate semialdehyde reductase; (R)-glycerate:NAD(P)+ oxidoreductase	1.1.1.60
9247	Pfam	PF16387.5	DUF4996	Prk	Same	1	53	105	53	2	0	0	2	NaN	Domain of unknown function	NA
6322	Pfam	PF17248.2	DUF5317	Prk	Opposite	46	53	60	53	2	0	0	2	NaN	Family of unknown function (DUF5317)	NA
8171	Pfam	PF17792.1	ThiD2	Prk	Same	53	53	53	53	2	2	0	0	0	ThiD2 family	NA
12270	Pfam	PF06721.11	DUF1204	Rubisco	Same	53	53	53	53	1	0	0	1	NaN	Protein of unknown function (DUF1204)	NA
7152	Pfam	PF10907.8	DUF2749	Rubisco	Opposite	53	53	53	53	1	0	1	0	1	Protein of unknown function (DUF2749)	NA
10074	Pfam	PF17383.2	kleA_kleC	Prk	Opposite	53	53	53	53	1	0	0	1	NaN	Uncharacterized KorC regulated protein A	NA
7222	Pfam	PF18799.1	LPD5	Prk	Opposite	53	53	53	53	1	0	0	1	NaN	Large polyvalent protein-associated domain 5	NA
8964	Pfam	PF06858.14	NOG1	Prk	Same	3	53.5	2242	483	22	13	0	9	0	Nucleolar GTP-binding protein 1 (NOG1)	NA
2645	Pfam	PF07284.11	BCHF	Prk	Same	8	53.5	1929	477	12	7	0	5	0	2-vinyl bacteriochlorophyllide hydratase (BCHF)	NA
8478	Pfam	PF07953.12	Toxin_R_bind_N	Rubisco	Same	8	53.5	99	54	2	0	0	2	NaN	Clostridium neurotoxin, N-terminal receptor binding	NA
1651	Pfam	PF16750.5	HK_sensor	Rubisco	Opposite	52	53.5	55	54	2	0	0	2	NaN	Sensor domain of 2-component histidine kinase	NA
6322	Pfam	PF17248.2	DUF5317	Rubisco	Opposite	49	53.5	58	54	2	0	0	2	NaN	Family of unknown function (DUF5317)	NA
3585	Pfam	PF12487.8	DUF3703	Prk	Opposite	53	54	56	54	3	0	0	3	NaN	Protein of unknown function (DUF3703)	NA
11647	Pfam	PF09388.10	SpoOE-like	Prk	Opposite	46	54	62	54	2	2	0	0	0	Spo0E like sporulation regulatory protein	NA
8171	Pfam	PF17792.1	ThiD2	Rubisco	Same	54	54	54	54	2	2	0	0	0	ThiD2 family	NA
2378	DeepEC	EC2.7.7.58	(2,3-dihydroxybenzoyl)adenylate synthase	Rubisco	Same	54	54	54	54	1	0	0	1	NaN	(2,3-dihydroxybenzoyl)adenylate synthase; 2,3-dihydroxybenzoate-AMP ligase	2.7.7.58
5673	DeepEC	EC5.1.99.8	7,8-dihydroneopterin epimerase	Rubisco	Same	54	54	54	54	1	0	0	1	NaN	7,8-dihydroneopterin epimerase	5.1.99.8
11110	Pfam	PF05679.16	CHGN	Prk	Opposite	54	54	54	54	1	0	0	1	NaN	Chondroitin N-acetylgalactosaminyltransferase	NA
8674	Pfam	PF06177.11	QueT	Prk	Opposite	54	54	54	54	1	1	0	0	0	QueT transporter	NA
4759	Pfam	PF09327.11	DUF1983	Prk	Opposite	54	54	54	54	1	0	0	1	NaN	Domain of unknown function (DUF1983)	NA
11175	Pfam	PF12584.8	TRAPPC10	Prk	Opposite	54	54	54	54	1	0	0	1	NaN	Trafficking protein particle complex subunit 10, TRAPPC10	NA
5326	Pfam	PF16509.5	KORA	Prk	Opposite	54	54	54	54	1	0	0	1	NaN	TrfB plasmid transcriptional repressor	NA
7596	Pfam	PF04122.12	CW_binding_2	Rubisco	Same	33	54.5	188	82	4	0	0	4	NaN	Putative cell wall binding repeat 2	NA
5729	Pfam	PF11617.8	Cu-binding_MopE	Rubisco	Same	25	54.5	80	54	4	2	0	2	0	Putative metal-binding motif	NA
3424	Pfam	PF13182.6	DUF4007	Rubisco	Same	30	55	1453	488	8	4	0	4	0	Protein of unknown function (DUF4007)	NA
2758	Pfam	PF09970.9	DUF2204	Rubisco	Same	4	55	1264	403	5	1	1	3	0.5	Nucleotidyl transferase of unknown function (DUF2204)	NA
2402	Pfam	PF18458.1	XPB_DRD	Rubisco	Same	13	55	661	243	3	2	0	1	0	Xeroderma pigmentosum group B helicase damage recognition domain	NA
10087	DeepEC	EC1.13.11.50	acetylacetone-cleaving enzyme	Prk	Same	55	55	55	55	1	0	0	1	NaN	acetylacetone-cleaving enzyme; Dke1; acetylacetone dioxygenase; diketone cleaving dioxygenase; diketone cleaving enzyme	1.13.11.50
2642	Pfam	PF11134.8	Phage_stabilise	Prk	Opposite	55	55	55	55	1	1	0	0	0	Phage stabilisation protein	NA
1354	Pfam	PF14555.6	UBA_4	Rubisco	Same	55	55	55	55	1	0	0	1	NaN	UBA-like domain	NA
7222	Pfam	PF18799.1	LPD5	Rubisco	Same	55	55	55	55	1	0	0	1	NaN	Large polyvalent protein-associated domain 5	NA
5792	Pfam	PF18858.1	LPD39	Rubisco	Same	55	55	55	55	1	0	0	1	NaN	Large polyvalent protein associated domain 39	NA
6083	Pfam	PF14505.6	DUF4438	Rubisco	Same	18	55.5	147	69	4	2	0	2	0	Domain of unknown function (DUF4438)	NA
12069	DeepEC	EC6.3.1.13	L-cysteine:1D-myo-inositol 2-amino-2-deoxy-alpha-D-glucopyranoside ligase	Prk	Opposite	10	56	2270	321	10	2	0	8	0	L-cysteine:1D-myo-inositol 2-amino-2-deoxy-alpha-D-glucopyranoside ligase; MshC; MshC ligase; Cys:GlcN-Ins ligase; mycothiol ligase	6.3.1.13
3585	Pfam	PF12487.8	DUF3703	Rubisco	Opposite	55	56	58	56	3	0	0	3	NaN	Protein of unknown function (DUF3703)	NA
6090	Pfam	PF14521.6	Aspzincin_M35	Rubisco	Same	10	56	1494	520	3	1	0	2	0	Lysine-specific metallo-endopeptidase	NA
6917	DeepEC	EC5.3.2.8	4-oxalomesaconate tautomerase	Rubisco	Same	56	56	56	56	1	0	0	1	NaN	4-oxalomesaconate tautomerase; GalD	5.3.2.8
9649	Pfam	PF00502.19	Phycobilisome	Prk	Same	56	56	56	56	1	0	0	1	NaN	Phycobilisome protein	NA
4759	Pfam	PF09327.11	DUF1983	Rubisco	Same	56	56	56	56	1	0	0	1	NaN	Domain of unknown function (DUF1983)	NA
8333	Pfam	PF10246.9	MRP-S35	Rubisco	Opposite	56	56	56	56	1	0	0	1	NaN	Mitochondrial ribosomal protein MRP-S35	NA
5265	DeepEC	EC1.14.13.82	vanillate monooxygenase	Prk	Same	27	56.5	2195	451	10	5	0	5	0	vanillate monooxygenase; 4-hydroxy-3-methoxybenzoate demethylase; vanillate demethylase	1.14.13.82
348	Pfam	PF18793.1	nos_propeller_2	Prk	Same	6	56.5	3278	592	10	4	0	6	0	Nitrous oxide reductase propeller repeat 2	NA
957	DeepEC	EC1.7.2.4	nitrous-oxide reductase	Prk	Same	16	56.5	3278	730	6	3	0	3	0	nitrous-oxide reductase; nitrous oxide reductase; N2O reductase; nitrogen:(acceptor) oxidoreductase (N2O-forming)	1.7.2.4
11647	Pfam	PF09388.10	SpoOE-like	Rubisco	Opposite	49	56.5	64	56	2	2	0	0	0	Spo0E like sporulation regulatory protein	NA
2119	Pfam	PF14819.6	QueF_N	Prk	Opposite	16	57	2042	501	27	11	0	16	0	Nitrile reductase, 7-cyano-7-deazaguanine-reductase N-term	NA
2958	Pfam	PF09559.10	Cas6	Prk	Same	7	57	1261	201	21	5	0	16	0	Cas6 Crispr	NA
2949	DeepEC	EC1.1.1.304	diacetyl reductase [(S)-acetoin forming]	Rubisco	Same	57	57	57	57	1	0	0	1	NaN	diacetyl reductase [(S)-acetoin forming]; (S)-acetoin dehydrogenase	1.1.1.304
3247	Pfam	PF00302.18	CAT	Rubisco	Opposite	57	57	57	57	1	0	0	1	NaN	Chloramphenicol acetyltransferase	NA
4681	Pfam	PF08635.10	ox_reductase_C	Rubisco	Opposite	57	57	57	57	1	0	0	1	NaN	Putative oxidoreductase C terminal domain	NA
11533	Pfam	PF09947.9	DUF2180	Prk	Opposite	57	57	57	57	1	0	0	1	NaN	Uncharacterized protein conserved in archaea (DUF2180)	NA
7152	Pfam	PF10907.8	DUF2749	Prk	Opposite	57	57	57	57	1	0	1	0	1	Protein of unknown function (DUF2749)	NA
2642	Pfam	PF11134.8	Phage_stabilise	Rubisco	Opposite	57	57	57	57	1	1	0	0	0	Phage stabilisation protein	NA
8496	Pfam	PF04032.16	Rpr2	Prk	Opposite	8	57.5	1659	327	20	11	0	9	0	RNAse P Rpr2/Rpp21/SNM1 subunit domain	NA
7486	DeepEC	EC3.5.3.17	guanidinopropionase	Prk	Opposite	7	57.5	108	58	2	0	0	2	NaN	guanidinopropionase; GPase; GPH	3.5.3.17
23	Pfam	PF03200.16	Glyco_hydro_63	Rubisco	Same	3	58	2740	370	32	12	2	18	0.142857	Glycosyl hydrolase family 63 C-terminal domain	NA
11246	Pfam	PF11290.8	DUF3090	Prk	Opposite	11	58	2267	344	15	5	0	10	0	Protein of unknown function (DUF3090)	NA
5265	DeepEC	EC1.14.13.82	vanillate monooxygenase	Rubisco	Same	28	58	2190	418	9	5	0	4	0	vanillate monooxygenase; 4-hydroxy-3-methoxybenzoate demethylase; vanillate demethylase	1.14.13.82
9408	Pfam	PF16527.5	CpxA_peri	Prk	Opposite	51	58	1327	200	9	2	0	7	0	Two-component sensor protein CpxA, periplasmic domain	NA
7471	Pfam	PF14232.6	DUF4334	Rubisco	Opposite	54	58	446	145	5	0	2	3	1	Domain of unknown function (DUF4334)	NA
8168	DeepEC	EC1.13.11.1	catechol 1,2-dioxygenase	Rubisco	Same	41	58	1545	548	3	1	0	2	0	catechol 1,2-dioxygenase; catechol-oxygen 1,2-oxidoreductase; 1,2-pyrocatechase; catechase; catechol 1,2-oxygenase; catechol dioxygenase; pyrocatechase; pyrocatechol 1,2-dioxygenase; CD I; CD II	1.13.11.1
11660	Pfam	PF04242.13	DUF424	Rubisco	Same	46	58	854	319	3	2	0	1	0	Protein of unknown function (DUF424)	NA
7059	Pfam	PF18870.1	HEPN_RES_NTD1	Rubisco	Opposite	33	58	1141	411	3	3	0	0	0	HEPN/RES N-terminal domain 1	NA
7486	DeepEC	EC3.5.3.17	guanidinopropionase	Rubisco	Opposite	5	58	111	58	2	0	0	2	NaN	guanidinopropionase; GPase; GPH	3.5.3.17
4106	DeepEC	EC2.3.1.15	glycerol-3-phosphate 1-O-acyltransferase	Prk	Opposite	58	58	58	58	1	0	0	1	NaN	glycerol-3-phosphate 1-O-acyltransferase; alpha-glycerophosphate acyltransferase; 3-glycerophosphate acyltransferase; ACP:sn-glycerol-3-phosphate acyltransferase; glycerol 3-phosphate acyltransferase; glycerol phosphate acyltransferase; glycerol phosphate transacylase; glycerophosphate acyltransferase; glycerophosphate transacylase; sn-glycerol 3-phosphate acyltransferase; sn-glycerol-3-phosphate…	2.3.1.15
3247	Pfam	PF00302.18	CAT	Prk	Opposite	58	58	58	58	1	0	0	1	NaN	Chloramphenicol acetyltransferase	NA
8707	Pfam	PF06958.12	Pyocin_S	Prk	Opposite	58	58	58	58	1	0	0	1	NaN	S-type Pyocin	NA
3987	Pfam	PF09294.10	Interfer-bind	Prk	Opposite	58	58	58	58	1	0	0	1	NaN	Interferon-alpha/beta receptor, fibronectin type III	NA
1354	Pfam	PF14555.6	UBA_4	Prk	Same	58	58	58	58	1	0	0	1	NaN	UBA-like domain	NA
138	Pfam	PF14305.6	ATPgrasp_TupA	Prk	Opposite	13	58.5	1669	383	16	6	0	10	0	TupA-like ATPgrasp	NA
11236	Pfam	PF04010.13	DUF357	Prk	Opposite	3	59	805	153	15	9	0	6	0	Protein of unknown function (DUF357)	NA
466	Pfam	PF08014.11	DUF1704	Prk	Opposite	2	59	2435	363	15	2	3	10	0.6	Domain of unknown function (DUF1704)	NA
2165	Pfam	PF09362.10	DUF1996	Prk	Opposite	38	59	1476	466	5	0	0	5	NaN	Domain of unknown function (DUF1996)	NA
4862	Pfam	PF14639.6	YqgF	Prk	Same	58	59	2139	752	3	2	0	1	0	Holliday-junction resolvase-like of SPT6	NA
10438	Pfam	PF00047.25	ig	Rubisco	Same	35	59	83	59	2	1	0	1	0	Immunoglobulin domain	NA
6812	Pfam	PF07865.11	DUF1652	Prk	Same	58	59	60	59	2	0	0	2	NaN	Protein of unknown function (DUF1652)	NA
3110	Pfam	PF12365.8	DUF3649	Rubisco	Same	32	59	86	59	2	0	0	2	NaN	Protein of unknown function (DUF3649)	NA
6753	Pfam	PF13927.6	Ig_3	Rubisco	Same	35	59	83	59	2	1	0	1	0	Immunoglobulin domain	NA
8643	DeepEC	EC2.5.1.101	N,N'-diacetyllegionaminate synthase	Rubisco	Opposite	59	59	59	59	1	0	0	1	NaN	N,N'-diacetyllegionaminate synthase; neuB (gene name); legI (gene name)	2.5.1.101
6917	DeepEC	EC5.3.2.8	4-oxalomesaconate tautomerase	Prk	Same	59	59	59	59	1	0	0	1	NaN	4-oxalomesaconate tautomerase; GalD	5.3.2.8
9712	Pfam	PF06045.11	Rhamnogal_lyase	Prk	Same	59	59	59	59	1	0	0	1	NaN	Rhamnogalacturonate lyase family	NA
12317	Pfam	PF07873.11	YabP	Rubisco	Opposite	59	59	59	59	1	1	0	0	0	YabP family	NA
10875	Pfam	PF08205.12	C2-set_2	Rubisco	Opposite	59	59	59	59	1	1	0	0	0	CD80-like C2-set immunoglobulin domain	NA
12222	Pfam	PF11877.8	DUF3397	Rubisco	Opposite	59	59	59	59	1	1	0	0	0	Protein of unknown function (DUF3397)	NA
10715	Pfam	PF13573.6	SprB	Rubisco	Opposite	59	59	59	59	1	1	0	0	0	SprB repeat	NA
5641	Pfam	PF15428.6	Imm26	Prk	Same	59	59	59	59	1	0	0	1	NaN	Immunity protein 26	NA
3209	Pfam	PF16105.5	DUF4823	Rubisco	Opposite	59	59	59	59	1	0	0	1	NaN	Domain of unknown function (DUF4823)	NA
5230	Pfam	PF07460.11	NUMOD3	Prk	Opposite	44	59.5	75	60	2	2	0	0	0	NUMOD3 motif (2 copies)	NA
11803	Pfam	PF09171.10	AGOG	Rubisco	Opposite	54	59.5	65	60	2	2	0	0	0	N-glycosylase/DNA lyase	NA
8447	Pfam	PF05713.11	MobC	Prk	Opposite	28	60	1674	374	5	2	0	3	0	Bacterial mobilisation protein (MobC)	NA
12043	DeepEC	EC4.1.3.3	N-acetylneuraminate lyase	Prk	Opposite	60	60	60	60	1	0	1	0	1	N-acetylneuraminate lyase; N-acetylneuraminic acid aldolase; acetylneuraminate lyase; sialic aldolase; sialic acid aldolase; sialate lyase; N-acetylneuraminic aldolase; neuraminic aldolase; N-acetylneuraminate aldolase; neuraminic acid aldolase; N-acetylneuraminic acid aldolase; neuraminate aldolase; N-acetylneuraminic lyase; N-acetylneuraminic acid lyase; NPL; NALase; NANA lyase; acetylneuramina…	4.1.3.3
8707	Pfam	PF06958.12	Pyocin_S	Rubisco	Same	60	60	60	60	1	0	0	1	NaN	S-type Pyocin	NA
11733	Pfam	PF07609.11	DUF1572	Prk	Opposite	60	60	60	60	1	1	0	0	0	Protein of unknown function (DUF1572)	NA
4681	Pfam	PF08635.10	ox_reductase_C	Prk	Opposite	60	60	60	60	1	0	0	1	NaN	Putative oxidoreductase C terminal domain	NA
5451	Pfam	PF10002.9	DUF2243	Prk	Opposite	60	60	60	60	1	0	1	0	1	Predicted membrane protein (DUF2243)	NA
10585	Pfam	PF11021.8	DUF2613	Prk	Opposite	60	60	60	60	1	0	0	1	NaN	Protein of unknown function (DUF2613)	NA
7522	Pfam	PF15596.6	Imm57	Rubisco	Same	60	60	60	60	1	1	0	0	0	Immunity protein 57	NA
3209	Pfam	PF16105.5	DUF4823	Prk	Opposite	60	60	60	60	1	0	0	1	NaN	Domain of unknown function (DUF4823)	NA
3665	DeepEC	EC1.1.1.73	octanol dehydrogenase	Rubisco	Same	15	60.5	826	282	8	3	0	5	0	octanol dehydrogenase; 1-octanol dehydrogenase; octanol:NAD+ oxidoreductase	1.1.1.73
6455	Pfam	PF10928.8	DUF2810	Prk	Same	46	60.5	1450	404	4	2	0	2	0	Protein of unknown function (DUF2810)	NA
4116	Pfam	PF11160.8	Hva1_TUDOR	Rubisco	Same	38	60.5	210	92	4	1	0	3	0	Hypervirulence associated proteins TUDOR domain	NA
3841	Pfam	PF13893.6	RRM_5	Prk	Opposite	4	60.5	319	111	4	1	0	3	0	RNA recognition motif. (a.k.a. RRM, RBD, or RNP domain)	NA
2944	Pfam	PF04951.13	Peptidase_M55	Rubisco	Opposite	13	61	744	273	3	2	0	1	0	D-aminopeptidase	NA
1589	Pfam	PF17753.1	Ig_mannosidase	Rubisco	Opposite	60	61	776	299	3	0	0	3	NaN	Ig-fold domain	NA
7596	Pfam	PF04122.12	CW_binding_2	Prk	Opposite	51	61	71	61	2	0	0	2	NaN	Putative cell wall binding repeat 2	NA
6112	DeepEC	EC1.1.1.330	very-long-chain 3-oxoacyl-CoA reductase	Prk	Same	61	61	61	61	1	0	0	1	NaN	very-long-chain 3-oxoacyl-CoA reductase; very-long-chain 3-ketoacyl-CoA reductase; very-long-chain beta-ketoacyl-CoA reductase; KCR (gene name); IFA38 (gene name)	1.1.1.330
10242	DeepEC	EC1.2.1.83	3-succinoylsemialdehyde-pyridine dehydrogenase	Prk	Same	61	61	61	61	1	1	0	0	0	3-succinoylsemialdehyde-pyridine dehydrogenase	1.2.1.83
4777	DeepEC	EC2.1.1.319	type I protein arginine methyltransferase	Prk	Opposite	61	61	61	61	1	0	0	1	NaN	type I protein arginine methyltransferase; PRMT1 (gene name); PRMT2 (gene name); PRMT3 (gene name); PRMT4 (gene name); PRMT6 (gene name); PRMT8 (gene name); RMT1 (gene name); CARM1 (gene name)	2.1.1.319
4255	DeepEC	EC2.4.1.280	N,N'-diacetylchitobiose phosphorylase	Prk	Same	61	61	61	61	1	0	0	1	NaN	N,N'-diacetylchitobiose phosphorylase; chbP (gene name)	2.4.1.280
9134	Pfam	PF00328.22	His_Phos_2	Rubisco	Same	61	61	61	61	1	1	0	0	0	Histidine phosphatase superfamily (branch 2)	NA
9712	Pfam	PF06045.11	Rhamnogal_lyase	Rubisco	Same	61	61	61	61	1	0	0	1	NaN	Rhamnogalacturonate lyase family	NA
3924	Pfam	PF10679.9	DUF2491	Rubisco	Same	61	61	61	61	1	1	0	0	0	Protein of unknown function (DUF2491)	NA
9237	Pfam	PF18222.1	PilN_bio_d	Rubisco	Opposite	61	61	61	61	1	0	0	1	NaN	PilN biogenesis protein dimerization domain	NA
727	Pfam	PF02152.18	FolB	Prk	Same	2	62	3678	531	161	61	4	96	0.0615385	Dihydroneopterin aldolase	NA
1386	Pfam	PF05736.11	OprF	Prk	Opposite	8	62	1038	434	7	3	0	4	0	OprF membrane domain	NA
2130	Pfam	PF14811.6	TPD	Rubisco	Opposite	53	62	239	118	3	2	0	1	0	Protein of unknown function TPD sequence-motif	NA
8934	Pfam	PF18788.1	DarA_N	Prk	Same	61	62	63	62	2	2	0	0	0	Defence against restriction A N-terminal	NA
10242	DeepEC	EC1.2.1.83	3-succinoylsemialdehyde-pyridine dehydrogenase	Rubisco	Same	62	62	62	62	1	1	0	0	0	3-succinoylsemialdehyde-pyridine dehydrogenase	1.2.1.83
3075	Pfam	PF12576.8	DUF3754	Prk	Same	62	62	62	62	1	1	0	0	0	Protein of unknown function (DUF3754)	NA
5715	Pfam	PF14478.6	DUF4430	Rubisco	Same	12	63	926	213	12	7	0	5	0	Domain of unknown function (DUF4430)	NA
10734	Pfam	PF18551.1	TackOD1	Rubisco	Opposite	19	63	1809	417	7	4	1	2	0.2	Thaumarchaeal output domain 1	NA
8260	Pfam	PF11140.8	DUF2913	Rubisco	Same	60	63	79	68	5	1	0	4	0	Protein of unknown function (DUF2913)	NA
7596	Pfam	PF04122.12	CW_binding_2	Rubisco	Opposite	53	63	73	63	2	0	0	2	NaN	Putative cell wall binding repeat 2	NA
12317	DeepEC	EC2.5.1.104	N1-aminopropylagmatine synthase	Prk	Opposite	63	63	63	63	1	0	0	1	NaN	N1-aminopropylagmatine synthase; agmatine/cadaverine aminopropyl transferase; ACAPT; PF0127 (gene name); triamine/agmatine aminopropyltransferase; SpeE; agmatine aminopropyltransferase; S-adenosyl 3-(methylthio)propylamine:agmatine 3-aminopropyltransferase	2.5.1.104
12043	DeepEC	EC4.1.3.3	N-acetylneuraminate lyase	Rubisco	Opposite	63	63	63	63	1	0	1	0	1	N-acetylneuraminate lyase; N-acetylneuraminic acid aldolase; acetylneuraminate lyase; sialic aldolase; sialic acid aldolase; sialate lyase; N-acetylneuraminic aldolase; neuraminic aldolase; N-acetylneuraminate aldolase; neuraminic acid aldolase; N-acetylneuraminic acid aldolase; neuraminate aldolase; N-acetylneuraminic lyase; N-acetylneuraminic acid lyase; NPL; NALase; NANA lyase; acetylneuramina…	4.1.3.3
8344	DeepEC	EC4.2.1.100	cyclohexa-1,5-dienecarbonyl-CoA hydratase	Rubisco	Same	63	63	63	63	1	0	0	1	NaN	cyclohexa-1,5-dienecarbonyl-CoA hydratase; cyclohexa-1,5-diene-1-carbonyl-CoA hydratase; dienoyl-CoA hydratase; cyclohexa-1,5-dienecarbonyl-CoA hydro-lyase (incorrect); 6-hydroxycyclohex-1-enecarbonyl-CoA hydro-lyase (cyclohexa-1,5-dienecarbonyl-CoA-forming)	4.2.1.100
2590	Pfam	PF04256.12	DUF434	Rubisco	Same	63	63	63	63	1	1	0	0	0	Protein of unknown function (DUF434)	NA
9237	Pfam	PF18222.1	PilN_bio_d	Prk	Opposite	63	63	63	63	1	0	0	1	NaN	PilN biogenesis protein dimerization domain	NA
2500	Pfam	PF18481.1	DUF5616	Rubisco	Same	63	63	63	63	1	1	0	0	0	Domain of unknown function (DUF5616)	NA
188	Pfam	PF00456.21	Transketolase_N	Rubisco	Same	1	64	3819	413	713	285	14	414	0.0468227	Transketolase, thiamine diphosphate binding domain	NA
15	Pfam	PF01112.18	Asparaginase_2	Prk	Opposite	8	64	2286	413	30	9	1	20	0.1	Asparaginase	NA
10792	Pfam	PF02996.17	Prefoldin	Prk	Opposite	15	64	1663	379	15	10	0	5	0	Prefoldin subunit	NA
3930	DeepEC	EC1.8.99.5	dissimilatory sulfite reductase	Prk	Opposite	8	64	1383	409	7	3	0	4	0	dissimilatory sulfite reductase; siroheme sulfite reductase; hydrogen-sulfide:(acceptor) oxidoreductase (ambiguous); DsrAB	1.8.99.5
11761	Pfam	PF10823.8	DUF2568	Prk	Same	60	64	68	64	2	0	0	2	NaN	Protein of unknown function (DUF2568)	NA
8110	Pfam	PF03013.14	Pyr_excise	Prk	Same	64	64	64	64	1	1	0	0	0	Pyrimidine dimer DNA glycosylase	NA
2073	Pfam	PF07395.11	Mig-14	Prk	Opposite	64	64	64	64	1	0	0	1	NaN	Mig-14	NA
6530	Pfam	PF16133.5	DUF4844	Prk	Same	64	64	64	64	1	0	0	1	NaN	Domain of unknown function (DUF4844)	NA
3589	DeepEC	EC1.2.1.12	glyceraldehyde-3-phosphate dehydrogenase (phosphorylating)	Rubisco	Same	1	64.5	3821	427	194	84	2	108	0.0232558	glyceraldehyde-3-phosphate dehydrogenase (phosphorylating); triosephosphate dehydrogenase; dehydrogenase, glyceraldehyde phosphate; phosphoglyceraldehyde dehydrogenase; 3-phosphoglyceraldehyde dehydrogenase; NAD+-dependent glyceraldehyde phosphate dehydrogenase; glyceraldehyde phosphate dehydrogenase (NAD+); glyceraldehyde-3-phosphate dehydrogenase (NAD+); NADH-glyceraldehyde phosphate dehydrogen…	1.2.1.12
5180	Pfam	PF07845.11	DUF1636	Rubisco	Same	13	65	3757	697	16	6	0	10	0	Protein of unknown function (DUF1636)	NA
2433	Pfam	PF06727.11	DUF1207	Prk	Opposite	55	65	963	238	13	7	0	6	0	Protein of unknown function (DUF1207)	NA
6706	DeepEC	EC2.7.1.59	N-acetylglucosamine kinase	Rubisco	Same	39	65	761	248	9	2	0	7	0	N-acetylglucosamine kinase; acetylglucosamine kinase (phosphorylating); ATP:2-acetylamino-2-deoxy-D-glucose 6-phosphotransferase; 2-acetylamino-2-deoxy-D-glucose kinase; acetylaminodeoxyglucokinase	2.7.1.59
3987	Pfam	PF09294.10	Interfer-bind	Rubisco	Opposite	62	65	130	86	3	0	0	3	NaN	Interferon-alpha/beta receptor, fibronectin type III	NA
12317	DeepEC	EC2.5.1.104	N1-aminopropylagmatine synthase	Rubisco	Opposite	65	65	65	65	1	0	0	1	NaN	N1-aminopropylagmatine synthase; agmatine/cadaverine aminopropyl transferase; ACAPT; PF0127 (gene name); triamine/agmatine aminopropyltransferase; SpeE; agmatine aminopropyltransferase; S-adenosyl 3-(methylthio)propylamine:agmatine 3-aminopropyltransferase	2.5.1.104
7259	DeepEC	EC6.3.4.15	biotin---[biotin carboxyl-carrier protein] ligase	Rubisco	Opposite	65	65	65	65	1	0	0	1	NaN	biotin---[biotin carboxyl-carrier protein] ligase; birA (gene name); HLCS (gene name); HCS1 (gene name); biotin-[acetyl-CoA carboxylase] synthetase; biotin-[acetyl coenzyme A carboxylase] synthetase; acetyl coenzyme A holocarboxylase synthetase; acetyl CoA holocarboxylase synthetase; biotin:apocarboxylase ligase; Biotin holoenzyme synthetase; biotin:apo-[acetyl-CoA:carbon-dioxide ligase (ADP-form…	6.3.4.15
9214	Pfam	PF00094.25	VWD	Rubisco	Same	65	65	65	65	1	1	0	0	0	von Willebrand factor type D domain	NA
7441	Pfam	PF05384.11	DegS	Prk	Same	65	65	65	65	1	0	0	1	NaN	Sensor protein DegS	NA
10157	Pfam	PF07202.13	Tcp10_C	Rubisco	Same	65	65	65	65	1	0	0	1	NaN	T-complex protein 10 C-terminus	NA
5800	Pfam	PF09453.10	HIRA_B	Rubisco	Same	65	65	65	65	1	1	0	0	0	HIRA B motif	NA
5793	Pfam	PF11480.8	ImmE5	Prk	Same	65	65	65	65	1	0	0	1	NaN	Colicin-E5 Imm protein	NA
3644	Pfam	PF14550.6	Peptidase_S78_2	Rubisco	Same	65	65	65	65	1	0	0	1	NaN	Putative phage serine protease XkdF	NA
1892	Pfam	PF17952.1	Cas6_N	Rubisco	Same	65	65	65	65	1	1	0	0	0	Cas6 N-terminal domain	NA
5093	Pfam	PF18053.1	GyrB_insert	Prk	Same	1	65.5	3943	517	100	45	0	55	0	DNA gyrase B subunit insert domain	NA
4304	DeepEC	EC1.1.5.12	D-lactate dehydrogenase (quinone)	Rubisco	Opposite	65	65.5	66	66	2	0	0	2	NaN	D-lactate dehydrogenase (quinone); dld (gene name)	1.1.5.12
9968	Pfam	PF10862.8	FcoT	Rubisco	Opposite	18	65.5	113	66	2	2	0	0	0	FcoT-like thioesterase domain	NA
9730	Pfam	PF14097.6	SpoVAE	Prk	Same	62	66	72	66	4	0	0	4	NaN	Stage V sporulation protein AE1	NA
3197	Pfam	PF09330.11	Lact-deh-memb	Rubisco	Opposite	65	66	374	168	3	1	0	2	0	D-lactate dehydrogenase, membrane binding	NA
7553	Pfam	PF10528.9	GLEYA	Prk	Opposite	61	66	503	210	3	1	0	2	0	GLEYA domain	NA
4903	DeepEC	EC2.7.1.172	protein-ribulosamine 3-kinase	Rubisco	Same	66	66	66	66	1	0	0	1	NaN	protein-ribulosamine 3-kinase; Fn3KRP; FN3K-related protein; FN3K-RP; ketosamine 3-kinase 2; fructosamine-3-kinase-related protein; ribulosamine/erythrulosamine 3-kinase; ribulosamine 3-kinase	2.7.1.172
7441	Pfam	PF05384.11	DegS	Rubisco	Same	66	66	66	66	1	0	0	1	NaN	Sensor protein DegS	NA
10157	Pfam	PF07202.13	Tcp10_C	Prk	Same	66	66	66	66	1	0	0	1	NaN	T-complex protein 10 C-terminus	NA
2456	Pfam	PF09000.10	Cytotoxic	Rubisco	Same	66	66	66	66	1	0	0	1	NaN	Cytotoxic	NA
3857	DeepEC	EC1.3.7.15	chlorophyllide a reductase	Rubisco	Opposite	24	66.5	1727	471	4	2	0	2	0	chlorophyllide a reductase; bchX (gene name); bchY (gene name); bchZ (gene name); COR	1.3.7.15
7286	Pfam	PF03306.13	AAL_decarboxy	Prk	Opposite	2	67	938	298	11	8	0	3	0	Alpha-acetolactate decarboxylase	NA
10493	DeepEC	EC1.1.3.6	cholesterol oxidase	Prk	Same	65	67	3319	1362	5	2	0	3	0	cholesterol oxidase; cholesterol- O2 oxidoreductase; 3beta-hydroxy steroid oxidoreductase; 3beta-hydroxysteroid:oxygen oxidoreductase	1.1.3.6
4632	Pfam	PF14589.6	NrfD_2	Prk	Opposite	25	67	451	152	4	2	0	2	0	Polysulfide reductase	NA
12062	Pfam	PF09548.10	Spore_III_AB	Rubisco	Opposite	57	67	68	64	3	0	0	3	NaN	Stage III sporulation protein AB (spore_III_AB)	NA
11327	Pfam	PF16911.5	PapA_C	Rubisco	Same	45	67	1361	491	3	0	0	3	NaN	Phthiocerol/phthiodiolone dimycocerosyl transferase C-terminus	NA
368	DeepEC	EC1.1.1.399	2-oxoglutarate reductase	Rubisco	Opposite	67	67	67	67	1	1	0	0	0	2-oxoglutarate reductase; serA (gene name)	1.1.1.399
3636	Pfam	PF03080.15	Neprosin	Prk	Opposite	67	67	67	67	1	1	0	0	0	Neprosin	NA
2068	Pfam	PF04886.12	PT	Rubisco	Same	67	67	67	67	1	0	0	1	NaN	PT repeat	NA
2387	Pfam	PF14300.6	DUF4375	Prk	Same	67	67	67	67	1	1	0	0	0	Domain of unknown function (DUF4375)	NA
11272	Pfam	PF15057.6	DUF4537	Prk	Same	67	67	67	67	1	0	0	1	NaN	Domain of unknown function (DUF4537)	NA
2859	Pfam	PF17126.5	RsmF_methylt_CI	Rubisco	Same	67	67	67	67	1	0	0	1	NaN	RsmF rRNA methyltransferase first C-terminal domain	NA
1500	Pfam	PF17766.1	fn3_6	Rubisco	Opposite	67	67	67	67	1	1	0	0	0	Fibronectin type-III domain	NA
7194	Pfam	PF17914.1	HopA1	Rubisco	Opposite	67	67	67	67	1	0	0	1	NaN	HopA1 effector protein family	NA
5274	DeepEC	EC3.4.24.70	oligopeptidase A	Prk	Same	14	67.5	1452	243	22	6	0	16	0	oligopeptidase A; 68000-M signalpeptide hydrolase	3.4.24.70
5180	Pfam	PF07845.11	DUF1636	Prk	Same	15	67.5	3755	699	16	6	0	10	0	Protein of unknown function (DUF1636)	NA
8260	Pfam	PF11140.8	DUF2913	Prk	Opposite	58	67.5	1438	294	6	2	0	4	0	Protein of unknown function (DUF2913)	NA
1651	Pfam	PF16750.5	HK_sensor	Prk	Same	54	67.5	704	223	4	1	0	3	0	Sensor domain of 2-component histidine kinase	NA
11761	Pfam	PF10823.8	DUF2568	Rubisco	Same	65	67.5	70	68	2	0	0	2	NaN	Protein of unknown function (DUF2568)	NA
10440	Pfam	PF12186.8	AcylCoA_dehyd_C	Prk	Same	7	67.5	128	68	2	1	0	1	0	Acyl-CoA dehydrogenase C terminal	NA
4435	DeepEC	EC1.13.11.54	acireductone dioxygenase [iron(II)-requiring]	Prk	Same	9	68	1752	260	13	5	0	8	0	acireductone dioxygenase [iron(II)-requiring]; ARD'; 2-hydroxy-3-keto-5-thiomethylpent-1-ene dioxygenase (ambiguous); acireductone dioxygenase (ambiguous); E-2'; E-3 dioxygenase; 1,2-dihydroxy-5-(methylthio)pent-1-en-3-one:oxygen oxidoreductase (formate-forming)	1.13.11.54
11600	Pfam	PF03862.13	SpoVAC_SpoVAEB	Prk	Same	59	68	1161	313	12	4	0	8	0	SpoVAC/SpoVAEB sporulation membrane protein	NA
6670	Pfam	PF16738.5	CBM26	Rubisco	Same	12	68	1700	462	4	2	0	2	0	Starch-binding module 26	NA
3586	DeepEC	EC5.1.3.32	L-rhamnose mutarotase	Rubisco	Same	58	68	160	95	3	0	0	3	NaN	L-rhamnose mutarotase; rhamnose 1-epimerase; type-3 mutarotase; YiiL	5.1.3.32
1920	DeepEC	EC3.2.1.73	licheninase	Prk	Same	1	68	135	68	2	0	0	2	NaN	licheninase; lichenase; beta-(1->4)-D-glucan 4-glucanohydrolase; 1,3;1,4-beta-glucan endohydrolase; 1,3;1,4-beta-glucan 4-glucanohydrolase; 1,3-1,4-beta-D-glucan 4-glucanohydrolase	3.2.1.73
7109	DeepEC	EC3.7.1.21	6-oxocyclohex-1-ene-1-carbonyl-CoA hydratase	Rubisco	Same	62	68	74	68	2	0	0	2	NaN	6-oxocyclohex-1-ene-1-carbonyl-CoA hydratase; 6-oxocyclohex-1-ene-1-carbonyl-CoA hydrolase; 6-oxocyclohex-1-ene-1-carbonyl-CoA hydrolase (decyclizing)	3.7.1.21
4304	DeepEC	EC1.1.5.12	D-lactate dehydrogenase (quinone)	Prk	Opposite	68	68	68	68	1	0	0	1	NaN	D-lactate dehydrogenase (quinone); dld (gene name)	1.1.5.12
10477	DeepEC	EC2.3.1.165	6-methylsalicylic-acid synthase	Prk	Same	68	68	68	68	1	0	0	1	NaN	6-methylsalicylic-acid synthase; MSAS; 6-methylsalicylic acid synthase	2.3.1.165
5201	Pfam	PF03714.14	PUD	Prk	Opposite	68	68	68	68	1	0	0	1	NaN	Bacterial pullanase-associated domain	NA
7227	Pfam	PF05133.14	Phage_prot_Gp6	Prk	Same	68	68	68	68	1	0	0	1	NaN	Phage portal protein, SPP1 Gp6-like	NA
6105	Pfam	PF07374.11	DUF1492	Prk	Same	68	68	68	68	1	0	0	1	NaN	Protein of unknown function (DUF1492)	NA
5451	Pfam	PF10002.9	DUF2243	Rubisco	Same	68	68	68	68	1	1	0	0	0	Predicted membrane protein (DUF2243)	NA
9127	Pfam	PF10658.9	DUF2484	Prk	Opposite	68	68	68	68	1	0	0	1	NaN	Protein of unknown function (DUF2484)	NA
7815	Pfam	PF11463.8	R-HINP1I	Rubisco	Opposite	68	68	68	68	1	1	0	0	0	R.HinP1I restriction endonuclease	NA
5793	Pfam	PF11480.8	ImmE5	Rubisco	Same	68	68	68	68	1	0	0	1	NaN	Colicin-E5 Imm protein	NA
7194	Pfam	PF17914.1	HopA1	Prk	Opposite	68	68	68	68	1	0	0	1	NaN	HopA1 effector protein family	NA
2292	Pfam	PF11775.8	CobT_C	Rubisco	Same	1	68.5	4388	504	94	44	1	49	0.0222222	Cobalamin biosynthesis protein CobT VWA domain	NA
5442	Pfam	PF16459.5	Phage_TAC_13	Prk	Same	64	68.5	73	68	2	2	0	0	0	Phage tail assembly chaperone, TAC	NA
2102	Pfam	PF12119.8	DUF3581	Prk	Opposite	26	69	2184	370	17	5	0	12	0	Protein of unknown function (DUF3581)	NA
12052	Pfam	PF06686.11	SpoIIIAC	Rubisco	Opposite	58	69	70	67	5	0	0	5	NaN	Stage III sporulation protein AC/AD protein family	NA
7059	Pfam	PF18870.1	HEPN_RES_NTD1	Prk	Opposite	28	69	2357	731	5	4	0	1	0	HEPN/RES N-terminal domain 1	NA
10831	DeepEC	EC6.3.2.36	4-phosphopantoate---beta-alanine ligase	Prk	Same	37	69	101	69	2	2	0	0	0	4-phosphopantoate---beta-alanine ligase; phosphopantothenate synthetase; TK1686 protein	6.3.2.36
12047	DeepEC	EC3.7.1.13	2-hydroxy-6-oxo-6-(2-aminophenyl)hexa-2,4-dienoate hydrolase	Rubisco	Opposite	69	69	69	69	1	0	0	1	NaN	2-hydroxy-6-oxo-6-(2-aminophenyl)hexa-2,4-dienoate hydrolase; CarC	3.7.1.13
10113	Pfam	PF05939.13	Phage_min_tail	Rubisco	Same	69	69	69	69	1	1	0	0	0	Phage minor tail protein	NA
9127	Pfam	PF10658.9	DUF2484	Rubisco	Opposite	69	69	69	69	1	0	0	1	NaN	Protein of unknown function (DUF2484)	NA
9564	Pfam	PF13552.6	DUF4127	Prk	Same	69	69	69	69	1	1	0	0	0	Protein of unknown function (DUF4127)	NA
2859	Pfam	PF17126.5	RsmF_methylt_CI	Prk	Same	69	69	69	69	1	0	0	1	NaN	RsmF rRNA methyltransferase first C-terminal domain	NA
6133	Pfam	PF18678.1	AOC_like	Prk	Same	69	69	69	69	1	1	0	0	0	Allene oxide cyclase barrel like domain	NA
3129	DeepEC	EC5.4.99.19	16S rRNA pseudouridine516 synthase	Prk	Opposite	33	69.5	1440	398	8	2	0	6	0	16S rRNA pseudouridine516 synthase; 16S RNA pseudouridine516 synthase; 16S PsiI516 synthase; 16S RNA Psi516 synthase; RNA pseudouridine synthase RsuA; RsuA; 16S RNA pseudouridine 516 synthase	5.4.99.19
2879	DeepEC	EC4.2.1.41	5-dehydro-4-deoxyglucarate dehydratase	Rubisco	Opposite	26	70	3689	480	19	8	3	8	0.272727	5-dehydro-4-deoxyglucarate dehydratase; 5-keto-4-deoxy-glucarate dehydratase; 5-keto-4-deoxy-glucarate dehydratase; deoxyketoglucarate dehydratase; D-4-deoxy-5-ketoglucarate hydro-lyase; 5-dehydro-4-deoxy-D-glucarate hydro-lyase (decarboxylating)	4.2.1.41
12088	Pfam	PF09546.10	Spore_III_AE	Rubisco	Opposite	59	70	71	67	3	0	0	3	NaN	Stage III sporulation protein AE (spore_III_AE)	NA
4602	Pfam	PF07105.11	DUF1367	Prk	Opposite	65	70	75	70	2	0	0	2	NaN	Protein of unknown function (DUF1367)	NA
3962	DeepEC	EC2.4.2.54	beta-ribofuranosylphenol 5'-phosphate synthase	Rubisco	Opposite	70	70	70	70	1	1	0	0	0	beta-ribofuranosylphenol 5'-phosphate synthase; beta-RFAP synthase (incorrect); beta-RFA-P synthase (incorrect); AF2089 (gene name); MJ1427 (gene name); beta-ribofuranosylhydroxybenzene 5'-phosphate synthase; 4-(beta-D-ribofuranosyl)aminobenzene 5'-phosphate synthase (incorrect); beta-ribofuranosylaminobenzene 5'-phosphate synthase (incorrect); 5-phospho-alpha-D-ribose 1-diphosphate:4-aminobenzoa…	2.4.2.54
7259	DeepEC	EC6.3.4.15	biotin---[biotin carboxyl-carrier protein] ligase	Prk	Opposite	70	70	70	70	1	0	0	1	NaN	biotin---[biotin carboxyl-carrier protein] ligase; birA (gene name); HLCS (gene name); HCS1 (gene name); biotin-[acetyl-CoA carboxylase] synthetase; biotin-[acetyl coenzyme A carboxylase] synthetase; acetyl coenzyme A holocarboxylase synthetase; acetyl CoA holocarboxylase synthetase; biotin:apocarboxylase ligase; Biotin holoenzyme synthetase; biotin:apo-[acetyl-CoA:carbon-dioxide ligase (ADP-form…	6.3.4.15
11671	Pfam	PF06207.11	DUF1002	Prk	Same	70	70	70	70	1	0	0	1	NaN	Protein of unknown function (DUF1002)	NA
6754	Pfam	PF10552.9	ORF6C	Prk	Same	70	70	70	70	1	1	0	0	0	ORF6C domain	NA
1500	Pfam	PF17766.1	fn3_6	Prk	Opposite	70	70	70	70	1	1	0	0	0	Fibronectin type-III domain	NA
10137	Pfam	PF18423.1	zf_CopZ	Prk	Same	39	70.5	311	142	6	3	0	3	0	Zinc binding domain	NA
4850	DeepEC	EC1.6.5.5	NADPH:quinone reductase	Rubisco	Opposite	7	70.5	1388	384	4	1	0	3	0	NADPH:quinone reductase; NADPH2:quinone reductase	1.6.5.5
681	Pfam	PF12225.8	MTHFR_C	Rubisco	Same	7	71	3289	860	4	0	1	3	1	Methylene-tetrahydrofolate reductase C terminal	NA
10113	Pfam	PF05939.13	Phage_min_tail	Prk	Same	62	71	122	85	3	3	0	0	0	Phage minor tail protein	NA
10243	Pfam	PF07586.11	HXXSHH	Prk	Opposite	20	71	717	269	3	0	0	3	NaN	Protein of unknown function (DUF1552)	NA
11736	Pfam	PF09581.10	Spore_III_AF	Rubisco	Opposite	60	71	72	68	3	0	0	3	NaN	Stage III sporulation protein AF (Spore_III_AF)	NA
5313	DeepEC	EC2.1.1.302	3-hydroxy-5-methyl-1-naphthoate 3-O-methyltransferase	Prk	Same	71	71	71	71	1	0	0	1	NaN	3-hydroxy-5-methyl-1-naphthoate 3-O-methyltransferase; AziB2	2.1.1.302
11982	DeepEC	EC2.7.1.166	3-deoxy-D-manno-octulosonic acid kinase	Rubisco	Opposite	71	71	71	71	1	1	0	0	0	3-deoxy-D-manno-octulosonic acid kinase; kdkA (gene name); Kdo kinase	2.7.1.166
12047	DeepEC	EC3.7.1.13	2-hydroxy-6-oxo-6-(2-aminophenyl)hexa-2,4-dienoate hydrolase	Prk	Same	71	71	71	71	1	0	0	1	NaN	2-hydroxy-6-oxo-6-(2-aminophenyl)hexa-2,4-dienoate hydrolase; CarC	3.7.1.13
5442	Pfam	PF16459.5	Phage_TAC_13	Rubisco	Same	71	71	71	71	1	1	0	0	0	Phage tail assembly chaperone, TAC	NA
3881	Pfam	PF17169.4	NRBF2_MIT	Prk	Same	71	71	71	71	1	1	0	0	0	MIT domain of nuclear receptor-binding factor 2	NA
2879	DeepEC	EC4.2.1.41	5-dehydro-4-deoxyglucarate dehydratase	Prk	Opposite	16	71.5	1716	316	18	7	3	8	0.3	5-dehydro-4-deoxyglucarate dehydratase; 5-keto-4-deoxy-glucarate dehydratase; 5-keto-4-deoxy-glucarate dehydratase; deoxyketoglucarate dehydratase; D-4-deoxy-5-ketoglucarate hydro-lyase; 5-dehydro-4-deoxy-D-glucarate hydro-lyase (decarboxylating)	4.2.1.41
1341	Pfam	PF13970.6	DUF4221	Rubisco	Opposite	3	71.5	1960	366	8	3	1	4	0.25	Domain of unknown function (DUF4221)	NA
57	Pfam	PF01455.18	HupF_HypC	Rubisco	Same	7	72	1725	334	85	31	1	53	0.03125	HupF/HypC family	NA
9406	DeepEC	EC1.21.98.3	anaerobic magnesium-protoporphyrin IX monomethyl ester cyclase	Prk	Same	3	72	3243	667	22	11	0	11	0	anaerobic magnesium-protoporphyrin IX monomethyl ester cyclase; bchE (gene name); MPE cyclase (ambiguous)	1.21.98.3
11238	Pfam	PF12685.7	SpoIIIAH	Rubisco	Opposite	61	72	73	69	3	0	0	3	NaN	SpoIIIAH-like protein	NA
9222	Pfam	PF17336.2	DUF5368	Prk	Opposite	61	72	633	255	3	1	0	2	0	Family of unknown function (DUF5368)	NA
10928	Pfam	PF10435.9	BetaGal_dom2	Rubisco	Same	58	72	86	72	2	0	0	2	NaN	Beta-galactosidase, domain 2	NA
10928	Pfam	PF13363.6	BetaGal_dom3	Rubisco	Same	58	72	86	72	2	0	0	2	NaN	Beta-galactosidase, domain 3	NA
9107	DeepEC	EC1.5.1.30	flavin reductase (NADPH)	Prk	Same	72	72	72	72	1	0	0	1	NaN	flavin reductase (NADPH); NADPH:flavin oxidoreductase; riboflavin mononucleotide (reduced nicotinamide adenine dinucleotide phosphate) reductase; flavin mononucleotide reductase; flavine mononucleotide reductase; FMN reductase (NADPH); NADPH-dependent FMN reductase; NADPH-flavin reductase; NADPH-FMN reductase; NADPH-specific FMN reductase; riboflavin mononucleotide reductase; riboflavine mononucl…	1.5.1.30
8139	DeepEC	EC5.1.3.15	glucose-6-phosphate 1-epimerase	Prk	Opposite	72	72	72	72	1	0	0	1	NaN	glucose-6-phosphate 1-epimerase	5.1.3.15
5123	Pfam	PF02389.15	Cornifin	Rubisco	Opposite	72	72	72	72	1	0	0	1	NaN	Cornifin (SPRR) family	NA
10223	Pfam	PF03785.14	Peptidase_C25_C	Rubisco	Opposite	72	72	72	72	1	1	0	0	0	Peptidase family C25, C terminal ig-like domain	NA
3732	Pfam	PF07247.12	AATase	Prk	Opposite	72	72	72	72	1	0	0	1	NaN	Alcohol acetyltransferase	NA
1551	Pfam	PF11657.8	Activator-TraM	Prk	Opposite	72	72	72	72	1	0	0	1	NaN	Transcriptional activator TraM	NA
11286	Pfam	PF12964.7	DUF3853	Rubisco	Opposite	72	72	72	72	1	0	0	1	NaN	Protein of unknown function (DUF3853)	NA
4281	Pfam	PF10142.9	PhoPQ_related	Rubisco	Opposite	69	72.5	794	224	6	2	0	4	0	PhoPQ-activated pathogenicity-related protein	NA
8310	DeepEC	EC3.1.7.2	guanosine-3',5'-bis(diphosphate) 3'-diphosphatase	Rubisco	Opposite	68	72.5	77	72	2	1	0	1	0	guanosine-3',5'-bis(diphosphate) 3'-diphosphatase; guanosine-3',5'-bis(diphosphate) 3'-pyrophosphatase; PpGpp-3'-pyrophosphohydrolase; PpGpp phosphohydrolase	3.1.7.2
3402	Pfam	PF06433.11	Me-amine-dh_H	Rubisco	Opposite	5	73	2039	433	31	11	3	17	0.214286	Methylamine dehydrogenase heavy chain (MADH)	NA
4739	Pfam	PF12048.8	DUF3530	Rubisco	Same	9	73	1362	268	25	10	0	15	0	Protein of unknown function (DUF3530)	NA
9009	DeepEC	EC1.3.99.n1	NA	Rubisco	Same	11	73	1146	288	9	4	0	5	0	NA	NA
11905	Pfam	PF13769.6	Virulence_fact	Rubisco	Opposite	8	73	991	211	9	4	0	5	0	Virulence factor	NA
10221	DeepEC	EC3.1.6.6	choline-sulfatase	Prk	Opposite	9	73	262	110	7	1	0	6	0	choline-sulfatase	3.1.6.6
2805	Pfam	PF10617.9	DUF2474	Rubisco	Opposite	23	73	978	378	5	5	0	0	0	Protein of unknown function (DUF2474)	NA
11841	Pfam	PF12642.7	TpcC	Prk	Opposite	42	73	370	140	4	0	0	4	NaN	Conjugative transposon protein TcpC	NA
12274	DeepEC	EC1.14.15.9	spheroidene monooxygenase	Rubisco	Same	51	73	525	216	3	2	0	1	0	spheroidene monooxygenase; CrtA; acyclic carotenoid 2-ketolase; spirilloxanthin monooxygenase; 2-oxo-spirilloxanthin monooxygenase	1.14.15.9
10963	DeepEC	EC1.13.11.83	4-hydroxy-3-prenylphenylpyruvate oxygenase	Rubisco	Opposite	73	73	73	73	1	1	0	0	0	4-hydroxy-3-prenylphenylpyruvate oxygenase; CloR	1.13.11.83
3454	DeepEC	EC3.4.21.64	peptidase K	Prk	Same	73	73	73	73	1	1	0	0	0	peptidase K; Tritirachium alkaline proteinase; Tritirachium album serine proteinase; proteinase K; Tritirachium album proteinase K; endopeptidase K	3.4.21.64
11305	Pfam	PF03332.13	PMM	Prk	Opposite	73	73	73	73	1	0	0	1	NaN	Eukaryotic phosphomannomutase	NA
11671	Pfam	PF06207.11	DUF1002	Rubisco	Same	73	73	73	73	1	0	0	1	NaN	Protein of unknown function (DUF1002)	NA
9231	Pfam	PF06320.13	GCN5L1	Rubisco	Same	73	73	73	73	1	1	0	0	0	GCN5-like protein 1 (GCN5L1)	NA
9558	Pfam	PF07356.12	DUF1481	Prk	Opposite	73	73	73	73	1	0	0	1	NaN	Protein of unknown function (DUF1481)	NA
12095	Pfam	PF12248.8	Methyltransf_FA	Rubisco	Opposite	73	73	73	73	1	0	0	1	NaN	Farnesoic acid 0-methyl transferase	NA
4190	DeepEC	EC1.1.3.48	3-deoxy-alpha-D-manno-octulosonate 8-oxidase	Prk	Same	51	73.5	1803	197	14	1	0	13	0	3-deoxy-alpha-D-manno-octulosonate 8-oxidase; kdnB (gene name)	1.1.3.48
3883	Pfam	PF07627.11	PSCyt3	Prk	Opposite	21	73.5	2124	507	6	1	0	5	0	Protein of unknown function (DUF1588)	NA
3987	Pfam	PF07626.11	PSD3	Prk	Opposite	21	73.5	716	221	4	0	0	4	NaN	Protein of unknown function (DUF1587)	NA
5911	Pfam	PF07631.11	PSD4	Prk	Opposite	21	73.5	716	221	4	0	0	4	NaN	Protein of unknown function (DUF1592)	NA
5911	Pfam	PF07637.11	PSD5	Prk	Opposite	21	73.5	716	221	4	0	0	4	NaN	Protein of unknown function (DUF1595)	NA
7735	DeepEC	EC6.3.4.16	carbamoyl-phosphate synthase (ammonia)	Rubisco	Opposite	73	73.5	74	74	2	0	0	2	NaN	carbamoyl-phosphate synthase (ammonia); carbon-dioxide---ammonia ligase; carbamoylphosphate synthase; carbamylphosphate synthetase; carbamoylphosphate synthase (ammonia); carbamoylphosphate synthetase; carbamylphosphate synthetase I; CPSI (gene name); carbon-dioxide:ammonia ligase (ADP-forming, carbamate-phosphorylating)	6.3.4.16
7764	Pfam	PF03161.13	LAGLIDADG_2	Prk	Opposite	73	73.5	74	74	2	0	0	2	NaN	LAGLIDADG DNA endonuclease family	NA
2281	DeepEC	EC1.13.11.57	gallate dioxygenase	Rubisco	Same	47	74	816	194	8	1	1	6	0.5	gallate dioxygenase; GalA; gallate:oxygen oxidoreductase	1.13.11.57
9009	DeepEC	EC1.3.99.n1	NA	Prk	Same	71	74	1149	277	7	3	0	4	0	NA	NA
6064	Pfam	PF07624.11	PSD2	Rubisco	Opposite	25	74	2160	634	5	0	0	5	NaN	Protein of unknown function (DUF1585)	NA
3987	Pfam	PF07626.11	PSD3	Rubisco	Opposite	25	74	2160	634	5	0	0	5	NaN	Protein of unknown function (DUF1587)	NA
5911	Pfam	PF07631.11	PSD4	Rubisco	Opposite	25	74	2160	634	5	0	0	5	NaN	Protein of unknown function (DUF1592)	NA
5911	Pfam	PF07637.11	PSD5	Rubisco	Opposite	25	74	2160	634	5	0	0	5	NaN	Protein of unknown function (DUF1595)	NA
9634	Pfam	PF12502.8	DUF3710	Prk	Same	13	74	638	240	5	0	0	5	NaN	Protein of unknown function (DUF3710)	NA
4203	Pfam	PF04885.13	Stig1	Rubisco	Same	73	74	75	74	3	3	0	0	0	Stigma-specific protein, Stig1	NA
6841	Pfam	PF16460.5	Phage_TTP_11	Prk	Same	65	74	206	115	3	2	0	1	0	Phage tail tube, TTP, lambda-like	NA
4819	DeepEC	EC1.1.1.136	UDP-N-acetylglucosamine 6-dehydrogenase	Prk	Same	74	74	74	74	1	1	0	0	0	UDP-N-acetylglucosamine 6-dehydrogenase; uridine diphosphoacetylglucosamine dehydrogenase; UDP-acetylglucosamine dehydrogenase; UDP-2-acetamido-2-deoxy-D-glucose:NAD oxidoreductase; UDP-GlcNAc dehydrogenase; WbpA; WbpO	1.1.1.136
5313	DeepEC	EC2.1.1.302	3-hydroxy-5-methyl-1-naphthoate 3-O-methyltransferase	Rubisco	Same	74	74	74	74	1	0	0	1	NaN	3-hydroxy-5-methyl-1-naphthoate 3-O-methyltransferase; AziB2	2.1.1.302
2224	Pfam	PF12321.8	DUF3634	Prk	Same	74	74	74	74	1	0	0	1	NaN	Protein of unknown function (DUF3634)	NA
4686	Pfam	PF15403.6	HiaBD2	Rubisco	Opposite	74	74	74	74	1	0	0	1	NaN	HiaBD2_N domain of Trimeric autotransporter adhesin (GIN)	NA
887	Pfam	PF18197.1	DUF5602	Prk	Same	74	74	74	74	1	0	1	0	1	Domain of unknown function (DUF5602)	NA
4894	Pfam	PF11667.8	DUF3267	Prk	Same	61	74.5	88	74	2	1	0	1	0	Putative zincin peptidase	NA
3223	Pfam	PF11873.8	Mltc_N	Prk	Opposite	30	75	1254	284	24	6	0	18	0	Membrane-bound lytic murein transglycosylase C, N-terminal domain	NA
10575	Pfam	PF10755.9	DUF2585	Prk	Same	21	75	4099	1071	21	9	0	12	0	Protein of unknown function (DUF2585)	NA
9198	Pfam	PF11199.8	DUF2891	Prk	Opposite	44	75	1842	440	10	4	0	6	0	Protein of unknown function (DUF2891)	NA
7157	DeepEC	EC1.1.1.368	6-hydroxycyclohex-1-ene-1-carbonyl-CoA dehydrogenase	Rubisco	Same	61	75	656	264	3	1	0	2	0	6-hydroxycyclohex-1-ene-1-carbonyl-CoA dehydrogenase	1.1.1.368
6628	Pfam	PF01331.19	mRNA_cap_enzyme	Prk	Same	62	75	79	72	3	0	1	2	1	mRNA capping enzyme, catalytic domain	NA
6630	Pfam	PF07453.13	NUMOD1	Rubisco	Opposite	73	75	77	75	2	2	0	0	0	NUMOD1 domain	NA
9974	Pfam	PF12870.7	DUF4878	Prk	Opposite	3	75	147	75	2	1	0	1	0	Domain of unknown function (DUF4878)	NA
10963	DeepEC	EC1.13.11.83	4-hydroxy-3-prenylphenylpyruvate oxygenase	Prk	Opposite	75	75	75	75	1	1	0	0	0	4-hydroxy-3-prenylphenylpyruvate oxygenase; CloR	1.13.11.83
10337	DeepEC	EC1.14.15.1	camphor 5-monooxygenase	Rubisco	Opposite	75	75	75	75	1	0	0	1	NaN	camphor 5-monooxygenase; camphor 5-exo-methylene hydroxylase; 2-bornanone 5-exo-hydroxylase; bornanone 5-exo-hydroxylase; camphor 5-exo-hydroxylase; camphor 5-exohydroxylase; camphor hydroxylase; d-camphor monooxygenase; methylene hydroxylase; methylene monooxygenase; D-camphor-exo-hydroxylase; camphor methylene hydroxylase	1.14.15.1
4903	DeepEC	EC2.7.1.172	protein-ribulosamine 3-kinase	Prk	Opposite	75	75	75	75	1	0	0	1	NaN	protein-ribulosamine 3-kinase; Fn3KRP; FN3K-related protein; FN3K-RP; ketosamine 3-kinase 2; fructosamine-3-kinase-related protein; ribulosamine/erythrulosamine 3-kinase; ribulosamine 3-kinase	2.7.1.172
7109	DeepEC	EC3.7.1.21	6-oxocyclohex-1-ene-1-carbonyl-CoA hydratase	Prk	Same	75	75	75	75	1	0	0	1	NaN	6-oxocyclohex-1-ene-1-carbonyl-CoA hydratase; 6-oxocyclohex-1-ene-1-carbonyl-CoA hydrolase; 6-oxocyclohex-1-ene-1-carbonyl-CoA hydrolase (decyclizing)	3.7.1.21
887	Pfam	PF18197.1	DUF5602	Rubisco	Same	75	75	75	75	1	0	1	0	1	Domain of unknown function (DUF5602)	NA
10221	DeepEC	EC3.1.6.6	choline-sulfatase	Rubisco	Opposite	15	75.5	266	108	4	1	0	3	0	choline-sulfatase	3.1.6.6
10928	Pfam	PF10435.9	BetaGal_dom2	Prk	Opposite	62	75.5	89	76	2	0	0	2	NaN	Beta-galactosidase, domain 2	NA
10928	Pfam	PF13363.6	BetaGal_dom3	Prk	Opposite	62	75.5	89	76	2	0	0	2	NaN	Beta-galactosidase, domain 3	NA
138	Pfam	PF14305.6	ATPgrasp_TupA	Rubisco	Opposite	24	76	2101	400	17	9	0	8	0	TupA-like ATPgrasp	NA
8028	Pfam	PF07615.11	Ykof	Prk	Opposite	32	76	754	208	5	0	0	5	NaN	YKOF-related Family	NA
8619	Pfam	PF18571.1	VWA_3_C	Rubisco	Same	65	76	347	163	3	0	0	3	NaN	von Willebrand factor type A C-terminal domain	NA
12095	Pfam	PF12248.8	Methyltransf_FA	Prk	Opposite	76	76	76	76	1	0	0	1	NaN	Farnesoic acid 0-methyl transferase	NA
11615	Pfam	PF18866.1	CxC7	Rubisco	Opposite	76	76	76	76	1	0	0	1	NaN	CxC7 like cysteine cluster associated with KDZ transposases	NA
7475	Pfam	PF01969.17	DUF111	Rubisco	Opposite	2	76.5	1518	305	22	11	0	11	0	Protein of unknown function DUF111	NA
4116	Pfam	PF11160.8	Hva1_TUDOR	Prk	Same	35	76.5	489	182	6	2	0	4	0	Hypervirulence associated proteins TUDOR domain	NA
6806	Pfam	PF03517.13	Voldacs	Rubisco	Opposite	76	76.5	77	76	2	0	0	2	NaN	Regulator of volume decrease after cellular swelling	NA
10493	DeepEC	EC1.1.3.6	cholesterol oxidase	Rubisco	Opposite	45	77	3298	459	9	1	0	8	0	cholesterol oxidase; cholesterol- O2 oxidoreductase; 3beta-hydroxy steroid oxidoreductase; 3beta-hydroxysteroid:oxygen oxidoreductase	1.1.3.6
11850	Pfam	PF12100.8	DUF3576	Prk	Same	27	77	981	216	9	4	0	5	0	Domain of unknown function (DUF3576)	NA
6064	Pfam	PF07624.11	PSD2	Prk	Opposite	21	77	716	317	5	1	0	4	0	Protein of unknown function (DUF1585)	NA
10055	Pfam	PF11528.8	DUF3224	Prk	Same	5	77	1276	362	5	2	0	3	0	Protein of unknown function (DUF3224)	NA
10971	Pfam	PF10438.9	Cyc-maltodext_C	Rubisco	Opposite	67	77	94	79	4	4	0	0	0	Cyclo-malto-dextrinase C-terminal domain	NA
9565	Pfam	PF06586.11	TraK	Rubisco	Opposite	55	77	284	139	3	1	1	1	0.5	TraK protein	NA
4414	Pfam	PF14019.6	DUF4235	Rubisco	Same	70	77	166	104	3	0	0	3	NaN	Protein of unknown function (DUF4235)	NA
8453	Pfam	PF16142.5	DUF4850	Rubisco	Opposite	77	77	77	77	2	0	0	2	NaN	Domain of unknown function (DUF4850)	NA
9392	DeepEC	EC1.2.7.5	aldehyde ferredoxin oxidoreductase	Rubisco	Opposite	77	77	77	77	1	1	0	0	0	aldehyde ferredoxin oxidoreductase; AOR	1.2.7.5
2166	Pfam	PF04222.12	DUF416	Prk	Opposite	77	77	77	77	1	0	0	1	NaN	Protein of unknown function (DUF416)	NA
5489	Pfam	PF08801.11	Nucleoporin_N	Rubisco	Same	77	77	77	77	1	0	0	1	NaN	Nup133 N terminal like	NA
4951	Pfam	PF17212.3	Tube	Rubisco	Same	77	77	77	77	1	1	0	0	0	Tail tubular protein	NA
5413	Pfam	PF11102.8	YjbF	Rubisco	Same	26	78	980	330	11	6	0	5	0	Group 4 capsule polysaccharide lipoprotein gfcB, YjbF	NA
4716	DeepEC	EC2.6.1.109	8-amino-3,8-dideoxy-alpha-D-manno-octulosonate transaminase	Prk	Same	52	78	1802	269	9	1	0	8	0	8-amino-3,8-dideoxy-alpha-D-manno-octulosonate transaminase; kdnA (gene name)	2.6.1.109
5423	Pfam	PF01469.18	Pentapeptide_2	Prk	Opposite	66	78	1076	407	3	0	0	3	NaN	Pentapeptide repeats (8 copies)	NA
10834	Pfam	PF05309.11	TraE	Rubisco	Opposite	45	78	285	136	3	1	2	0	0.666667	TraE protein	NA
5729	Pfam	PF11617.8	Cu-binding_MopE	Prk	Same	77	78	1074	410	3	1	0	2	0	Putative metal-binding motif	NA
4433	DeepEC	EC3.5.1.96	succinylglutamate desuccinylase	Rubisco	Opposite	49	78	107	78	2	0	0	2	NaN	succinylglutamate desuccinylase; N2-succinylglutamate desuccinylase; SGDS; AstE	3.5.1.96
7227	DeepEC	EC5.1.3.9	N-acylglucosamine-6-phosphate 2-epimerase	Rubisco	Opposite	78	78	78	78	1	0	0	1	NaN	N-acylglucosamine-6-phosphate 2-epimerase; acylglucosamine-6-phosphate 2-epimerase; acylglucosamine phosphate 2-epimerase	5.1.3.9
9327	Pfam	PF05737.12	Collagen_bind	Prk	Same	78	78	78	78	1	1	0	0	0	Collagen binding domain	NA
603	Pfam	PF07148.12	MalM	Prk	Same	78	78	78	78	1	0	0	1	NaN	Maltose operon periplasmic protein precursor (MalM)	NA
2303	Pfam	PF08933.11	DUF1864	Prk	Opposite	78	78	78	78	1	1	0	0	0	Domain of unknown function (DUF1864)	NA
5682	Pfam	PF09695.10	YtfJ_HI0045	Prk	Same	78	78	78	78	1	0	0	1	NaN	Bacterial protein of unknown function (YtfJ_HI0045)	NA
8049	Pfam	PF11094.8	UL11	Prk	Opposite	78	78	78	78	1	0	0	1	NaN	Membrane-associated tegument protein	NA
12317	Pfam	PF18698.1	HisK_sensor	Prk	Same	78	78	78	78	1	1	0	0	0	Histidine kinase sensor domain	NA
1128	Pfam	PF14312.6	FG-GAP_2	Rubisco	Opposite	72	78.5	1233	280	14	13	0	1	0	FG-GAP repeat	NA
4281	Pfam	PF10142.9	PhoPQ_related	Prk	Opposite	47	78.5	1193	365	8	4	0	4	0	PhoPQ-activated pathogenicity-related protein	NA
3129	DeepEC	EC5.4.99.19	16S rRNA pseudouridine516 synthase	Rubisco	Same	62	79	806	379	7	3	0	4	0	16S rRNA pseudouridine516 synthase; 16S RNA pseudouridine516 synthase; 16S PsiI516 synthase; 16S RNA Psi516 synthase; RNA pseudouridine synthase RsuA; RsuA; 16S RNA pseudouridine 516 synthase	5.4.99.19
11696	Pfam	PF18631.1	Cucumopine_C	Prk	Same	17	79	140	79	4	0	0	4	NaN	Cucumopine synthase C-terminal helical bundle domain	NA
7091	Pfam	PF04768.13	NAT	Rubisco	Same	8	79	542	210	3	1	0	2	0	NAT, N-acetyltransferase, of N-acetylglutamate synthase	NA
8053	Pfam	PF07178.11	TraL	Rubisco	Opposite	54	79	286	140	3	1	1	1	0.5	TraL protein	NA
2947	DeepEC	EC1.13.11.18	persulfide dioxygenase	Rubisco	Same	79	79	79	79	1	0	0	1	NaN	persulfide dioxygenase; sulfur oxygenase (incorrect); sulfur:oxygen oxidoreductase (incorrect); sulfur dioxygenase (incorrect)	1.13.11.18
2567	DeepEC	EC3.3.2.1	isochorismatase	Prk	Opposite	79	79	79	79	1	0	0	1	NaN	isochorismatase; 2,3-dihydro-2,3-dihydroxybenzoate synthase; 2,3-dihydroxy-2,3-dihydrobenzoate synthase; 2,3-dihydroxy-2,3-dihydrobenzoic synthase	3.3.2.1
9316	Pfam	PF06526.12	DUF1107	Prk	Opposite	79	79	79	79	1	0	0	1	NaN	Protein of unknown function (DUF1107)	NA
3042	Pfam	PF17327.2	AHL_synthase	Rubisco	Same	79	79	79	79	1	1	0	0	0	Acyl homoserine lactone synthase	NA
2016	DeepEC	EC1.3.7.7	ferredoxin:protochlorophyllide reductase (ATP-dependent)	Rubisco	Same	6	80	2391	479	59	30	0	29	0	ferredoxin:protochlorophyllide reductase (ATP-dependent); light-independent protochlorophyllide reductase	1.3.7.7
3288	Pfam	PF14316.6	DUF4381	Prk	Opposite	22	80	1959	369	30	12	0	18	0	Domain of unknown function (DUF4381)	NA
5742	DeepEC	EC2.7.1.161	CTP-dependent riboflavin kinase	Rubisco	Same	28	80	1566	314	7	6	0	1	0	CTP-dependent riboflavin kinase; Methanocaldococcus jannaschii Mj0056; Mj0056	2.7.1.161
11982	DeepEC	EC2.7.1.166	3-deoxy-D-manno-octulosonic acid kinase	Prk	Opposite	75	80	1303	254	7	3	0	4	0	3-deoxy-D-manno-octulosonic acid kinase; kdkA (gene name); Kdo kinase	2.7.1.166
10861	Pfam	PF12437.8	GSIII_N	Rubisco	Opposite	26	80	1505	565	7	2	0	5	0	Glutamine synthetase type III N terminal	NA
10860	Pfam	PF18318.1	Gln-synt_C-ter	Rubisco	Opposite	26	80	1505	565	7	2	0	5	0	Glutamine synthetase C-terminal domain	NA
5528	Pfam	PF14486.6	DUF4432	Prk	Opposite	33	80	779	222	5	1	0	4	0	Domain of unknown function (DUF4432)	NA
10479	DeepEC	EC1.1.2.9	1-butanol dehydrogenase (cytochrome c)	Prk	Same	79	80	1277	479	3	3	0	0	0	1-butanol dehydrogenase (cytochrome c); BDH	1.1.2.9
7991	Pfam	PF02271.16	UCR_14kD	Rubisco	Opposite	32	80	128	80	2	1	0	1	0	Ubiquinol-cytochrome C reductase complex 14kD subunit	NA
9307	DeepEC	EC1.6.5.9	NADH:ubiquinone reductase (non-electrogenic)	Rubisco	Same	80	80	80	80	1	0	0	1	NaN	NADH:ubiquinone reductase (non-electrogenic); ubiquinone reductase (ambiguous); coenzyme Q reductase (ambiguous); dihydronicotinamide adenine dinucleotide-coenzyme Q reductase (ambiguous); DPNH-coenzyme Q reductase (ambiguous); DPNH-ubiquinone reductase (ambiguous); NADH-coenzyme Q oxidoreductase (ambiguous); NADH-coenzyme Q reductase (ambiguous); NADH-CoQ oxidoreductase (ambiguous); NADH-CoQ red…	1.6.5.9
5867	DeepEC	EC3.6.3.9	Na+/K+-exchanging ATPase	Prk	Opposite	80	80	80	80	1	1	0	0	0	Na+/K+-exchanging ATPase; (Na+ + K+)-activated ATPase; Na,K-activated ATPase; Na,K-pump; Na+,K+-ATPase; sodium/potassium-transporting ATPase; Na+/K+-exchanging ATPase	7.2.2.13
7227	DeepEC	EC5.1.3.9	N-acylglucosamine-6-phosphate 2-epimerase	Prk	Opposite	80	80	80	80	1	0	0	1	NaN	N-acylglucosamine-6-phosphate 2-epimerase; acylglucosamine-6-phosphate 2-epimerase; acylglucosamine phosphate 2-epimerase	5.1.3.9
9649	Pfam	PF00502.19	Phycobilisome	Prk	Opposite	80	80	80	80	1	0	0	1	NaN	Phycobilisome protein	NA
10049	Pfam	PF02221.15	E1_DerP2_DerF2	Rubisco	Opposite	80	80	80	80	1	0	0	1	NaN	ML domain	NA
9683	Pfam	PF06183.13	DinI	Prk	Same	80	80	80	80	1	1	0	0	0	DinI-like family	NA
12103	Pfam	PF07262.11	CdiI	Prk	Same	80	80	80	80	1	0	0	1	NaN	CDI immunity protein	NA
10497	Pfam	PF11455.8	DUF3018	Prk	Same	80	80	80	80	1	0	0	1	NaN	Protein of unknown function (DUF3018)	NA
5657	Pfam	PF17783.1	CvfB_WH	Rubisco	Same	28	80.5	1408	238	12	1	0	11	0	CvfB-like winged helix domain	NA
5777	DeepEC	EC3.6.3.34	ABC-type ferric hydroxamate transporter	Prk	Opposite	13	80.5	1330	275	8	2	0	6	0	ABC-type ferric hydroxamate transporter; iron(III) hydroxamate transporting ATPase; iron(III) hydroxamate ABC transporter; fhuCDB (gene names)	7.2.2.16
5777	DeepEC	EC3.6.3.34	ABC-type ferric enterobactin transporter	Prk	Opposite	13	80.5	1330	275	8	2	0	6	0	ABC-type ferric enterobactin transporter; ferric enterobactin transporting ATPase; ferric enterobactin ABC transporter; fepBCDG (gene names)	7.2.2.17
5777	DeepEC	EC3.6.3.34	ABC-type ferric citrate transporter	Prk	Opposite	13	80.5	1330	275	8	2	0	6	0	ABC-type ferric citrate transporter; ferric citrate transporting ATPase; ferric citrate ABC transporter; fecBCDE (gene names)	7.2.2.18
3098	Pfam	PF14840.6	DNA_pol3_delt_C	Prk	Opposite	1	81	2136	357	75	33	0	42	0	Processivity clamp loader gamma complex DNA pol III C-term	NA
12261	DeepEC	EC1.2.1.30	carboxylate reductase (NADP+)	Rubisco	Same	44	81	491	167	7	1	0	6	0	carboxylate reductase (NADP+); aromatic acid reductase; aryl-aldehyde dehydrogenase (NADP+)	1.2.1.30
10807	DeepEC	EC2.4.1.321	cellobionic acid phosphorylase	Rubisco	Same	8	81	154	81	2	0	0	2	NaN	cellobionic acid phosphorylase	2.4.1.321
5954	DeepEC	EC1.13.11.6	3-hydroxyanthranilate 3,4-dioxygenase	Rubisco	Same	81	81	81	81	1	0	0	1	NaN	3-hydroxyanthranilate 3,4-dioxygenase; 3-hydroxyanthranilate oxygenase; 3-hydroxyanthranilic acid oxygenase; 3-hydroxyanthranilic oxygenase; 3-hydroxyanthranilic acid oxidase; 3HAO; 3-hydroxyanthranilate:oxygen 3,4-oxidoreductase (decyclizing)	1.13.11.6
6780	Pfam	PF04725.12	PsbR	Prk	Opposite	81	81	81	81	1	1	0	0	0	Photosystem II 10 kDa polypeptide PsbR	NA
5534	Pfam	PF07191.12	zinc-ribbons_6	Rubisco	Same	81	81	81	81	1	0	0	1	NaN	zinc-ribbons	NA
11286	Pfam	PF12964.7	DUF3853	Prk	Opposite	81	81	81	81	1	0	0	1	NaN	Protein of unknown function (DUF3853)	NA
6864	Pfam	PF16845.5	SQAPI	Rubisco	Same	81	81	81	81	1	0	0	1	NaN	Aspartic acid proteinase inhibitor	NA
7511	Pfam	PF18754.1	Nmad3	Rubisco	Same	81	81	81	81	1	0	0	1	NaN	Nucleotide modification associated domain 3	NA
2281	DeepEC	EC1.13.11.57	gallate dioxygenase	Prk	Same	50	81.5	1059	362	10	3	1	6	0.25	gallate dioxygenase; GalA; gallate:oxygen oxidoreductase	1.13.11.57
2717	DeepEC	EC2.3.1.79	maltose O-acetyltransferase	Rubisco	Opposite	40	81.5	969	329	8	3	0	5	0	maltose O-acetyltransferase; maltose transacetylase; maltose O-acetyltransferase; MAT	2.3.1.79
34	Pfam	PF01155.19	HypA	Prk	Same	1	82	2431	405	85	42	1	42	0.0232558	Hydrogenase/urease nickel incorporation, metallochaperone, hypA	NA
10352	Pfam	PF08531.10	Bac_rhamnosid_N	Rubisco	Opposite	79	82	484	166	7	2	2	3	0.5	Alpha-L-rhamnosidase N-terminal domain	NA
2589	Pfam	PF12055.8	DUF3536	Rubisco	Same	30	82	558	225	7	3	0	4	0	Domain of unknown function (DUF3536)	NA
2996	Pfam	PF18541.1	RuvC_III	Rubisco	Opposite	4	82	2133	636	7	4	1	2	0.2	RuvC endonuclease subdomain 3	NA
2938	Pfam	PF03860.16	DUF326	Prk	Opposite	14	82	1201	473	5	2	0	3	0	Domain of Unknown Function (DUF326)	NA
1904	Pfam	PF11747.8	RebB	Rubisco	Opposite	56	82	1195	368	5	3	0	2	0	Killing trait	NA
6777	DeepEC	EC3.7.1.9	2-hydroxymuconate-6-semialdehyde hydrolase	Rubisco	Same	27	82	2265	614	4	1	2	1	0.666667	2-hydroxymuconate-6-semialdehyde hydrolase; 2-hydroxy-6-oxohepta-2,4-dienoate hydrolase; 2-hydroxymuconic semialdehyde hydrolase; HMSH; HOD hydrolase; xylF (gene name); 2-hydroxymuconate-semialdehyde formylhydrolase; 2-hydroxymuconate-semialdehyde hydrolase	3.7.1.9
9611	Pfam	PF11019.8	DUF2608	Prk	Same	80	82	2423	667	4	2	0	2	0	Protein of unknown function (DUF2608)	NA
10479	DeepEC	EC1.1.2.9	1-butanol dehydrogenase (cytochrome c)	Rubisco	Same	81	82	1280	481	3	3	0	0	0	1-butanol dehydrogenase (cytochrome c); BDH	1.1.2.9
8709	DeepEC	EC1.14.15.3	alkane 1-monooxygenase	Rubisco	Same	31	82	133	82	2	0	0	2	NaN	alkane 1-monooxygenase; alkane 1-hydroxylase; omega-hydroxylase; fatty acid omega-hydroxylase; alkane monooxygenase; 1-hydroxylase; alkane hydroxylase	1.14.15.3
2567	DeepEC	EC3.3.2.1	isochorismatase	Rubisco	Opposite	82	82	82	82	1	0	0	1	NaN	isochorismatase; 2,3-dihydro-2,3-dihydroxybenzoate synthase; 2,3-dihydroxy-2,3-dihydrobenzoate synthase; 2,3-dihydroxy-2,3-dihydrobenzoic synthase	3.3.2.1
11136	DeepEC	EC4.2.99.21	isochorismate lyase	Rubisco	Opposite	82	82	82	82	1	0	0	1	NaN	isochorismate lyase; salicylate biosynthesis protein pchB; pyochelin biosynthetic protein PchB; isochorismate pyruvate lyase	4.2.99.21
10910	DeepEC	EC5.1.3.27	dTDP-4-dehydro-6-deoxy-D-glucose 3-epimerase	Prk	Same	82	82	82	82	1	1	0	0	0	dTDP-4-dehydro-6-deoxy-D-glucose 3-epimerase; dTDP-deoxyglucose 3-epimerase; dTDP-4-keto-6-deoxy-D-glucose 3-epimerase; dTDP-4-keto-6-deoxyglucose 3-epimerase; gerF (gene name); tylJ (gene name); chmJ (gene name); mydH (gene name)	5.1.3.27
5534	Pfam	PF07191.12	zinc-ribbons_6	Prk	Same	82	82	82	82	1	0	0	1	NaN	zinc-ribbons	NA
10677	Pfam	PF10989.8	DUF2808	Rubisco	Opposite	82	82	82	82	1	0	0	1	NaN	Protein of unknown function (DUF2808)	NA
9110	Pfam	PF06560.11	GPI	Rubisco	Same	31	82.5	694	207	18	8	0	10	0	Glucose-6-phosphate isomerase (GPI)	NA
1904	Pfam	PF11747.8	RebB	Prk	Opposite	53	82.5	646	252	8	4	0	4	0	Killing trait	NA
10271	Pfam	PF15892.5	BNR_4	Prk	Same	43	82.5	819	173	8	4	0	4	0	BNR repeat-containing family member	NA
122	Pfam	PF01913.18	FTR	Rubisco	Same	5	83	2261	382	43	20	4	19	0.166667	Formylmethanofuran-tetrahydromethanopterin formyltransferase	NA
104	Pfam	PF02741.15	FTR_C	Rubisco	Same	5	83	2261	382	43	20	4	19	0.166667	FTR, proximal lobe	NA
4934	Pfam	PF03967.13	PRCH	Rubisco	Same	4	83	1680	374	17	9	0	8	0	Photosynthetic reaction centre, H-chain N-terminal region	NA
5047	Pfam	PF18262.1	PhetRS_B1	Rubisco	Opposite	43	83	1194	309	10	2	0	8	0	Phe-tRNA synthetase beta subunit B1 domain	NA
3144	Pfam	PF11279.8	DUF3080	Prk	Opposite	56	83	609	201	9	1	0	8	0	Protein of unknown function (DUF3080)	NA
10690	Pfam	PF09845.9	DUF2072	Prk	Opposite	52	83	1580	433	6	6	0	0	0	Zn-ribbon containing protein	NA
4560	DeepEC	EC2.4.1.4	amylosucrase	Rubisco	Opposite	67	83	179	99	5	5	0	0	0	amylosucrase; sucrose---glucan glucosyltransferase; sucrose-1,4-alpha-glucan glucosyltransferase; sucrose:1,4-alpha-D-glucan 4-alpha-D-glucosyltransferase	2.4.1.4
8563	Pfam	PF01298.18	TbpB_B_D	Prk	Opposite	23	83	1887	746	5	2	0	3	0	C-lobe and N-lobe beta barrels of Tf-binding protein B	NA
6158	DeepEC	EC1.12.1.3	hydrogen dehydrogenase (NADP+)	Rubisco	Opposite	58	83	1143	428	3	1	0	2	0	hydrogen dehydrogenase (NADP+); NADP+-linked hydrogenase; NADP+-reducing hydrogenase; hydrogenase (ambiguous); hydrogenase I (ambiguous)	1.12.1.3
10118	Pfam	PF07679.16	I-set	Rubisco	Same	35	83	1917	678	3	2	0	1	0	Immunoglobulin I-set domain	NA
3565	DeepEC	EC3.6.1.63	alpha-D-ribose 1-methylphosphonate 5-triphosphate diphosphatase	Prk	Opposite	83	83	83	83	1	0	0	1	NaN	alpha-D-ribose 1-methylphosphonate 5-triphosphate diphosphatase; phnM (gene name)	3.6.1.63
9070	DeepEC	EC5.1.1.13	aspartate racemase	Rubisco	Same	83	83	83	83	1	0	0	1	NaN	aspartate racemase; D-aspartate racemase; McyF	5.1.1.13
10049	Pfam	PF02221.15	E1_DerP2_DerF2	Prk	Opposite	83	83	83	83	1	0	0	1	NaN	ML domain	NA
6985	Pfam	PF07524.13	Bromo_TP	Rubisco	Opposite	83	83	83	83	1	1	0	0	0	Bromodomain associated	NA
5611	Pfam	PF07686.17	V-set	Rubisco	Same	83	83	83	83	1	1	0	0	0	Immunoglobulin V-set domain	NA
10935	Pfam	PF11465.8	Receptor_2B4	Rubisco	Same	83	83	83	83	1	1	0	0	0	Natural killer cell receptor 2B4	NA
586	Pfam	PF13642.6	DUF4144	Prk	Same	83	83	83	83	1	0	0	1	NaN	protein structure with unknown function	NA
9723	Pfam	PF16680.5	Ig_4	Rubisco	Same	83	83	83	83	1	1	0	0	0	T-cell surface glycoprotein CD3 delta chain	NA
10497	Pfam	PF18819.1	MuF_C	Rubisco	Same	83	83	83	83	1	0	0	1	NaN	Phage MuF-C-terminal domain	NA
985	Pfam	PF18301.1	preATP-grasp_3	Prk	Opposite	2	84	2257	424	21	13	1	7	0.0714286	pre ATP-grasp 3 domain	NA
3867	Pfam	PF03133.15	TTL	Rubisco	Opposite	26	84	2257	488	14	6	0	8	0	Tubulin-tyrosine ligase family	NA
5855	DeepEC	EC1.12.2.1	cytochrome-c3 hydrogenase	Prk	Same	12	84	856	245	8	5	0	3	0	cytochrome-c3 hydrogenase; H2:ferricytochrome c3 oxidoreductase; cytochrome c3 reductase; cytochrome hydrogenase; hydrogenase [ambiguous]	1.12.2.1
6974	DeepEC	EC2.4.2.48	tRNA-guanine15 transglycosylase	Rubisco	Same	19	84	1275	319	7	6	0	1	0	tRNA-guanine15 transglycosylase; tRNA transglycosylase (ambiguous); transfer ribonucleate glycosyltransferase (ambiguous); tRNA guanine15 transglycosidase; TGT (ambiguous); transfer ribonucleic acid guanine15 transglycosylase	2.4.2.48
9611	Pfam	PF11019.8	DUF2608	Rubisco	Same	83	84	85	84	3	1	0	2	0	Protein of unknown function (DUF2608)	NA
7661	DeepEC	EC3.2.1.38	beta-D-fucosidase	Rubisco	Same	84	84	84	84	1	0	0	1	NaN	beta-D-fucosidase; beta-fucosidase	3.2.1.38
10197	Pfam	PF04492.13	Phage_rep_O	Prk	Same	84	84	84	84	1	0	0	1	NaN	Bacteriophage replication protein O	NA
8403	Pfam	PF10601.9	zf-LITAF-like	Rubisco	Same	84	84	84	84	1	1	0	0	0	LITAF-like zinc ribbon domain	NA
8990	Pfam	PF18860.1	AbiJ_NTD3	Prk	Opposite	84	84	84	84	1	1	0	0	0	AbiJ N-terminal domain 3	NA
8181	Pfam	PF01912.18	eIF-6	Prk	Opposite	16	84.5	1662	443	12	8	0	4	0	eIF-6 family	NA
8721	DeepEC	EC2.4.1.7	sucrose phosphorylase	Prk	Opposite	73	84.5	96	84	2	1	0	1	0	sucrose phosphorylase; sucrose glucosyltransferase; disaccharide glucosyltransferase	2.4.1.7
3238	Pfam	PF05402.12	PqqD	Prk	Opposite	5	85	2746	391	95	44	2	49	0.0434783	Coenzyme PQQ synthesis protein D (PqqD)	NA
6480	Pfam	PF14231.6	GXWXG	Rubisco	Opposite	54	85	450	196	6	0	3	3	1	GXWXG protein	NA
3565	DeepEC	EC3.6.1.63	alpha-D-ribose 1-methylphosphonate 5-triphosphate diphosphatase	Rubisco	Same	85	85	85	85	1	0	0	1	NaN	alpha-D-ribose 1-methylphosphonate 5-triphosphate diphosphatase; phnM (gene name)	3.6.1.63
10910	DeepEC	EC5.1.3.27	dTDP-4-dehydro-6-deoxy-D-glucose 3-epimerase	Rubisco	Opposite	85	85	85	85	1	1	0	0	0	dTDP-4-dehydro-6-deoxy-D-glucose 3-epimerase; dTDP-deoxyglucose 3-epimerase; dTDP-4-keto-6-deoxy-D-glucose 3-epimerase; dTDP-4-keto-6-deoxyglucose 3-epimerase; gerF (gene name); tylJ (gene name); chmJ (gene name); mydH (gene name)	5.1.3.27
10295	Pfam	PF06889.11	DUF1266	Prk	Opposite	85	85	85	85	1	1	0	0	0	Protein of unknown function (DUF1266)	NA
7329	Pfam	PF09880.9	DUF2107	Rubisco	Opposite	85	85	85	85	1	0	0	1	NaN	Predicted membrane protein (DUF2107)	NA
8631	Pfam	PF16461.5	Phage_TTP_12	Prk	Opposite	85	85	85	85	1	1	0	0	0	Lambda phage tail tube protein, TTP	NA
1839	DeepEC	EC1.5.1.20	methylenetetrahydrofolate reductase [NAD(P)H]	Prk	Opposite	5	85.5	1482	317	20	8	0	12	0	methylenetetrahydrofolate reductase [NAD(P)H]; methylenetetrahydrofolate (reduced nicotinamide adenine dinucleotide phosphate) reductase; 5,10-methylenetetrahydrofolate reductase (NADPH); 5,10-methylenetetrahydrofolic acid reductase; 5,10-CH2-H4folate reductase; methylenetetrahydrofolate reductase (NADPH2); 5-methyltetrahydrofolate:NAD+ oxidoreductase; 5-methyltetrahydrofolate:NAD+ oxidoreductase…	1.5.1.20
10696	DeepEC	EC4.3.2.3	ureidoglycolate lyase	Rubisco	Opposite	32	85.5	144	75	10	1	1	8	0.5	ureidoglycolate lyase; ureidoglycolatase (ambiguous); ureidoglycolase (ambiguous); ureidoglycolate hydrolase (misleading); (S)-ureidoglycolate urea-lyase	4.3.2.3
5047	Pfam	PF18262.1	PhetRS_B1	Prk	Same	46	85.5	1303	233	10	3	0	7	0	Phe-tRNA synthetase beta subunit B1 domain	NA
11023	Pfam	PF13190.6	PDGLE	Rubisco	Opposite	7	86	2097	361	17	10	0	7	0	PDGLE domain	NA
6706	DeepEC	EC2.7.1.59	N-acetylglucosamine kinase	Prk	Opposite	37	86	1425	422	10	5	0	5	0	N-acetylglucosamine kinase; acetylglucosamine kinase (phosphorylating); ATP:2-acetylamino-2-deoxy-D-glucose 6-phosphotransferase; 2-acetylamino-2-deoxy-D-glucose kinase; acetylaminodeoxyglucokinase	2.7.1.59
7514	Pfam	PF00852.19	Glyco_transf_10	Prk	Same	4	86	667	202	9	3	0	6	0	Glycosyltransferase family 10 (fucosyltransferase) C-term	NA
10402	Pfam	PF07736.11	CM_1	Prk	Same	79	86	2027	578	7	3	0	4	0	Chorismate mutase type I	NA
9141	Pfam	PF10054.9	DUF2291	Rubisco	Same	6	86	722	202	5	2	0	3	0	Predicted periplasmic lipoprotein (DUF2291)	NA
4177	Pfam	PF14557.6	AphA_like	Rubisco	Opposite	50	86	1320	334	5	3	0	2	0	Putative AphA-like transcriptional regulator	NA
10798	DeepEC	EC1.2.1.77	3,4-dehydroadipyl-CoA semialdehyde dehydrogenase (NADP+)	Prk	Opposite	71	86	379	156	4	2	0	2	0	3,4-dehydroadipyl-CoA semialdehyde dehydrogenase (NADP+); BoxD; 3,4-dehydroadipyl-CoA semialdehyde dehydrogenase	1.2.1.77
10322	Pfam	PF09652.10	Cas_VVA1548	Rubisco	Opposite	67	86	962	300	4	0	0	4	NaN	Putative CRISPR-associated protein (Cas_VVA1548)	NA
10804	Pfam	PF17926.1	TetR_C_21	Rubisco	Same	57	86	2301	815	3	0	0	3	NaN	Tetracyclin repressor-like, C-terminal domain	NA
6356	Pfam	PF04830.13	DUF637	Rubisco	Opposite	24	86	148	86	2	1	0	1	0	Possible hemagglutinin (DUF637)	NA
5954	DeepEC	EC1.13.11.6	3-hydroxyanthranilate 3,4-dioxygenase	Prk	Same	86	86	86	86	1	0	0	1	NaN	3-hydroxyanthranilate 3,4-dioxygenase; 3-hydroxyanthranilate oxygenase; 3-hydroxyanthranilic acid oxygenase; 3-hydroxyanthranilic oxygenase; 3-hydroxyanthranilic acid oxidase; 3HAO; 3-hydroxyanthranilate:oxygen 3,4-oxidoreductase (decyclizing)	1.13.11.6
10477	DeepEC	EC2.3.1.165	6-methylsalicylic-acid synthase	Rubisco	Opposite	86	86	86	86	1	0	0	1	NaN	6-methylsalicylic-acid synthase; MSAS; 6-methylsalicylic acid synthase	2.3.1.165
5964	DeepEC	EC5.3.1.8	mannose-6-phosphate isomerase	Rubisco	Opposite	86	86	86	86	1	0	0	1	NaN	mannose-6-phosphate isomerase; phosphomannose isomerase; phosphohexomutase; phosphohexoisomerase; mannose phosphate isomerase; phosphomannoisomerase; D-mannose-6-phosphate ketol-isomerase	5.3.1.8
10047	Pfam	PF10934.8	DUF2634	Rubisco	Same	86	86	86	86	1	1	0	0	0	Protein of unknown function (DUF2634)	NA
8992	DeepEC	EC3.5.1.9	arylformamidase	Prk	Same	16	86.5	1112	391	6	2	0	4	0	arylformamidase; kynurenine formamidase; formylase; formylkynureninase; formylkynurenine formamidase; formamidase I; formamidase II	3.5.1.9
9096	Pfam	PF11800.8	RP-C_C	Prk	Opposite	16	86.5	580	155	6	0	2	4	1	Replication protein C C-terminal region	NA
10696	DeepEC	EC4.3.2.3	ureidoglycolate lyase	Prk	Opposite	15	87	1601	182	14	2	1	11	0.333333	ureidoglycolate lyase; ureidoglycolatase (ambiguous); ureidoglycolase (ambiguous); ureidoglycolate hydrolase (misleading); (S)-ureidoglycolate urea-lyase	4.3.2.3
10573	Pfam	PF18171.1	LSDAT_prok	Rubisco	Opposite	10	87	392	163	3	0	0	3	NaN	SLOG in TRPM, prokaryote	NA
7661	DeepEC	EC3.2.1.38	beta-D-fucosidase	Prk	Opposite	87	87	87	87	1	0	0	1	NaN	beta-D-fucosidase; beta-fucosidase	3.2.1.38
3024	Pfam	PF06160.12	EzrA	Prk	Same	87	87	87	87	1	0	0	1	NaN	Septation ring formation regulator, EzrA	NA
10295	Pfam	PF06889.11	DUF1266	Rubisco	Opposite	87	87	87	87	1	1	0	0	0	Protein of unknown function (DUF1266)	NA
1	Pfam	PF00316.20	FBPase	Rubisco	Opposite	1	87.5	3520	470	144	54	1	89	0.0181818	Fructose-1-6-bisphosphatase, N-terminal domain	NA
7185	Pfam	PF03351.17	DOMON	Rubisco	Opposite	32	87.5	1377	330	6	2	0	4	0	DOMON domain	NA
9029	Pfam	PF05913.11	DUF871	Prk	Same	86	87.5	89	88	2	0	0	2	NaN	Bacterial protein of unknown function (DUF871)	NA
6247	Pfam	PF14487.6	DarT	Prk	Opposite	26	88	1930	571	15	9	0	6	0	ssDNA thymidine ADP-ribosyltransferase, DarT	NA
5107	DeepEC	EC3.5.3.8	formimidoylglutamase	Rubisco	Opposite	28	88	1774	436	5	4	0	1	0	formimidoylglutamase; formiminoglutamase; N-formiminoglutamate hydrolase; N-formimino-L-glutamate formiminohydrolase	3.5.3.8
7404	DeepEC	EC4.7.1.1	alpha-D-ribose 1-methylphosphonate 5-phosphate C-P-lyase	Rubisco	Same	15	88	1287	374	5	1	0	4	0	alpha-D-ribose 1-methylphosphonate 5-phosphate C-P-lyase; phnJ (gene name)	4.7.1.1
9445	Pfam	PF08827.11	DUF1805	Prk	Same	40	88	758	222	5	4	0	1	0	Domain of unknown function (DUF1805)	NA
3620	DeepEC	EC4.4.1.11	methionine gamma-lyase	Rubisco	Opposite	77	88	709	240	4	0	0	4	NaN	methionine gamma-lyase; L-methioninase; methionine lyase; methioninase; methionine dethiomethylase; L-methionine gamma-lyase; L-methionine methanethiol-lyase (deaminating)	4.4.1.11
11694	Pfam	PF14419.6	SPOUT_MTase_2	Rubisco	Opposite	62	88	752	301	3	3	0	0	0	AF2226-like SPOUT RNA Methylase fused to THUMP	NA
3454	DeepEC	EC3.4.21.64	peptidase K	Rubisco	Opposite	88	88	88	88	1	1	0	0	0	peptidase K; Tritirachium alkaline proteinase; Tritirachium album serine proteinase; proteinase K; Tritirachium album proteinase K; endopeptidase K	3.4.21.64
6744	DeepEC	EC4.1.1.36	phosphopantothenoylcysteine decarboxylase	Prk	Same	88	88	88	88	1	0	0	1	NaN	phosphopantothenoylcysteine decarboxylase; 4-phosphopantotheoylcysteine decarboxylase; 4-phosphopantothenoyl-L-cysteine decarboxylase; PPC-decarboxylase; N-[(R)-4'-phosphopantothenoyl]-L-cysteine carboxy-lyase	4.1.1.36
10080	Pfam	PF04854.14	DUF624	Rubisco	Opposite	88	88	88	88	1	0	0	1	NaN	Protein of unknown function, DUF624	NA
11110	Pfam	PF05679.16	CHGN	Rubisco	Opposite	88	88	88	88	1	0	0	1	NaN	Chondroitin N-acetylgalactosaminyltransferase	NA
6217	Pfam	PF02931.23	Neur_chan_LBD	Prk	Same	78	88.5	247	126	4	1	0	3	0	Neurotransmitter-gated ion-channel ligand binding domain	NA
2626	Pfam	PF11042.8	DUF2750	Prk	Opposite	41	89	1424	378	7	0	0	7	NaN	Protein of unknown function (DUF2750)	NA
11744	Pfam	PF08769.11	Spo0A_C	Rubisco	Opposite	77	89	1578	641	5	2	0	3	0	Sporulation initiation factor Spo0A C terminal	NA
7339	DeepEC	EC2.1.1.200	tRNA (cytidine32/uridine32-2'-O)-methyltransferase	Rubisco	Opposite	86	89	112	96	3	0	0	3	NaN	tRNA (cytidine32/uridine32-2'-O)-methyltransferase; YfhQ; tRNA:Cm32/Um32 methyltransferase; TrMet(Xm32); TrmJ	2.1.1.200
8496	Pfam	PF15956.5	DUF4760	Rubisco	Opposite	21	89	322	144	3	0	0	3	NaN	Domain of unknown function (DUF4760)	NA
8501	DeepEC	EC1.8.1.14	CoA-disulfide reductase	Rubisco	Opposite	89	89	89	89	1	1	0	0	0	CoA-disulfide reductase; CoA-disulfide reductase (NADH2); NADH2:CoA-disulfide oxidoreductase; CoA:NAD+ oxidoreductase (misleading); CoADR; coenzyme A disulfide reductase	1.8.1.14
11644	DeepEC	EC2.4.1.319	beta-1,4-mannooligosaccharide phosphorylase	Rubisco	Same	89	89	89	89	1	1	0	0	0	beta-1,4-mannooligosaccharide phosphorylase; RaMP2	2.4.1.319
11703	DeepEC	EC4.1.3.43	4-hydroxy-2-oxohexanoate aldolase	Rubisco	Same	89	89	89	89	1	1	0	0	0	4-hydroxy-2-oxohexanoate aldolase; BphI	4.1.3.43
5964	DeepEC	EC5.3.1.8	mannose-6-phosphate isomerase	Prk	Opposite	89	89	89	89	1	0	0	1	NaN	mannose-6-phosphate isomerase; phosphomannose isomerase; phosphohexomutase; phosphohexoisomerase; mannose phosphate isomerase; phosphomannoisomerase; D-mannose-6-phosphate ketol-isomerase	5.3.1.8
10622	Pfam	PF01363.21	FYVE	Rubisco	Same	89	89	89	89	1	0	0	1	NaN	FYVE zinc finger	NA
4726	Pfam	PF07507.11	WavE	Rubisco	Same	89	89	89	89	1	0	0	1	NaN	WavE lipopolysaccharide synthesis	NA
9730	Pfam	PF07537.11	CamS	Prk	Same	89	89	89	89	1	0	0	1	NaN	CamS sex pheromone cAM373 precursor	NA
7734	Pfam	PF10015.9	DUF2258	Rubisco	Opposite	89	89	89	89	1	1	0	0	0	Uncharacterized protein conserved in archaea (DUF2258)	NA
6522	Pfam	PF16116.5	DUF4832	Prk	Opposite	89	89	89	89	1	0	0	1	NaN	Domain of unknown function (DUF4832)	NA
9300	Pfam	PF16280.5	DUF4928	Prk	Opposite	89	89	89	89	1	1	0	0	0	Domain of unknown function (DUF4928)	NA
3103	Pfam	PF17660.1	BTRD1	Prk	Opposite	89	89	89	89	1	1	0	0	0	Bacterial tandem repeat domain 1	NA
4117	Pfam	PF03070.16	TENA_THI-4	Rubisco	Opposite	5	89.5	3185	476	116	44	2	70	0.0434783	TENA/THI-4/PQQC family	NA
3876	Pfam	PF09846.9	DUF2073	Prk	Opposite	51	89.5	1579	349	8	7	0	1	0	Uncharacterized protein conserved in archaea (DUF2073)	NA
10675	Pfam	PF13895.6	Ig_2	Rubisco	Same	35	89.5	990	301	4	1	0	3	0	Immunoglobulin domain	NA
11485	DeepEC	EC3.7.1.14	2-hydroxy-6-oxonona-2,4-dienedioate hydrolase	Prk	Same	89	89.5	90	90	2	1	0	1	0	2-hydroxy-6-oxonona-2,4-dienedioate hydrolase; mhpC (gene name)	3.7.1.14
2072	Pfam	PF01036.18	Bac_rhodopsin	Prk	Opposite	69	89.5	110	90	2	2	0	0	0	Bacteriorhodopsin-like protein	NA
10861	Pfam	PF12437.8	GSIII_N	Rubisco	Same	2	90	2291	516	13	4	0	9	0	Glutamine synthetase type III N terminal	NA
10860	Pfam	PF18318.1	Gln-synt_C-ter	Rubisco	Same	2	90	2291	516	13	4	0	9	0	Glutamine synthetase C-terminal domain	NA
8601	DeepEC	EC3.2.2.9	adenosylhomocysteine nucleosidase	Prk	Same	25	90	1793	398	12	2	0	10	0	adenosylhomocysteine nucleosidase; S-adenosylhomocysteine hydrolase (ambiguous); S-adenosylhomocysteine nucleosidase; 5'-methyladenosine nucleosidase; S-adenosylhomocysteine/5'-methylthioadenosine nucleosidase; AdoHcy/MTA nucleosidase	3.2.2.9
10798	DeepEC	EC1.2.1.77	3,4-dehydroadipyl-CoA semialdehyde dehydrogenase (NADP+)	Rubisco	Opposite	80	90	376	159	4	2	0	2	0	3,4-dehydroadipyl-CoA semialdehyde dehydrogenase (NADP+); BoxD; 3,4-dehydroadipyl-CoA semialdehyde dehydrogenase	1.2.1.77
4583	Pfam	PF00735.18	Septin	Rubisco	Opposite	27	90	158	91	4	1	0	3	0	Septin	NA
5721	Pfam	PF13364.6	BetaGal_dom4_5	Rubisco	Opposite	13	90	1366	490	3	0	0	3	NaN	Beta-galactosidase jelly roll domain	NA
3680	Pfam	PF01374.18	Glyco_hydro_46	Rubisco	Opposite	7	90	173	90	2	1	0	1	0	Glycosyl hydrolase family 46	NA
11644	DeepEC	EC2.4.1.319	beta-1,4-mannooligosaccharide phosphorylase	Prk	Same	90	90	90	90	1	1	0	0	0	beta-1,4-mannooligosaccharide phosphorylase; RaMP2	2.4.1.319
7421	DeepEC	EC4.6.1.1	adenylate cyclase	Rubisco	Same	90	90	90	90	1	0	1	0	1	adenylate cyclase; adenylylcyclase; adenyl cyclase; 3',5'-cyclic AMP synthetase; ATP diphosphate-lyase (cyclizing)	4.6.1.1
3586	Pfam	PF00431.20	CUB	Prk	Opposite	90	90	90	90	1	1	0	0	0	CUB domain	NA
1306	Pfam	PF03736.17	EPTP	Prk	Same	90	90	90	90	1	0	0	1	NaN	EPTP domain	NA
3024	Pfam	PF06160.12	EzrA	Rubisco	Same	90	90	90	90	1	0	0	1	NaN	Septation ring formation regulator, EzrA	NA
9730	Pfam	PF07537.11	CamS	Rubisco	Same	90	90	90	90	1	0	0	1	NaN	CamS sex pheromone cAM373 precursor	NA
6576	Pfam	PF09465.10	LBR_tudor	Prk	Same	90	90	90	90	1	1	0	0	0	Lamin-B receptor of TUDOR domain	NA
353	Pfam	PF12639.7	Colicin-DNase	Prk	Opposite	90	90	90	90	1	0	1	0	1	DNase/tRNase domain of colicin-like bacteriocin	NA
6489	Pfam	PF14420.6	Clr5	Prk	Same	90	90	90	90	1	1	0	0	0	Clr5 domain	NA
3825	DeepEC	EC2.1.1.98	diphthine synthase	Prk	Opposite	4	90.5	973	211	16	11	0	5	0	diphthine synthase; S-adenosyl-L-methionine:elongation factor 2 methyltransferase (ambiguous); diphthine methyltransferase (ambiguous); S-adenosyl-L-methionine:2-(3-carboxy-3-aminopropyl)-L-histidine-[translation elongation factor 2] methyltransferase; Dph5 (ambiguous)	2.1.1.98
3861	Pfam	PF08873.11	DUF1834	Rubisco	Opposite	22	90.5	301	126	4	3	0	1	0	Domain of unknown function (DUF1834)	NA
4096	Pfam	PF10076.9	DUF2313	Rubisco	Opposite	29	90.5	308	130	4	3	0	1	0	Uncharacterised protein conserved in bacteria (DUF2313)	NA
3255	Pfam	PF03198.14	Glyco_hydro_72	Rubisco	Opposite	76	90.5	105	90	2	2	0	0	0	Glucanosyltransferase	NA
542	Pfam	PF13284.6	DUF4072	Prk	Opposite	24	91	2068	393	27	15	0	12	0	Domain of unknown function (DUF4072)	NA
11577	DeepEC	EC4.4.1.21	S-ribosylhomocysteine lyase	Prk	Same	26	91	1792	399	12	2	0	10	0	S-ribosylhomocysteine lyase; S-ribosylhomocysteinase; LuxS	4.4.1.21
11253	Pfam	PF02664.15	LuxS	Prk	Same	26	91	1792	399	12	2	0	10	0	S-Ribosylhomocysteinase (LuxS)	NA
2403	DeepEC	EC2.6.1.88	methionine transaminase	Rubisco	Opposite	17	91	2303	480	9	1	0	8	0	methionine transaminase; methionine-oxo-acid transaminase	2.6.1.88
2982	Pfam	PF11004.8	Kdo_hydroxy	Prk	Opposite	38	91	2384	550	9	3	0	6	0	3-deoxy-D-manno-oct-2-ulosonic acid (Kdo) hydroxylase	NA
5505	DeepEC	EC1.14.11.55	ectoine hydroxylase	Rubisco	Same	44	91	944	394	7	2	0	5	0	ectoine hydroxylase; ectD (gene name); ectoine dioxygenase	1.14.11.55
5916	DeepEC	EC2.7.7.75	molybdopterin adenylyltransferase	Prk	Same	28	91	1246	455	3	3	0	0	0	molybdopterin adenylyltransferase; MogA; Cnx1 (ambiguous)	2.7.7.75
10570	Pfam	PF15631.6	Imm-NTF2-2	Prk	Opposite	27	91	502	207	3	3	0	0	0	NTF2 fold immunity protein	NA
10648	Pfam	PF07585.11	BBP7	Prk	Same	91	91	91	91	1	0	0	1	NaN	Putative beta barrel porin-7 (BBP7)	NA
11168	Pfam	PF14872.6	GHL5	Prk	Opposite	91	91	91	91	1	1	0	0	0	Hypothetical glycoside hydrolase 5	NA
6365	Pfam	PF15639.6	Tox-MPTase3	Prk	Opposite	91	91	91	91	1	0	0	1	NaN	Metallopeptidase toxin 3	NA
8388	Pfam	PF15931.5	DUF4747	Rubisco	Opposite	91	91	91	91	1	0	0	1	NaN	Domain of unknown function (DUF4747)	NA
8414	Pfam	PF16503.5	zn-ribbon_14	Prk	Opposite	91	91	91	91	1	1	0	0	0	Zinc-ribbon	NA
11169	Pfam	PF09547.10	Spore_IV_A	Prk	Same	86	91.5	1041	296	6	2	0	4	0	Stage IV sporulation protein A (spore_IV_A)	NA
11067	Pfam	PF09390.10	DUF1999	Prk	Opposite	56	91.5	127	92	2	0	0	2	NaN	Protein of unknown function (DUF1999)	NA
1509	Pfam	PF01223.23	Endonuclease_NS	Prk	Opposite	28	92	2996	517	39	14	0	25	0	DNA/RNA non-specific endonuclease	NA
6546	DeepEC	EC1.13.11.4	gentisate 1,2-dioxygenase	Prk	Opposite	2	92	476	173	8	2	1	5	0.333333	gentisate 1,2-dioxygenase; gentisate oxygenase; 2,5-dihydroxybenzoate dioxygenase; gentisate dioxygenase; gentisic acid oxidase; gentisate:oxygen 1,2-oxidoreductase (decyclizing)	1.13.11.4
2938	Pfam	PF03860.16	DUF326	Rubisco	Opposite	8	92	1324	371	8	5	0	3	0	Domain of Unknown Function (DUF326)	NA
10853	DeepEC	EC5.99.1.4	2-hydroxychromene-2-carboxylate isomerase	Prk	Opposite	92	92	92	92	1	0	1	0	1	2-hydroxychromene-2-carboxylate isomerase; HCCA isomerase; 2HC2CA isomerase; 2-hydroxychromene-2-carboxylic acid isomerase	5.99.1.4
8674	Pfam	PF07065.14	D123	Prk	Opposite	92	92	92	92	1	0	1	0	1	D123	NA
10962	Pfam	PF16817.5	DUF5073	Prk	Opposite	92	92	92	92	1	0	0	1	NaN	Domain of unknown function (DUF5073)	NA
3441	DeepEC	EC1.1.1.34	hydroxymethylglutaryl-CoA reductase (NADPH)	Rubisco	Opposite	14	92.5	632	208	8	4	0	4	0	hydroxymethylglutaryl-CoA reductase (NADPH); hydroxymethylglutaryl coenzyme A reductase (reduced nicotinamide adenine dinucleotide phosphate); 3-hydroxy-3-methylglutaryl-CoA reductase; beta-hydroxy-beta-methylglutaryl coenzyme A reductase; hydroxymethylglutaryl CoA reductase (NADPH); S-3-hydroxy-3-methylglutaryl-CoA reductase; NADPH-hydroxymethylglutaryl-CoA reductase; HMGCoA reductase-mevalonate…	1.1.1.34
4955	Pfam	PF00736.19	EF1_GNE	Rubisco	Opposite	23	92.5	1735	486	4	3	0	1	0	EF-1 guanine nucleotide exchange domain	NA
2960	DeepEC	EC6.6.1.1	magnesium chelatase	Rubisco	Same	34	93	2401	334	18	13	0	5	0	magnesium chelatase; protoporphyrin IX magnesium-chelatase; protoporphyrin IX Mg-chelatase; magnesium-protoporphyrin IX chelatase; magnesium-protoporphyrin chelatase; magnesium-chelatase; Mg-chelatase; Mg-protoporphyrin IX magnesio-lyase	6.6.1.1
7264	DeepEC	EC3.5.3.3	creatinase	Rubisco	Same	25	93	964	263	9	3	1	5	0.25	creatinase	3.5.3.3
2945	DeepEC	EC2.6.1.87	UDP-4-amino-4-deoxy-L-arabinose aminotransferase	Prk	Same	56	93	377	142	7	2	0	5	0	UDP-4-amino-4-deoxy-L-arabinose aminotransferase; UDP-(beta-L-threo-pentapyranosyl-4''-ulose diphosphate) aminotransferase; UDP-4-amino-4-deoxy-L-arabinose---oxoglutarate aminotransferase; UDP-Ara4O aminotransferase; UDP-L-Ara4N transaminase	2.6.1.87
11855	Pfam	PF07099.11	DUF1361	Prk	Same	15	93	2118	611	6	0	0	6	NaN	Protein of unknown function (DUF1361)	NA
963	Pfam	PF07100.11	ASRT	Rubisco	Same	84	93	1027	286	5	5	0	0	0	Anabaena sensory rhodopsin transducer	NA
7421	DeepEC	EC4.6.1.1	adenylate cyclase	Prk	Same	53	93	1259	468	3	1	1	1	0.5	adenylate cyclase; adenylylcyclase; adenyl cyclase; 3',5'-cyclic AMP synthetase; ATP diphosphate-lyase (cyclizing)	4.6.1.1
5218	Pfam	PF18083.1	PutA_N	Rubisco	Same	3	93	183	93	2	2	0	0	0	Proline utilization A N-terminal domain	NA
11095	DeepEC	EC1.14.13.172	salicylate 5-hydroxylase	Rubisco	Opposite	93	93	93	93	1	0	0	1	NaN	salicylate 5-hydroxylase; nagG (gene name); nagH (gene name)	1.14.13.172
6140	DeepEC	EC3.1.1.11	pectinesterase	Prk	Opposite	93	93	93	93	1	0	0	1	NaN	pectinesterase; pectin demethoxylase; pectin methoxylase; pectin methylesterase; pectase; pectin methyl esterase; pectinoesterase	3.1.1.11
353	Pfam	PF12639.7	Colicin-DNase	Rubisco	Opposite	93	93	93	93	1	0	1	0	1	DNase/tRNase domain of colicin-like bacteriocin	NA
7226	Pfam	PF18538.1	DUF5624	Prk	Same	93	93	93	93	1	0	0	1	NaN	Domain of unknown function (DUF5624)	NA
3169	DeepEC	EC5.3.1.17	5-dehydro-4-deoxy-D-glucuronate isomerase	Rubisco	Opposite	18	93.5	643	238	6	0	3	3	1	5-dehydro-4-deoxy-D-glucuronate isomerase; 4-deoxy-L-threo-5-hexulose uronate isomerase; 4-deoxy-L-threo-5-hexosulose-uronate ketol-isomerase; kduI (gene name)	5.3.1.17
9402	Pfam	PF06871.11	TraH_2	Rubisco	Same	44	93.5	143	94	2	0	2	0	1	TraH_2	NA
11067	Pfam	PF09390.10	DUF1999	Rubisco	Opposite	58	93.5	129	94	2	0	0	2	NaN	Protein of unknown function (DUF1999)	NA
2290	Pfam	PF10685.9	KGG	Rubisco	Same	36	94	1776	397	13	8	0	5	0	Stress-induced bacterial acidophilic repeat motif	NA
11319	Pfam	PF13773.6	DUF4170	Prk	Same	23	94	968	201	9	3	0	6	0	Domain of unknown function (DUF4170)	NA
6977	Pfam	PF05592.11	Bac_rhamnosid	Rubisco	Opposite	79	94	484	161	8	2	2	4	0.5	Bacterial alpha-L-rhamnosidase concanavalin-like domain	NA
5652	Pfam	PF17390.2	Bac_rhamnosid_C	Rubisco	Opposite	79	94	484	161	8	2	2	4	0.5	Bacterial alpha-L-rhamnosidase C-terminal domain	NA
7339	DeepEC	EC2.1.1.200	tRNA (cytidine32/uridine32-2'-O)-methyltransferase	Prk	Opposite	82	94	106	94	2	0	0	2	NaN	tRNA (cytidine32/uridine32-2'-O)-methyltransferase; YfhQ; tRNA:Cm32/Um32 methyltransferase; TrMet(Xm32); TrmJ	2.1.1.200
2622	Pfam	PF00139.19	Lectin_legB	Rubisco	Same	91	94	97	94	2	0	0	2	NaN	Legume lectin domain	NA
5218	Pfam	PF18083.1	PutA_N	Prk	Same	4	94	184	94	2	2	0	0	0	Proline utilization A N-terminal domain	NA
8256	Pfam	PF18483.1	Bact_lectin	Rubisco	Same	91	94	97	94	2	0	0	2	NaN	Bacterial lectin	NA
7805	DeepEC	EC1.13.11.56	1,2-dihydroxynaphthalene dioxygenase	Prk	Opposite	94	94	94	94	1	0	1	0	1	1,2-dihydroxynaphthalene dioxygenase; 1,2-DHN dioxygenase; DHNDO; 1,2-dihydroxynaphthalene oxygenase; 1,2-dihydroxynaphthalene:oxygen oxidoreductase	1.13.11.56
3503	DeepEC	EC3.4.19.12	ubiquitinyl hydrolase 1	Rubisco	Same	94	94	94	94	1	0	0	1	NaN	ubiquitinyl hydrolase 1; ubiquitin C-terminal hydrolase; yeast ubiquitin hydrolase	3.4.19.12
6607	Pfam	PF01020.17	Ribosomal_L40e	Rubisco	Same	94	94	94	94	1	1	0	0	0	Ribosomal L40e family	NA
6566	Pfam	PF03782.17	AMOP	Prk	Same	94	94	94	94	1	1	0	0	0	AMOP domain	NA
11006	Pfam	PF07343.11	DUF1475	Rubisco	Same	94	94	94	94	1	1	0	0	0	Protein of unknown function (DUF1475)	NA
3144	Pfam	PF11279.8	DUF3080	Rubisco	Opposite	94	94	94	94	1	1	0	0	0	Protein of unknown function (DUF3080)	NA
10998	Pfam	PF14446.6	Prok-RING_1	Rubisco	Opposite	94	94	94	94	1	1	0	0	0	Prokaryotic RING finger family 1	NA
10148	Pfam	PF18294.1	Pept_S41_N	Prk	Same	94	94	94	94	1	1	0	0	0	Peptidase S41 N-terminal domain	NA
3402	Pfam	PF06433.11	Me-amine-dh_H	Prk	Opposite	8	95	2044	475	43	18	3	22	0.142857	Methylamine dehydrogenase heavy chain (MADH)	NA
5245	DeepEC	EC3.2.1.23	beta-galactosidase	Rubisco	Same	3	95	1755	346	19	9	1	9	0.1	beta-galactosidase; lactase (ambiguous); beta-lactosidase; maxilact; hydrolact; beta-D-lactosidase; S 2107; lactozym; trilactase; beta-D-galactanase; oryzatym; sumiklat	3.2.1.23
8149	Pfam	PF13309.6	HTH_22	Prk	Same	59	95	900	224	13	4	0	9	0	HTH domain	NA
5687	Pfam	PF13645.6	YkuD_2	Rubisco	Opposite	32	95	2530	637	13	4	0	9	0	L,D-transpeptidase catalytic domain	NA
12088	Pfam	PF09546.10	Spore_III_AE	Prk	Same	40	95	1594	537	8	4	0	4	0	Stage III sporulation protein AE (spore_III_AE)	NA
11736	Pfam	PF09581.10	Spore_III_AF	Prk	Same	39	95	1593	536	8	4	0	4	0	Stage III sporulation protein AF (Spore_III_AF)	NA
11238	Pfam	PF12685.7	SpoIIIAH	Prk	Same	38	95	1592	535	8	4	0	4	0	SpoIIIAH-like protein	NA
6551	Pfam	PF03284.13	PHZA_PHZB	Rubisco	Same	15	95	325	158	5	2	0	3	0	Phenazine biosynthesis protein A/B	NA
8992	Pfam	PF09858.9	DUF2085	Rubisco	Opposite	82	95	303	160	3	3	0	0	0	Predicted membrane protein (DUF2085)	NA
8029	Pfam	PF06093.13	Spt4	Prk	Same	20	95	170	95	2	1	0	1	0	Spt4/RpoE2 zinc finger	NA
4668	DeepEC	EC2.3.1.18	galactoside O-acetyltransferase	Prk	Opposite	95	95	95	95	1	1	0	0	0	galactoside O-acetyltransferase; thiogalactoside acetyltransferase; galactoside acetyltransferase; thiogalactoside transacetylase	2.3.1.18
10853	DeepEC	EC5.99.1.4	2-hydroxychromene-2-carboxylate isomerase	Rubisco	Opposite	95	95	95	95	1	0	1	0	1	2-hydroxychromene-2-carboxylate isomerase; HCCA isomerase; 2HC2CA isomerase; 2-hydroxychromene-2-carboxylic acid isomerase	5.99.1.4
7804	Pfam	PF00030.19	Crystall	Rubisco	Opposite	95	95	95	95	1	0	1	0	1	Beta/Gamma crystallin	NA
8674	Pfam	PF07065.14	D123	Rubisco	Opposite	95	95	95	95	1	0	1	0	1	D123	NA
9181	Pfam	PF07618.11	DUF1580	Prk	Opposite	95	95	95	95	1	1	0	0	0	Protein of unknown function (DUF1580)	NA
6953	Pfam	PF07820.12	TraC	Rubisco	Same	95	95	95	95	1	0	1	0	1	TraC-like protein	NA
10700	DeepEC	EC1.3.1.75	3,8-divinyl protochlorophyllide a 8-vinyl-reductase (NADPH)	Rubisco	Same	8	95.5	183	96	2	0	0	2	NaN	3,8-divinyl protochlorophyllide a 8-vinyl-reductase (NADPH); DVR (gene name); bciA (gene name); [4-vinyl]chlorophyllide a reductase; 4VCR; chlorophyllide-a:NADP+ oxidoreductase; divinyl chlorophyllide a 8-vinyl-reductase; plant-type divinyl chlorophyllide a 8-vinyl-reductase	1.3.1.75
889	Pfam	PF09903.9	DUF2130	Prk	Opposite	12	96	3041	510	30	19	0	11	0	Uncharacterized protein conserved in bacteria (DUF2130)	NA
2682	Pfam	PF11965.8	DUF3479	Rubisco	Same	7	96	2389	467	26	13	0	13	0	Domain of unknown function (DUF3479)	NA
11905	Pfam	PF13769.6	Virulence_fact	Prk	Same	23	96	733	148	10	2	0	8	0	Virulence factor	NA
6333	Pfam	PF09875.9	DUF2102	Prk	Opposite	69	96	900	402	7	4	0	3	0	Uncharacterized protein conserved in archaea (DUF2102)	NA
3711	DeepEC	EC3.5.1.42	nicotinamide-nucleotide amidase	Rubisco	Opposite	90	96	983	292	5	3	0	2	0	nicotinamide-nucleotide amidase; NMN deamidase; nicotinamide mononucleotide deamidase; nicotinamide mononucleotide amidohydrolase	3.5.1.42
5181	Pfam	PF09218.10	DUF1959	Rubisco	Opposite	80	96	892	324	5	3	0	2	0	Domain of unknown function (DUF1959)	NA
3182	Pfam	PF09882.9	DUF2109	Rubisco	Opposite	86	96	469	187	4	2	0	2	0	Predicted membrane protein (DUF2109)	NA
4583	Pfam	PF00735.18	Septin	Prk	Same	43	96	98	79	3	0	0	3	NaN	Septin	NA
10698	Pfam	PF18823.1	InPase	Rubisco	Same	33	96	1279	469	3	1	0	2	0	Inorganic Pyrophosphatase	NA
7778	DeepEC	EC1.2.1.81	sulfoacetaldehyde dehydrogenase (acylating)	Prk	Same	96	96	96	96	1	0	0	1	NaN	sulfoacetaldehyde dehydrogenase (acylating); SauS	1.2.1.81
10869	DeepEC	EC1.3.1.29	cis-1,2-dihydro-1,2-dihydroxynaphthalene dehydrogenase	Prk	Opposite	96	96	96	96	1	0	1	0	1	cis-1,2-dihydro-1,2-dihydroxynaphthalene dehydrogenase; (+)-cis-naphthalene dihydrodiol dehydrogenase; naphthalene dihydrodiol dehydrogenase; cis-dihydrodiol naphthalene dehydrogenase; cis-1,2-dihydronaphthalene-1,2-diol:NAD+ 1,2-oxidoreductase	1.3.1.29
3478	Pfam	PF07968.12	Leukocidin	Prk	Same	96	96	96	96	1	0	0	1	NaN	Leukocidin/Hemolysin toxin family	NA
9730	Pfam	PF08951.10	EntA_Immun	Rubisco	Opposite	96	96	96	96	1	0	0	1	NaN	Enterocin A Immunity	NA
10180	Pfam	PF11201.8	DUF2982	Rubisco	Same	96	96	96	96	1	1	0	0	0	Protein of unknown function (DUF2982)	NA
12222	Pfam	PF11877.8	DUF3397	Prk	Opposite	96	96	96	96	1	1	0	0	0	Protein of unknown function (DUF3397)	NA
11434	Pfam	PF18760.1	ART-PolyVal	Rubisco	Same	96	96	96	96	1	0	0	1	NaN	ADP-Ribosyltransferase in polyvalent proteins	NA
9402	Pfam	PF06871.11	TraH_2	Prk	Same	48	96.5	145	96	2	0	2	0	1	TraH_2	NA
4193	Pfam	PF14240.6	YHYH	Rubisco	Opposite	32	96.5	161	96	2	1	0	1	0	YHYH protein	NA
4497	Pfam	PF07760.11	DUF1616	Rubisco	Opposite	22	97	605	173	13	9	0	4	0	Protein of unknown function (DUF1616)	NA
5657	Pfam	PF17783.1	CvfB_WH	Prk	Opposite	26	97	1417	250	11	3	0	8	0	CvfB-like winged helix domain	NA
3652	DeepEC	EC1.1.1.276	serine 3-dehydrogenase (NADP+)	Prk	Same	30	97	2683	525	7	4	0	3	0	serine 3-dehydrogenase (NADP+); serine 3-dehydrogenase	1.1.1.276
3346	DeepEC	EC3.1.1.47	1-alkyl-2-acetylglycerophosphocholine esterase	Prk	Opposite	35	97	1055	453	5	5	0	0	0	1-alkyl-2-acetylglycerophosphocholine esterase; 1-alkyl-2-acetyl-sn-glycero-3-phosphocholine acetylhydrolase; alkylacetyl-GPC:acetylhydrolase	3.1.1.47
2143	Pfam	PF01531.16	Glyco_transf_11	Prk	Same	26	97	1145	383	5	2	0	3	0	Glycosyl transferase family 11	NA
2562	Pfam	PF09905.9	VF530	Prk	Same	40	97	1222	364	5	0	0	5	NaN	DNA-binding protein VF530	NA
8310	DeepEC	EC3.1.7.2	guanosine-3',5'-bis(diphosphate) 3'-diphosphatase	Prk	Opposite	93	97	124	105	3	1	0	2	0	guanosine-3',5'-bis(diphosphate) 3'-diphosphatase; guanosine-3',5'-bis(diphosphate) 3'-pyrophosphatase; PpGpp-3'-pyrophosphohydrolase; PpGpp phosphohydrolase	3.1.7.2
8824	Pfam	PF00686.19	CBM_20	Prk	Opposite	69	97	2243	803	3	2	0	1	0	Starch binding domain	NA
6790	Pfam	PF10363.9	RTP1_C1	Rubisco	Opposite	77	97	121	98	3	3	0	0	0	Required for nuclear transport of RNA pol II C-terminus 1	NA
12185	Pfam	PF07466.11	DUF1517	Rubisco	Opposite	84	97	110	97	2	0	0	2	NaN	Protein of unknown function (DUF1517)	NA
8934	Pfam	PF18788.1	DarA_N	Rubisco	Opposite	96	97	98	97	2	2	0	0	0	Defence against restriction A N-terminal	NA
7805	DeepEC	EC1.13.11.56	1,2-dihydroxynaphthalene dioxygenase	Rubisco	Opposite	97	97	97	97	1	0	1	0	1	1,2-dihydroxynaphthalene dioxygenase; 1,2-DHN dioxygenase; DHNDO; 1,2-dihydroxynaphthalene oxygenase; 1,2-dihydroxynaphthalene:oxygen oxidoreductase	1.13.11.56
10329	DeepEC	EC1.14.12.12	naphthalene 1,2-dioxygenase	Prk	Opposite	97	97	97	97	1	0	1	0	1	naphthalene 1,2-dioxygenase; naphthalene dioxygenase; naphthalene oxygenase; NDO	1.14.12.12
11095	DeepEC	EC1.14.13.172	salicylate 5-hydroxylase	Prk	Opposite	97	97	97	97	1	0	0	1	NaN	salicylate 5-hydroxylase; nagG (gene name); nagH (gene name)	1.14.13.172
6953	Pfam	PF07820.12	TraC	Prk	Same	97	97	97	97	1	0	1	0	1	TraC-like protein	NA
12102	Pfam	PF11588.8	DUF3243	Prk	Same	97	97	97	97	1	0	0	1	NaN	Protein of unknown function (DUF3243)	NA
8583	Pfam	PF14411.6	LHH	Prk	Opposite	97	97	97	97	1	0	1	0	1	A nuclease of the HNH/ENDO VII superfamily with conserved LHH	NA
6739	Pfam	PF14350.6	Beta_protein	Rubisco	Same	69	97.5	822	327	6	3	0	3	0	Beta protein	NA
5253	Pfam	PF00832.20	Ribosomal_L39	Rubisco	Opposite	24	97.5	331	138	4	1	0	3	0	Ribosomal L39 protein	NA
1376	DeepEC	EC4.3.1.3	histidine ammonia-lyase	Rubisco	Same	15	98	1589	414	29	12	1	16	0.0769231	histidine ammonia-lyase; histidase; histidinase; histidine alpha-deaminase; L-histidine ammonia-lyase	4.3.1.3
963	Pfam	PF07100.11	ASRT	Rubisco	Opposite	14	98	1029	382	9	4	2	3	0.333333	Anabaena sensory rhodopsin transducer	NA
6785	Pfam	PF12431.8	CitT	Rubisco	Same	90	98	2249	812	3	1	0	2	0	Transcriptional regulator	NA
4301	Pfam	PF09603.10	Fib_succ_major	Prk	Same	51	98	145	98	2	2	0	0	0	Fibrobacter succinogenes major domain (Fib_succ_major)	NA
NA	NA	PF09221.10	NA	Prk	Same	98	98	98	98	1	0	0	1	NaN	NA	NA
10069	Pfam	PF14008.6	Metallophos_C	Prk	Same	98	98	98	98	1	0	0	1	NaN	Iron/zinc purple acid phosphatase-like protein C	NA
10148	Pfam	PF18294.1	Pept_S41_N	Rubisco	Same	98	98	98	98	1	1	0	0	0	Peptidase S41 N-terminal domain	NA
4293	DeepEC	EC3.1.3.82	D-glycero-beta-D-manno-heptose 1,7-bisphosphate 7-phosphatase	Prk	Opposite	4	98.5	4325	521	60	22	0	38	0	D-glycero-beta-D-manno-heptose 1,7-bisphosphate 7-phosphatase; gmhB (gene name); yaeD (gene name)	3.1.3.82
4258	Pfam	PF01984.20	dsDNA_bind	Rubisco	Opposite	22	98.5	1020	340	6	4	0	2	0	Double-stranded DNA-binding domain	NA
1809	DeepEC	EC4.3.1.18	D-serine ammonia-lyase	Prk	Opposite	74	98.5	251	130	4	1	0	3	0	D-serine ammonia-lyase; D-hydroxyaminoacid dehydratase; D-serine dehydrase; D-hydroxy amino acid dehydratase; D-serine hydrolase; D-serine dehydratase (deaminating); D-serine deaminase; D-serine hydro-lyase (deaminating)	4.3.1.18
11703	DeepEC	EC4.1.3.43	4-hydroxy-2-oxohexanoate aldolase	Prk	Opposite	83	98.5	114	98	2	2	0	0	0	4-hydroxy-2-oxohexanoate aldolase; BphI	4.1.3.43
425	Pfam	PF02780.20	Transketolase_C	Rubisco	Same	1	99	3819	455	779	332	15	432	0.0432277	Transketolase, C-terminal domain	NA
3817	Pfam	PF07796.11	DUF1638	Prk	Same	22	99	1100	331	17	9	1	7	0.1	Protein of unknown function (DUF1638)	NA
5789	Pfam	PF10987.8	DUF2806	Rubisco	Opposite	47	99	1633	304	14	8	0	6	0	Protein of unknown function (DUF2806)	NA
1382	Pfam	PF11383.8	DUF3187	Prk	Opposite	57	99	943	286	7	3	0	4	0	Protein of unknown function (DUF3187)	NA
8422	Pfam	PF01828.17	Peptidase_A4	Prk	Same	54	99	1602	504	5	0	0	5	NaN	Peptidase A4 family	NA
6999	Pfam	PF08906.11	DUF1851	Rubisco	Same	36	99	2944	680	5	3	1	1	0.25	Domain of unknown function (DUF1851)	NA
5621	Pfam	PF09879.9	DUF2106	Rubisco	Opposite	84	99	888	326	5	3	0	2	0	Predicted membrane protein (DUF2106)	NA
10698	Pfam	PF18823.1	InPase	Prk	Same	63	99	1688	617	3	1	0	2	0	Inorganic Pyrophosphatase	NA
1682	Pfam	PF05693.13	Glycogen_syn	Prk	Opposite	87	99	111	99	2	2	0	0	0	Glycogen synthase	NA
10869	DeepEC	EC1.3.1.29	cis-1,2-dihydro-1,2-dihydroxynaphthalene dehydrogenase	Rubisco	Opposite	99	99	99	99	1	0	1	0	1	cis-1,2-dihydro-1,2-dihydroxynaphthalene dehydrogenase; (+)-cis-naphthalene dihydrodiol dehydrogenase; naphthalene dihydrodiol dehydrogenase; cis-dihydrodiol naphthalene dehydrogenase; cis-1,2-dihydronaphthalene-1,2-diol:NAD+ 1,2-oxidoreductase	1.3.1.29
3478	Pfam	PF07968.12	Leukocidin	Rubisco	Opposite	99	99	99	99	1	0	0	1	NaN	Leukocidin/Hemolysin toxin family	NA
NA	NA	PF09221.10	NA	Rubisco	Same	99	99	99	99	1	0	0	1	NaN	NA	NA
9730	Pfam	PF14221.6	DUF4330	Rubisco	Opposite	99	99	99	99	1	1	0	0	0	Domain of unknown function (DUF4330)	NA
400	Pfam	PF15418.6	DUF4625	Rubisco	Same	99	99	99	99	1	0	0	1	NaN	Domain of unknown function (DUF4625)	NA
10447	Pfam	PF16729.5	DUF5067	Prk	Opposite	99	99	99	99	1	1	0	0	0	Domain of unknown function (DUF5067)	NA
11434	Pfam	PF18760.1	ART-PolyVal	Prk	Same	99	99	99	99	1	0	0	1	NaN	ADP-Ribosyltransferase in polyvalent proteins	NA
11905	Pfam	PF13769.6	Virulence_fact	Rubisco	Same	8	99.5	728	242	10	3	0	7	0	Virulence factor	NA
10836	Pfam	PF05766.12	NinG	Prk	Opposite	74	99.5	125	100	2	0	0	2	NaN	Bacteriophage Lambda NinG protein	NA
12185	Pfam	PF07466.11	DUF1517	Prk	Opposite	86	99.5	113	100	2	0	0	2	NaN	Protein of unknown function (DUF1517)	NA
4117	Pfam	PF03070.16	TENA_THI-4	Prk	Opposite	4	100	2766	434	117	47	2	68	0.0408163	TENA/THI-4/PQQC family	NA
466	Pfam	PF08014.11	DUF1704	Rubisco	Opposite	37	100	1260	311	14	1	3	10	0.75	Domain of unknown function (DUF1704)	NA
1203	Pfam	PF14568.6	SUKH_6	Rubisco	Same	25	100	2943	427	9	4	0	5	0	SMI1-KNR4 cell-wall	NA
12039	Pfam	PF06677.12	Auto_anti-p27	Prk	Opposite	4	100	578	205	7	4	0	3	0	Sjogren's syndrome/scleroderma autoantigen 1 (Autoantigen p27)	NA
1609	Pfam	PF05922.16	Inhibitor_I9	Rubisco	Opposite	12	100	538	148	6	3	0	3	0	Peptidase inhibitor I9	NA
963	Pfam	PF07100.11	ASRT	Prk	Opposite	43	100	1498	435	4	1	2	1	0.666667	Anabaena sensory rhodopsin transducer	NA
7896	Pfam	PF14804.6	Jag_N	Prk	Same	23	100	232	118	3	3	0	0	0	Jag N-terminus	NA
4894	Pfam	PF11667.8	DUF3267	Rubisco	Opposite	25	100	175	100	2	1	0	1	0	Putative zincin peptidase	NA
10329	DeepEC	EC1.14.12.12	naphthalene 1,2-dioxygenase	Rubisco	Opposite	100	100	100	100	1	0	1	0	1	naphthalene 1,2-dioxygenase; naphthalene dioxygenase; naphthalene oxygenase; NDO	1.14.12.12
8199	Pfam	PF04556.12	DpnII	Prk	Opposite	100	100	100	100	1	0	0	1	NaN	DpnII restriction endonuclease	NA
9181	Pfam	PF07618.11	DUF1580	Rubisco	Opposite	100	100	100	100	1	1	0	0	0	Protein of unknown function (DUF1580)	NA
9730	Pfam	PF14221.6	DUF4330	Prk	Opposite	100	100	100	100	1	1	0	0	0	Domain of unknown function (DUF4330)	NA
8583	Pfam	PF14411.6	LHH	Rubisco	Opposite	100	100	100	100	1	0	1	0	1	A nuclease of the HNH/ENDO VII superfamily with conserved LHH	NA
9148	Pfam	PF17319.2	DUF5362	Prk	Same	100	100	100	100	1	0	0	1	NaN	Family of unknown function (DUF5362)	NA
1892	Pfam	PF17952.1	Cas6_N	Prk	Opposite	100	100	100	100	1	1	0	0	0	Cas6 N-terminal domain	NA
255	DeepEC	EC3.1.3.18	phosphoglycolate phosphatase	Prk	Same	1	100.5	4116	511	184	72	3	109	0.04	phosphoglycolate phosphatase; phosphoglycolate hydrolase; 2-phosphoglycolate phosphatase; P-glycolate phosphatase; phosphoglycollate phosphatase	3.1.3.18
8787	DeepEC	EC1.14.12.13	2-halobenzoate 1,2-dioxygenase	Prk	Same	56	100.5	145	100	2	0	0	2	NaN	2-halobenzoate 1,2-dioxygenase; 2-chlorobenzoate 1,2-dioxygenase	1.14.12.13
5348	DeepEC	EC4.2.1.90	L-rhamnonate dehydratase	Prk	Same	15	101	2858	321	13	5	0	8	0	L-rhamnonate dehydratase; L-rhamnonate hydro-lyase	4.2.1.90
6136	DeepEC	EC1.2.7.1	pyruvate synthase	Prk	Same	52	101	1397	287	11	10	0	1	0	pyruvate synthase; pyruvate oxidoreductase; pyruvate synthetase; pyruvate:ferredoxin oxidoreductase; pyruvic-ferredoxin oxidoreductase; 2-oxobutyrate synthase; alpha-ketobutyrate-ferredoxin oxidoreductase; 2-ketobutyrate synthase; alpha-ketobutyrate synthase; 2-oxobutyrate-ferredoxin oxidoreductase; 2-oxobutanoate:ferredoxin 2-oxidoreductase (CoA-propionylating); 2-oxobutanoate:ferredoxin 2-oxido…	1.2.7.1
5370	DeepEC	EC1.18.1.7	ferredoxin---NAD(P)+ reductase (naphthalene dioxygenase ferredoxin-specific)	Prk	Opposite	96	101	1726	641	3	0	1	2	1	ferredoxin---NAD(P)+ reductase (naphthalene dioxygenase ferredoxin-specific); NADH-ferredoxin(NAP) reductase	1.18.1.7
7896	Pfam	PF14804.6	Jag_N	Rubisco	Same	24	101	231	119	3	3	0	0	0	Jag N-terminus	NA
11529	DeepEC	EC2.5.1.74	1,4-dihydroxy-2-naphthoate polyprenyltransferase	Prk	Opposite	101	101	101	101	1	1	0	0	0	1,4-dihydroxy-2-naphthoate polyprenyltransferase	2.5.1.74
10257	Pfam	PF10797.9	YhfT	Prk	Opposite	101	101	101	101	1	0	0	1	NaN	Protein of unknown function	NA
6611	Pfam	PF13022.6	HTH_Tnp_1_2	Rubisco	Opposite	101	101	101	101	1	0	0	1	NaN	Helix-turn-helix of insertion element transposase	NA
8937	Pfam	PF15637.6	Tox-HNH-HHH	Prk	Opposite	101	101	101	101	1	0	0	1	NaN	HNH/Endo VII superfamily nuclease toxin with a HHH motif	NA
1376	DeepEC	EC4.3.1.3	histidine ammonia-lyase	Prk	Same	18	102	1594	433	33	16	1	16	0.0588235	histidine ammonia-lyase; histidase; histidinase; histidine alpha-deaminase; L-histidine ammonia-lyase	4.3.1.3
9025	Pfam	PF09243.10	Rsm22	Prk	Opposite	26	102	1130	265	33	17	0	16	0	Mitochondrial small ribosomal subunit Rsm22	NA
12112	Pfam	PF18407.1	GNAT_like	Prk	Opposite	11	102	2234	524	11	7	0	4	0	GCN5-related N-acetyltransferase like domain	NA
10903	Pfam	PF11448.8	DUF3005	Rubisco	Opposite	61	102	291	161	5	2	0	3	0	Protein of unknown function (DUF3005)	NA
854	Pfam	PF05597.11	Phasin	Prk	Same	42	102	1830	519	4	2	0	2	0	Poly(hydroxyalcanoate) granule associated protein (phasin)	NA
2099	DeepEC	EC1.13.11.8	protocatechuate 4,5-dioxygenase	Prk	Opposite	45	102	1285	477	3	2	0	1	0	protocatechuate 4,5-dioxygenase; protocatechuate 4,5-oxygenase; protocatechuic 4,5-dioxygenase; protocatechuic 4,5-oxygenase; protocatechuate:oxygen 4,5-oxidoreductase (decyclizing); protocatechuate:oxygen 4,5-oxidoreductase (ring-opening)	1.13.11.8
7263	DeepEC	EC2.1.1.237	mycinamicin III 3''-O-methyltransferase	Prk	Opposite	28	102	1375	502	3	2	0	1	0	mycinamicin III 3''-O-methyltransferase; MycF	2.1.1.237
2995	Pfam	PF07254.12	Cpta_toxin	Prk	Same	102	102	102	102	1	0	0	1	NaN	Membrane-bound toxin component of toxin-antitoxin system	NA
10257	Pfam	PF10941.8	DUF2620	Prk	Opposite	102	102	102	102	1	0	0	1	NaN	Protein of unknown function DUF2620	NA
9247	Pfam	PF16387.5	DUF4996	Rubisco	Same	102	102	102	102	1	0	0	1	NaN	Domain of unknown function	NA
7478	Pfam	PF18730.1	HEPN_Cthe2314	Prk	Same	102	102	102	102	1	1	0	0	0	Cthe_2314-like HEPN	NA
921	Pfam	PF02485.21	Branch	Rubisco	Opposite	16	102.5	3731	757	10	1	0	9	0	Core-2/I-Branching enzyme	NA
10836	Pfam	PF05766.12	NinG	Rubisco	Opposite	77	102.5	128	102	2	0	0	2	NaN	Bacteriophage Lambda NinG protein	NA
8630	Pfam	PF16289.5	PIN_12	Rubisco	Same	2	103	2634	465	25	13	0	12	0	PIN domain	NA
1295	Pfam	PF00305.19	Lipoxygenase	Prk	Same	70	103	1588	543	5	2	0	3	0	Lipoxygenase	NA
10017	Pfam	PF06666.11	DUF1173	Rubisco	Same	41	103	1139	337	5	3	1	1	0.25	Protein of unknown function (DUF1173)	NA
6999	Pfam	PF08906.11	DUF1851	Prk	Same	32	103	2945	682	5	3	1	1	0.25	Domain of unknown function (DUF1851)	NA
10517	Pfam	PF04056.14	Ssl1	Rubisco	Same	86	103	942	308	4	3	0	1	0	Ssl1-like	NA
6933	DeepEC	EC5.4.99.62	D-ribose pyranase	Prk	Opposite	51	103	632	262	3	0	0	3	NaN	D-ribose pyranase; RbsD	5.4.99.62
10530	Pfam	PF13397.6	RbpA	Rubisco	Same	67	103	2176	782	3	2	0	1	0	RNA polymerase-binding protein	NA
11001	DeepEC	EC1.1.1.26	glyoxylate reductase	Rubisco	Opposite	103	103	103	103	1	1	0	0	0	glyoxylate reductase; NADH-glyoxylate reductase; glyoxylic acid reductase; NADH-dependent glyoxylate reductase	1.1.1.26
8791	Pfam	PF04450.12	BSP	Rubisco	Same	103	103	103	103	1	0	0	1	NaN	Peptidase of plants and bacteria	NA
10257	Pfam	PF10797.9	YhfT	Rubisco	Same	103	103	103	103	1	0	0	1	NaN	Protein of unknown function	NA
10962	Pfam	PF16817.5	DUF5073	Rubisco	Same	103	103	103	103	1	0	0	1	NaN	Domain of unknown function (DUF5073)	NA
1609	Pfam	PF05922.16	Inhibitor_I9	Prk	Opposite	20	103.5	1491	384	6	4	0	2	0	Peptidase inhibitor I9	NA
8787	DeepEC	EC1.14.12.13	2-halobenzoate 1,2-dioxygenase	Rubisco	Same	59	103.5	148	104	2	0	0	2	NaN	2-halobenzoate 1,2-dioxygenase; 2-chlorobenzoate 1,2-dioxygenase	1.14.12.13
7102	Pfam	PF11033.8	ComJ	Prk	Same	103	103.5	104	104	2	0	0	2	NaN	Competence protein J (ComJ)	NA
8888	Pfam	PF13083.6	KH_4	Prk	Same	2	104	1066	212	17	9	0	8	0	KH domain	NA
2300	Pfam	PF06150.12	ChaB	Prk	Same	13	104	2953	882	7	4	0	3	0	ChaB	NA
8028	Pfam	PF07615.11	Ykof	Rubisco	Opposite	34	104	759	211	7	1	0	6	0	YKOF-related Family	NA
4385	Pfam	PF05023.14	Phytochelatin	Prk	Same	88	104	285	134	5	0	0	5	NaN	Phytochelatin synthase	NA
2848	DeepEC	EC1.2.1.65	salicylaldehyde dehydrogenase	Rubisco	Opposite	31	104	1347	396	4	2	1	1	0.333333	salicylaldehyde dehydrogenase	1.2.1.65
5370	DeepEC	EC1.18.1.7	ferredoxin---NAD(P)+ reductase (naphthalene dioxygenase ferredoxin-specific)	Rubisco	Opposite	92	104	1723	640	3	0	1	2	1	ferredoxin---NAD(P)+ reductase (naphthalene dioxygenase ferredoxin-specific); NADH-ferredoxin(NAP) reductase	1.18.1.7
6745	Pfam	PF05052.12	MerE	Rubisco	Same	67	104	235	135	3	2	0	1	0	MerE protein	NA
9662	Pfam	PF11338.8	DUF3140	Rubisco	Opposite	3	104	707	271	3	0	0	3	NaN	Protein of unknown function (DUF3140)	NA
2949	DeepEC	EC1.1.1.304	diacetyl reductase [(S)-acetoin forming]	Prk	Same	60	104	148	104	2	1	0	1	0	diacetyl reductase [(S)-acetoin forming]; (S)-acetoin dehydrogenase	1.1.1.304
12404	DeepEC	EC2.4.1.52	poly(glycerol-phosphate) alpha-glucosyltransferase	Rubisco	Same	104	104	104	104	1	0	0	1	NaN	poly(glycerol-phosphate) alpha-glucosyltransferase; UDP glucose-poly(glycerol-phosphate) alpha-glucosyltransferase; uridine diphosphoglucose-poly(glycerol-phosphate) alpha-glucosyltransferase; tagE (gene name); UDP-glucose:poly(glycerol-phosphate) alpha-D-glucosyltransferase	2.4.1.52
4409	DeepEC	EC2.7.7.61	citrate lyase holo-[acyl-carrier protein] synthase	Rubisco	Same	104	104	104	104	1	1	0	0	0	citrate lyase holo-[acyl-carrier protein] synthase; 2'-(5''-phosphoribosyl)-3'-dephospho-CoA transferase; 2'-(5''-triphosphoribosyl)-3'-dephospho-CoA:apo-citrate lyase; CitX; holo-ACP synthase (ambiguous); 2'-(5''-triphosphoribosyl)-3'-dephospho-CoA:apo-citrate lyase adenylyltransferase; 2'-(5''-triphosphoribosyl)-3'-dephospho-CoA:apo-citrate lyase 2'-(5''-triphosphoribosyl)-3'-dephospho-CoA tran…	2.7.7.61
10705	Pfam	PF02458.15	Transferase	Rubisco	Same	104	104	104	104	1	0	0	1	NaN	Transferase family	NA
10257	Pfam	PF10941.8	DUF2620	Rubisco	Same	104	104	104	104	1	0	0	1	NaN	Protein of unknown function DUF2620	NA
3285	Pfam	PF11211.8	DUF2997	Rubisco	Opposite	104	104	104	104	1	1	0	0	0	Protein of unknown function (DUF2997)	NA
6611	Pfam	PF13022.6	HTH_Tnp_1_2	Prk	Opposite	104	104	104	104	1	0	0	1	NaN	Helix-turn-helix of insertion element transposase	NA
3915	Pfam	PF02373.22	JmjC	Rubisco	Opposite	22	104.5	1236	367	4	3	0	1	0	JmjC domain, hydroxylase	NA
11064	Pfam	PF06620.11	DUF1150	Rubisco	Opposite	48	104.5	1734	498	4	2	0	2	0	Protein of unknown function (DUF1150)	NA
10959	DeepEC	EC2.6.1.98	UDP-2-acetamido-2-deoxy-ribo-hexuluronate aminotransferase	Rubisco	Same	68	104.5	141	104	2	1	0	1	0	UDP-2-acetamido-2-deoxy-ribo-hexuluronate aminotransferase; WbpE; WlbC	2.6.1.98
8215	DeepEC	EC4.1.2.22	fructose-6-phosphate phosphoketolase	Prk	Opposite	13	105	2021	387	41	24	0	17	0	fructose-6-phosphate phosphoketolase; D-fructose-6-phosphate D-erythrose-4-phosphate-lyase (phosphate-acetylating)	4.1.2.22
3016	DeepEC	EC3.6.3.33	ABC-type vitamin B12 transporter	Rubisco	Opposite	40	105	2434	448	11	3	0	8	0	ABC-type vitamin B12 transporter; BtuCDF; vitamin B12 ABC transporter; vitamin B12-transporting ATPase	7.6.2.8
1835	Pfam	PF13109.6	AsmA_1	Prk	Same	10	105	1734	397	11	4	0	7	0	AsmA-like C-terminal region	NA
3114	DeepEC	EC3.2.1.18	exo-alpha-sialidase	Prk	Opposite	4	105	3965	1045	4	2	0	2	0	exo-alpha-sialidase; neuraminidase; sialidase; alpha-neuraminidase; acetylneuraminidase	3.2.1.18
7823	Pfam	PF07136.11	DUF1385	Prk	Same	45	105	465	180	4	3	0	1	0	Protein of unknown function (DUF1385)	NA
7823	Pfam	PF07136.11	DUF1385	Rubisco	Same	46	105	463	180	4	3	0	1	0	Protein of unknown function (DUF1385)	NA
11529	DeepEC	EC2.5.1.74	1,4-dihydroxy-2-naphthoate polyprenyltransferase	Rubisco	Opposite	105	105	105	105	1	1	0	0	0	1,4-dihydroxy-2-naphthoate polyprenyltransferase	2.5.1.74
8574	Pfam	PF01901.16	O_anti_polymase	Prk	Same	105	105	105	105	1	0	0	1	NaN	Putative O-antigen polymerase	NA
11716	Pfam	PF08557.10	Lipid_DES	Rubisco	Opposite	105	105	105	105	1	1	0	0	0	Sphingolipid Delta4-desaturase (DES)	NA
9139	Pfam	PF14040.6	DNase_NucA_NucB	Prk	Same	105	105	105	105	1	0	0	1	NaN	Deoxyribonuclease NucA/NucB	NA
6864	Pfam	PF15572.6	Imm45	Prk	Same	105	105	105	105	1	0	0	1	NaN	Immunity protein 45	NA
7497	Pfam	PF12367.8	PFO_beta_C	Prk	Same	37	105.5	1147	282	16	8	0	8	0	Pyruvate ferredoxin oxidoreductase beta subunit C terminal	NA
4385	Pfam	PF05023.14	Phytochelatin	Rubisco	Same	90	105.5	1790	412	6	1	0	5	0	Phytochelatin synthase	NA
3892	Pfam	PF02681.14	DUF212	Prk	Same	25	106	1761	604	9	3	0	6	0	Divergent PAP2 family	NA
8201	Pfam	PF14329.6	DUF4386	Prk	Opposite	7	106	1626	498	8	1	0	7	0	Domain of unknown function (DUF4386)	NA
6642	Pfam	PF14462.6	Prok-E2_E	Prk	Same	4	106	1546	326	6	4	0	2	0	Prokaryotic E2 family E	NA
5139	Pfam	PF10241.9	KxDL	Prk	Same	80	106	1846	591	5	5	0	0	0	Uncharacterized conserved protein	NA
11202	Pfam	PF10779.9	XhlA	Prk	Same	99	106	1846	684	3	3	0	0	0	Haemolysin XhlA	NA
3042	Pfam	PF17327.2	AHL_synthase	Prk	Same	102	106	120	109	3	0	0	3	NaN	Acyl homoserine lactone synthase	NA
3586	Pfam	PF00431.20	CUB	Rubisco	Same	106	106	106	106	1	1	0	0	0	CUB domain	NA
8265	Pfam	PF14357.6	DUF4404	Prk	Opposite	106	106	106	106	1	0	0	1	NaN	Domain of unknown function (DUF4404)	NA
4351	Pfam	PF18360.1	hnRNP_Q_AcD	Prk	Opposite	106	106	106	106	1	1	0	0	0	Heterogeneous nuclear ribonucleoprotein Q acidic domain	NA
10597	Pfam	PF09180.11	ProRS-C_1	Prk	Opposite	54	106.5	890	298	16	9	0	7	0	Prolyl-tRNA synthetase, C-terminal	NA
3144	Pfam	PF11279.8	DUF3080	Rubisco	Same	66	106.5	1142	333	8	1	0	7	0	Protein of unknown function (DUF3080)	NA
8702	DeepEC	EC3.2.1.89	arabinogalactan endo-beta-1,4-galactanase	Prk	Same	16	106.5	3289	880	4	2	0	2	0	arabinogalactan endo-beta-1,4-galactanase; endo-1,4-beta-galactanase; galactanase (ambiguous); arabinogalactanase; ganB (gene name)	3.2.1.89
4350	Pfam	PF07745.13	Glyco_hydro_53	Prk	Same	65	106.5	115	98	4	1	0	3	0	Glycosyl hydrolase family 53	NA
7102	Pfam	PF11033.8	ComJ	Rubisco	Same	106	106.5	107	106	2	0	0	2	NaN	Competence protein J (ComJ)	NA
11281	Pfam	PF18846.1	baeRF_family5	Prk	Opposite	37	106.5	176	106	2	0	0	2	NaN	Bacterial archaeo-eukaryotic release factor family 5	NA
2765	Pfam	PF09095.11	DUF1926	Rubisco	Opposite	33	107	2271	466	26	15	0	11	0	Domain of unknown function (DUF1926)	NA
2182	Pfam	PF12441.8	CopG_antitoxin	Prk	Same	33	107	2443	551	11	6	0	5	0	CopG antitoxin of type II toxin-antitoxin system	NA
7646	Pfam	PF09164.10	VitD-bind_III	Prk	Opposite	106	107	581	265	3	1	0	2	0	Vitamin D binding protein, domain III	NA
2184	Pfam	PF14125.6	DUF4292	Rubisco	Opposite	107	107	717	310	3	0	0	3	NaN	Domain of unknown function (DUF4292)	NA
4068	Pfam	PF07459.11	CTX_RstB	Prk	Same	107	107	107	107	1	1	0	0	0	CTX phage RstB protein	NA
12188	Pfam	PF12468.8	TTSSLRR	Rubisco	Opposite	107	107	107	107	1	0	0	1	NaN	Type III secretion system leucine rich repeat protein	NA
3841	Pfam	PF13893.6	RRM_5	Rubisco	Opposite	107	107	107	107	1	1	0	0	0	RNA recognition motif. (a.k.a. RRM, RBD, or RNP domain)	NA
10653	Pfam	PF14311.6	DUF4379	Prk	Same	107	107	107	107	1	0	0	1	NaN	Probable Zinc-ribbon domain	NA
5641	Pfam	PF18686.1	DUF5636	Rubisco	Same	107	107	107	107	1	1	0	0	0	Family of unknown function (DUF5636)	NA
727	Pfam	PF02152.18	FolB	Rubisco	Same	5	107.5	3680	510	150	59	4	87	0.0634921	Dihydroneopterin aldolase	NA
3797	Pfam	PF14285.6	DUF4367	Prk	Same	14	107.5	1128	394	6	3	0	3	0	Domain of unknown function (DUF4367)	NA
9107	DeepEC	EC1.5.1.30	flavin reductase (NADPH)	Rubisco	Opposite	98	107.5	117	108	2	1	0	1	0	flavin reductase (NADPH); NADPH:flavin oxidoreductase; riboflavin mononucleotide (reduced nicotinamide adenine dinucleotide phosphate) reductase; flavin mononucleotide reductase; flavine mononucleotide reductase; FMN reductase (NADPH); NADPH-dependent FMN reductase; NADPH-flavin reductase; NADPH-FMN reductase; NADPH-specific FMN reductase; riboflavin mononucleotide reductase; riboflavine mononucl…	1.5.1.30
6307	Pfam	PF00232.18	Glyco_hydro_1	Rubisco	Opposite	13	108	3560	520	67	24	1	42	0.04	Glycosyl hydrolase family 1	NA
4095	Pfam	PF12439.8	GDE_N	Rubisco	Same	11	108	1439	451	17	10	0	7	0	Glycogen debranching enzyme N terminal	NA
4019	Pfam	PF01905.16	DevR	Rubisco	Opposite	2	108	269	122	4	3	0	1	0	CRISPR-associated negative auto-regulator DevR/Csa2	NA
7155	Pfam	PF07183.11	DUF1403	Rubisco	Opposite	78	108	322	169	3	0	0	3	NaN	Protein of unknown function (DUF1403)	NA
12048	Pfam	PF11222.8	DUF3017	Prk	Same	4	108	747	286	3	2	0	1	0	Protein of unknown function (DUF3017)	NA
3042	Pfam	PF17327.2	AHL_synthase	Rubisco	Opposite	105	108	122	112	3	0	0	3	NaN	Acyl homoserine lactone synthase	NA
5953	DeepEC	EC4.6.1.2	guanylate cyclase	Prk	Same	108	108	108	108	1	0	0	1	NaN	guanylate cyclase; guanylyl cyclase; guanyl cyclase; GTP diphosphate-lyase (cyclizing)	4.6.1.2
11238	DeepEC	EC5.3.2.5	2,3-diketo-5-methylthiopentyl-1-phosphate enolase	Prk	Opposite	108	108	108	108	1	0	0	1	NaN	2,3-diketo-5-methylthiopentyl-1-phosphate enolase; DK-MTP-1-P enolase; MtnW; YkrW; RuBisCO-like protein; RLP; 2,3-diketo-5-methylthiopentyl-1-phosphate keto---enol-isomerase	5.3.2.5
11716	Pfam	PF08557.10	Lipid_DES	Prk	Opposite	108	108	108	108	1	1	0	0	0	Sphingolipid Delta4-desaturase (DES)	NA
12188	Pfam	PF12468.8	TTSSLRR	Prk	Opposite	108	108	108	108	1	0	0	1	NaN	Type III secretion system leucine rich repeat protein	NA
1354	Pfam	PF14555.6	UBA_4	Prk	Opposite	108	108	108	108	1	0	0	1	NaN	UBA-like domain	NA
5462	Pfam	PF06097.11	DUF945	Prk	Opposite	1	108.5	2208	577	22	15	0	7	0	Bacterial protein of unknown function (DUF945)	NA
8247	Pfam	PF02794.16	HlyC	Rubisco	Same	27	108.5	1204	362	4	2	0	2	0	RTX toxin acyltransferase family	NA
4350	Pfam	PF07745.13	Glyco_hydro_53	Rubisco	Same	66	108.5	118	100	4	1	0	3	0	Glycosyl hydrolase family 53	NA
5298	Pfam	PF01629.16	DUF22	Prk	Same	72	108.5	145	108	2	2	0	0	0	Domain of unknown function DUF22	NA
556	Pfam	PF10703.9	MoaF	Prk	Opposite	22	108.5	195	108	2	0	1	1	1	MoaF N-terminal domain	NA
10188	Pfam	PF11195.8	DUF2829	Prk	Opposite	35	108.5	182	108	2	1	0	1	0	Protein of unknown function (DUF2829)	NA
2867	Pfam	PF13753.6	SWM_repeat	Rubisco	Same	75	108.5	142	108	2	0	0	2	NaN	Putative flagellar system-associated repeat	NA
415	Pfam	PF17409.2	MoaF_C	Prk	Opposite	22	108.5	195	108	2	0	1	1	1	MoaF C-terminal domain	NA
2135	DeepEC	EC3.5.2.7	imidazolonepropionase	Rubisco	Same	14	109	3138	532	33	13	1	19	0.0714286	imidazolonepropionase; 4(5)-imidazolone-5(4)-propionic acid hydrolase; imidazolone propionic acid hydrolase	3.5.2.7
9454	Pfam	PF04362.14	Iron_traffic	Prk	Opposite	4	109	1789	443	13	4	0	9	0	Bacterial Fe(2+) trafficking	NA
10494	Pfam	PF01096.18	TFIIS_C	Rubisco	Same	33	109	695	210	8	3	0	5	0	Transcription factor S-II (TFIIS)	NA
7721	DeepEC	EC1.1.1.88	hydroxymethylglutaryl-CoA reductase	Prk	Same	53	109	370	162	5	3	0	2	0	hydroxymethylglutaryl-CoA reductase; beta-hydroxy-beta-methylglutaryl coenzyme A reductase; beta-hydroxy-beta-methylglutaryl CoA-reductase; 3-hydroxy-3-methylglutaryl coenzyme A reductase; hydroxymethylglutaryl coenzyme A reductase	1.1.1.88
10407	Pfam	PF09484.10	Cas_TM1802	Prk	Opposite	19	109	698	209	5	4	0	1	0	CRISPR-associated protein TM1802 (cas_TM1802)	NA
10530	Pfam	PF13397.6	RbpA	Prk	Opposite	61	109	2174	512	5	3	0	2	0	RNA polymerase-binding protein	NA
2461	Pfam	PF08960.10	DUF1874	Prk	Opposite	3	109	1468	422	4	2	0	2	0	Domain of unknown function (DUF1874)	NA
4924	DeepEC	EC1.13.11.20	cysteine dioxygenase	Prk	Same	67	109	126	101	3	3	0	0	0	cysteine dioxygenase; cysteine oxidase	1.13.11.20
4433	DeepEC	EC3.5.1.96	succinylglutamate desuccinylase	Rubisco	Same	79	109	267	152	3	1	0	2	0	succinylglutamate desuccinylase; N2-succinylglutamate desuccinylase; SGDS; AstE	3.5.1.96
2686	Pfam	PF09553.10	RE_Eco47II	Prk	Opposite	99	109	2543	917	3	1	0	2	0	Eco47II restriction endonuclease	NA
5988	Pfam	PF14517.6	Tachylectin	Prk	Opposite	104	109	988	400	3	3	0	0	0	Tachylectin	NA
10610	Pfam	PF12324.8	HTH_15	Prk	Opposite	109	109	109	109	1	1	0	0	0	Helix-turn-helix domain of alkylmercury lyase	NA
5641	Pfam	PF18686.1	DUF5636	Prk	Same	109	109	109	109	1	1	0	0	0	Family of unknown function (DUF5636)	NA
2290	Pfam	PF10685.9	KGG	Rubisco	Opposite	4	109.5	1064	259	14	6	0	8	0	Stress-induced bacterial acidophilic repeat motif	NA
8478	Pfam	PF07953.12	Toxin_R_bind_N	Prk	Opposite	3	109.5	216	110	2	0	0	2	NaN	Clostridium neurotoxin, N-terminal receptor binding	NA
5207	Pfam	PF16168.5	AIDA	Prk	Same	105	109.5	114	110	2	1	0	1	0	Adhesin of bacterial autotransporter system, probable stalk	NA
1408	Pfam	PF08369.10	PCP_red	Rubisco	Same	8	110	2390	439	41	27	0	14	0	Proto-chlorophyllide reductase 57 kD subunit	NA
2713	Pfam	PF08348.11	PAS_6	Prk	Same	43	110	1269	316	16	6	0	10	0	YheO-like PAS domain	NA
9969	DeepEC	EC2.1.1.148	thymidylate synthase (FAD)	Prk	Same	37	110	606	250	8	6	0	2	0	thymidylate synthase (FAD); Thy1; ThyX	2.1.1.148
4924	DeepEC	EC1.13.11.20	cysteine dioxygenase	Rubisco	Same	66	110	128	101	3	3	0	0	0	cysteine dioxygenase; cysteine oxidase	1.13.11.20
10776	Pfam	PF13911.6	AhpC-TSA_2	Prk	Opposite	69	110	1017	399	3	2	0	1	0	AhpC/TSA antioxidant enzyme	NA
4166	Pfam	PF16330.5	MukB_hinge	Prk	Same	19	110	1268	466	3	3	0	0	0	MukB hinge domain	NA
6695	Pfam	PF00191.20	Annexin	Prk	Same	110	110	110	110	1	1	0	0	0	Annexin	NA
5501	Pfam	PF00630.19	Filamin	Rubisco	Same	110	110	110	110	1	1	0	0	0	Filamin/ABP280 repeat	NA
10205	Pfam	PF09378.10	HAS-barrel	Prk	Opposite	16	110.5	2508	552	48	28	0	20	0	HAS barrel domain	NA
8913	DeepEC	EC6.1.1.27	O-phospho-L-serine---tRNA ligase	Rubisco	Same	23	110.5	392	143	8	5	0	3	0	O-phospho-L-serine---tRNA ligase; O-phosphoseryl-tRNA ligase; non-canonical O-phosphoseryl-tRNA synthetase; SepRS	6.1.1.27
8211	Pfam	PF18006.1	SepRS_C	Rubisco	Same	23	110.5	392	143	8	5	0	3	0	O-phosphoseryl-tRNA synthetase C-terminal domain	NA
4433	DeepEC	EC3.5.1.96	succinylglutamate desuccinylase	Prk	Same	58	110.5	270	137	4	0	0	4	NaN	succinylglutamate desuccinylase; N2-succinylglutamate desuccinylase; SGDS; AstE	3.5.1.96
6668	DeepEC	EC4.2.1.83	4-oxalomesaconate hydratase	Prk	Opposite	22	110.5	199	110	2	0	0	2	NaN	4-oxalomesaconate hydratase; 4-oxalmesaconate hydratase; 4-carboxy-2-oxohexenedioate hydratase; 4-carboxy-2-oxobutane-1,2,4-tricarboxylate 2,3-hydro-lyase; oxalmesaconate hydratase; gamma-oxalmesaconate hydratase; 2-hydroxy-4-oxobutane-1,2,4-tricarboxylate 2,3-hydro-lyase; LigJ; GalB	4.2.1.83
6668	DeepEC	EC4.2.1.83	4-oxalomesaconate hydratase	Rubisco	Opposite	19	110.5	202	110	2	0	0	2	NaN	4-oxalomesaconate hydratase; 4-oxalmesaconate hydratase; 4-carboxy-2-oxohexenedioate hydratase; 4-carboxy-2-oxobutane-1,2,4-tricarboxylate 2,3-hydro-lyase; oxalmesaconate hydratase; gamma-oxalmesaconate hydratase; 2-hydroxy-4-oxobutane-1,2,4-tricarboxylate 2,3-hydro-lyase; LigJ; GalB	4.2.1.83
2613	DeepEC	EC5.1.1.8	4-hydroxyproline epimerase	Rubisco	Same	23	111	2827	728	9	2	0	7	0	4-hydroxyproline epimerase; hydroxyproline epimerase; hydroxyproline 2-epimerase; L-hydroxyproline epimerase	5.1.1.8
4143	Pfam	PF00173.28	Cyt-b5	Prk	Same	55	111	523	262	9	2	0	7	0	Cytochrome b5-like Heme/Steroid binding domain	NA
2960	Pfam	PF04288.13	MukE	Prk	Same	18	111	1267	465	3	3	0	0	0	MukE-like family	NA
6254	Pfam	PF16565.5	MIT_C	Rubisco	Same	9	111	213	111	2	1	0	1	0	Phospholipase D-like domain at C-terminus of MIT	NA
3830	DeepEC	EC4.1.1.25	tyrosine decarboxylase	Rubisco	Opposite	111	111	111	111	1	1	0	0	0	tyrosine decarboxylase; L-tyrosine decarboxylase; L-(-)-tyrosine apodecarboxylase; L-tyrosine carboxy-lyase	4.1.1.25
7452	Pfam	PF10931.8	DUF2735	Rubisco	Same	111	111	111	111	1	1	0	0	0	Protein of unknown function (DUF2735)	NA
1354	Pfam	PF14555.6	UBA_4	Rubisco	Opposite	111	111	111	111	1	0	0	1	NaN	UBA-like domain	NA
3665	DeepEC	EC1.1.1.73	octanol dehydrogenase	Rubisco	Opposite	6	111.5	1764	474	14	6	2	6	0.25	octanol dehydrogenase; 1-octanol dehydrogenase; octanol:NAD+ oxidoreductase	1.1.1.73
5624	Pfam	PF07313.12	DUF1460	Rubisco	Opposite	18	111.5	920	224	8	3	0	5	0	Protein of unknown function (DUF1460)	NA
5528	Pfam	PF14486.6	DUF4432	Rubisco	Opposite	38	111.5	784	261	4	0	0	4	NaN	Domain of unknown function (DUF4432)	NA
11042	DeepEC	EC1.15.1.2	superoxide reductase	Prk	Same	1	111.5	222	112	2	1	0	1	0	superoxide reductase; neelaredoxin; desulfoferrodoxin	1.15.1.2
10285	Pfam	PF00476.20	DNA_pol_A	Prk	Same	3	112	4095	492	179	75	0	104	0	DNA polymerase family A	NA
2981	Pfam	PF13700.6	DUF4158	Prk	Opposite	5	112	1625	522	22	2	1	19	0.333333	Domain of unknown function (DUF4158)	NA
9020	Pfam	PF01889.17	DUF63	Prk	Same	15	112	1117	336	9	7	0	2	0	Membrane protein of unknown function DUF63	NA
10957	Pfam	PF12670.7	DUF3792	Prk	Same	109	112	115	112	4	0	0	4	NaN	Protein of unknown function (DUF3792)	NA
2583	DeepEC	EC1.8.3.2	thiol oxidase	Prk	Same	51	112	921	361	3	0	0	3	NaN	thiol oxidase; sulfhydryl oxidase	1.8.3.2
7264	DeepEC	EC3.5.3.3	creatinase	Prk	Opposite	25	112	496	211	3	0	0	3	NaN	creatinase	3.5.3.3
5670	Pfam	PF00835.19	SNAP-25	Rubisco	Same	6	112	830	316	3	2	0	1	0	SNAP-25 family	NA
4523	Pfam	PF03882.14	KicB	Prk	Same	17	112	1266	465	3	3	0	0	0	MukF winged-helix domain	NA
1090	Pfam	PF11666.8	DUF2933	Rubisco	Same	107	112	1164	461	3	2	0	1	0	Protein of unknown function (DUF2933)	NA
2472	Pfam	PF17192.4	MukF_M	Prk	Same	17	112	1266	465	3	3	0	0	0	MukF middle domain	NA
4970	Pfam	PF17193.4	MukF_C	Prk	Same	17	112	1266	465	3	3	0	0	0	MukF C-terminal domain	NA
5626	Pfam	PF10783.9	DUF2599	Rubisco	Opposite	109	112	115	112	2	0	0	2	NaN	Protein of unknown function (DUF2599)	NA
395	Pfam	PF17948.1	DnaT	Prk	Same	88	112	136	112	2	1	0	1	0	DnaT DNA-binding domain	NA
6894	Pfam	PF02255.16	PTS_IIA	Prk	Opposite	112	112	112	112	1	0	0	1	NaN	PTS system, Lactose/Cellobiose specific IIA subunit	NA
10899	Pfam	PF02393.16	US22	Rubisco	Same	112	112	112	112	1	1	0	0	0	US22 like	NA
8129	Pfam	PF08673.10	RsbU_N	Rubisco	Opposite	112	112	112	112	1	0	0	1	NaN	Phosphoserine phosphatase RsbU, N-terminal domain	NA
6780	Pfam	PF14786.6	Death_2	Rubisco	Same	112	112	112	112	1	1	0	0	0	Tube Death domain	NA
6110	Pfam	PF10463.9	Peptidase_U49	Rubisco	Same	52	112.5	397	168	4	2	0	2	0	Peptidase U49	NA
1665	Pfam	PF01347.22	Vitellogenin_N	Rubisco	Same	76	112.5	149	112	2	1	0	1	0	Lipoprotein amino terminal region	NA
5207	Pfam	PF16168.5	AIDA	Rubisco	Same	108	112.5	117	112	2	1	0	1	0	Adhesin of bacterial autotransporter system, probable stalk	NA
6696	Pfam	PF07009.11	NusG_II	Prk	Opposite	5	113	2388	442	20	6	0	14	0	NusG domain II	NA
8677	Pfam	PF07541.12	EIF_2_alpha	Prk	Same	60	113	656	173	12	6	0	6	0	Eukaryotic translation initiation factor 2 alpha subunit	NA
5855	DeepEC	EC1.12.2.1	cytochrome-c3 hydrogenase	Rubisco	Same	5	113	1407	348	11	8	0	3	0	cytochrome-c3 hydrogenase; H2:ferricytochrome c3 oxidoreductase; cytochrome c3 reductase; cytochrome hydrogenase; hydrogenase [ambiguous]	1.12.2.1
8964	Pfam	PF06858.14	NOG1	Prk	Opposite	11	113	943	292	9	5	0	4	0	Nucleolar GTP-binding protein 1 (NOG1)	NA
4781	Pfam	PF04513.12	Baculo_PEP_C	Prk	Same	25	113	1191	360	4	1	0	3	0	Baculovirus polyhedron envelope protein, PEP, C terminus	NA
4819	Pfam	PF12535.8	Nudix_N	Rubisco	Opposite	108	113	818	346	3	1	0	2	0	Hydrolase of X-linked nucleoside diphosphate N terminal	NA
10971	Pfam	PF10438.9	Cyc-maltodext_C	Prk	Same	46	113	180	113	2	1	0	1	0	Cyclo-malto-dextrinase C-terminal domain	NA
3566	DeepEC	EC3.5.3.23	N-succinylarginine dihydrolase	Prk	Same	113	113	113	113	1	0	0	1	NaN	N-succinylarginine dihydrolase; N2-succinylarginine dihydrolase; arginine succinylhydrolase; SADH; AruB; AstB; 2-N-succinyl-L-arginine iminohydrolase (decarboxylating)	3.5.3.23
6695	Pfam	PF00191.20	Annexin	Rubisco	Same	113	113	113	113	1	1	0	0	0	Annexin	NA
3008	Pfam	PF04996.12	AstB	Prk	Same	113	113	113	113	1	0	0	1	NaN	Succinylarginine dihydrolase	NA
2909	Pfam	PF05826.12	Phospholip_A2_2	Rubisco	Same	113	113	113	113	1	1	0	0	0	Phospholipase A2	NA
7714	Pfam	PF08976.11	EF-hand_11	Prk	Opposite	113	113	113	113	1	0	0	1	NaN	EF-hand domain	NA
11471	Pfam	PF14783.6	BBS2_Mid	Rubisco	Opposite	113	113	113	113	1	1	0	0	0	Ciliary BBSome complex subunit 2, middle region	NA
5218	Pfam	PF10115.9	HlyU	Rubisco	Same	4	113.5	223	114	2	0	0	2	NaN	Transcriptional activator HlyU	NA
6323	Pfam	PF18815.1	AFP_2	Prk	Same	111	113.5	116	114	2	0	0	2	NaN	Bacterial antifreeze protein repeat	NA
7232	Pfam	PF06525.11	SoxE	Prk	Opposite	9	114	1770	476	15	3	1	11	0.25	Sulfocyanin (SoxE) domain	NA
3016	DeepEC	EC3.6.3.33	ABC-type vitamin B12 transporter	Prk	Same	38	114	2432	664	14	7	0	7	0	ABC-type vitamin B12 transporter; BtuCDF; vitamin B12 ABC transporter; vitamin B12-transporting ATPase	7.6.2.8
8812	Pfam	PF10795.9	DUF2607	Prk	Opposite	97	114	119	110	3	0	0	3	NaN	Protein of unknown function (DUF2607)	NA
3663	Pfam	PF14253.6	AbiH	Prk	Opposite	114	114	114	114	1	0	0	1	NaN	Bacteriophage abortive infection AbiH	NA
7672	Pfam	PF18685.1	DUF5635	Rubisco	Same	114	114	114	114	1	1	0	0	0	Family of unknown function (DUF5635)	NA
12091	DeepEC	EC1.12.98.1	coenzyme F420 hydrogenase	Rubisco	Opposite	10	114.5	897	238	20	14	0	6	0	coenzyme F420 hydrogenase; 8-hydroxy-5-deazaflavin-reducing hydrogenase; F420-reducing hydrogenase; coenzyme F420-dependent hydrogenase	1.12.98.1
2155	DeepEC	EC2.3.1.86	fatty-acyl-CoA synthase system	Rubisco	Opposite	80	114.5	801	278	4	2	0	2	0	fatty-acyl-CoA synthase system; yeast fatty acid synthase; FAS1 (gene name); FAS2 (gene name); fatty-acyl-CoA synthase	2.3.1.86
4560	Pfam	PF04310.12	MukB	Prk	Same	19	114.5	1268	379	4	3	0	1	0	MukB N-terminal	NA
8970	Pfam	PF08278.11	DnaG_DnaB_bind	Prk	Same	21	115	2085	440	61	30	0	31	0	DNA primase DnaG DnaB-binding	NA
4222	Pfam	PF06127.11	DUF962	Rubisco	Opposite	20	115	3299	362	16	8	0	8	0	Protein of unknown function (DUF962)	NA
6834	Pfam	PF11231.8	DUF3034	Prk	Opposite	6	115	1119	274	6	3	0	3	0	Protein of unknown function (DUF3034)	NA
8956	Pfam	PF03051.15	Peptidase_C1_2	Rubisco	Same	95	115	313	186	5	2	0	3	0	Peptidase C1-like family	NA
2354	Pfam	PF04958.12	AstA	Prk	Same	74	115	273	162	5	0	0	5	NaN	Arginine N-succinyltransferase beta subunit	NA
5147	Pfam	PF01060.23	TTR-52	Prk	Opposite	34	115	1046	398	3	3	0	0	0	Transthyretin-like family	NA
10917	Pfam	PF05043.13	Mga	Prk	Opposite	40	115	462	206	3	2	0	1	0	Mga helix-turn-helix domain	NA
9429	Pfam	PF09913.9	DUF2142	Rubisco	Same	56	115	1012	394	3	3	0	0	0	Predicted membrane protein (DUF2142)	NA
11098	DeepEC	EC1.2.5.2	aldehyde dehydrogenase (quinone)	Rubisco	Opposite	115	115	115	115	1	1	0	0	0	aldehyde dehydrogenase (quinone); aldehyde dehydrogenase (acceptor)	1.2.5.2
2048	DeepEC	EC1.5.98.2	5,10-methylenetetrahydromethanopterin reductase	Prk	Opposite	115	115	115	115	1	1	0	0	0	5,10-methylenetetrahydromethanopterin reductase; 5,10-methylenetetrahydromethanopterin cyclohydrolase; N5,N10-methylenetetrahydromethanopterin reductase; methylene-H4MPT reductase; coenzyme F420-dependent N5,N10-methenyltetrahydromethanopterin reductase; N5,N10-methylenetetrahydromethanopterin:coenzyme-F420 oxidoreductase	1.5.98.2
5867	DeepEC	EC3.6.3.9	Na+/K+-exchanging ATPase	Rubisco	Same	115	115	115	115	1	1	0	0	0	Na+/K+-exchanging ATPase; (Na+ + K+)-activated ATPase; Na,K-activated ATPase; Na,K-pump; Na+,K+-ATPase; sodium/potassium-transporting ATPase; Na+/K+-exchanging ATPase	7.2.2.13
9730	Pfam	PF05792.13	Candida_ALS	Prk	Same	115	115	115	115	1	0	0	1	NaN	Candida agglutinin-like (ALS)	NA
7714	Pfam	PF08976.11	EF-hand_11	Rubisco	Opposite	115	115	115	115	1	0	0	1	NaN	EF-hand domain	NA
4342	Pfam	PF09520.10	RE_TdeIII	Prk	Same	115	115	115	115	1	0	0	1	NaN	Type II restriction endonuclease, TdeIII	NA
12073	Pfam	PF10697.9	DUF2502	Rubisco	Opposite	115	115	115	115	1	0	1	0	1	Protein of unknown function (DUF2502)	NA
3663	Pfam	PF14253.6	AbiH	Rubisco	Opposite	115	115	115	115	1	0	0	1	NaN	Bacteriophage abortive infection AbiH	NA
2937	Pfam	PF15461.6	BCD	Prk	Opposite	115	115	115	115	1	1	0	0	0	Beta-carotene 15,15'-dioxygenase	NA
4791	Pfam	PF04390.12	LptE	Prk	Opposite	1	115.5	3088	619	100	47	0	53	0	Lipopolysaccharide-assembly	NA
7819	DeepEC	EC2.3.1.28	chloramphenicol O-acetyltransferase	Prk	Opposite	5	115.5	3233	790	18	9	0	9	0	chloramphenicol O-acetyltransferase; chloramphenicol acetyltransferase; chloramphenicol acetylase; chloramphenicol transacetylase; CAT I; CAT II; CAT III	2.3.1.28
10411	Pfam	PF09458.10	H_lectin	Rubisco	Same	70	115.5	2028	427	6	5	0	1	0	H-type lectin domain	NA
4951	Pfam	PF17212.3	Tube	Prk	Same	78	115.5	153	116	2	1	0	1	0	Tail tubular protein	NA
2394	Pfam	PF01950.16	FBPase_3	Prk	Same	3	116	1283	422	17	11	0	6	0	Fructose-1,6-bisphosphatase	NA
10271	Pfam	PF15892.5	BNR_4	Rubisco	Same	41	116	1178	289	9	5	0	4	0	BNR repeat-containing family member	NA
11799	DeepEC	EC5.3.1.29	ribose 1,5-bisphosphate isomerase	Prk	Same	83	116	862	246	6	3	0	3	0	ribose 1,5-bisphosphate isomerase; R15P isomerase; ribulose 1,5-bisphosphate synthase; RuBP synthase	5.3.1.29
3810	Pfam	PF16762.5	RHH_6	Rubisco	Opposite	3	116	666	225	4	1	0	3	0	Ribbon-helix-helix domain	NA
11281	Pfam	PF18846.1	baeRF_family5	Rubisco	Opposite	35	116	146	103	4	1	0	3	0	Bacterial archaeo-eukaryotic release factor family 5	NA
1556	Pfam	PF07283.11	TrbH	Prk	Opposite	53	116	179	116	2	1	1	0	0.5	Conjugal transfer protein TrbH	NA
9414	Pfam	PF12073.8	DUF3553	Prk	Same	37	116	195	116	2	0	0	2	NaN	Protein of unknown function (DUF3553)	NA
11610	DeepEC	EC6.2.1.43	2-hydroxy-7-methoxy-5-methyl-1-naphthoate---CoA ligase	Rubisco	Same	116	116	116	116	1	0	0	1	NaN	2-hydroxy-7-methoxy-5-methyl-1-naphthoate---CoA ligase; NcsB2	6.2.1.43
10397	DeepEC	EC6.5.1.3	RNA ligase (ATP)	Prk	Same	116	116	116	116	1	1	0	0	0	RNA ligase (ATP); polyribonucleotide synthase (ATP); RNA ligase; polyribonucleotide ligase; ribonucleic ligase; poly(ribonucleotide):poly(ribonucleotide) ligase (AMP-forming)	6.5.1.3
1874	Pfam	PF01373.17	Glyco_hydro_14	Rubisco	Same	116	116	116	116	1	0	0	1	NaN	Glycosyl hydrolase family 14	NA
2981	Pfam	PF13700.6	DUF4158	Rubisco	Opposite	4	116.5	1670	531	26	7	1	18	0.125	Domain of unknown function (DUF4158)	NA
3867	Pfam	PF03133.15	TTL	Rubisco	Same	13	117	945	260	26	5	0	21	0	Tubulin-tyrosine ligase family	NA
11650	Pfam	PF18369.1	PKS_DE	Rubisco	Same	90	117	475	227	3	0	0	3	NaN	Polyketide synthase dimerisation element domain	NA
6129	DeepEC	EC3.4.19.5	beta-aspartyl-peptidase	Prk	Same	117	117	117	117	1	1	0	0	0	beta-aspartyl-peptidase; beta-aspartyl dipeptidase; beta-aspartyl peptidase; beta-aspartyldipeptidase	3.4.19.5
5058	Pfam	PF01670.16	Glyco_hydro_12	Rubisco	Same	117	117	117	117	1	0	1	0	1	Glycosyl hydrolase family 12	NA
10053	Pfam	PF10343.9	Q_salvage	Prk	Opposite	117	117	117	117	1	1	0	0	0	Potential Queuosine, Q, salvage protein family	NA
7229	Pfam	PF10948.8	DUF2635	Prk	Same	117	117	117	117	1	1	0	0	0	Protein of unknown function (DUF2635)	NA
5207	Pfam	PF11399.8	DUF3192	Rubisco	Opposite	117	117	117	117	1	1	0	0	0	Protein of unknown function (DUF3192)	NA
122	Pfam	PF01913.18	FTR	Prk	Same	3	117.5	2524	467	42	21	4	17	0.16	Formylmethanofuran-tetrahydromethanopterin formyltransferase	NA
104	Pfam	PF02741.15	FTR_C	Prk	Same	2	117.5	2524	467	42	21	4	17	0.16	FTR, proximal lobe	NA
5619	Pfam	PF13875.6	DUF4202	Prk	Same	36	117.5	1769	453	14	6	0	8	0	Domain of unknown function (DUF4202)	NA
1315	Pfam	PF04267.12	SoxD	Prk	Opposite	16	118	1439	344	27	9	2	16	0.181818	Sarcosine oxidase, delta subunit family	NA
12	Pfam	PF12774.7	AAA_6	Prk	Same	2	118	1266	273	26	8	1	17	0.111111	Hydrolytic ATP binding site of dynein motor region	NA
595	Pfam	PF09685.10	DUF4870	Rubisco	Same	29	118	1292	351	13	7	0	6	0	Domain of unknown function (DUF4870)	NA
8337	Pfam	PF11813.8	DUF3334	Rubisco	Opposite	43	118	1930	557	10	4	0	6	0	Protein of unknown function (DUF3334)	NA
5929	Pfam	PF04212.18	MIT	Prk	Opposite	2	118	1028	320	9	8	0	1	0	MIT (microtubule interacting and transport) domain	NA
11834	DeepEC	EC3.5.2.12	6-aminohexanoate-cyclic-dimer hydrolase	Prk	Opposite	81	118	2747	828	6	4	0	2	0	6-aminohexanoate-cyclic-dimer hydrolase	3.5.2.12
4323	DeepEC	EC2.5.1.39	4-hydroxybenzoate polyprenyltransferase	Prk	Opposite	20	118	1091	337	4	0	0	4	NaN	4-hydroxybenzoate polyprenyltransferase; nonaprenyl-4-hydroxybenzoate transferase; 4-hydroxybenzoate transferase; p-hydroxybenzoate dimethylallyltransferase; p-hydroxybenzoate polyprenyltransferase; p-hydroxybenzoic acid-polyprenyl transferase; p-hydroxybenzoic-polyprenyl transferase; 4-hydroxybenzoate nonaprenyltransferase	2.5.1.39
8709	DeepEC	EC1.14.15.3	alkane 1-monooxygenase	Prk	Same	33	118	1660	604	3	0	0	3	NaN	alkane 1-monooxygenase; alkane 1-hydroxylase; omega-hydroxylase; fatty acid omega-hydroxylase; alkane monooxygenase; 1-hydroxylase; alkane hydroxylase	1.14.15.3
8702	DeepEC	EC3.2.1.89	arabinogalactan endo-beta-1,4-galactanase	Rubisco	Same	99	118	3294	1170	3	1	0	2	0	arabinogalactan endo-beta-1,4-galactanase; endo-1,4-beta-galactanase; galactanase (ambiguous); arabinogalactanase; ganB (gene name)	3.2.1.89
10726	Pfam	PF10026.9	DUF2268	Rubisco	Opposite	96	118	224	146	3	1	0	2	0	Predicted Zn-dependent protease (DUF2268)	NA
5876	DeepEC	EC1.14.13.209	salicyloyl-CoA 5-hydroxylase	Rubisco	Same	118	118	118	118	1	0	0	1	NaN	salicyloyl-CoA 5-hydroxylase; sdgC (gene name)	1.14.13.209
11098	DeepEC	EC1.2.5.2	aldehyde dehydrogenase (quinone)	Prk	Opposite	118	118	118	118	1	1	0	0	0	aldehyde dehydrogenase (quinone); aldehyde dehydrogenase (acceptor)	1.2.5.2
11729	DeepEC	EC2.3.1.245	3-hydroxy-5-phosphonooxypentane-2,4-dione thiolase	Prk	Opposite	118	118	118	118	1	0	0	1	NaN	3-hydroxy-5-phosphonooxypentane-2,4-dione thiolase; lsrF (gene name)	2.3.1.245
11610	DeepEC	EC6.2.1.43	2-hydroxy-7-methoxy-5-methyl-1-naphthoate---CoA ligase	Prk	Opposite	118	118	118	118	1	0	0	1	NaN	2-hydroxy-7-methoxy-5-methyl-1-naphthoate---CoA ligase; NcsB2	6.2.1.43
7680	Pfam	PF06825.12	HSBP1	Prk	Same	118	118	118	118	1	1	0	0	0	Heat shock factor binding protein 1	NA
3196	Pfam	PF05594.14	Fil_haemagg	Prk	Same	34	118.5	195	112	6	3	0	3	0	Haemagluttinin repeat	NA
5668	Pfam	PF07784.11	DUF1622	Rubisco	Opposite	29	119	1952	618	7	1	1	5	0.5	Protein of unknown function (DUF1622)	NA
11034	Pfam	PF09123.11	DUF1931	Rubisco	Opposite	11	119	4079	1386	7	4	0	3	0	Domain of unknown function (DUF1931)	NA
6795	Pfam	PF07155.12	ECF-ribofla_trS	Rubisco	Opposite	18	119	1567	383	5	2	0	3	0	ECF-type riboflavin transporter, S component	NA
1809	DeepEC	EC4.3.1.18	D-serine ammonia-lyase	Rubisco	Opposite	77	119	248	148	3	1	0	2	0	D-serine ammonia-lyase; D-hydroxyaminoacid dehydratase; D-serine dehydrase; D-hydroxy amino acid dehydratase; D-serine hydrolase; D-serine dehydratase (deaminating); D-serine deaminase; D-serine hydro-lyase (deaminating)	4.3.1.18
9276	Pfam	PF01278.20	Omptin	Prk	Same	64	119	636	273	3	3	0	0	0	Omptin family	NA
2406	Pfam	PF05626.11	DUF790	Prk	Opposite	67	119	1172	453	3	3	0	0	0	Protein of unknown function (DUF790)	NA
12083	Pfam	PF01704.18	UDPGP	Rubisco	Same	119	119	119	119	1	0	0	1	NaN	UTP--glucose-1-phosphate uridylyltransferase	NA
10815	Pfam	PF03829.13	PTSIIA_gutA	Prk	Opposite	119	119	119	119	1	0	0	1	NaN	PTS system glucitol/sorbitol-specific IIA component	NA
2600	Pfam	PF04139.13	Rad9	Prk	Opposite	119	119	119	119	1	1	0	0	0	Rad9	NA
9014	Pfam	PF08225.11	Antimicrobial19	Prk	Same	119	119	119	119	1	0	0	1	NaN	Pseudin antimicrobial peptide	NA
8221	Pfam	PF14663.6	RasGEF_N_2	Rubisco	Opposite	119	119	119	119	1	1	0	0	0	Rapamycin-insensitive companion of mTOR RasGEF_N domain	NA
6863	Pfam	PF18729.1	HEPN_STY4199	Rubisco	Same	119	119	119	119	1	0	0	1	NaN	STY4199-like HEPN	NA
3792	Pfam	PF08735.10	DUF1786	Prk	Opposite	6	119.5	1517	435	10	7	0	3	0	Putative pyruvate format-lyase activating enzyme (DUF1786)	NA
6307	Pfam	PF00232.18	Glyco_hydro_1	Prk	Opposite	16	120	3562	613	59	23	0	36	0	Glycosyl hydrolase family 1	NA
698	Pfam	PF03437.15	BtpA	Rubisco	Same	27	120	3578	517	17	8	3	6	0.272727	BtpA family	NA
8563	Pfam	PF01298.18	TbpB_B_D	Rubisco	Opposite	22	120	1638	529	7	2	0	5	0	C-lobe and N-lobe beta barrels of Tf-binding protein B	NA
7688	Pfam	PF18465.1	Rieske_3	Rubisco	Opposite	35	120	1162	420	7	4	0	3	0	Rieske 3Fe-4S	NA
3781	Pfam	PF18683.1	ChiW_Ig_like	Prk	Same	40	120	1581	458	7	5	0	2	0	Chitinase W immunoglobulin-like domain	NA
6015	Pfam	PF02293.15	AmiS_UreI	Prk	Same	10	120	858	269	5	4	0	1	0	AmiS/UreI family transporter	NA
10726	Pfam	PF10026.9	DUF2268	Prk	Opposite	95	120	280	165	3	0	0	3	NaN	Predicted Zn-dependent protease (DUF2268)	NA
10388	Pfam	PF04269.12	DUF440	Rubisco	Same	115	120	125	120	2	0	0	2	NaN	Protein of unknown function, DUF440	NA
11215	Pfam	PF04423.14	Rad50_zn_hook	Rubisco	Same	91	120	149	120	2	2	0	0	0	Rad50 zinc hook motif	NA
9730	Pfam	PF09560.10	Spore_YunB	Prk	Same	103	120	137	120	2	1	0	1	0	Sporulation protein YunB (Spo_YunB)	NA
5876	DeepEC	EC1.14.13.209	salicyloyl-CoA 5-hydroxylase	Prk	Opposite	120	120	120	120	1	0	0	1	NaN	salicyloyl-CoA 5-hydroxylase; sdgC (gene name)	1.14.13.209
10230	DeepEC	EC2.7.1.198	protein-Npi-phosphohistidine---D-sorbitol phosphotransferase	Prk	Opposite	120	120	120	120	1	0	0	1	NaN	protein-Npi-phosphohistidine---D-sorbitol phosphotransferase; srlABE (gene names); D-sorbitol PTS permease; sorbitol PTS permease; glucitol PTS permease; EIIGut; Enzyme IIGut	2.7.1.198
10571	Pfam	PF03612.14	EIIBC-GUT_N	Prk	Opposite	120	120	120	120	1	0	0	1	NaN	Sorbitol phosphotransferase enzyme II N-terminus	NA
11097	Pfam	PF03647.13	Tmemb_14	Rubisco	Same	120	120	120	120	1	0	0	1	NaN	Transmembrane proteins 14C	NA
10210	Pfam	PF07663.11	EIIBC-GUT_C	Prk	Opposite	120	120	120	120	1	0	0	1	NaN	Sorbitol phosphotransferase enzyme II C-terminus	NA
7229	Pfam	PF10948.8	DUF2635	Rubisco	Same	120	120	120	120	1	1	0	0	0	Protein of unknown function (DUF2635)	NA
3701	Pfam	PF14359.6	DUF4406	Prk	Opposite	120	120	120	120	1	0	0	1	NaN	Domain of unknown function (DUF4406)	NA
9215	Pfam	PF17253.2	DUF5320	Rubisco	Opposite	120	120	120	120	1	0	0	1	NaN	Family of unknown function (DUF5320)	NA
1921	Pfam	PF07109.11	Mg-por_mtran_C	Prk	Same	7	120.5	1509	539	14	8	0	6	0	Magnesium-protoporphyrin IX methyltransferase C-terminus	NA
11125	Pfam	PF10616.9	DUF2471	Rubisco	Opposite	66	120.5	1762	337	12	3	0	9	0	Protein of unknown function (DUF2471)	NA
5921	DeepEC	EC2.3.1.108	alpha-tubulin N-acetyltransferase	Rubisco	Same	19	120.5	403	166	4	0	0	4	NaN	alpha-tubulin N-acetyltransferase; alpha-tubulin acetylase; TAT; alpha-tubulin acetyltransferase; tubulin N-acetyltransferase; acetyl-CoA:alpha-tubulin-L-lysine N-acetyltransferase; acetyl-CoA:[alpha-tubulin]-L-lysine 6-N-acetyltransferase	2.3.1.108
10397	DeepEC	EC6.5.1.3	RNA ligase (ATP)	Prk	Opposite	25	120.5	319	146	4	1	0	3	0	RNA ligase (ATP); polyribonucleotide synthase (ATP); RNA ligase; polyribonucleotide ligase; ribonucleic ligase; poly(ribonucleotide):poly(ribonucleotide) ligase (AMP-forming)	6.5.1.3
11070	Pfam	PF00044.24	Gp_dh_N	Rubisco	Same	1	121	3821	418	249	109	2	138	0.018018	Glyceraldehyde 3-phosphate dehydrogenase, NAD binding domain	NA
5107	DeepEC	EC3.5.3.8	formimidoylglutamase	Rubisco	Same	3	121	1099	316	11	3	0	8	0	formimidoylglutamase; formiminoglutamase; N-formiminoglutamate hydrolase; N-formimino-L-glutamate formiminohydrolase	3.5.3.8
8902	Pfam	PF14332.6	DUF4388	Rubisco	Opposite	22	121	959	313	7	2	0	5	0	Domain of unknown function (DUF4388)	NA
8992	DeepEC	EC3.5.1.9	arylformamidase	Rubisco	Same	37	121	1110	468	5	2	0	3	0	arylformamidase; kynurenine formamidase; formylase; formylkynureninase; formylkynurenine formamidase; formamidase I; formamidase II	3.5.1.9
8303	Pfam	PF13770.6	DUF4169	Prk	Opposite	35	121	129	95	3	1	0	2	0	Domain of unknown function (DUF4169)	NA
5289	Pfam	PF17786.1	Mannosidase_ig	Prk	Opposite	58	121	2094	758	3	1	0	2	0	Mannosidase Ig/CBM-like domain	NA
2301	DeepEC	EC1.4.3.19	glycine oxidase	Prk	Opposite	4	121	238	121	2	0	0	2	NaN	glycine oxidase	1.4.3.19
9730	Pfam	PF09560.10	Spore_YunB	Rubisco	Same	104	121	138	121	2	1	0	1	0	Sporulation protein YunB (Spo_YunB)	NA
12083	Pfam	PF01704.18	UDPGP	Prk	Opposite	121	121	121	121	1	0	0	1	NaN	UTP--glucose-1-phosphate uridylyltransferase	NA
10145	Pfam	PF03608.13	EII-GUT	Prk	Opposite	121	121	121	121	1	0	0	1	NaN	PTS system enzyme II sorbitol-specific factor	NA
6378	Pfam	PF14066.6	DUF4256	Prk	Same	121	121	121	121	1	0	0	1	NaN	Protein of unknown function (DUF4256)	NA
11568	Pfam	PF15588.6	Imm10	Rubisco	Opposite	121	121	121	121	1	0	0	1	NaN	Immunity protein 10	NA
6254	Pfam	PF16565.5	MIT_C	Prk	Opposite	121	121	121	121	1	0	0	1	NaN	Phospholipase D-like domain at C-terminus of MIT	NA
3533	Pfam	PF04076.13	BOF	Prk	Same	8	121.5	1587	369	8	6	0	2	0	Bacterial OB fold (BOF) protein	NA
1295	Pfam	PF00305.19	Lipoxygenase	Rubisco	Same	38	121.5	1048	249	6	2	0	4	0	Lipoxygenase	NA
166	Pfam	PF06980.11	DUF1302	Rubisco	Opposite	76	121.5	223	142	6	4	0	2	0	Protein of unknown function (DUF1302)	NA
2318	Pfam	PF04074.12	DUF386	Prk	Opposite	12	122	1384	366	14	6	0	8	0	YhcH/YjgK/YiaL	NA
4493	Pfam	PF10926.8	DUF2800	Rubisco	Opposite	47	122	2312	438	7	4	0	3	0	Protein of unknown function (DUF2800)	NA
8365	DeepEC	EC1.1.1.237	hydroxyphenylpyruvate reductase	Prk	Same	114	122	349	204	5	1	0	4	0	hydroxyphenylpyruvate reductase; HPPR	1.1.1.237
10841	Pfam	PF13283.6	NfrA_C	Rubisco	Same	41	122	2052	584	4	4	0	0	0	Bacteriophage N adsorption protein A C-term	NA
9276	Pfam	PF01278.20	Omptin	Rubisco	Same	61	122	637	273	3	3	0	0	0	Omptin family	NA
11392	Pfam	PF10939.8	DUF2631	Prk	Same	93	122	1849	688	3	2	0	1	0	Protein of unknown function (DUF2631)	NA
10692	Pfam	PF05584.11	Sulfolobus_pRN	Rubisco	Same	122	122	122	122	1	1	0	0	0	Sulfolobus plasmid regulatory protein	NA
9224	Pfam	PF06923.11	GutM	Prk	Opposite	122	122	122	122	1	0	0	1	NaN	Glucitol operon activator protein (GutM)	NA
9014	Pfam	PF08225.11	Antimicrobial19	Rubisco	Same	122	122	122	122	1	0	0	1	NaN	Pseudin antimicrobial peptide	NA
1003	Pfam	PF12464.8	Mac	Rubisco	Opposite	3	123	1605	312	18	5	0	13	0	Maltose acetyltransferase	NA
5107	DeepEC	EC3.5.3.8	formimidoylglutamase	Prk	Opposite	31	123	1778	447	13	7	0	6	0	formimidoylglutamase; formiminoglutamase; N-formiminoglutamate hydrolase; N-formimino-L-glutamate formiminohydrolase	3.5.3.8
866	Pfam	PF08486.10	SpoIID	Prk	Same	6	123	2384	322	11	4	0	7	0	Stage II sporulation protein	NA
4250	Pfam	PF05509.11	TraY	Rubisco	Opposite	113	123	1892	709	3	0	0	3	NaN	TraY domain	NA
2429	DeepEC	EC2.6.1.106	dTDP-3-amino-3,4,6-trideoxy-alpha-D-glucose transaminase	Prk	Opposite	123	123	123	123	1	1	0	0	0	dTDP-3-amino-3,4,6-trideoxy-alpha-D-glucose transaminase; desV (gene name); megDII (gene name); eryCI (gene name)	2.6.1.106
5378	Pfam	PF02303.17	Phage_DNA_bind	Rubisco	Opposite	123	123	123	123	1	0	0	1	NaN	Helix-destabilising protein	NA
4211	Pfam	PF05100.12	Phage_tail_L	Prk	Same	123	123	123	123	1	1	0	0	0	Phage minor tail protein L	NA
11568	Pfam	PF15588.6	Imm10	Prk	Opposite	123	123	123	123	1	0	0	1	NaN	Immunity protein 10	NA
4414	Pfam	PF14019.6	DUF4235	Prk	Same	34	123.5	2236	799	6	2	0	4	0	Protein of unknown function (DUF4235)	NA
8365	DeepEC	EC1.1.1.237	hydroxyphenylpyruvate reductase	Rubisco	Same	116	123.5	317	170	4	0	0	4	NaN	hydroxyphenylpyruvate reductase; HPPR	1.1.1.237
10968	Pfam	PF00746.21	Gram_pos_anchor	Rubisco	Same	76	123.5	126	112	4	0	0	4	NaN	LPXTG cell wall anchor motif	NA
7605	Pfam	PF14286.6	DHHW	Rubisco	Same	114	123.5	133	124	2	0	1	1	1	DHHW protein	NA
10019	Pfam	PF16955.5	OFeT_1	Prk	Same	26	124	2118	560	10	5	0	5	0	Ferrous iron uptake permease, iron-lead transporter	NA
9222	Pfam	PF17336.2	DUF5368	Prk	Same	15	124	1629	360	6	3	0	3	0	Family of unknown function (DUF5368)	NA
3194	DeepEC	EC1.6.5.7	2-hydroxy-1,4-benzoquinone reductase	Rubisco	Same	48	124	4354	1162	4	1	0	3	0	2-hydroxy-1,4-benzoquinone reductase; hydroxybenzoquinone reductase; 1,2,4-trihydroxybenzene:NAD oxidoreductase	1.6.5.7
10287	Pfam	PF11827.8	DUF3347	Rubisco	Same	67	124	157	118	4	2	0	2	0	Protein of unknown function (DUF3347)	NA
8453	Pfam	PF18009.1	Fer4_23	Prk	Same	109	124	423	219	3	2	0	1	0	4Fe-4S iron-sulfur cluster binding domain	NA
8453	Pfam	PF18069.1	DR2241	Prk	Same	109	124	423	219	3	2	0	1	0	DR2241 stabilising domain	NA
7605	Pfam	PF14286.6	DHHW	Prk	Same	117	124	131	124	2	0	1	1	1	DHHW protein	NA
5988	Pfam	PF00688.18	TGFb_propeptide	Prk	Same	124	124	124	124	1	0	0	1	NaN	TGF-beta propeptide	NA
6892	Pfam	PF04617.13	Hox9_act	Rubisco	Same	124	124	124	124	1	0	0	1	NaN	Hox9 activation region	NA
11156	Pfam	PF04640.14	PLATZ	Prk	Opposite	124	124	124	124	1	0	0	1	NaN	PLATZ transcription factor	NA
2743	Pfam	PF05854.11	MC1	Prk	Same	124	124	124	124	1	1	0	0	0	Non-histone chromosomal protein MC1	NA
1354	Pfam	PF06848.11	Disaggr_repeat	Prk	Same	124	124	124	124	1	0	0	1	NaN	Disaggregatase related repeat	NA
12317	Pfam	PF14134.6	DUF4301	Rubisco	Same	124	124	124	124	1	1	0	0	0	Domain of unknown function (DUF4301)	NA
3422	Pfam	PF00676.20	E1_dh	Prk	Same	1	124.5	4225	532	646	276	10	360	0.034965	Dehydrogenase E1 component	NA
10026	Pfam	PF12122.8	Rhomboid_N	Prk	Opposite	121	124.5	1220	312	6	2	0	4	0	Cytoplasmic N-terminal domain of rhomboid serine protease	NA
7981	Pfam	PF04368.13	DUF507	Prk	Same	83	124.5	166	124	2	2	0	0	0	Protein of unknown function (DUF507)	NA
2550	DeepEC	EC1.14.11.33	DNA oxidative demethylase	Prk	Same	34	125	2537	718	9	4	0	5	0	DNA oxidative demethylase; alkylated DNA repair protein; alpha-ketoglutarate-dependent dioxygenase ABH1; alkB (gene name)	1.14.11.33
6262	Pfam	PF06934.11	CTI	Prk	Same	6	125	1740	466	9	4	0	5	0	Fatty acid cis/trans isomerase (CTI)	NA
1196	Pfam	PF11982.8	DUF3483	Rubisco	Opposite	43	125	433	199	7	0	0	7	NaN	Domain of unknown function (DUF3483)	NA
5172	Pfam	PF12069.8	DUF3549	Rubisco	Same	54	125	397	154	5	4	0	1	0	Protein of unknown function (DUF3549)	NA
4419	Pfam	PF12224.8	Amidoligase_2	Prk	Same	4	125	2148	537	5	1	0	4	0	Putative amidoligase enzyme	NA
3543	Pfam	PF07653.17	SH3_2	Rubisco	Same	56	125	903	361	3	1	0	2	0	Variant SH3 domain	NA
10831	DeepEC	EC6.3.2.36	4-phosphopantoate---beta-alanine ligase	Rubisco	Opposite	17	125	233	125	2	2	0	0	0	4-phosphopantoate---beta-alanine ligase; phosphopantothenate synthetase; TK1686 protein	6.3.2.36
11807	DeepEC	EC1.1.1.48	D-galactose 1-dehydrogenase	Prk	Opposite	125	125	125	125	1	0	0	1	NaN	D-galactose 1-dehydrogenase; D-galactose dehydrogenase; beta-galactose dehydrogenase (ambiguous); NAD+-dependent D-galactose dehydrogenase	1.1.1.48
3136	DeepEC	EC2.7.1.87	streptomycin 3''-kinase	Rubisco	Opposite	125	125	125	125	1	0	0	1	NaN	streptomycin 3''-kinase; streptomycin 3''-kinase (phosphorylating); streptomycin 3''-phosphotransferase	2.7.1.87
8198	DeepEC	EC3.4.24.84	Ste24 endopeptidase	Prk	Opposite	125	125	125	125	1	1	0	0	0	Ste24 endopeptidase	3.4.24.84
11097	Pfam	PF03647.13	Tmemb_14	Prk	Same	125	125	125	125	1	0	0	1	NaN	Transmembrane proteins 14C	NA
6532	Pfam	PF08059.13	SEP	Rubisco	Opposite	125	125	125	125	1	1	0	0	0	SEP domain	NA
12317	Pfam	PF14134.6	DUF4301	Prk	Same	125	125	125	125	1	1	0	0	0	Domain of unknown function (DUF4301)	NA
11827	Pfam	PF16555.5	GramPos_pilinD1	Rubisco	Same	125	125	125	125	1	0	0	1	NaN	Gram-positive pilin subunit D1, N-terminal domain	NA
11057	Pfam	PF12116.8	SpoIIID	Rubisco	Opposite	3	125.5	2094	345	26	14	2	10	0.125	Stage III sporulation protein D	NA
10968	Pfam	PF00746.21	Gram_pos_anchor	Prk	Same	78	125.5	128	114	4	0	0	4	NaN	LPXTG cell wall anchor motif	NA
10388	Pfam	PF04269.12	DUF440	Prk	Opposite	124	125.5	127	126	2	0	0	2	NaN	Protein of unknown function, DUF440	NA
1344	Pfam	PF09094.11	DUF1925	Rubisco	Opposite	33	126	2271	483	25	14	0	11	0	Domain of unknown function (DUF1925)	NA
7365	Pfam	PF17884.1	DUF5591	Rubisco	Opposite	1	126	1615	409	23	16	0	7	0	Domain of unknown function (DUF5591)	NA
10534	Pfam	PF09890.9	DUF2117	Prk	Same	52	126	1393	477	7	5	0	2	0	Uncharacterized protein conserved in archaea (DUF2117)	NA
10821	Pfam	PF02971.14	FTCD	Prk	Opposite	7	126	1016	284	5	3	0	2	0	Formiminotransferase domain	NA
5773	Pfam	PF03685.13	UPF0147	Prk	Same	5	126	799	224	5	4	0	1	0	Uncharacterised protein family (UPF0147)	NA
8048	Pfam	PF07837.12	FTCD_N	Prk	Opposite	7	126	1016	284	5	3	0	2	0	Formiminotransferase domain, N-terminal subdomain	NA
11722	DeepEC	EC1.1.1.67	mannitol 2-dehydrogenase	Rubisco	Opposite	102	126	678	302	3	2	0	1	0	mannitol 2-dehydrogenase; D-mannitol dehydrogenase; mannitol dehydrogenase	1.1.1.67
6101	Pfam	PF00627.31	UBA	Prk	Same	124	126	1119	456	3	1	0	2	0	UBA/TS-N domain	NA
6892	Pfam	PF04617.13	Hox9_act	Prk	Opposite	126	126	126	126	1	0	0	1	NaN	Hox9 activation region	NA
6742	Pfam	PF10228.9	DUF2228	Rubisco	Opposite	126	126	126	126	1	0	0	1	NaN	Uncharacterised conserved protein (DUF2228)	NA
10828	Pfam	PF17975.1	RNR_Alpha	Prk	Opposite	126	126	126	126	1	0	0	1	NaN	Ribonucleotide reductase alpha domain	NA
9377	Pfam	PF18834.1	LPD22	Rubisco	Opposite	126	126	126	126	1	0	0	1	NaN	Large polyvalent protein associated domain 22	NA
10341	Pfam	PF11062.8	DUF2863	Rubisco	Same	67	126.5	1319	363	8	5	0	3	0	Protein of unknown function (DUF2863)	NA
8265	Pfam	PF14357.6	DUF4404	Rubisco	Opposite	15	126.5	1551	455	4	2	0	2	0	Domain of unknown function (DUF4404)	NA
9249	Pfam	PF07102.12	DUF1364	Rubisco	Same	66	126.5	187	126	2	0	0	2	NaN	Protein of unknown function (DUF1364)	NA
6627	Pfam	PF03428.13	RP-C	Prk	Same	25	127	1290	307	16	2	6	8	0.75	Replication protein C N-terminal domain	NA
4614	Pfam	PF12411.8	Choline_sulf_C	Prk	Opposite	9	127	743	207	15	3	0	12	0	Choline sulfatase enzyme C terminal	NA
6994	Pfam	PF02178.19	AT_hook	Rubisco	Opposite	18	127	1335	485	5	1	0	4	0	AT hook motif	NA
5603	Pfam	PF05637.12	Glyco_transf_34	Rubisco	Same	120	127	134	127	2	0	0	2	NaN	galactosyl transferase GMA12/MNN10 family	NA
2244	Pfam	PF03230.13	Antirestrict	Prk	Opposite	127	127	127	127	1	1	0	0	0	Antirestriction protein	NA
5207	Pfam	PF11399.8	DUF3192	Prk	Same	127	127	127	127	1	1	0	0	0	Protein of unknown function (DUF3192)	NA
11827	Pfam	PF16555.5	GramPos_pilinD1	Prk	Same	127	127	127	127	1	0	0	1	NaN	Gram-positive pilin subunit D1, N-terminal domain	NA
2071	Pfam	PF05426.12	Alginate_lyase	Prk	Same	38	127.5	1113	407	10	4	1	5	0.2	Alginate lyase	NA
10411	Pfam	PF09458.10	H_lectin	Rubisco	Opposite	32	127.5	1516	400	6	3	0	3	0	H-type lectin domain	NA
8303	Pfam	PF13770.6	DUF4169	Rubisco	Opposite	123	127.5	132	128	2	0	0	2	NaN	Domain of unknown function (DUF4169)	NA
9720	Pfam	PF02800.20	Gp_dh_C	Rubisco	Same	1	128	3821	426	251	109	2	140	0.018018	Glyceraldehyde 3-phosphate dehydrogenase, C-terminal domain	NA
6627	Pfam	PF03428.13	RP-C	Rubisco	Same	26	128	1293	340	17	4	6	7	0.6	Replication protein C N-terminal domain	NA
4614	Pfam	PF12411.8	Choline_sulf_C	Rubisco	Opposite	15	128	370	145	9	1	0	8	0	Choline sulfatase enzyme C terminal	NA
6015	Pfam	PF02293.15	AmiS_UreI	Rubisco	Same	13	128	562	214	8	3	0	5	0	AmiS/UreI family transporter	NA
7899	Pfam	PF17928.1	TetR_C_22	Rubisco	Opposite	96	128	1555	568	7	3	0	4	0	Tetracyclin repressor-like, C-terminal domain	NA
8921	DeepEC	EC2.7.7.73	sulfur carrier protein ThiS adenylyltransferase	Rubisco	Same	72	128	497	182	6	3	0	3	0	sulfur carrier protein ThiS adenylyltransferase; thiF (gene name)	2.7.7.73
6549	Pfam	PF09889.9	DUF2116	Rubisco	Opposite	116	128	362	202	3	1	0	2	0	Uncharacterized protein containing a Zn-ribbon (DUF2116)	NA
11042	DeepEC	EC1.15.1.2	superoxide reductase	Rubisco	Same	128	128	128	128	1	1	0	0	0	superoxide reductase; neelaredoxin; desulfoferrodoxin	1.15.1.2
9070	DeepEC	EC5.1.1.13	aspartate racemase	Prk	Same	128	128	128	128	1	0	0	1	NaN	aspartate racemase; D-aspartate racemase; McyF	5.1.1.13
3987	Pfam	PF09294.10	Interfer-bind	Prk	Same	128	128	128	128	1	0	0	1	NaN	Interferon-alpha/beta receptor, fibronectin type III	NA
1249	Pfam	PF00162.19	PGK	Rubisco	Same	1	129	3822	476	233	108	3	122	0.027027	Phosphoglycerate kinase	NA
1388	Pfam	PF06224.12	HTH_42	Rubisco	Same	3	129	2960	471	72	30	0	42	0	Winged helix DNA-binding domain	NA
31	Pfam	PF04476.13	4HFCP_synth	Prk	Same	11	129	2252	423	47	22	4	21	0.153846	4-HFC-P synthase	NA
1315	Pfam	PF04267.12	SoxD	Rubisco	Opposite	21	129	1436	304	26	9	2	15	0.181818	Sarcosine oxidase, delta subunit family	NA
11937	Pfam	PF08915.11	tRNA-Thr_ED	Prk	Same	22	129	1385	357	17	13	0	4	0	Archaea-specific editing domain of threonyl-tRNA synthetase	NA
9096	Pfam	PF11800.8	RP-C_C	Rubisco	Same	36	129	1293	292	12	0	6	6	1	Replication protein C C-terminal region	NA
1380	Pfam	PF17868.1	AAA_lid_8	Rubisco	Opposite	31	129	950	252	7	1	0	6	0	AAA lid domain	NA
6777	DeepEC	EC3.7.1.9	2-hydroxymuconate-6-semialdehyde hydrolase	Prk	Same	24	129	1673	626	5	2	2	1	0.5	2-hydroxymuconate-6-semialdehyde hydrolase; 2-hydroxy-6-oxohepta-2,4-dienoate hydrolase; 2-hydroxymuconic semialdehyde hydrolase; HMSH; HOD hydrolase; xylF (gene name); 2-hydroxymuconate-semialdehyde formylhydrolase; 2-hydroxymuconate-semialdehyde hydrolase	3.7.1.9
4752	Pfam	PF04663.12	Phenol_monoox	Rubisco	Opposite	23	129	2713	652	5	4	0	1	0	Phenol hydroxylase conserved region	NA
5058	Pfam	PF01670.16	Glyco_hydro_12	Prk	Same	112	129	543	261	3	0	1	2	1	Glycosyl hydrolase family 12	NA
10193	Pfam	PF04410.14	Gar1	Rubisco	Opposite	89	129	916	378	3	3	0	0	0	Gar1/Naf1 RNA binding region	NA
2878	Pfam	PF05704.12	Caps_synth	Rubisco	Opposite	57	129	567	251	3	2	0	1	0	Capsular polysaccharide synthesis protein	NA
11518	Pfam	PF09573.10	RE_TaqI	Prk	Opposite	129	129	129	129	1	0	0	1	NaN	TaqI restriction endonuclease	NA
6742	Pfam	PF10228.9	DUF2228	Prk	Same	129	129	129	129	1	0	0	1	NaN	Uncharacterised conserved protein (DUF2228)	NA
10005	Pfam	PF11392.8	DUF2877	Rubisco	Same	129	129	129	129	1	1	0	0	0	Protein of unknown function (DUF2877)	NA
10066	Pfam	PF13267.6	DUF4058	Rubisco	Same	129	129	129	129	1	1	0	0	0	Protein of unknown function (DUF4058)	NA
5215	Pfam	PF14018.6	DUF4234	Rubisco	Opposite	129	129	129	129	1	1	0	0	0	Domain of unknown function (DUF4234)	NA
2394	Pfam	PF01950.16	FBPase_3	Rubisco	Opposite	1	129.5	1265	247	20	7	0	13	0	Fructose-1,6-bisphosphatase	NA
5103	Pfam	PF09863.9	DUF2090	Prk	Opposite	11	130	1913	597	19	4	1	14	0.2	Uncharacterized protein conserved in bacteria (DUF2090)	NA
4167	DeepEC	EC1.14.13.33	4-hydroxybenzoate 3-monooxygenase [NAD(P)H]	Prk	Opposite	70	130	1961	592	5	2	1	2	0.333333	4-hydroxybenzoate 3-monooxygenase [NAD(P)H]; 4-hydroxybenzoate 3-monooxygenase (reduced nicotinamide adenine dinucleotide (phosphate)); 4-hydroxybenzoate-3-hydroxylase; 4-hydroxybenzoate 3-hydroxylase	1.14.13.33
3830	DeepEC	EC4.1.1.25	tyrosine decarboxylase	Prk	Opposite	60	130	758	232	5	3	0	2	0	tyrosine decarboxylase; L-tyrosine decarboxylase; L-(-)-tyrosine apodecarboxylase; L-tyrosine carboxy-lyase	4.1.1.25
266	Pfam	PF09099.10	Qn_am_d_aIII	Prk	Same	6	130	1379	372	5	3	0	2	0	Quinohemoprotein amine dehydrogenase, alpha subunit domain III	NA
10764	Pfam	PF11645.8	PDDEXK_5	Prk	Same	66	130	813	336	3	1	0	2	0	PD-(D/E)XK endonuclease	NA
10082	Pfam	PF15976.5	CooC_C	Prk	Same	130	130	130	130	1	0	0	1	NaN	CS1-pili formation C-terminal	NA
2169	DeepEC	EC3.1.3.77	acireductone synthase	Prk	Same	9	130.5	1753	280	12	5	0	7	0	acireductone synthase; E1; E-1 enolase-phosphatase; 5-(methylthio)-2,3-dioxopentyl-phosphate phosphohydrolase (isomerizing)	3.1.3.77
4266	Pfam	PF09852.9	DUF2079	Rubisco	Opposite	3	130.5	845	228	10	2	0	8	0	Predicted membrane protein (DUF2079)	NA
6973	Pfam	PF17135.4	Ribosomal_L18	Prk	Same	22	130.5	1568	327	10	8	0	2	0	Ribosomal protein 60S L18 and 50S L18e	NA
10407	Pfam	PF09484.10	Cas_TM1802	Rubisco	Opposite	104	131	1989	555	9	7	0	2	0	CRISPR-associated protein TM1802 (cas_TM1802)	NA
10724	Pfam	PF07895.11	DUF1673	Rubisco	Opposite	12	131	1436	279	8	4	0	4	0	Protein of unknown function (DUF1673)	NA
5594	Pfam	PF02241.18	MCR_beta	Rubisco	Same	51	131	1416	413	7	5	0	2	0	Methyl-coenzyme M reductase beta subunit, C-terminal domain	NA
5372	Pfam	PF02783.15	MCR_beta_N	Rubisco	Same	51	131	1416	413	7	5	0	2	0	Methyl-coenzyme M reductase beta subunit, N-terminal domain	NA
3958	Pfam	PF11695.8	DUF3291	Rubisco	Opposite	70	131	1930	582	6	3	0	3	0	Domain of unknown function (DUF3291)	NA
4605	Pfam	PF07081.11	DUF1349	Rubisco	Same	41	131	1040	463	5	1	0	4	0	Protein of unknown function (DUF1349)	NA
4167	DeepEC	EC1.14.13.33	4-hydroxybenzoate 3-monooxygenase [NAD(P)H]	Rubisco	Opposite	67	131	674	251	4	1	1	2	0.5	4-hydroxybenzoate 3-monooxygenase [NAD(P)H]; 4-hydroxybenzoate 3-monooxygenase (reduced nicotinamide adenine dinucleotide (phosphate)); 4-hydroxybenzoate-3-hydroxylase; 4-hydroxybenzoate 3-hydroxylase	1.14.13.33
2742	Pfam	PF08173.11	YbgT_YccB	Prk	Same	42	131	506	202	4	2	0	2	0	Membrane bound YbgT-like protein	NA
1928	DeepEC	EC1.7.2.5	nitric oxide reductase (cytochrome c)	Prk	Opposite	45	131	171	116	3	1	0	2	0	nitric oxide reductase (cytochrome c)	1.7.2.5
10912	DeepEC	EC5.3.1.14	L-rhamnose isomerase	Rubisco	Same	54	131	261	149	3	1	0	2	0	L-rhamnose isomerase; rhamnose isomerase; L-rhamnose ketol-isomerase	5.3.1.14
11772	Pfam	PF06023.12	Csa1	Prk	Opposite	124	131	138	131	2	2	0	0	0	CRISPR-associated exonuclease Csa1	NA
2479	DeepEC	EC2.5.1.114	tRNAPhe (4-demethylwyosine37-C7) aminocarboxypropyltransferase	Prk	Same	131	131	131	131	1	1	0	0	0	tRNAPhe (4-demethylwyosine37-C7) aminocarboxypropyltransferase; TYW2; tRNA-yW synthesizing enzyme-2; TRM12 (gene name); taw2 (gene name)	2.5.1.114
2436	Pfam	PF07554.13	FIVAR	Rubisco	Same	131	131	131	131	1	0	0	1	NaN	FIVAR domain	NA
11518	Pfam	PF09573.10	RE_TaqI	Rubisco	Opposite	131	131	131	131	1	0	0	1	NaN	TaqI restriction endonuclease	NA
9730	Pfam	PF14190.6	DUF4313	Rubisco	Same	131	131	131	131	1	1	0	0	0	Domain of unknown function (DUF4313)	NA
9096	Pfam	PF11800.8	RP-C_C	Prk	Same	32	131.5	1290	291	12	0	6	6	1	Replication protein C C-terminal region	NA
3457	Pfam	PF07350.12	DUF1479	Rubisco	Same	92	131.5	819	240	6	5	1	0	0.166667	Protein of unknown function (DUF1479)	NA
11361	Pfam	PF01881.16	Cas_Cas6	Rubisco	Opposite	28	132	1283	403	11	7	0	4	0	CRISPR associated protein Cas6	NA
3586	DeepEC	EC5.1.3.32	L-rhamnose mutarotase	Prk	Same	55	132	3765	835	5	2	0	3	0	L-rhamnose mutarotase; rhamnose 1-epimerase; type-3 mutarotase; YiiL	5.1.3.32
11364	Pfam	PF04165.12	DUF401	Prk	Opposite	12	132	1238	498	5	5	0	0	0	Protein of unknown function (DUF401)	NA
7545	Pfam	PF06057.11	VirJ	Rubisco	Same	120	132	3614	875	5	1	0	4	0	Bacterial virulence protein (VirJ)	NA
5175	Pfam	PF07561.11	DUF1540	Prk	Opposite	9	132	1147	474	5	2	0	3	0	Domain of Unknown Function (DUF1540)	NA
8322	Pfam	PF08263.12	LRRNT_2	Rubisco	Same	51	132	1645	493	5	5	0	0	0	Leucine rich repeat N-terminal domain	NA
3713	DeepEC	EC1.1.1.257	4-(hydroxymethyl)benzenesulfonate dehydrogenase	Rubisco	Same	132	132	132	132	1	0	0	1	NaN	4-(hydroxymethyl)benzenesulfonate dehydrogenase	1.1.1.257
11438	DeepEC	EC3.1.1.99	6-deoxy-6-sulfogluconolactonase	Prk	Same	132	132	132	132	1	0	0	1	NaN	6-deoxy-6-sulfogluconolactonase; SGL lactonase	3.1.1.99
11782	Pfam	PF10079.9	BshC	Prk	Opposite	132	132	132	132	1	1	0	0	0	Bacillithiol biosynthesis BshC	NA
4639	Pfam	PF12105.8	SpoU_methylas_C	Prk	Same	96	132.5	1934	492	10	3	0	7	0	SpoU, rRNA methylase, C-terminal	NA
5451	Pfam	PF10007.9	DUF2250	Rubisco	Same	30	132.5	883	308	8	5	0	3	0	Uncharacterized protein conserved in archaea (DUF2250)	NA
4881	Pfam	PF18327.1	PRODH	Rubisco	Opposite	12	133	3796	736	23	12	2	9	0.142857	Proline utilization A proline dehydrogenase N-terminal domain	NA
1268	Pfam	PF04077.12	DsrH	Prk	Opposite	12	133	1267	344	20	10	0	10	0	DsrH like protein	NA
4905	Pfam	PF09670.10	Cas_Cas02710	Rubisco	Opposite	18	133	1321	364	11	9	0	2	0	CRISPR-associated protein (Cas_Cas02710)	NA
6627	Pfam	PF03428.13	RP-C	Prk	Opposite	16	133	1450	458	9	3	2	4	0.4	Replication protein C N-terminal domain	NA
5604	Pfam	PF03911.16	Sec61_beta	Prk	Opposite	125	133	1545	601	3	1	0	2	0	Sec61beta family	NA
9987	DeepEC	EC4.2.1.156	L-talarate dehydratase	Prk	Same	130	133	136	133	2	0	0	2	NaN	L-talarate dehydratase; L-talarate hydro-lyase	4.2.1.156
2436	Pfam	PF07554.13	FIVAR	Prk	Opposite	133	133	133	133	1	0	0	1	NaN	FIVAR domain	NA
7112	Pfam	PF10083.9	DUF2321	Prk	Opposite	133	133	133	133	1	0	0	1	NaN	Uncharacterized protein conserved in bacteria (DUF2321)	NA
10734	Pfam	PF18551.1	TackOD1	Prk	Same	133	133	133	133	1	0	0	1	NaN	Thaumarchaeal output domain 1	NA
4085	Pfam	PF10694.9	DUF2500	Prk	Same	130	133.5	1211	318	6	2	0	4	0	Protein of unknown function (DUF2500)	NA
9529	DeepEC	EC2.7.4.23	ribose 1,5-bisphosphate phosphokinase	Prk	Opposite	21	134	3642	481	28	14	0	14	0	ribose 1,5-bisphosphate phosphokinase; ribose 1,5-bisphosphokinase; PhnN; ATP:ribose-1,5-bisphosphate phosphotransferase	2.7.4.23
2410	Pfam	PF14124.6	DUF4291	Prk	Same	15	134	2230	631	5	1	0	4	0	Domain of unknown function (DUF4291)	NA
6067	Pfam	PF14243.6	R2K_3	Prk	Same	84	134	648	233	5	1	0	4	0	ATP-grasp domain, R2K clade family 3	NA
7810	Pfam	PF16999.5	V-ATPase_G_2	Prk	Opposite	33	134	731	249	5	3	0	2	0	Vacuolar (H+)-ATPase G subunit	NA
1696	Pfam	PF09932.9	DUF2164	Prk	Same	4	134	258	132	3	0	0	3	NaN	Uncharacterized conserved protein (DUF2164)	NA
8812	Pfam	PF10795.9	DUF2607	Rubisco	Same	133	134	135	134	2	0	0	2	NaN	Protein of unknown function (DUF2607)	NA
3713	DeepEC	EC1.1.1.257	4-(hydroxymethyl)benzenesulfonate dehydrogenase	Prk	Same	134	134	134	134	1	0	0	1	NaN	4-(hydroxymethyl)benzenesulfonate dehydrogenase	1.1.1.257
11238	DeepEC	EC1.5.5.2	proline dehydrogenase	Prk	Same	134	134	134	134	1	0	0	1	NaN	proline dehydrogenase; L-proline dehydrogenase; L-proline:(acceptor) oxidoreductase	1.5.5.2
8702	DeepEC	EC3.2.1.89	arabinogalactan endo-beta-1,4-galactanase	Prk	Opposite	134	134	134	134	1	0	0	1	NaN	arabinogalactan endo-beta-1,4-galactanase; endo-1,4-beta-galactanase; galactanase (ambiguous); arabinogalactanase; ganB (gene name)	3.2.1.89
11782	Pfam	PF10079.9	BshC	Rubisco	Opposite	134	134	134	134	1	1	0	0	0	Bacillithiol biosynthesis BshC	NA
1026	Pfam	PF06977.11	SdiA-regulated	Rubisco	Opposite	6	134.5	2329	424	12	4	0	8	0	SdiA-regulated	NA
866	Pfam	PF08486.10	SpoIID	Rubisco	Same	8	134.5	2381	351	12	4	0	8	0	Stage II sporulation protein	NA
4078	Pfam	PF08042.11	PqqA	Prk	Same	6	134.5	2365	444	10	5	0	5	0	PqqA family	NA
10366	Pfam	PF01428.16	zf-AN1	Prk	Same	85	134.5	263	154	4	4	0	0	0	AN1-like Zinc finger	NA
2983	Pfam	PF10062.9	DUF2300	Rubisco	Same	94	134.5	238	150	4	2	0	2	0	Predicted secreted protein (DUF2300)	NA
5823	Pfam	PF17389.2	Bac_rhamnosid6H	Rubisco	Same	9	135	1828	378	33	13	0	20	0	Bacterial alpha-L-rhamnosidase 6 hairpin glycosidase domain	NA
9096	Pfam	PF11800.8	RP-C_C	Rubisco	Opposite	130	135	584	246	4	0	2	2	1	Replication protein C C-terminal region	NA
11131	Pfam	PF07318.12	DUF1464	Rubisco	Same	19	135	532	229	3	3	0	0	0	Protein of unknown function (DUF1464)	NA
10485	DeepEC	EC1.1.1.163	cyclopentanol dehydrogenase	Prk	Opposite	135	135	135	135	1	1	0	0	0	cyclopentanol dehydrogenase	1.1.1.163
2465	Pfam	PF14488.6	DUF4434	Rubisco	Same	135	135	135	135	1	1	0	0	0	Domain of unknown function (DUF4434)	NA
2548	Pfam	PF11075.8	DUF2780	Prk	Same	4	135.5	1148	262	8	3	0	5	0	Protein of unknown function VcgC/VcgE (DUF2780)	NA
2589	Pfam	PF12055.8	DUF3536	Prk	Same	97	135.5	174	136	2	1	0	1	0	Domain of unknown function (DUF3536)	NA
6412	DeepEC	EC1.11.1.17	glutathione amide-dependent peroxidase	Prk	Opposite	5	136	1547	400	9	4	0	5	0	glutathione amide-dependent peroxidase	1.11.1.17
4466	Pfam	PF04446.12	Thg1	Rubisco	Same	1	136	841	298	8	7	1	0	0.125	tRNAHis guanylyltransferase	NA
3748	Pfam	PF05440.12	MtrB	Prk	Opposite	50	136	453	213	3	3	0	0	0	Tetrahydromethanopterin S-methyltransferase subunit B	NA
11238	DeepEC	EC1.5.5.2	proline dehydrogenase	Rubisco	Same	136	136	136	136	1	0	0	1	NaN	proline dehydrogenase; L-proline dehydrogenase; L-proline:(acceptor) oxidoreductase	1.5.5.2
8702	DeepEC	EC3.2.1.89	arabinogalactan endo-beta-1,4-galactanase	Rubisco	Opposite	136	136	136	136	1	0	0	1	NaN	arabinogalactan endo-beta-1,4-galactanase; endo-1,4-beta-galactanase; galactanase (ambiguous); arabinogalactanase; ganB (gene name)	3.2.1.89
11540	Pfam	PF14597.6	Lactamase_B_5	Prk	Opposite	136	136	136	136	1	1	0	0	0	Metallo-beta-lactamase superfamily	NA
3522	Pfam	PF18159.1	S_4TM	Prk	Same	136	136	136	136	1	1	0	0	0	SMODS-associating 4TM effector domain	NA
3247	Pfam	PF08511.11	COQ9	Rubisco	Same	18	136.5	1546	566	12	7	0	5	0	COQ9	NA
4553	Pfam	PF07335.11	Glyco_hydro_75	Prk	Same	122	136.5	151	136	2	1	0	1	0	Fungal chitosanase of glycosyl hydrolase group 75	NA
2652	DeepEC	EC5.3.3.6	methylitaconate Delta-isomerase	Prk	Same	70	137	2360	645	9	5	0	4	0	methylitaconate Delta-isomerase; methylitaconate isomerase	5.3.3.6
3883	Pfam	PF07627.11	PSCyt3	Rubisco	Opposite	25	137	2160	482	9	1	0	8	0	Protein of unknown function (DUF1588)	NA
1341	Pfam	PF13970.6	DUF4221	Prk	Opposite	7	137	2174	388	9	3	1	5	0.25	Domain of unknown function (DUF4221)	NA
9542	DeepEC	EC2.7.11.17	Ca2+/calmodulin-dependent protein kinase	Prk	Opposite	41	137	799	307	5	2	0	3	0	Ca2+/calmodulin-dependent protein kinase; ATP:caldesmon O-phosphotransferase; caldesmon kinase; caldesmon kinase (phosphorylating); Ca2+/calmodulin-dependent microtubule-associated protein 2 kinase; Ca2+/calmodulin-dependent protein kinase 1; Ca2+/calmodulin-dependent protein kinase II; Ca2+/calmodulin-dependent protein kinase IV; Ca2+/calmodulin-dependent protein kinase kinase; Ca2+/calmodulin-d…	2.7.11.17
6195	Pfam	PF01295.18	Adenylate_cycl	Rubisco	Same	96	137	304	170	5	5	0	0	0	Adenylate cyclase, class-I	NA
6707	Pfam	PF12633.7	Adenyl_cycl_N	Rubisco	Same	96	137	304	170	5	5	0	0	0	Adenylate cyclase NT domain	NA
5047	Pfam	PF18262.1	PhetRS_B1	Rubisco	Same	80	137	224	155	5	4	0	1	0	Phe-tRNA synthetase beta subunit B1 domain	NA
6699	DeepEC	EC2.3.1.201	UDP-2-acetamido-3-amino-2,3-dideoxy-glucuronate N-acetyltransferase	Rubisco	Same	24	137	314	153	4	1	0	3	0	UDP-2-acetamido-3-amino-2,3-dideoxy-glucuronate N-acetyltransferase; WbpD; WlbB	2.3.1.201
7707	Pfam	PF00935.19	Ribosomal_L44	Rubisco	Opposite	58	137	489	205	4	3	0	1	0	Ribosomal protein L44	NA
2983	Pfam	PF10062.9	DUF2300	Prk	Same	96	137	241	153	4	2	0	2	0	Predicted secreted protein (DUF2300)	NA
5531	Pfam	PF05082.13	Rop-like	Prk	Same	119	137	784	347	3	2	0	1	0	Rop-like	NA
5603	Pfam	PF05637.12	Glyco_transf_34	Prk	Same	123	137	286	182	3	1	0	2	0	galactosyl transferase GMA12/MNN10 family	NA
4553	Pfam	PF07335.11	Glyco_hydro_75	Rubisco	Same	121	137	153	137	2	1	0	1	0	Fungal chitosanase of glycosyl hydrolase group 75	NA
4424	Pfam	PF11852.8	DUF3372	Prk	Opposite	68	137	206	137	2	0	0	2	NaN	Domain of unknown function (DUF3372)	NA
4297	Pfam	PF17967.1	Pullulanase_N2	Prk	Opposite	68	137	206	137	2	0	0	2	NaN	Pullulanase N2 domain	NA
11696	Pfam	PF18631.1	Cucumopine_C	Rubisco	Same	131	137	143	137	2	0	0	2	NaN	Cucumopine synthase C-terminal helical bundle domain	NA
6608	DeepEC	EC1.14.14.10	nitrilotriacetate monooxygenase	Prk	Same	137	137	137	137	1	0	1	0	1	nitrilotriacetate monooxygenase	1.14.14.10
11438	DeepEC	EC3.1.1.99	6-deoxy-6-sulfogluconolactonase	Rubisco	Same	137	137	137	137	1	0	0	1	NaN	6-deoxy-6-sulfogluconolactonase; SGL lactonase	3.1.1.99
8031	Pfam	PF01401.18	Peptidase_M2	Prk	Same	137	137	137	137	1	1	0	0	0	Angiotensin-converting enzyme	NA
9447	Pfam	PF05298.11	Bombinin	Rubisco	Opposite	137	137	137	137	1	1	0	0	0	Bombinin	NA
6914	Pfam	PF08311.12	Mad3_BUB1_I	Rubisco	Opposite	137	137	137	137	1	1	0	0	0	Mad3/BUB1 homology region 1	NA
8538	DeepEC	EC1.2.1.4	aldehyde dehydrogenase (NADP+)	Rubisco	Same	64	137.5	827	279	6	3	0	3	0	aldehyde dehydrogenase (NADP+); NADP-acetaldehyde dehydrogenase; NADP-dependent aldehyde dehydrogenase; aldehyde dehydrogenase (NADP)	1.2.1.4
2550	DeepEC	EC1.14.11.33	DNA oxidative demethylase	Prk	Opposite	70	137.5	158	126	4	0	0	4	NaN	DNA oxidative demethylase; alkylated DNA repair protein; alpha-ketoglutarate-dependent dioxygenase ABH1; alkB (gene name)	1.14.11.33
4288	Pfam	PF09935.9	DUF2167	Rubisco	Same	10	137.5	166	113	4	3	0	1	0	Protein of unknown function (DUF2167)	NA
9222	Pfam	PF17336.2	DUF5368	Rubisco	Same	68	137.5	1634	494	4	4	0	0	0	Family of unknown function (DUF5368)	NA
2414	Pfam	PF08887.11	GAD-like	Prk	Same	32	137.5	243	138	2	1	1	0	0.5	GAD-like domain	NA
3079	Pfam	PF18175.1	HU-CCDC81_bac_2	Prk	Same	36	137.5	239	138	2	1	0	1	0	CCDC81-like prokaryotic HU domain 2	NA
3079	Pfam	PF18175.1	HU-CCDC81_bac_2	Rubisco	Same	35	137.5	240	138	2	1	0	1	0	CCDC81-like prokaryotic HU domain 2	NA
5480	Pfam	PF13689.6	DUF4154	Rubisco	Same	11	138	1745	336	44	19	0	25	0	YfiR/HmsC-like	NA
3141	DeepEC	EC1.1.1.108	carnitine 3-dehydrogenase	Prk	Opposite	6	138	3371	452	27	9	2	16	0.181818	carnitine 3-dehydrogenase	1.1.1.108
8922	DeepEC	EC1.1.1.83	D-malate dehydrogenase (decarboxylating)	Rubisco	Same	24	138	230	128	7	0	0	7	NaN	D-malate dehydrogenase (decarboxylating); D-malate dehydrogenase; D-malic enzyme; bifunctional L(+)-tartrate dehydrogenase-D(+)-malate (decarboxylating)	1.1.1.83
6627	Pfam	PF03428.13	RP-C	Rubisco	Opposite	85	138	584	265	7	2	2	3	0.5	Replication protein C N-terminal domain	NA
7556	Pfam	PF08822.11	DUF1804	Rubisco	Opposite	13	138	1672	460	5	4	0	1	0	Protein of unknown function (DUF1804)	NA
2868	Pfam	PF09909.9	DUF2138	Rubisco	Same	97	138	241	154	4	2	0	2	0	Uncharacterized protein conserved in bacteria (DUF2138)	NA
4350	Pfam	PF07745.13	Glyco_hydro_53	Prk	Opposite	138	138	138	138	1	0	0	1	NaN	Glycosyl hydrolase family 53	NA
10436	Pfam	PF08847.11	Crr6	Prk	Opposite	138	138	138	138	1	1	0	0	0	Chlororespiratory reduction 6	NA
3522	Pfam	PF18159.1	S_4TM	Rubisco	Same	138	138	138	138	1	1	0	0	0	SMODS-associating 4TM effector domain	NA
10100	DeepEC	EC1.1.1.9	D-xylulose reductase	Prk	Opposite	15	138.5	1487	347	12	2	2	8	0.5	D-xylulose reductase; NAD+-dependent xylitol dehydrogenase; xylitol dehydrogenase (ambiguous); erythritol dehydrogenase; 2,3-cis-polyol(DPN) dehydrogenase (C3-5); pentitol-DPN dehydrogenase (ambiguous); xylitol-2-dehydrogenase	1.1.1.9
3141	DeepEC	EC1.1.1.108	carnitine 3-dehydrogenase	Rubisco	Opposite	9	139	3376	467	17	5	2	10	0.285714	carnitine 3-dehydrogenase	1.1.1.108
5125	Pfam	PF03367.13	zf-ZPR1	Rubisco	Same	81	139	540	228	7	7	0	0	0	ZPR1 zinc-finger domain	NA
10411	Pfam	PF09458.10	H_lectin	Prk	Opposite	35	139	1589	490	5	3	0	2	0	H-type lectin domain	NA
5835	Pfam	PF12034.8	DUF3520	Rubisco	Opposite	19	139	1829	453	5	2	0	3	0	Domain of unknown function (DUF3520)	NA
7857	Pfam	PF12450.8	vWF_A	Rubisco	Opposite	19	139	1829	453	5	2	0	3	0	von Willebrand factor	NA
11999	DeepEC	EC1.16.1.10	ferric-chelate reductase [NAD(P)H]	Prk	Same	77	139	821	346	3	3	0	0	0	ferric-chelate reductase [NAD(P)H]; ferric reductase (ambiguous)	1.16.1.10
3733	Pfam	PF01446.17	Rep_1	Rubisco	Opposite	42	139	817	333	3	2	0	1	0	Replication protein	NA
7752	Pfam	PF06122.11	TraH	Prk	Same	28	139	341	169	3	3	0	0	0	Conjugative relaxosome accessory transposon protein	NA
7199	DeepEC	EC1.2.1.68	coniferyl-aldehyde dehydrogenase	Prk	Same	137	139	141	139	2	0	0	2	NaN	coniferyl-aldehyde dehydrogenase	1.2.1.68
6515	Pfam	PF04908.15	SH3BGR	Prk	Opposite	113	139	165	139	2	0	0	2	NaN	SH3-binding, glutamic acid-rich protein	NA
4350	Pfam	PF07745.13	Glyco_hydro_53	Rubisco	Opposite	139	139	139	139	1	0	0	1	NaN	Glycosyl hydrolase family 53	NA
6894	Pfam	PF12930.7	DUF3836	Prk	Same	139	139	139	139	1	1	0	0	0	Family of unknown function (DUF3836)	NA
6525	Pfam	PF11890.8	DUF3410	Rubisco	Opposite	15	139.5	1226	256	18	4	0	14	0	Domain of unknown function (DUF3410)	NA
11232	Pfam	PF01873.17	eIF-5_eIF-2B	Rubisco	Same	16	139.5	1090	335	10	9	0	1	0	Domain found in IF2B/IF5	NA
2187	Pfam	PF00124.19	Photo_RC	Rubisco	Same	16	140	1946	366	33	22	0	11	0	Photosynthetic reaction centre protein	NA
228	Pfam	PF13436.6	Gly-zipper_OmpA	Prk	Same	31	140	1671	484	31	18	0	13	0	Glycine-zipper domain	NA
2652	DeepEC	EC5.3.3.6	methylitaconate Delta-isomerase	Rubisco	Same	52	140	2768	558	13	8	0	5	0	methylitaconate Delta-isomerase; methylitaconate isomerase	5.3.3.6
5075	Pfam	PF03806.13	ABG_transport	Prk	Same	132	140	2482	811	9	3	0	6	0	AbgT putative transporter family	NA
2071	Pfam	PF05426.12	Alginate_lyase	Rubisco	Same	57	140	1114	445	7	3	1	3	0.25	Alginate lyase	NA
7707	Pfam	PF00935.19	Ribosomal_L44	Prk	Same	81	140	749	275	5	3	0	2	0	Ribosomal protein L44	NA
10186	Pfam	PF16989.5	T6SS_VasJ	Prk	Same	27	140	1522	482	5	3	0	2	0	Type VI secretion, EvfE, EvfF, ImpA, BimE, VC_A0119, VasJ	NA
2197	DeepEC	EC4.1.1.79	sulfopyruvate decarboxylase	Prk	Same	139	140	1627	635	3	3	0	0	0	sulfopyruvate decarboxylase; sulfopyruvate carboxy-lyase	4.1.1.79
5525	DeepEC	EC4.2.2.23	rhamnogalacturonan endolyase	Prk	Opposite	75	140	237	151	3	2	0	1	0	rhamnogalacturonan endolyase; rhamnogalacturonase B; alpha-L-rhamnopyranosyl-(1->4)-alpha-D-galactopyranosyluronide lyase; Rgase B; rhamnogalacturonan alpha-L-rhamnopyranosyl-(1,4)-alpha-D-galactopyranosyluronide lyase; RG-lyase; YesW; RGL4; Rgl11A; Rgl11Y; RhiE	4.2.2.23
7880	Pfam	PF11288.8	DUF3089	Prk	Same	95	140	161	132	3	3	0	0	0	Protein of unknown function (DUF3089)	NA
10461	Pfam	PF04900.12	Fcf1	Prk	Opposite	111	140	169	140	2	2	0	0	0	Fcf1	NA
6608	DeepEC	EC1.14.14.10	nitrilotriacetate monooxygenase	Rubisco	Same	140	140	140	140	1	0	1	0	1	nitrilotriacetate monooxygenase	1.14.14.10
10492	Pfam	PF02415.17	Chlam_PMP	Prk	Opposite	140	140	140	140	1	1	0	0	0	Chlamydia polymorphic membrane protein (Chlamydia_PMP) repeat	NA
6630	Pfam	PF07453.13	NUMOD1	Prk	Same	140	140	140	140	1	1	0	0	0	NUMOD1 domain	NA
8763	Pfam	PF12208.8	DUF3601	Prk	Opposite	140	140	140	140	1	1	0	0	0	Domain of unknown function (DUF3601)	NA
3317	DeepEC	EC1.9.6.1	nitrate reductase (cytochrome)	Rubisco	Opposite	54	140.5	1190	327	12	5	0	7	0	nitrate reductase (cytochrome); respiratory nitrate reductase; benzyl viologen-nitrate reductase	1.9.6.1
6280	Pfam	PF07701.14	HNOBA	Rubisco	Opposite	4	140.5	1549	466	6	0	0	6	NaN	Heme NO binding associated	NA
2868	Pfam	PF09909.9	DUF2138	Prk	Same	99	140.5	244	156	4	2	0	2	0	Uncharacterized protein conserved in bacteria (DUF2138)	NA
11501	Pfam	PF09847.9	12TM_1	Prk	Same	120	140.5	161	140	2	2	0	0	0	Membrane protein of 12 TMs	NA
4473	Pfam	PF00760.18	Cucumo_coat	Prk	Opposite	4	141	2250	582	9	6	0	3	0	Cucumovirus coat protein	NA
3330	Pfam	PF11137.8	DUF2909	Prk	Same	103	141	1232	360	8	6	0	2	0	Protein of unknown function (DUF2909)	NA
10551	Pfam	PF13312.6	DUF4081	Prk	Opposite	106	141	1861	702	7	5	0	2	0	Domain of unknown function (DUF4081)	NA
10986	DeepEC	EC1.14.15.14	methyl-branched lipid omega-hydroxylase	Prk	Same	114	141	345	200	3	2	0	1	0	methyl-branched lipid omega-hydroxylase; CYP124	1.14.15.14
11525	DeepEC	EC2.4.1.135	galactosylgalactosylxylosylprotein 3-beta-glucuronosyltransferase	Rubisco	Same	141	141	141	141	1	0	0	1	NaN	galactosylgalactosylxylosylprotein 3-beta-glucuronosyltransferase; glucuronosyltransferase I; uridine diphosphate glucuronic acid:acceptor glucuronosyltransferase; UDP-glucuronate:3-beta-D-galactosyl-4-beta-D-galactosyl-O-beta-D-xylosyl-protein D-glucuronosyltransferase; UDP-glucuronate:3-beta-D-galactosyl-4-beta-D-galactosyl-O-beta-D-xylosylprotein D-glucuronosyltransferase	2.4.1.135
7605	Pfam	PF14286.6	DHHW	Rubisco	Opposite	141	141	141	141	1	0	0	1	NaN	DHHW protein	NA
3835	Pfam	PF18329.1	SGBP_B_XBD	Prk	Same	141	141	141	141	1	0	0	1	NaN	Surface glycan-binding protein B xyloglucan binding domain	NA
4023	Pfam	PF01051.21	Rep_3	Rubisco	Opposite	69	141.5	1840	468	16	5	2	9	0.285714	Initiator Replication protein	NA
6841	Pfam	PF16460.5	Phage_TTP_11	Rubisco	Same	72	141.5	211	142	2	1	0	1	0	Phage tail tube, TTP, lambda-like	NA
2159	Pfam	PF01203.19	T2SSN	Prk	Opposite	5	142	1529	358	27	12	0	15	0	Type II secretion system (T2SS), protein N	NA
6151	Pfam	PF03995.13	Inhibitor_I36	Prk	Same	5	142	3232	746	9	3	0	6	0	Peptidase inhibitor family I36	NA
8922	DeepEC	EC1.1.1.83	D-malate dehydrogenase (decarboxylating)	Prk	Same	24	142	228	129	7	0	0	7	NaN	D-malate dehydrogenase (decarboxylating); D-malate dehydrogenase; D-malic enzyme; bifunctional L(+)-tartrate dehydrogenase-D(+)-malate (decarboxylating)	1.1.1.83
4605	Pfam	PF07081.11	DUF1349	Prk	Same	32	142	1010	287	5	2	0	3	0	Protein of unknown function (DUF1349)	NA
10287	Pfam	PF11827.8	DUF3347	Prk	Same	127	142	411	196	5	4	0	1	0	Protein of unknown function (DUF3347)	NA
8996	Pfam	PF16841.5	CBM60	Prk	Same	30	142	1242	408	5	0	0	5	NaN	Ca-dependent carbohydrate-binding module xylan-binding	NA
6745	Pfam	PF05052.12	MerE	Prk	Same	63	142	546	250	3	1	0	2	0	MerE protein	NA
6754	Pfam	PF10552.9	ORF6C	Rubisco	Same	71	142	796	336	3	3	0	0	0	ORF6C domain	NA
6165	Pfam	PF12245.8	Big_3_2	Rubisco	Same	10	142	508	220	3	1	0	2	0	Bacterial Ig-like domain	NA
7313	Pfam	PF00791.20	ZU5	Prk	Opposite	142	142	142	142	1	1	0	0	0	ZU5 domain	NA
3030	Pfam	PF05531.12	NPV_P10	Prk	Opposite	142	142	142	142	1	0	0	1	NaN	Nucleopolyhedrovirus P10 protein	NA
5152	Pfam	PF09871.9	DUF2098	Rubisco	Same	77	142.5	407	192	4	2	0	2	0	Uncharacterized protein conserved in archaea (DUF2098)	NA
8344	Pfam	PF02964.16	MeMO_Hyd_G	Prk	Opposite	31	142.5	254	142	2	0	0	2	NaN	Methane monooxygenase, hydrolase gamma chain	NA
378	Pfam	PF03098.15	An_peroxidase	Rubisco	Same	13	143	3132	638	30	12	0	18	0	Animal haem peroxidase	NA
2613	DeepEC	EC5.1.1.8	4-hydroxyproline epimerase	Prk	Same	25	143	2822	590	13	5	0	8	0	4-hydroxyproline epimerase; hydroxyproline epimerase; hydroxyproline 2-epimerase; L-hydroxyproline epimerase	5.1.1.8
8272	Pfam	PF06153.11	CdAMP_rec	Rubisco	Opposite	12	143	925	274	5	2	0	3	0	Cyclic-di-AMP receptor	NA
2742	Pfam	PF08173.11	YbgT_YccB	Rubisco	Same	45	143	604	210	5	2	0	3	0	Membrane bound YbgT-like protein	NA
8458	Pfam	PF13636.6	Methyltranf_PUA	Rubisco	Same	21	143	768	287	5	5	0	0	0	RNA-binding PUA-like domain of methyltransferase RsmF	NA
8992	Pfam	PF09858.9	DUF2085	Prk	Same	104	143	481	218	4	3	0	1	0	Predicted membrane protein (DUF2085)	NA
10959	DeepEC	EC2.6.1.98	UDP-2-acetamido-2-deoxy-ribo-hexuluronate aminotransferase	Prk	Same	71	143	670	295	3	1	0	2	0	UDP-2-acetamido-2-deoxy-ribo-hexuluronate aminotransferase; WbpE; WlbC	2.6.1.98
8067	Pfam	PF10061.9	DUF2299	Rubisco	Opposite	43	143	249	145	3	2	0	1	0	Uncharacterized conserved protein (DUF2299)	NA
[truncated: 34,804 more rows]
